# Supplementary material for: Comprehensive Analysis of Methyl-β-D-ribofuranoside: A Multifaceted Spectroscopic and Theoretical Approach
Source: J Phys Chem A. 2024 Mar 12;128(11):2111–20. doi: 10.1021/acs.jpca.4c00266 (PMC10961842; doi:10.1021/acs.jpca.4c00266)
Supplement: Supplementary file 2 — jp4c00266_si_002.zip [file jp4c00266_si_002.zip]

Archive with 8 entries (7 files):
- Optimised_Structure_Files/
- Optimised_Structure_Files/CASTEP_Optimised_Structure.cif
- Optimised_Structure_Files/CRYSTAL_B3LYP_Optimised_Structure.cif
- Optimised_Structure_Files/CRYSTAL_PBESOL0_Optimised_Structure.cif
- Optimised_Structure_Files/Gaussian_B3LYP_S1_Optimised_Structure.xyz
- Optimised_Structure_Files/Gaussian_B3LYP_S2_Optimised_Structure.xyz
- Optimised_Structure_Files/Gaussian_PBEPBE_S1_Optimised_Structure.xyz
- Optimised_Structure_Files/Gaussian_PBEPBE_S2_Optimised_Structure.xyz
