# Supplementary material for: Comprehensive Analysis of Methyl-β-D-ribofuranoside: A Multifaceted Spectroscopic and Theoretical Approach
Source: J Phys Chem A. 2024 Mar 12;128(11):2111–20. doi: 10.1021/acs.jpca.4c00266 (PMC10961842; doi:10.1021/acs.jpca.4c00266)
Supplement: Supplementary file 2 — jp4c00266_si_002.zip [file jp4c00266_si_002.zip › Optimised_Structure_Files/CASTEP_Optimised_Structure.cif]

#
# CIF written by cell_write_cif: Keith Refson, Apr 2010
#
data_mBDr
_audit_creation_date '04:33:23 (GMT+1.0) 12th May 2023'
_audit_creation_method 'Generated by CASTEP 22.110'
 
_symmetry_Int_Tables_number          19
_symmetry_space_group_name_Hall    'P 2ac 2ab'
_symmetry_space_group_name_H-M     'P2_12_12_1'
loop_
_symmetry_equiv_pos_as_xyz
 x,y,z
 -x+1/2,-y,z+1/2
 -x,y+1/2,-z+1/2
 x+1/2,-y+1/2,-z
 
_cell_length_a            4.859500000000001
_cell_length_b           24.161999999999999
_cell_length_c           12.876000000000003
_cell_angle_alpha        90.000000000000000
_cell_angle_beta         90.000000000000000
_cell_angle_gamma        90.000000000000000
 
loop_
_atom_site_label
_atom_site_type_symbol
_atom_site_fract_x
_atom_site_fract_y
_atom_site_fract_z
_atom_site_U_iso_or_equiv
_atom_site_occupancy
H1  H   0.389638749077091  0.613289588435431  0.142829905075277 0.0100 1.0000
H2  H   0.288095293067445  0.390364502311407  0.292041883650914 0.0100 1.0000
H3  H   0.884511921749572  0.433418072724414  0.516301186605809 0.0100 1.0000
H4  H   0.192341755573947  0.554951202383726  0.241451389584137 0.0100 1.0000
H5  H   0.298649388253263  0.503047075724425  0.149720508692397 0.0100 1.0000
H6  H   0.753323283434241  0.496251251654061  0.241891090952109 0.0100 1.0000
H7  H   0.201413039657653  0.472872894818889  0.348811840056989 0.0100 1.0000
H8  H   0.420445608396522  0.447737793084191  0.506891381409258 0.0100 1.0000
H9  H   0.767174298859825  0.539647124951921  0.511395536038931 0.0100 1.0000
H10 H   0.524264779784979  0.603940650990798  0.606653226906014 0.0100 1.0000
H11 H   0.419777474155027  0.633432038311985  0.484077894556911 0.0100 1.0000
H12 H   0.164413541421036  0.613515924330630  0.578244901767855 0.0100 1.0000
H13 H   0.130742443444732  0.882436449226980  0.150238167253447 0.0100 1.0000
H14 H  -0.040798001314438  0.743097854561990  0.480432499544758 0.0100 1.0000
H15 H  -0.250125557244382  0.620548115469950  0.360931129011859 0.0100 1.0000
H16 H   0.330896960611696  0.798076415959848  0.188702184921232 0.0100 1.0000
H17 H   0.270449009134547  0.835639947225090  0.306651194693219 0.0100 1.0000
H18 H  -0.184448783495545  0.785702159474156  0.325000768939005 0.0100 1.0000
H19 H   0.376854408356827  0.728644830942170  0.323663978107517 0.0100 1.0000
H20 H   0.198403919587101  0.637895680712083  0.323630746107719 0.0100 1.0000
H21 H  -0.201160353246469  0.654769192689362  0.172260969343374 0.0100 1.0000
H22 H   0.107765747759107  0.728829400412206  0.021077441724142 0.0100 1.0000
H23 H   0.340283868639089  0.673932381158175 -0.013874546718778 0.0100 1.0000
H24 H  -0.021066471175959  0.659488771112939  0.002352982430840 0.0100 1.0000
C1  C   0.372427907449703  0.536997974890119  0.200769833314499 0.0100 1.0000
C2  C   0.563627328904553  0.511565781538400  0.280553148624200 0.0100 1.0000
C3  C   0.423021643346861  0.463257983467216  0.337861724429187 0.0100 1.0000
C4  C   0.557069732544369  0.465337832011465  0.446485420164901 0.0100 1.0000
C5  C   0.588463663940888  0.527885310632181  0.462322107984228 0.0100 1.0000
C6  C   0.365983729352725  0.602949409189535  0.544667904275271 0.0100 1.0000
C7  C   0.167891799201029  0.815633594875739  0.239270957808546 0.0100 1.0000
C8  C  -0.009217435298658  0.768787578256424  0.279569292755880 0.0100 1.0000
C9  C   0.157723772954806  0.727939939428569  0.347438834897168 0.0100 1.0000
C10 C   0.041275351557224  0.670884577340581  0.315236835381373 0.0100 1.0000
C11 C  -0.032306002980969  0.681479488886401  0.201265858955358 0.0100 1.0000
C12 C   0.154780917861515  0.684492766130135  0.031054533303188 0.0100 1.0000
O1  O   0.643479351872887  0.550481115291202  0.360479154804350 0.0100 1.0000
O2  O   0.502953616194225  0.578607268447893  0.138336163426195 0.0100 1.0000
O3  O   0.459091943096038  0.413143639822420  0.284197531453981 0.0100 1.0000
O4  O   0.813528488440930  0.437718762229406  0.443340142901050 0.0100 1.0000
O5  O   0.342223680743597  0.548074545628294  0.503854537578989 0.0100 1.0000
O6  O  -0.123666440008000  0.736649169264968  0.195410681019182 0.0100 1.0000
O7  O   0.006327306441578  0.854664675128276  0.182877696851534 0.0100 1.0000
O8  O   0.152698952157763  0.739726988860423  0.454631438128004 0.0100 1.0000
O9  O  -0.197414930474147  0.659597459183522  0.373694256211046 0.0100 1.0000
O10 O   0.207776229084907  0.672297724765184  0.138392982049689 0.0100 1.0000
