# Supplementary material for: Comprehensive Analysis of Methyl-β-D-ribofuranoside: A Multifaceted Spectroscopic and Theoretical Approach
Source: J Phys Chem A. 2024 Mar 12;128(11):2111–20. doi: 10.1021/acs.jpca.4c00266 (PMC10961842; doi:10.1021/acs.jpca.4c00266)
Supplement: Supplementary file 2 — jp4c00266_si_002.zip [file jp4c00266_si_002.zip › Optimised_Structure_Files/CRYSTAL_B3LYP_Optimised_Structure.cif]

data_CIF
###########################################################################
#                 Cif file created by Chemcraft program                   #
###########################################################################

loop_
_symmetry_equiv_pos_site_id
_symmetry_equiv_pos_as_xyz
1 x,y,z

_cell_length_a                          4.859500
_cell_length_b                          24.162000
_cell_length_c                          12.876000
_cell_angle_alpha                       90.000000
_cell_angle_beta                        90.000000
_cell_angle_gamma                       90.000000
 loop_
_atom_site_label
_atom_site_fract_x
_atom_site_fract_y
_atom_site_fract_z
H 0.370892 -0.390145 0.148753
H 0.129108 0.390145 -0.351247
H -0.129108 -0.109855 -0.148753
H -0.370892 0.109855 0.351247
H 0.263268 0.387379 0.307664
H 0.236732 -0.387379 -0.192336
H -0.236732 0.112621 -0.307664
H -0.263268 -0.112621 0.192336
H -0.135028 0.437382 -0.475493
H -0.364972 -0.437382 0.024507
H 0.364972 0.062618 0.475493
H 0.135028 -0.062618 -0.024507
H 0.166851 -0.447265 0.250912
H 0.333149 0.447265 -0.249088
H -0.333149 -0.052735 -0.250912
H -0.166851 0.052735 0.249088
H 0.268923 -0.498532 0.158601
H 0.231077 0.498532 -0.341399
H -0.231077 -0.001468 -0.158601
H -0.268923 0.001468 0.341399
H -0.281560 0.492194 0.250626
H -0.218440 -0.492194 -0.249374
H 0.218440 0.007806 -0.250626
H 0.281560 -0.007806 0.249374
H 0.172346 0.471191 0.359641
H 0.327654 -0.471191 -0.140359
H -0.327654 0.028809 -0.359641
H -0.172346 -0.028809 0.140359
H 0.393552 0.448371 -0.481212
H 0.106448 -0.448371 0.018788
H -0.106448 0.051629 0.481212
H -0.393552 -0.051629 -0.018788
H -0.280003 -0.457888 -0.479793
H -0.219997 0.457888 0.020207
H 0.219997 -0.042112 0.479793
H 0.280003 0.042112 -0.020207
H 0.324170 -0.393742 -0.377766
H 0.175830 0.393742 0.122234
H -0.175830 -0.106258 0.377766
H -0.324170 0.106258 -0.122234
H 0.457776 -0.369358 -0.499546
H 0.042224 0.369358 0.000454
H -0.042224 -0.130642 0.499546
H -0.457776 0.130642 -0.000454
H 0.097780 -0.376041 -0.482559
H 0.402220 0.376041 0.017441
H -0.402220 -0.123959 0.482559
H -0.097780 0.123959 -0.017441
H 0.182113 -0.121603 0.151607
H 0.317887 0.121603 -0.348393
H -0.317887 -0.378397 -0.151607
H -0.182113 0.378397 0.348393
H -0.039396 -0.259120 0.480135
H -0.460604 0.259120 -0.019865
H 0.460604 -0.240880 -0.480135
H 0.039396 0.240880 0.019865
H -0.276573 -0.378387 0.360714
H -0.223427 0.378387 -0.139286
H 0.223427 -0.121613 -0.360714
H 0.276573 0.121613 0.139286
H 0.351026 -0.210552 0.188965
H 0.148974 0.210552 -0.311035
H -0.148974 -0.289448 -0.188965
H -0.351026 0.289448 0.311035
H 0.301578 -0.168947 0.301551
H 0.198422 0.168947 -0.198449
H -0.198422 -0.331053 -0.301551
H -0.301578 0.331053 0.198449
H -0.161044 -0.212158 0.326815
H -0.338956 0.212158 -0.173185
H 0.338956 -0.287842 -0.326815
H 0.161044 0.287842 0.173185
H 0.373522 -0.276972 0.325721
H 0.126478 0.276972 -0.174279
H -0.126478 -0.223028 -0.325721
H -0.373522 0.223028 0.174279
H 0.172393 -0.365168 0.322266
H 0.327607 0.365168 -0.177734
H -0.327607 -0.134832 -0.322266
H -0.172393 0.134832 0.177734
H -0.223404 -0.343956 0.173342
H -0.276596 0.343956 -0.326658
H 0.276596 -0.156044 -0.173342
H 0.223404 0.156044 0.326658
H 0.083168 -0.273662 0.018949
H 0.416832 0.273662 -0.481051
H -0.416832 -0.226338 -0.018949
H -0.083168 0.226338 0.481051
H 0.322571 -0.327283 -0.012901
H 0.177429 0.327283 0.487099
H -0.177429 -0.172717 0.012901
H -0.322571 0.172717 -0.487099
H -0.034946 -0.343364 0.001179
H -0.465054 0.343364 -0.498821
H 0.465054 -0.156636 -0.001179
H 0.034946 0.156636 0.498821
C 0.342993 -0.465490 0.210010
C 0.157007 0.465490 -0.289990
C -0.157007 -0.034510 -0.210010
C -0.342993 0.034510 0.289990
C -0.465693 -0.491461 0.289321
C -0.034307 0.491461 -0.210679
C 0.034307 -0.008539 -0.289321
C 0.465693 0.008539 0.210679
C 0.391118 0.461522 0.349683
C 0.108882 -0.461522 -0.150317
C -0.108882 0.038478 -0.349683
C -0.391118 -0.038478 0.150317
C -0.474673 0.465699 0.457943
C -0.025327 -0.465699 -0.042057
C 0.025327 0.034301 -0.457943
C 0.474673 -0.034301 0.042057
C -0.447967 -0.471125 0.468948
C -0.052033 0.471125 -0.031052
C 0.052033 -0.028875 -0.468948
C 0.447967 0.028875 0.031052
C 0.296932 -0.394109 -0.462401
C 0.203068 0.394109 0.037599
C -0.203068 -0.105891 0.462401
C -0.296932 0.105891 -0.037599
C 0.195674 -0.189229 0.236380
C 0.304326 0.189229 -0.263620
C -0.304326 -0.310771 -0.236380
C -0.195674 0.310771 0.263620
C 0.000274 -0.232267 0.280605
C 0.499726 0.232267 -0.219395
C -0.499726 -0.267733 -0.280605
C -0.000274 0.267733 0.219395
C 0.156340 -0.275369 0.348160
C 0.343660 0.275369 -0.151840
C -0.343660 -0.224631 -0.348160
C -0.156340 0.224631 0.151840
C 0.025595 -0.330934 0.315034
C 0.474405 0.330934 -0.184966
C -0.474405 -0.169066 -0.315034
C -0.025595 0.169066 0.184966
C -0.051323 -0.318888 0.201626
C -0.448677 0.318888 -0.298374
C 0.448677 -0.181112 -0.201626
C 0.051323 0.181112 0.298374
C 0.134762 -0.317367 0.029776
C 0.365238 0.317367 -0.470224
C -0.365238 -0.182633 -0.029776
C -0.134762 0.182633 0.470224
O -0.377250 -0.451851 0.366558
O -0.122750 0.451851 -0.133442
O 0.122750 -0.048149 -0.366558
O 0.377250 0.048149 0.133442
O 0.481481 -0.424299 0.149189
O 0.018519 0.424299 -0.350811
O -0.018519 -0.075701 -0.149189
O -0.481481 0.075701 0.350811
O 0.428374 0.410459 0.298480
O 0.071626 -0.410459 -0.201520
O -0.071626 0.089541 -0.298480
O -0.428374 -0.089541 0.201520
O -0.214966 0.439316 0.454457
O -0.285034 -0.439316 -0.045543
O 0.285034 0.060684 -0.454457
O 0.214966 -0.060684 0.045543
O 0.296322 -0.450381 -0.499458
O 0.203678 0.450381 0.000542
O -0.203678 -0.049619 0.499458
O -0.296322 0.049619 -0.000542
O -0.134670 -0.263034 0.199021
O -0.365330 0.263034 -0.300979
O 0.365330 -0.236966 -0.199021
O 0.134670 0.236966 0.300979
O 0.050368 -0.149408 0.175579
O 0.449632 0.149408 -0.324421
O -0.449632 -0.350592 -0.175579
O -0.050368 0.350592 0.324421
O 0.150755 -0.264124 0.455692
O 0.349245 0.264124 -0.044308
O -0.349245 -0.235876 -0.455692
O -0.150755 0.235876 0.044308
O -0.214908 -0.340527 0.374252
O -0.285092 0.340527 -0.125748
O 0.285092 -0.159473 -0.374252
O 0.214908 0.159473 0.125748
O 0.185261 -0.328369 0.138176
O 0.314739 0.328369 -0.361824
O -0.314739 -0.171631 -0.138176
O -0.185261 0.171631 0.361824
