# Supplementary material for: Comprehensive Analysis of Methyl-β-D-ribofuranoside: A Multifaceted Spectroscopic and Theoretical Approach
Source: J Phys Chem A. 2024 Mar 12;128(11):2111–20. doi: 10.1021/acs.jpca.4c00266 (PMC10961842; doi:10.1021/acs.jpca.4c00266)
Supplement: Supplementary file 2 — jp4c00266_si_002.zip [file jp4c00266_si_002.zip › Optimised_Structure_Files/CRYSTAL_PBESOL0_Optimised_Structure.cif]

data_CIF
###########################################################################
#                 Cif file created by Chemcraft program                   #
###########################################################################

loop_
_symmetry_equiv_pos_site_id
_symmetry_equiv_pos_as_xyz
1 x,y,z

_cell_length_a                          4.859500
_cell_length_b                          24.162000
_cell_length_c                          12.876000
_cell_angle_alpha                       90.000000
_cell_angle_beta                        90.000000
_cell_angle_gamma                       90.000000
 loop_
_atom_site_label
_atom_site_fract_x
_atom_site_fract_y
_atom_site_fract_z
H 0.381578 -0.394632 0.158864
H 0.118422 0.394632 -0.341136
H -0.118422 -0.105368 -0.158864
H -0.381578 0.105368 0.341136
H 0.268731 0.384388 0.311856
H 0.231269 -0.384388 -0.188144
H -0.231269 0.115612 -0.311856
H -0.268731 -0.115612 0.188144
H -0.129555 0.439379 -0.469011
H -0.370445 -0.439379 0.030989
H 0.370445 0.060621 0.469011
H 0.129555 -0.060621 -0.030989
H 0.171186 -0.452817 0.254736
H 0.328814 0.452817 -0.245264
H -0.328814 -0.047183 -0.254736
H -0.171186 0.047183 0.245264
H 0.281004 0.496111 0.162703
H 0.218996 -0.496111 -0.337297
H -0.218996 0.003889 -0.162703
H -0.281004 -0.003889 0.337297
H -0.274315 0.488023 0.258731
H -0.225685 -0.488023 -0.241269
H 0.225685 0.011977 -0.258731
H 0.274315 -0.011977 0.241269
H 0.175672 0.467394 0.365442
H 0.324328 -0.467394 -0.134558
H -0.324328 0.032606 -0.365442
H -0.175672 -0.032606 0.134558
H 0.395452 0.446685 -0.474435
H 0.104548 -0.446685 0.025565
H -0.104548 0.053315 0.474435
H -0.395452 -0.053315 -0.025565
H -0.292808 -0.458491 -0.475098
H -0.207192 0.458491 0.024902
H 0.207192 -0.041509 0.475098
H 0.292808 0.041509 -0.024902
H 0.310412 -0.394867 -0.383577
H 0.189588 0.394867 0.116423
H -0.189588 -0.105133 0.383577
H -0.310412 0.105133 -0.116423
H 0.433429 -0.372493 0.491538
H 0.066571 0.372493 -0.008462
H -0.066571 -0.127507 -0.491538
H -0.433429 0.127507 0.008462
H 0.075013 -0.381169 -0.488163
H 0.424987 0.381169 0.011837
H -0.424987 -0.118831 0.488163
H -0.075013 0.118831 -0.011837
H 0.194438 -0.125028 0.163679
H 0.305562 0.125028 -0.336321
H -0.305562 -0.374972 -0.163679
H -0.194438 0.374972 0.336321
H -0.057400 -0.260289 0.479851
H -0.442600 0.260289 -0.020149
H 0.442600 -0.239711 -0.479851
H 0.057400 0.239711 0.020149
H -0.281580 -0.382092 0.360803
H -0.218420 0.382092 -0.139197
H 0.218420 -0.117908 -0.360803
H 0.281580 0.117908 0.139197
H 0.350792 -0.212906 0.198060
H 0.149208 0.212906 -0.301940
H -0.149208 -0.287094 -0.198060
H -0.350792 0.287094 0.301940
H 0.284752 -0.174423 0.313798
H 0.215248 0.174423 -0.186202
H -0.215248 -0.325577 -0.313798
H -0.284752 0.325577 0.186202
H -0.179489 -0.218987 0.324348
H -0.320511 0.218987 -0.175652
H 0.320511 -0.281013 -0.324348
H 0.179489 0.281013 0.175652
H 0.365955 -0.280520 0.330590
H 0.134045 0.280520 -0.169410
H -0.134045 -0.219480 -0.330590
H -0.365955 0.219480 0.169410
H 0.170918 -0.368821 0.330250
H 0.329082 0.368821 -0.169750
H -0.329082 -0.131179 -0.330250
H -0.170918 0.131179 0.169750
H -0.206215 -0.349677 0.174451
H -0.293785 0.349677 -0.325549
H 0.293785 -0.150323 -0.174451
H 0.206215 0.150323 0.325549
H 0.123812 -0.282642 0.023274
H 0.376188 0.282642 -0.476726
H -0.376188 -0.217358 -0.023274
H -0.123812 0.217358 0.476726
H 0.359363 -0.338283 -0.000525
H 0.140637 0.338283 0.499475
H -0.140637 -0.161717 0.000525
H -0.359363 0.161717 -0.499475
H -0.002401 -0.352259 0.009415
H -0.497599 0.352259 -0.490585
H 0.497599 -0.147741 -0.009415
H 0.002401 0.147741 0.490585
C 0.351516 -0.470479 0.214649
C 0.148484 0.470479 -0.285351
C -0.148484 -0.029521 -0.214649
C -0.351516 0.029521 0.285351
C -0.461716 -0.495435 0.295600
C -0.038284 0.495435 -0.204400
C 0.038284 -0.004565 -0.295600
C 0.461716 0.004565 0.204400
C 0.396295 0.457958 0.356329
C 0.103705 -0.457958 -0.143671
C -0.103705 0.042042 -0.356329
C -0.396295 -0.042042 0.143671
C -0.471994 0.463667 0.463871
C -0.028006 -0.463667 -0.036129
C 0.028006 0.036333 -0.463871
C 0.471994 -0.036333 0.036129
C -0.455027 -0.473342 0.471942
C -0.044973 0.473342 -0.028058
C 0.044973 -0.026658 -0.471942
C 0.455027 0.026658 0.028058
C 0.278427 -0.397763 -0.468220
C 0.221573 0.397763 0.031780
C -0.221573 -0.102237 0.468220
C -0.278427 0.102237 -0.031780
C 0.187715 -0.192672 0.244150
C 0.312285 0.192672 -0.255850
C -0.312285 -0.307328 -0.244150
C -0.187715 0.307328 0.255850
C -0.005825 -0.237428 0.281320
C -0.494175 0.237428 -0.218680
C 0.494175 -0.262572 -0.281320
C 0.005825 0.262572 0.218680
C 0.146574 -0.278978 0.351879
C 0.353426 0.278978 -0.148121
C -0.353426 -0.221022 -0.351879
C -0.146574 0.221022 0.148121
C 0.022704 -0.334773 0.319365
C 0.477296 0.334773 -0.180635
C -0.477296 -0.165227 -0.319365
C -0.022704 0.165227 0.180635
C -0.036716 -0.324114 0.204810
C -0.463284 0.324114 -0.295190
C 0.463284 -0.175886 -0.204810
C 0.036716 0.175886 0.295190
C 0.168129 -0.326411 0.038782
C 0.331871 0.326411 -0.461218
C -0.331871 -0.173589 -0.038782
C -0.168129 0.173589 0.461218
O -0.380724 -0.455145 0.370886
O -0.119276 0.455145 -0.129114
O 0.119276 -0.044855 -0.370886
O 0.380724 0.044855 0.129114
O 0.488183 -0.429386 0.155550
O 0.011817 0.429386 -0.344450
O -0.011817 -0.070614 -0.155550
O -0.488183 0.070614 0.344450
O 0.437618 0.406756 0.308160
O 0.062382 -0.406756 -0.191840
O -0.062382 0.093244 -0.308160
O -0.437618 -0.093244 0.191840
O -0.212587 0.438740 0.461152
O -0.287413 -0.438740 -0.038848
O 0.287413 0.061260 -0.461152
O 0.212587 -0.061260 0.038848
O 0.286157 -0.453964 0.499497
O 0.213843 0.453964 -0.000503
O -0.213843 -0.046036 -0.499497
O -0.286157 0.046036 0.000503
O -0.115907 -0.268742 0.197295
O -0.384093 0.268742 -0.302705
O 0.384093 -0.231258 -0.197295
O 0.115907 0.231258 0.302705
O 0.052927 -0.151568 0.185032
O 0.447073 0.151568 -0.314968
O -0.447073 -0.348432 -0.185032
O -0.052927 0.348432 0.314968
O 0.133977 -0.266543 0.457753
O 0.366023 0.266543 -0.042247
O -0.366023 -0.233457 -0.457753
O -0.133977 0.233457 0.042247
O -0.222373 -0.343954 0.373708
O -0.277627 0.343954 -0.126292
O 0.277627 -0.156046 -0.373708
O 0.222373 0.156046 0.126292
O 0.205167 -0.334869 0.147383
O 0.294833 0.334869 -0.352617
O -0.294833 -0.165131 -0.147383
O -0.205167 0.165131 0.352617
