# Supplementary material for: Comprehensive Analysis of Methyl-β-D-ribofuranoside: A Multifaceted Spectroscopic and Theoretical Approach
Source: J Phys Chem A. 2024 Mar 12;128(11):2111–20. doi: 10.1021/acs.jpca.4c00266 (PMC10961842; doi:10.1021/acs.jpca.4c00266)
Supplement: Supplementary file 2 — jp4c00266_si_002.zip [file jp4c00266_si_002.zip › Optimised_Structure_Files/Gaussian_B3LYP_S1_Optimised_Structure.xyz]

C       -0.737207000      0.344372000     -0.258231000
O        0.673082000      0.191924000     -0.283517000
C        1.327730000      1.445197000     -0.029437000
C        0.204533000      2.460758000      0.239752000
C       -1.009401000      1.831555000     -0.471951000
H       -1.146659000     -0.287699000     -1.053038000
H        1.870737000      1.739081000     -0.933700000
H       -0.000077000      2.539779000      1.312016000
H       -1.964766000      2.123369000     -0.024569000
O       -1.285365000     -0.007206000      0.991517000
C       -1.158345000     -1.391178000      1.304279000
H       -0.107771000     -1.688262000      1.368765000
H       -1.643466000     -1.540858000      2.268541000
H       -1.660584000     -2.007709000      0.547758000
O       -0.988176000      2.116566000     -1.858151000
H       -0.544054000      2.968379000     -1.968912000
O        0.564286000      3.733484000     -0.299659000
H        0.112143000      4.426322000      0.191824000
C        2.314741000      1.338480000      1.117055000
H        2.626909000      2.356153000      1.393678000
H        1.815792000      0.874259000      1.977557000
O        3.432582000      0.567663000      0.688945000
H        4.015446000      0.419857000      1.439210000
Bonds
    1     2    S
    1     5    S
    1     6    S
    1    10    S
    2     3    S
    3     4    S
    3     7    S
    3    19    S
    4     5    S
    4     8    S
    4    17    S
    5     9    S
    5    15    S
   10    11    S
   11    12    S
   11    13    S
   11    14    S
   15    16    S
   17    18    S
   19    20    S
   19    21    S
   19    22    S
   22    23    S
