# Supplementary material for: Comprehensive Analysis of Methyl-β-D-ribofuranoside: A Multifaceted Spectroscopic and Theoretical Approach
Source: J Phys Chem A. 2024 Mar 12;128(11):2111–20. doi: 10.1021/acs.jpca.4c00266 (PMC10961842; doi:10.1021/acs.jpca.4c00266)
Supplement: Supplementary file 2 — jp4c00266_si_002.zip [file jp4c00266_si_002.zip › Optimised_Structure_Files/Gaussian_B3LYP_S2_Optimised_Structure.xyz]

C        1.517480000      4.337090000      9.622278000
C        2.399325000      5.518508000      9.965400000
C        1.685685000      6.568018000     10.845723000
C        2.361658000      7.875478000     10.404502000
C        2.589660000      7.614751000      8.912571000
O        2.820779000      6.224713000      8.780226000
O        2.314177000      3.326274000      9.009597000
O        1.755940000      6.313530000     12.230039000
O        3.589099000      7.954140000     11.130613000
O        1.426534000      8.032051000      8.237284000
C        1.488581000      7.862119000      6.823607000
H        1.747593000      2.586887000      8.771251000
H        2.636269000      6.585565000     12.522538000
H        3.956614000      8.839246000     11.055070000
H        0.714690000      4.671124000      8.951916000
H        1.069932000      3.970139000     10.556353000
H        3.294994000      5.152928000     10.479284000
H        0.625621000      6.616176000     10.586181000
H        1.740794000      8.757704000     10.571093000
H        3.468559000      8.130508000      8.503466000
H        1.600457000      6.807946000      6.556553000
H        0.552475000      8.247916000      6.421255000
H        2.326439000      8.431585000      6.400165000
Bonds
    1     2    S
    1     7    S
    1    15    S
    1    16    S
    2     3    S
    2     6    S
    2    17    S
    3     4    S
    3     8    S
    3    18    S
    4     5    S
    4     9    S
    4    19    S
    5     6    S
    5    10    S
    5    20    S
    7    12    S
    8    13    S
    9    14    S
   10    11    S
   11    21    S
   11    22    S
   11    23    S
