# Supplementary material for: Comprehensive Analysis of Methyl-β-D-ribofuranoside: A Multifaceted Spectroscopic and Theoretical Approach
Source: J Phys Chem A. 2024 Mar 12;128(11):2111–20. doi: 10.1021/acs.jpca.4c00266 (PMC10961842; doi:10.1021/acs.jpca.4c00266)
Supplement: Supplementary file 2 — jp4c00266_si_002.zip [file jp4c00266_si_002.zip › Optimised_Structure_Files/Gaussian_PBEPBE_S1_Optimised_Structure.xyz]

C       -0.742653000      0.355147000     -0.275484000
O        0.670327000      0.199004000     -0.365724000
C        1.324977000      1.444852000     -0.042845000
C        0.205865000      2.472400000      0.217880000
C       -1.022039000      1.844732000     -0.483362000
H       -1.184141000     -0.292347000     -1.054431000
H        1.910882000      1.758906000     -0.924939000
H        0.006253000      2.572559000      1.298756000
H       -1.978094000      2.136397000     -0.013068000
O       -1.247479000      0.015752000      1.006970000
C       -1.089443000     -1.372085000      1.313762000
H       -0.025063000     -1.659971000      1.333675000
H       -1.535068000     -1.528062000      2.304934000
H       -1.619039000     -2.000928000      0.573093000
O       -1.017092000      2.144742000     -1.870765000
H       -0.509736000      2.975950000     -1.962377000
O        0.578589000      3.737522000     -0.350658000
H        0.092849000      4.436531000      0.117460000
C        2.266507000      1.300557000      1.141182000
H        2.584921000      2.318904000      1.446716000
H        1.715780000      0.833678000      1.980880000
O        3.387915000      0.509897000      0.742283000
H        3.937091000      0.350150000      1.525792000
Bonds
    1     2    S
    1     5    S
    1     6    S
    1    10    S
    2     3    S
    3     4    S
    3     7    S
    3    19    S
    4     5    S
    4     8    S
    4    17    S
    5     9    S
    5    15    S
   10    11    S
   11    12    S
   11    13    S
   11    14    S
   15    16    S
   17    18    S
   19    20    S
   19    21    S
   19    22    S
   22    23    S
