# Supplementary material for: Comprehensive Analysis of Methyl-β-D-ribofuranoside: A Multifaceted Spectroscopic and Theoretical Approach
Source: J Phys Chem A. 2024 Mar 12;128(11):2111–20. doi: 10.1021/acs.jpca.4c00266 (PMC10961842; doi:10.1021/acs.jpca.4c00266)
Supplement: Supplementary file 2 — jp4c00266_si_002.zip [file jp4c00266_si_002.zip › Optimised_Structure_Files/Gaussian_PBEPBE_S2_Optimised_Structure.xyz]

C        1.514779000      4.354620000      9.598419000
C        2.410800000      5.520856000      9.964709000
C        1.691115000      6.570628000     10.847687000
C        2.373133000      7.881319000     10.410821000
C        2.599779000      7.620958000      8.916450000
O        2.872365000      6.231130000      8.787241000
O        2.304965000      3.336172000      8.977354000
O        1.757111000      6.316534000     12.237827000
O        3.605173000      7.947014000     11.143131000
O        1.410002000      8.011968000      8.250497000
C        1.479035000      7.823729000      6.833900000
H        1.714635000      2.604407000      8.738247000
H        2.647539000      6.605825000     12.516724000
H        3.942909000      8.855312000     11.108799000
H        0.714881000      4.716462000      8.922899000
H        1.049597000      3.985787000     10.534801000
H        3.299515000      5.135269000     10.496365000
H        0.623701000      6.621077000     10.579927000
H        1.747767000      8.770928000     10.582390000
H        3.469371000      8.158246000      8.488745000
H        1.620731000      6.760904000      6.578038000
H        0.525971000      8.181636000      6.423436000
H        2.308483000      8.413615000      6.398559000
Bonds
    1     2    S
    1     7    S
    1    15    S
    1    16    S
    2     3    S
    2     6    S
    2    17    S
    3     4    S
    3     8    S
    3    18    S
    4     5    S
    4     9    S
    4    19    S
    5     6    S
    5    10    S
    5    20    S
    7    12    S
    8    13    S
    9    14    S
   10    11    S
   11    21    S
   11    22    S
   11    23    S
