# Supplementary material for: Comprehensive Analysis of Methyl-β-D-ribofuranoside: A Multifaceted Spectroscopic and Theoretical Approach
Source: J Phys Chem A. 2024 Mar 12;128(11):2111–20. doi: 10.1021/acs.jpca.4c00266 (PMC10961842; doi:10.1021/acs.jpca.4c00266)
Supplement: Supplementary file 3 — jp4c00266_si_003.zip [file jp4c00266_si_003.zip]

Archive with 17 entries (16 files):
- DFT_Simulation_Files/
- DFT_Simulation_Files/CASTEP_Frequencies_Output.castep
- DFT_Simulation_Files/CASTEP_Geom_Optimisation_Output.castep
- DFT_Simulation_Files/CASTEP_Input.txt
- DFT_Simulation_Files/CASTEP_Output.phonon
- DFT_Simulation_Files/CRYSTAL_B3LYP_Input.txt
- DFT_Simulation_Files/CRYSTAL_B3LYP_Output.txt
- DFT_Simulation_Files/CRYSTAL_PBESOL0_Input.txt
- DFT_Simulation_Files/CRYSTAL_PBESOL0_Output.txt
- DFT_Simulation_Files/Gaussian_B3LYP_S1_Input.txt
- DFT_Simulation_Files/Gaussian_B3LYP_S1_Output.txt
- DFT_Simulation_Files/Gaussian_B3LYP_S2_Input.txt
- DFT_Simulation_Files/Gaussian_B3LYP_S2_Output.txt
- DFT_Simulation_Files/Gaussian_PBEPBE_S1_Input.txt
- DFT_Simulation_Files/Gaussian_PBEPBE_S1_Output.txt
- DFT_Simulation_Files/Gaussian_PBEPBE_S2_Input.txt
- DFT_Simulation_Files/Gaussian_PBEPBE_S2_Output.txt
