# Supplementary material for: Comprehensive Analysis of Methyl-β-D-ribofuranoside: A Multifaceted Spectroscopic and Theoretical Approach
Source: J Phys Chem A. 2024 Mar 12;128(11):2111–20. doi: 10.1021/acs.jpca.4c00266 (PMC10961842; doi:10.1021/acs.jpca.4c00266)
Supplement: Supplementary file 3 — jp4c00266_si_003.zip [file jp4c00266_si_003.zip › DFT_Simulation_Files/CASTEP_Input.txt]

task : Phonon
continuation : default
comment : CASTEP calculation from Materials Studio
xc_functional : PBESOL
sedc_apply : true
sedc_scheme : TS
sedc_sr_ts :        1.055000000000000
sedc_d_ts :       20.000000000000000
spin_polarized : false
spin_orbit_coupling : false
opt_strategy : Speed
page_wvfns :        0
cut_off_energy :    1.050000000000000e+03
grid_scale :        2.000000000000000
fine_grid_scale :        2.000000000000000
finite_basis_corr :        0
elec_energy_tol :    1.000000000000000e-10
elec_eigenvalue_tol :    1.000000000000000e-09
max_scf_cycles :     1000
fix_occupancy : true
metals_method : dm
mixing_scheme : Pulay
mix_charge_amp :        0.500000000000000
mix_charge_gmax :        1.500000000000000
mix_history_length :       20
nextra_bands : 0
num_dump_cycles : 0
calculate_stress : false
calculate_ELF : false
popn_calculate : false
calculate_hirshfeld : false
calculate_densdiff : false
phonon_sum_rule_method : reciprocal
phonon_calc_lo_to_splitting : false
born_charge_sum_rule : true
backup_interval : 900
phonon_energy_tol :    1.000000000000000e-05
phonon_fine_method : interpolate
phonon_force_constant_cutoff :        9.709280964103232  ang
phonon_max_cycles : 100
bs_max_iter : 250
bs_max_cg_steps : 25
bs_eigenvalue_tol : 1.0e-9
pdos_calculate_weights : false
spectral_write_eigenvalues : false
