# Supplementary material for: Comprehensive Analysis of Methyl-β-D-ribofuranoside: A Multifaceted Spectroscopic and Theoretical Approach
Source: J Phys Chem A. 2024 Mar 12;128(11):2111–20. doi: 10.1021/acs.jpca.4c00266 (PMC10961842; doi:10.1021/acs.jpca.4c00266)
Supplement: Supplementary file 3 — jp4c00266_si_003.zip [file jp4c00266_si_003.zip › DFT_Simulation_Files/CASTEP_Output.phonon]

 BEGIN header
 Number of ions         184
 Number of branches     552
 Number of wavevectors  1
 Frequencies in         cm-1
 IR intensities in      (D/A)**2/amu
 Raman activities in    A**4 amu**(-1)
 Unit cell vectors (A)
    4.859500    0.000000    0.000000
    0.000000   24.162000    0.000000
    0.000000    0.000000   12.876000
 Fractional Co-ordinates
     1     0.389639    0.613290    0.142830   H         1.008000
     2     0.288095    0.390365    0.292042   H         1.008000
     3     0.884512    0.433418    0.516301   H         1.008000
     4     0.192342    0.554951    0.241451   H         1.008000
     5     0.298649    0.503047    0.149721   H         1.008000
     6     0.753323    0.496251    0.241891   H         1.008000
     7     0.201413    0.472873    0.348812   H         1.008000
     8     0.420446    0.447738    0.506891   H         1.008000
     9     0.767174    0.539647    0.511396   H         1.008000
    10     0.524265    0.603941    0.606653   H         1.008000
    11     0.419777    0.633432    0.484078   H         1.008000
    12     0.164414    0.613516    0.578245   H         1.008000
    13     0.130742    0.882436    0.150238   H         1.008000
    14     0.959202    0.743098    0.480432   H         1.008000
    15     0.749874    0.620548    0.360931   H         1.008000
    16     0.330897    0.798076    0.188702   H         1.008000
    17     0.270449    0.835640    0.306651   H         1.008000
    18     0.815551    0.785702    0.325001   H         1.008000
    19     0.376854    0.728645    0.323664   H         1.008000
    20     0.198404    0.637896    0.323631   H         1.008000
    21     0.798840    0.654769    0.172261   H         1.008000
    22     0.107766    0.728829    0.021077   H         1.008000
    23     0.340284    0.673932    0.986125   H         1.008000
    24     0.978934    0.659489    0.002353   H         1.008000
    25     0.110361    0.386710    0.642830   H         1.008000
    26     0.211905    0.609635    0.792042   H         1.008000
    27     0.615488    0.566582    0.016301   H         1.008000
    28     0.307658    0.445049    0.741451   H         1.008000
    29     0.201351    0.496953    0.649721   H         1.008000
    30     0.746677    0.503749    0.741891   H         1.008000
    31     0.298587    0.527127    0.848812   H         1.008000
    32     0.079554    0.552262    0.006891   H         1.008000
    33     0.732826    0.460353    0.011396   H         1.008000
    34     0.975735    0.396059    0.106653   H         1.008000
    35     0.080223    0.366568    0.984078   H         1.008000
    36     0.335586    0.386484    0.078245   H         1.008000
    37     0.369258    0.117564    0.650238   H         1.008000
    38     0.540798    0.256902    0.980432   H         1.008000
    39     0.750126    0.379452    0.860931   H         1.008000
    40     0.169103    0.201924    0.688702   H         1.008000
    41     0.229551    0.164360    0.806651   H         1.008000
    42     0.684449    0.214298    0.825001   H         1.008000
    43     0.123146    0.271355    0.823664   H         1.008000
    44     0.301596    0.362104    0.823631   H         1.008000
    45     0.701160    0.345231    0.672261   H         1.008000
    46     0.392234    0.271171    0.521077   H         1.008000
    47     0.159716    0.326068    0.486125   H         1.008000
    48     0.521066    0.340511    0.502353   H         1.008000
    49     0.610361    0.113290    0.357170   H         1.008000
    50     0.711905    0.890365    0.207958   H         1.008000
    51     0.115488    0.933418    0.983699   H         1.008000
    52     0.807658    0.054951    0.258549   H         1.008000
    53     0.701351    0.003047    0.350279   H         1.008000
    54     0.246677    0.996251    0.258109   H         1.008000
    55     0.798587    0.972873    0.151188   H         1.008000
    56     0.579554    0.947738    0.993109   H         1.008000
    57     0.232826    0.039647    0.988604   H         1.008000
    58     0.475735    0.103941    0.893347   H         1.008000
    59     0.580223    0.133432    0.015922   H         1.008000
    60     0.835586    0.113516    0.921755   H         1.008000
    61     0.869258    0.382436    0.349762   H         1.008000
    62     0.040798    0.243098    0.019568   H         1.008000
    63     0.250126    0.120548    0.139069   H         1.008000
    64     0.669103    0.298076    0.311298   H         1.008000
    65     0.729551    0.335640    0.193349   H         1.008000
    66     0.184449    0.285702    0.174999   H         1.008000
    67     0.623146    0.228645    0.176336   H         1.008000
    68     0.801596    0.137896    0.176369   H         1.008000
    69     0.201160    0.154769    0.327739   H         1.008000
    70     0.892234    0.228829    0.478923   H         1.008000
    71     0.659716    0.173932    0.513875   H         1.008000
    72     0.021066    0.159489    0.497647   H         1.008000
    73     0.889639    0.886710    0.857170   H         1.008000
    74     0.788095    0.109635    0.707958   H         1.008000
    75     0.384512    0.066582    0.483699   H         1.008000
    76     0.692342    0.945049    0.758549   H         1.008000
    77     0.798649    0.996953    0.850279   H         1.008000
    78     0.253323    0.003749    0.758109   H         1.008000
    79     0.701413    0.027127    0.651188   H         1.008000
    80     0.920446    0.052262    0.493109   H         1.008000
    81     0.267174    0.960353    0.488604   H         1.008000
    82     0.024265    0.896059    0.393347   H         1.008000
    83     0.919777    0.866568    0.515922   H         1.008000
    84     0.664414    0.886484    0.421755   H         1.008000
    85     0.630742    0.617564    0.849762   H         1.008000
    86     0.459202    0.756902    0.519568   H         1.008000
    87     0.249874    0.879452    0.639069   H         1.008000
    88     0.830897    0.701924    0.811298   H         1.008000
    89     0.770449    0.664360    0.693349   H         1.008000
    90     0.315551    0.714298    0.674999   H         1.008000
    91     0.876854    0.771355    0.676336   H         1.008000
    92     0.698404    0.862104    0.676369   H         1.008000
    93     0.298840    0.845231    0.827739   H         1.008000
    94     0.607766    0.771171    0.978923   H         1.008000
    95     0.840284    0.826068    0.013875   H         1.008000
    96     0.478934    0.840511    0.997647   H         1.008000
    97     0.372428    0.536998    0.200770   C        12.011000
    98     0.563627    0.511566    0.280553   C        12.011000
    99     0.423022    0.463258    0.337862   C        12.011000
   100     0.557070    0.465338    0.446485   C        12.011000
   101     0.588464    0.527885    0.462322   C        12.011000
   102     0.365984    0.602949    0.544668   C        12.011000
   103     0.167892    0.815634    0.239271   C        12.011000
   104     0.990783    0.768788    0.279569   C        12.011000
   105     0.157724    0.727940    0.347439   C        12.011000
   106     0.041275    0.670885    0.315237   C        12.011000
   107     0.967694    0.681479    0.201266   C        12.011000
   108     0.154781    0.684493    0.031055   C        12.011000
   109     0.127572    0.463002    0.700770   C        12.011000
   110     0.936373    0.488434    0.780553   C        12.011000
   111     0.076978    0.536742    0.837862   C        12.011000
   112     0.942930    0.534662    0.946485   C        12.011000
   113     0.911536    0.472115    0.962322   C        12.011000
   114     0.134016    0.397051    0.044668   C        12.011000
   115     0.332108    0.184366    0.739271   C        12.011000
   116     0.509217    0.231212    0.779569   C        12.011000
   117     0.342276    0.272060    0.847439   C        12.011000
   118     0.458725    0.329115    0.815237   C        12.011000
   119     0.532306    0.318521    0.701266   C        12.011000
   120     0.345219    0.315507    0.531055   C        12.011000
   121     0.627572    0.036998    0.299230   C        12.011000
   122     0.436373    0.011566    0.219447   C        12.011000
   123     0.576978    0.963258    0.162138   C        12.011000
   124     0.442930    0.965338    0.053515   C        12.011000
   125     0.411536    0.027885    0.037678   C        12.011000
   126     0.634016    0.102949    0.955332   C        12.011000
   127     0.832108    0.315634    0.260729   C        12.011000
   128     0.009217    0.268788    0.220431   C        12.011000
   129     0.842276    0.227940    0.152561   C        12.011000
   130     0.958725    0.170885    0.184763   C        12.011000
   131     0.032306    0.181479    0.298734   C        12.011000
   132     0.845219    0.184493    0.468945   C        12.011000
   133     0.872428    0.963002    0.799230   C        12.011000
   134     0.063627    0.988434    0.719447   C        12.011000
   135     0.923022    0.036742    0.662138   C        12.011000
   136     0.057070    0.034662    0.553515   C        12.011000
   137     0.088464    0.972115    0.537678   C        12.011000
   138     0.865984    0.897051    0.455332   C        12.011000
   139     0.667892    0.684366    0.760729   C        12.011000
   140     0.490783    0.731212    0.720431   C        12.011000
   141     0.657724    0.772060    0.652561   C        12.011000
   142     0.541275    0.829115    0.684763   C        12.011000
   143     0.467694    0.818521    0.798734   C        12.011000
   144     0.654781    0.815507    0.968945   C        12.011000
   145     0.643479    0.550481    0.360479   O        15.999000
   146     0.502954    0.578607    0.138336   O        15.999000
   147     0.459092    0.413144    0.284198   O        15.999000
   148     0.813528    0.437719    0.443340   O        15.999000
   149     0.342224    0.548075    0.503855   O        15.999000
   150     0.876334    0.736649    0.195411   O        15.999000
   151     0.006327    0.854665    0.182878   O        15.999000
   152     0.152699    0.739727    0.454631   O        15.999000
   153     0.802585    0.659597    0.373694   O        15.999000
   154     0.207776    0.672298    0.138393   O        15.999000
   155     0.856521    0.449519    0.860479   O        15.999000
   156     0.997046    0.421393    0.638336   O        15.999000
   157     0.040908    0.586856    0.784198   O        15.999000
   158     0.686472    0.562281    0.943340   O        15.999000
   159     0.157776    0.451925    0.003855   O        15.999000
   160     0.623666    0.263351    0.695411   O        15.999000
   161     0.493673    0.145335    0.682878   O        15.999000
   162     0.347301    0.260273    0.954631   O        15.999000
   163     0.697415    0.340403    0.873694   O        15.999000
   164     0.292224    0.327702    0.638393   O        15.999000
   165     0.356521    0.050481    0.139521   O        15.999000
   166     0.497046    0.078607    0.361664   O        15.999000
   167     0.540908    0.913144    0.215802   O        15.999000
   168     0.186472    0.937719    0.056660   O        15.999000
   169     0.657776    0.048075    0.996145   O        15.999000
   170     0.123666    0.236649    0.304589   O        15.999000
   171     0.993673    0.354665    0.317122   O        15.999000
   172     0.847301    0.239727    0.045369   O        15.999000
   173     0.197415    0.159597    0.126306   O        15.999000
   174     0.792224    0.172298    0.361607   O        15.999000
   175     0.143479    0.949519    0.639521   O        15.999000
   176     0.002954    0.921393    0.861664   O        15.999000
   177     0.959092    0.086856    0.715802   O        15.999000
   178     0.313528    0.062281    0.556660   O        15.999000
   179     0.842224    0.951925    0.496145   O        15.999000
   180     0.376334    0.763351    0.804589   O        15.999000
   181     0.506327    0.645335    0.817122   O        15.999000
   182     0.652699    0.760273    0.545369   O        15.999000
   183     0.302585    0.840403    0.626306   O        15.999000
   184     0.707776    0.827702    0.861607   O        15.999000
 END header
     q-pt=    1    0.000000  0.000000  0.000000      1.0000000000
       1      -5.583171              0.0000000               0.0000000          
       2      17.746621              0.0000000               0.0000000          
       3      22.052043              0.0000000               0.0000000          
       4      24.202564              0.0000000               0.0000000          
       5      25.323575              0.0000000               0.0000000          
       6      29.500870              0.0073407               0.0000000          
       7      33.278393              0.0008002               0.0716420          
       8      35.690892              0.0000000               0.3757024          
       9      41.130031              0.0468085               0.0147398          
      10      44.081598              0.0000000               0.0677132          
      11      49.540558              0.0000000               0.1674035          
      12      50.756754              0.0309754               0.0447270          
      13      52.359867              0.2615554               0.0234399          
      14      55.050962              0.0004945               0.1946326          
      15      57.037361              0.0242946               0.0564026          
      16      57.902812              0.0083416               0.0166177          
      17      59.716065              0.0228920               0.0053227          
      18      62.130438              0.0811382               0.2407781          
      19      62.309813              0.0000000               0.4942805          
      20      64.302896              0.0533702               0.1224789          
      21      64.527312              0.0000000               0.5212485          
      22      66.094266              0.0006255               0.3295415          
      23      71.203252              0.0527877               0.0267647          
      24      73.074051              0.0536196               0.0179661          
      25      74.072024              0.0421665               0.0044019          
      26      75.656368              0.0000000               1.2550987          
      27      78.512177              0.0130867               0.0670929          
      28      79.985440              0.0048297               1.1273931          
      29      80.432937              0.0000000               0.0758485          
      30      80.752475              0.0017914               0.0550329          
      31      81.544091              0.0163920               0.7951106          
      32      84.184171              0.0005728               0.2891408          
      33      84.480280              0.0000000               0.0317265          
      34      87.415268              0.0128655               0.0471479          
      35      88.149612              0.0718498               0.1155686          
      36      92.074205              0.7557548               0.0141302          
      37      92.440063              0.0000000               0.9461525          
      38      94.730114              0.1368466               1.0428052          
      39      96.222982              0.3930980               0.2748161          
      40      97.268865              0.0206897               0.1051234          
      41     100.609541              0.0140584               0.0183397          
      42     100.773999              0.0000000               0.3575764          
      43     103.102253              0.0314857               0.0779410          
      44     106.569265              0.0053814               3.2126677          
      45     106.622701              0.1289190               0.1940769          
      46     111.185769              0.1414498               3.9458991          
      47     113.372406              0.0000000               0.6375374          
      48     113.867368              0.2552058               0.3057481          
      49     114.146563              0.0533239               0.7418640          
      50     114.162488              0.0000000               1.7692058          
      51     117.579429              0.0016497               0.9225928          
      52     120.050752              0.0281969               0.2791680          
      53     120.501431              0.0000000               0.9281890          
      54     120.978019              0.1397504               0.3296139          
      55     129.489246              0.1596428               0.0040577          
      56     131.317885              0.0990841               0.1056007          
      57     131.509028              0.0000000               1.0416743          
      58     132.571006              0.3845598               0.0147468          
      59     137.845843              0.0004511               0.0102655          
      60     138.123344              0.1662703               0.0000929          
      61     139.373358              0.2050102               0.6368961          
      62     140.589950              0.0000000               2.5116765          
      63     153.985865              0.0033270               0.0280471          
      64     156.418247              0.0000000               1.1339010          
      65     157.150769              0.0592518               0.1130245          
      66     159.787747              0.0421906               0.5932668          
      67     160.273337              0.0900327               0.2896009          
      68     161.817130              0.4126398               0.8984428          
      69     163.279501              0.9807051               0.4944275          
      70     163.733666              0.0000000               0.0849572          
      71     164.623982              0.8589120               0.4388570          
      72     165.676985              0.0682295               0.0094179          
      73     170.898049              0.2188894               0.8535217          
      74     172.931049              0.0000000               1.5144269          
      75     176.725930              0.0427035               0.7629622          
      76     180.729313              0.4041694               0.0039399          
      77     184.466488              0.2731884               1.3887134          
      78     188.322184              0.0000000               0.5093551          
      79     193.816220              0.0023021               0.2430600          
      80     193.884957              0.2354425               0.0874145          
      81     203.981548              0.0019959               0.3818508          
      82     204.715447              0.0000000               1.1550967          
      83     205.055661              2.3265392               0.1887512          
      84     205.710173              0.4103908               0.0145179          
      85     207.555055              0.0000000               0.7455535          
      86     211.030801              0.0057764               0.5848539          
      87     217.498677              0.6018889               0.2651540          
      88     219.537839              0.5262767               0.4674498          
      89     220.475684              0.0000000               0.7126994          
      90     221.063514              0.0004070               0.2915638          
      91     224.994316              0.0063752               1.4714398          
      92     225.591594              0.0000000               0.9944951          
      93     228.677252              0.1392449               0.2145999          
      94     231.786346              0.7439810               0.6126467          
      95     236.314138              0.3903875               0.9574023          
      96     237.394744              2.2169603               0.0018583          
      97     248.681273              0.0000000               0.2448975          
      98     250.887299              0.2028936               2.6075249          
      99     258.346874              0.1289014               0.7642572          
     100     260.852125              0.0000000               1.6062775          
     101     261.113592              0.0133124               0.1799401          
     102     270.671453              0.0245698               0.0257660          
     103     272.043677              0.0723187               0.1600716          
     104     272.449441              0.0000000               0.7529040          
     105     276.519033              0.0008132               1.3750023          
     106     278.021081              0.0086709               0.0084679          
     107     285.116984              0.5762864               0.2017084          
     108     290.547999              2.0519528               0.2347226          
     109     302.809718              0.2225851               0.0271999          
     110     304.945726              0.0000000               4.7787793          
     111     307.218302              0.0226962               0.2046718          
     112     311.329455              0.0410451               0.2802518          
     113     311.385369              0.0000000               2.2389692          
     114     315.266856              0.0656740               0.0690149          
     115     316.865323              0.0015256               0.5156948          
     116     318.357266              1.1153902               3.4645698          
     117     323.039223              0.4025731               3.1107417          
     118     323.588176              0.5100075               2.1001412          
     119     329.836534              0.0000000               2.3224031          
     120     333.542313              1.2644578               0.0011848          
     121     336.957147              0.0000000              11.2510682          
     122     337.479914              0.0810968               6.1165157          
     123     343.842591              0.0053718               0.6211750          
     124     347.466949              0.1601087               0.1572884          
     125     347.861268              0.6613283               0.0363419          
     126     352.337159              0.2928295               1.2876834          
     127     355.402840              0.0000000              12.3874133          
     128     359.821858              0.1531223               0.3663242          
     129     374.396615              0.4002860               0.1861887          
     130     374.823291              0.0030400               0.3205470          
     131     379.552320              0.0000000               0.7131254          
     132     380.414188              2.3728273               1.1307178          
     133     382.237087              0.0000000              30.2538834          
     134     382.447195              0.3969958               0.0325507          
     135     400.001119              0.4812002               0.5527533          
     136     403.096388              0.0370236               4.1486271          
     137     404.555981              0.0251285               0.4852052          
     138     408.348370              0.0821559               0.2393367          
     139     410.554262              0.0000000               4.4714582          
     140     413.826000              0.2839547               0.2885104          
     141     414.008444              0.0000000              86.7301515          
     142     420.066538              0.9541190               0.0754870          
     143     420.514653              3.0470259               3.6283839          
     144     424.970750              0.0284591               3.3782896          
     145     501.815683              0.0000000               1.8606898          
     146     502.429903              1.8931672               8.4891951          
     147     505.893316              0.0007638               0.0114429          
     148     506.192621              0.5080569               2.1204143          
     149     511.035197              0.0692574               0.4606440          
     150     511.147623              0.0000000               5.9533217          
     151     517.144056              3.4870856               1.4431131          
     152     518.875610              0.3339220               1.1628815          
     153     527.718146              0.2291125               1.4631119          
     154     528.122066              0.0000000               6.6861112          
     155     528.245288              0.4355199               3.4218424          
     156     528.600583              0.6940708              11.9128414          
     157     546.186567              2.9435731               7.1512365          
     158     547.442825              0.0893418               4.0580244          
     159     549.095749              0.0000000               3.8852547          
     160     549.511460              0.0083268               3.2590861          
     161     580.723707              0.2048745               4.1149564          
     162     580.986098              0.0000000              17.4808073          
     163     582.025289              0.4184890               3.6273110          
     164     582.622225              0.2342949               0.8098483          
     165     586.611646              1.4213668               0.8934386          
     166     587.096462              0.1352474               6.0606529          
     167     588.794708              0.0000000              20.1381987          
     168     589.150005              2.2890703               7.2367290          
     169     651.602994             18.1136078               0.9798824          
     170     658.017669              0.6163756               0.3616596          
     171     672.908008              0.0000000               8.8719421          
     172     676.480169              6.8626815               0.1199225          
     173     677.347580              0.1346496               0.9009334          
     174     683.245352              4.9503160               0.0699207          
     175     684.300450              1.5678958               0.1968793          
     176     685.759082              0.4633441               6.5795109          
     177     689.175961              0.0000000              12.6315739          
     178     692.383396              0.7039732               0.2745532          
     179     704.645219              0.0000000               4.0256788          
     180     706.024668              0.3774643               2.2021983          
     181     707.875708              0.1312731               1.5159367          
     182     710.260127              0.0625245               0.6879346          
     183     710.275985              0.0157448               0.5532009          
     184     712.114067              0.0000000               5.9051923          
     185     719.340832              1.4126919               0.6892451          
     186     719.670462              0.0000000              28.1488467          
     187     720.040291              0.0225115               6.4796520          
     188     720.602500              0.4402034               1.0387464          
     189     749.322753              0.0000000              10.3320856          
     190     749.350153              2.8868430               1.0120300          
     191     749.522371              0.6536687               5.4768013          
     192     749.753112              3.0996254               2.5162698          
     193     761.873438              0.0000000               0.5385941          
     194     762.275160              6.4754565               8.7613629          
     195     763.283363              1.8429603               1.0759546          
     196     763.439782              0.5059904               0.0034540          
     197     777.654473              6.4051186               1.6132772          
     198     779.078096              7.1251438               0.0000288          
     199     779.471580              0.0000000              20.8127494          
     200     780.438245              0.0698742               6.0749099          
     201     787.990131             20.7297744               4.3864782          
     202     788.961797              1.4943714               1.0958842          
     203     789.033096              0.0000000               3.7385424          
     204     789.531185              1.0203324               0.9644328          
     205     810.314490              1.4058064               2.7369936          
     206     810.468286              0.0000000             128.2116287          
     207     815.822128              0.4541545              15.3020204          
     208     816.229723              0.9283116               0.0651272          
     209     827.523299              0.0000000              91.0319678          
     210     827.587968              1.9863815               0.0264154          
     211     828.166368              1.0963787               2.2731808          
     212     828.703354              3.5836668              15.5918036          
     213     864.663841              0.0000000              87.7089593          
     214     865.090125              1.6923548               0.3066119          
     215     867.750070              8.2576133               1.9293536          
     216     868.475135              0.1256667               4.1433102          
     217     873.869157              0.2377241               0.6708257          
     218     874.001479              0.0000000              48.4666598          
     219     875.835498              1.3358662               0.0357385          
     220     876.129559              1.8797892               2.2280109          
     221     878.479947              2.9503945               0.2827685          
     222     879.467294              0.8377678               0.1400784          
     223     883.295882              0.0000000              39.2120171          
     224     883.788952             14.4516862               0.8070077          
     225     909.505706              0.0000000               4.7167064          
     226     910.078457             23.5470572               1.8698590          
     227     914.446972             10.0938855              15.7535279          
     228     916.002962              8.0058271               0.0566516          
     229     916.319216              0.0000000              21.2658639          
     230     917.146669              1.0882979               4.3694751          
     231     920.694071              0.2090397              23.9376121          
     232     920.827715              2.8635982               0.0027943          
     233     956.048597              0.0000000              74.3487161          
     234     956.120887              0.0061640               0.0335772          
     235     958.496270              5.2314523               0.6019630          
     236     959.788877              0.0268509               6.7776644          
     237     969.687050              0.0239663              15.7700756          
     238     969.693786              7.1207457               5.3113790          
     239     971.243712              0.0000000              64.5631702          
     240     971.274428              1.2218819               2.1941342          
     241    1001.603969              0.0000000              31.2118989          
     242    1001.854171              5.1706260               0.1305621          
     243    1004.938712              2.3696286               0.0024428          
     244    1005.035252              1.0101441               0.7773575          
     245    1007.632428              0.0000000              50.7722038          
     246    1007.774295              1.3429319              12.2082299          
     247    1009.490768              7.7022536               0.0667697          
     248    1011.050186              3.4677759               1.6088680          
     249    1015.665799              2.1513448               1.1371378          
     250    1017.116487              2.7393167               4.4581984          
     251    1018.236246              0.0000000              76.0325134          
     252    1018.290580              1.7550104               8.3862056          
     253    1022.612476             16.1318805               2.3924478          
     254    1023.075034              1.7634904               0.1746364          
     255    1024.555321              0.0177260              19.2544726          
     256    1024.754115              0.0000000              16.9663878          
     257    1028.523369              3.5126246               9.3133103          
     258    1029.093189              0.0000000              21.3412118          
     259    1029.820659              2.1251924               3.8385280          
     260    1030.908592              4.4448881               1.8744706          
     261    1034.011262              9.7099332               2.7085392          
     262    1036.012843              0.0000000               8.6444668          
     263    1037.453138             23.8400447               0.1804462          
     264    1037.722641              1.2484375               6.1495164          
     265    1050.202852              0.0000000               5.1162964          
     266    1050.208793              0.1107585               1.0705607          
     267    1055.252406              0.6670318               0.4729056          
     268    1055.636045              1.8271778              44.5405086          
     269    1057.910337              0.4448348               5.2088178          
     270    1058.196658              0.0127723              29.7141876          
     271    1058.521259              0.0000000               5.7931274          
     272    1059.295715              0.1130290               0.2081859          
     273    1077.509076              0.0000000              20.6820549          
     274    1078.031648              2.8348123              26.4273708          
     275    1078.749798             22.9470314               1.4823368          
     276    1082.333528              0.0000000              24.4742062          
     277    1082.897221              0.6484542               0.8525828          
     278    1084.048828             10.4829423               7.3769849          
     279    1086.688776              3.3856753               4.6651186          
     280    1087.196440              0.0310513               0.6641697          
     281    1087.923756              0.0000000               2.0785216          
     282    1088.038858              0.3243282               0.8653866          
     283    1088.742311              6.3549332              19.0242876          
     284    1092.187594              5.2346204               0.2239470          
     285    1092.936133              0.0000000              25.9709319          
     286    1093.465622              0.0671500              15.0950205          
     287    1094.607106              0.0209573               0.7192033          
     288    1094.880461              1.2647380               0.2082107          
     289    1106.550537              0.0000000               3.3469166          
     290    1106.837442              3.0839741               0.2011035          
     291    1107.323949              3.7655225               1.1873045          
     292    1108.527644              2.0506044              10.8928313          
     293    1112.245106              1.6101464               0.1230891          
     294    1112.451016              0.0000000              12.4921797          
     295    1112.614502              1.4286955               4.1583188          
     296    1113.491660              0.7919073               0.1230908          
     297    1121.877253              0.2920438               5.4953805          
     298    1121.993031              0.0000000               1.4608636          
     299    1122.000082              0.2835325               0.7384060          
     300    1122.464273              0.7588307              10.8851406          
     301    1122.717067              1.1046060               0.0865411          
     302    1123.014494              1.8615319               0.9520750          
     303    1123.172806              0.0000000               4.0303805          
     304    1123.285099              0.0206658               1.4810393          
     305    1127.978388              0.7372867               1.4507609          
     306    1128.345827              6.0355673               0.0870335          
     307    1129.405478              0.0000000              18.7428476          
     308    1129.593983              1.4050077               0.5331269          
     309    1131.796591              4.5537618               0.0750372          
     310    1131.840095              0.0000000              31.9901904          
     311    1134.213668             15.4828485               0.2329299          
     312    1138.725022              6.0923167              15.5562179          
     313    1139.900117              0.0000000              12.6148065          
     314    1140.286535              1.5842510               1.7589453          
     315    1140.443038              0.0629449               6.6434666          
     316    1140.608260              1.2493121               2.5829861          
     317    1162.072758              0.1458647               0.9618633          
     318    1162.141522              0.0000000              20.9083582          
     319    1162.853757              0.0464603               2.0550337          
     320    1163.303291              0.2481017               1.8288680          
     321    1164.254293              1.0066143               1.3497953          
     322    1164.653194              0.0000000               1.4731160          
     323    1165.811951              4.0427132               1.5480145          
     324    1166.582099              1.6569420               6.3059150          
     325    1172.607173              1.7172774               0.1766626          
     326    1173.586842              0.0275386               0.2431872          
     327    1176.335142              0.0000000              24.8817614          
     328    1176.350185              1.3759859              19.8151009          
     329    1199.309362              0.0826117               5.6899901          
     330    1199.367595              0.0000000              62.8914152          
     331    1202.767403              2.3813679               0.0768573          
     332    1203.478311              0.0490984               0.3757852          
     333    1209.190982              0.0000000               9.2816537          
     334    1209.228128              1.0987844              12.1064254          
     335    1210.855458              0.9089826              12.6323387          
     336    1211.621024              0.1673011               0.7101871          
     337    1212.835300              0.0000000              19.5410466          
     338    1213.340504              2.2811674               2.6052118          
     339    1213.759563              1.1458583              19.0075380          
     340    1214.132775              1.6114268               0.0178998          
     341    1226.652505              0.0000000              61.3792032          
     342    1227.090011              0.0734542               3.7398753          
     343    1230.740775              1.2144864               0.2771064          
     344    1230.993014              0.6880881               0.4507113          
     345    1231.572858              1.6870825              30.4995306          
     346    1231.887510              0.0000000               2.9860030          
     347    1232.040354              1.4907588               0.2016943          
     348    1232.142542              0.8852001               0.0087366          
     349    1253.216564              0.0000000               4.0254329          
     350    1253.477806              0.2958534              19.9558512          
     351    1255.589545              0.9885580              13.7355245          
     352    1256.029798              0.0000903              11.3151902          
     353    1263.694076              3.1170433              13.1045013          
     354    1264.384292              0.0000000              35.2333360          
     355    1264.488151              0.0000741               0.3039197          
     356    1264.786982              0.0004644              42.0020084          
     357    1271.211208              0.0000000               5.0858143          
     358    1271.248856              0.1667830               0.8576739          
     359    1271.697174              0.4905660               1.4407358          
     360    1271.770210              1.2523588               0.3333098          
     361    1279.413820              0.0000000               4.5133855          
     362    1279.432705              0.5052578               2.2368966          
     363    1279.545562              0.0289666               0.3697942          
     364    1279.606895              0.0963759               4.6087189          
     365    1288.638460              0.0007324               8.3809360          
     366    1288.726479              2.4992870               2.9024361          
     367    1290.488105              0.5678697               3.7352455          
     368    1290.501419              0.0000000              11.8423604          
     369    1293.040897              1.1039040              27.2589698          
     370    1293.346262              0.2162641               2.7594633          
     371    1294.156891              0.0000000               3.9745754          
     372    1294.496601              0.0000272               3.7286872          
     373    1304.558617              0.0000000              33.7744661          
     374    1305.717038              1.1268253               0.1032174          
     375    1305.771776              2.3920929               6.9787858          
     376    1307.199232              0.0005560               4.6800776          
     377    1308.729718              0.0000000              24.8912115          
     378    1309.497311              0.9552472               1.7691662          
     379    1311.263288              0.7121113               5.5192710          
     380    1311.290000              0.0277430               1.4873885          
     381    1312.387971              0.4336870               0.8999706          
     382    1312.509693              1.9941622               0.5909768          
     383    1312.891072              0.4176217               3.2278896          
     384    1313.350282              0.0000000              64.9529307          
     385    1317.499606              0.8504148               1.7397616          
     386    1318.200862              0.1596121               3.8150907          
     387    1319.347538              0.1582266              17.0922945          
     388    1319.386789              0.0000000              25.3002790          
     389    1323.410799              0.9254842               0.4771536          
     390    1323.841003              0.0000000              37.9923502          
     391    1326.170540              0.2204036              24.0549015          
     392    1326.207898              0.3381721               0.2518210          
     393    1332.834967              4.0124005              31.0918151          
     394    1332.941413              0.0000000              25.0748563          
     395    1333.298379              3.2700281               0.0168903          
     396    1334.179298              2.6089808               1.5268809          
     397    1342.523325              0.0000000               0.8399464          
     398    1342.563164              1.0103737               0.3529816          
     399    1343.515685              2.2757394              19.1962854          
     400    1344.081683              0.5061772               0.0483398          
     401    1381.513388              0.0000000              24.5470011          
     402    1381.598156              0.3485850              28.0195179          
     403    1383.219923              1.6807942               0.1741465          
     404    1383.448305              0.2263730               0.9409697          
     405    1386.929991              0.0000000               5.8210382          
     406    1387.097524              1.2365016              10.3671026          
     407    1392.112523              0.0000000              16.1597993          
     408    1392.398967              0.3087642               0.0217020          
     409    1393.132764              1.9725754               7.8601521          
     410    1393.533287              0.0001374               0.9177117          
     411    1395.263059              1.1057343              11.9928667          
     412    1395.433975              0.0000000              28.4087104          
     413    1396.617799              0.3163878               1.7979984          
     414    1396.794554              0.5644687               9.3198906          
     415    1404.613460              2.5650878               0.2034708          
     416    1404.642023              0.0000000              13.2472404          
     417    1405.213037              0.1293591              46.9747844          
     418    1405.306957              0.0385591               3.1085793          
     419    1406.163946              0.0000000              28.2431945          
     420    1406.433873              0.0296459              27.6810728          
     421    1411.332070              0.0050818              11.2019568          
     422    1411.659481              0.6539619               1.3028383          
     423    1412.465735              0.1056267               2.6429449          
     424    1412.591995              2.0324450               0.0033272          
     425    1413.081341              0.0000000              70.5326826          
     426    1413.575315              0.3197249              21.2234491          
     427    1418.511019              5.7552868               1.9489124          
     428    1419.285304              0.0085558               1.2864255          
     429    1419.536123              0.0000000              11.8454546          
     430    1420.003132              0.0000121               6.8057606          
     431    1420.250014              0.0000000               7.0043428          
     432    1420.762385              0.1751624               1.9840446          
     433    1421.069836              0.0100847               3.7104953          
     434    1421.461621              2.5188021               0.0070465          
     435    1423.869976              0.0000000              18.1975006          
     436    1424.751350              0.6482117              18.2711775          
     437    1425.925745              0.4995063               2.4534807          
     438    1426.071320              0.1804698               0.6250164          
     439    1427.521521              0.0000000              14.4880316          
     440    1427.638872              0.0025573               3.1286461          
     441    1430.293860              0.4939117              55.4180197          
     442    1431.082379              0.2338109               1.8594996          
     443    1431.267933              0.0000000              37.2870632          
     444    1432.015276              0.0112783               0.0481617          
     445    1446.640401              0.5471715               9.5691167          
     446    1446.812768              0.1020657              67.7243733          
     447    1469.082891              0.0000000               2.6325162          
     448    1469.683314              0.5339028               0.5573018          
     449    1472.241751              0.0997238               1.6702183          
     450    1472.765467              0.0001826               3.8788154          
     451    1477.496280              3.6904729               0.0089271          
     452    1478.403468              0.2905405               0.0093682          
     453    1480.712721              2.0419419               0.1609519          
     454    1481.028099              0.0000000              19.6923615          
     455    1492.790623              1.3036765               4.3813475          
     456    1492.842283             10.4371167               2.2435101          
     457    2879.705942              1.6558052               6.5901450          
     458    2879.804719              3.4865603              16.4413823          
     459    2879.910223              0.0000000            3352.3583202          
     460    2879.951887              6.1227352             137.5417034          
     461    2885.539237              0.0000000              43.3529594          
     462    2885.825779              2.0664595              20.3740987          
     463    2885.871332              4.1846588              14.2234518          
     464    2886.124910              2.0958526               0.3626580          
     465    2886.761066              0.0000000            4180.9075708          
     466    2886.941037              1.2895824             299.0342574          
     467    2888.113894              0.7730878             115.3674272          
     468    2888.119045              0.3984205              25.0501322          
     469    2892.386803              3.9627196             185.2585222          
     470    2892.390238              0.0000000            1807.4279508          
     471    2892.898465              0.7680949               0.7057304          
     472    2892.920302              0.1883765             365.9026939          
     473    2894.215885              0.0000000             229.0040946          
     474    2894.264375              3.7534396             358.8270227          
     475    2894.462014              2.6703675              90.9892484          
     476    2894.467819              2.8318649              32.4650529          
     477    2896.924083              0.0000000            3879.3544025          
     478    2896.944421              1.5998676              45.4223821          
     479    2897.228769              0.0090887               6.3392126          
     480    2897.293527              0.5699171             193.4940530          
     481    2906.407292              0.0000000            1255.1715655          
     482    2906.407505              1.5677198               2.2260961          
     483    2906.609763              2.0261166              19.1119322          
     484    2906.620367              0.0021489             360.6783591          
     485    2913.058590              0.0000000             100.0743240          
     486    2913.070479              0.0015263               6.2421051          
     487    2913.265177              3.2933360               4.1087290          
     488    2913.523329              0.3700688               1.0195324          
     489    2916.424084              0.0000000            1004.7572673          
     490    2916.438119              1.1564550               0.2160073          
     491    2916.441043              4.5421820              28.3400400          
     492    2916.527525              0.1767892             680.9588167          
     493    2932.794033              1.8873441             190.7351318          
     494    2932.918617              1.4774688              56.9660494          
     495    2932.940246              0.0000000              44.8005887          
     496    2932.978783              0.1205376              37.5096321          
     497    2935.443928              0.0000000            2057.4319463          
     498    2935.461541              0.4516505             239.4723951          
     499    2935.463437              0.3512840              14.2568394          
     500    2935.496386              5.9906380             218.4549298          
     501    2939.032213              0.6020749              44.9122247          
     502    2939.051531              0.0024557             377.4190569          
     503    2939.073449              0.0000000            2284.3771558          
     504    2939.102388              0.0380133              97.7106710          
     505    2940.121071              0.9877999             210.0069483          
     506    2940.191574              5.5134810             197.6806983          
     507    2941.085310              0.0000000             887.6937104          
     508    2941.132152              2.8508680              46.5943391          
     509    2951.513812              0.1418771             194.0692458          
     510    2951.525407              1.4216720              55.7959260          
     511    2951.670603              0.0047245             186.5729951          
     512    2951.680904              0.0000000             179.7282359          
     513    2984.970396              0.0000000            2332.0050851          
     514    2985.285797             67.8675357             146.5239161          
     515    2986.124382             68.7872556              69.7932843          
     516    2987.347719              4.1440590             161.2612580          
     517    2987.706747              5.2119255             251.6444635          
     518    2987.842556              0.0000000             121.5137411          
     519    2988.097353              9.8556697               1.0891833          
     520    2989.052833             15.7397932             254.0289370          
     521    2990.639698              0.0000000            1527.7601805          
     522    2992.745824             38.7729260             384.9132122          
     523    2992.750974             68.7162760               7.4834356          
     524    2994.005807             19.4951243             479.3403148          
     525    3036.415187              0.0308464             290.7926010          
     526    3036.418432              0.2545357              95.8771112          
     527    3036.419739              0.0000000             288.1727750          
     528    3036.425851              0.4491082             132.7993010          
     529    3036.742284              4.3539496              21.8895662          
     530    3036.934623              0.7342504             192.8791993          
     531    3038.585992              0.0000000             291.0744854          
     532    3038.753967              0.0085194              64.8615898          
     533    3064.110424              0.0000000             980.3149330          
     534    3065.289647             29.4849772             583.1053491          
     535    3067.500635             87.8753390              62.7712567          
     536    3067.506079              0.0000000            1505.7263619          
     537    3072.195506             48.6844241               9.3094182          
     538    3073.899593            122.7230541              33.3693019          
     539    3078.289771             50.6278011             173.6742085          
     540    3083.332396             28.7975892              50.6864696          
     541    3083.994821              0.0000000            2473.0805609          
     542    3086.020122              4.0398375              80.7890696          
     543    3186.658211             59.2637351             120.4398313          
     544    3187.660857              4.8943174             318.2037991          
     545    3233.646428              0.0000000              83.3865420          
     546    3233.807037            190.9604677              87.6734880          
     547    3240.907087              5.2318892             528.0089405          
     548    3243.878674             14.4072507             397.9084719          
     549    3267.648962             55.5302912              57.7342586          
     550    3273.837224              0.0000000            2068.6121604          
     551    3274.406715              5.3233614             326.6928295          
     552    3276.145565             16.8318829              38.2053427          
                        Phonon Eigenvectors
Mode Ion                X                                   Y                                   Z
   1   1 -0.015021061219  0.000000000000     -0.001935763631  0.000000000000      0.003686876615  0.000000000000
   1   2 -0.040808628260  0.000000000000      0.001608633644  0.000000000000      0.008968320783  0.000000000000
   1   3 -0.028614871456  0.000000000000      0.001015987075  0.000000000000      0.000984630031  0.000000000000
   1   4 -0.025651030443  0.000000000000     -0.002543388778  0.000000000000     -0.007317535231  0.000000000000
   1   5 -0.019309895783  0.000000000000     -0.002771543938  0.000000000000     -0.003967475873  0.000000000000
   1   6 -0.027407271738  0.000000000000     -0.006169853273  0.000000000000      0.009235000839  0.000000000000
   1   7 -0.032505748697  0.000000000000      0.005900458503  0.000000000000      0.006385055514  0.000000000000
   1   8 -0.030223215450  0.000000000000      0.001224463143  0.000000000000      0.006131848729  0.000000000000
   1   9 -0.030638492890  0.000000000000      0.001649096803  0.000000000000      0.002658614403  0.000000000000
   1  10 -0.031192276896  0.000000000000      0.002970080094  0.000000000000      0.003760065926  0.000000000000
   1  11 -0.023794143106  0.000000000000      0.001070613628  0.000000000000      0.000496241527  0.000000000000
   1  12 -0.029338742211  0.000000000000      0.007349353425  0.000000000000     -0.002825066786  0.000000000000
   1  13 -0.040324329697  0.000000000000      0.000272893082  0.000000000000      0.004030523573  0.000000000000
   1  14 -0.019986455393  0.000000000000      0.000104938153  0.000000000000      0.000384346583  0.000000000000
   1  15 -0.022754663486  0.000000000000     -0.001893230057  0.000000000000      0.000474721062  0.000000000000
   1  16 -0.032940051860  0.000000000000      0.005397962922  0.000000000000     -0.001579289059  0.000000000000
   1  17 -0.033531408369  0.000000000000     -0.000488424967  0.000000000000      0.001700989190  0.000000000000
   1  18 -0.029446962261  0.000000000000     -0.010172657844  0.000000000000      0.000237076992  0.000000000000
   1  19 -0.023306315758  0.000000000000      0.000278619289  0.000000000000     -0.003014983287  0.000000000000
   1  20 -0.019991783096  0.000000000000     -0.002462671862  0.000000000000      0.004701573485  0.000000000000
   1  21 -0.014403734158  0.000000000000     -0.008921891324  0.000000000000     -0.001087401184  0.000000000000
   1  22 -0.010496565391  0.000000000000     -0.000876834251  0.000000000000      0.004003151052  0.000000000000
   1  23 -0.008514950714  0.000000000000     -0.000049977749  0.000000000000      0.006758959587  0.000000000000
   1  24 -0.008732283750  0.000000000000     -0.000948396333  0.000000000000      0.000705497636  0.000000000000
   1  25 -0.015021061219  0.000000000000     -0.001935763631  0.000000000000     -0.003686876615  0.000000000000
   1  26 -0.040808628260  0.000000000000      0.001608633644  0.000000000000     -0.008968320783  0.000000000000
   1  27 -0.028614871456  0.000000000000      0.001015987074  0.000000000000     -0.000984630031  0.000000000000
   1  28 -0.025651030443  0.000000000000     -0.002543388778  0.000000000000      0.007317535231  0.000000000000
   1  29 -0.019309895783  0.000000000000     -0.002771543938  0.000000000000      0.003967475873  0.000000000000
   1  30 -0.027407271738  0.000000000000     -0.006169853273  0.000000000000     -0.009235000839  0.000000000000
   1  31 -0.032505748696  0.000000000000      0.005900458503  0.000000000000     -0.006385055514  0.000000000000
   1  32 -0.030223215450  0.000000000000      0.001224463143  0.000000000000     -0.006131848729  0.000000000000
   1  33 -0.030638492890  0.000000000000      0.001649096803  0.000000000000     -0.002658614403  0.000000000000
   1  34 -0.031192276895  0.000000000000      0.002970080094  0.000000000000     -0.003760065926  0.000000000000
   1  35 -0.023794143106  0.000000000000      0.001070613628  0.000000000000     -0.000496241527  0.000000000000
   1  36 -0.029338742210  0.000000000000      0.007349353425  0.000000000000      0.002825066785  0.000000000000
   1  37 -0.040324329696  0.000000000000      0.000272893082  0.000000000000     -0.004030523573  0.000000000000
   1  38 -0.019986455393  0.000000000000      0.000104938153  0.000000000000     -0.000384346583  0.000000000000
   1  39 -0.022754663486  0.000000000000     -0.001893230057  0.000000000000     -0.000474721062  0.000000000000
   1  40 -0.032940051860  0.000000000000      0.005397962922  0.000000000000      0.001579289058  0.000000000000
   1  41 -0.033531408368  0.000000000000     -0.000488424967  0.000000000000     -0.001700989190  0.000000000000
   1  42 -0.029446962261  0.000000000000     -0.010172657843  0.000000000000     -0.000237076993  0.000000000000
   1  43 -0.023306315758  0.000000000000      0.000278619289  0.000000000000      0.003014983287  0.000000000000
   1  44 -0.019991783096  0.000000000000     -0.002462671862  0.000000000000     -0.004701573485  0.000000000000
   1  45 -0.014403734158  0.000000000000     -0.008921891324  0.000000000000      0.001087401184  0.000000000000
   1  46 -0.010496565391  0.000000000000     -0.000876834250  0.000000000000     -0.004003151053  0.000000000000
   1  47 -0.008514950714  0.000000000000     -0.000049977749  0.000000000000     -0.006758959587  0.000000000000
   1  48 -0.008732283750  0.000000000000     -0.000948396333  0.000000000000     -0.000705497637  0.000000000000
   1  49 -0.015021061219  0.000000000000      0.001935763631  0.000000000000      0.003686876615  0.000000000000
   1  50 -0.040808628261  0.000000000000     -0.001608633644  0.000000000000      0.008968320783  0.000000000000
   1  51 -0.028614871456  0.000000000000     -0.001015987074  0.000000000000      0.000984630031  0.000000000000
   1  52 -0.025651030443  0.000000000000      0.002543388778  0.000000000000     -0.007317535231  0.000000000000
   1  53 -0.019309895783  0.000000000000      0.002771543938  0.000000000000     -0.003967475873  0.000000000000
   1  54 -0.027407271738  0.000000000000      0.006169853273  0.000000000000      0.009235000839  0.000000000000
   1  55 -0.032505748697  0.000000000000     -0.005900458503  0.000000000000      0.006385055514  0.000000000000
   1  56 -0.030223215450  0.000000000000     -0.001224463143  0.000000000000      0.006131848729  0.000000000000
   1  57 -0.030638492890  0.000000000000     -0.001649096803  0.000000000000      0.002658614403  0.000000000000
   1  58 -0.031192276896  0.000000000000     -0.002970080094  0.000000000000      0.003760065926  0.000000000000
   1  59 -0.023794143106  0.000000000000     -0.001070613628  0.000000000000      0.000496241527  0.000000000000
   1  60 -0.029338742211  0.000000000000     -0.007349353425  0.000000000000     -0.002825066786  0.000000000000
   1  61 -0.040324329696  0.000000000000     -0.000272893082  0.000000000000      0.004030523573  0.000000000000
   1  62 -0.019986455393  0.000000000000     -0.000104938153  0.000000000000      0.000384346583  0.000000000000
   1  63 -0.022754663486  0.000000000000      0.001893230057  0.000000000000      0.000474721062  0.000000000000
   1  64 -0.032940051860  0.000000000000     -0.005397962922  0.000000000000     -0.001579289059  0.000000000000
   1  65 -0.033531408369  0.000000000000      0.000488424967  0.000000000000      0.001700989190  0.000000000000
   1  66 -0.029446962261  0.000000000000      0.010172657844  0.000000000000      0.000237076992  0.000000000000
   1  67 -0.023306315758  0.000000000000     -0.000278619289  0.000000000000     -0.003014983287  0.000000000000
   1  68 -0.019991783096  0.000000000000      0.002462671862  0.000000000000      0.004701573485  0.000000000000
   1  69 -0.014403734158  0.000000000000      0.008921891324  0.000000000000     -0.001087401184  0.000000000000
   1  70 -0.010496565391  0.000000000000      0.000876834251  0.000000000000      0.004003151052  0.000000000000
   1  71 -0.008514950714  0.000000000000      0.000049977749  0.000000000000      0.006758959587  0.000000000000
   1  72 -0.008732283750  0.000000000000      0.000948396333  0.000000000000      0.000705497636  0.000000000000
   1  73 -0.015021061219  0.000000000000      0.001935763631  0.000000000000     -0.003686876615  0.000000000000
   1  74 -0.040808628260  0.000000000000     -0.001608633644  0.000000000000     -0.008968320783  0.000000000000
   1  75 -0.028614871456  0.000000000000     -0.001015987074  0.000000000000     -0.000984630031  0.000000000000
   1  76 -0.025651030443  0.000000000000      0.002543388778  0.000000000000      0.007317535231  0.000000000000
   1  77 -0.019309895783  0.000000000000      0.002771543938  0.000000000000      0.003967475873  0.000000000000
   1  78 -0.027407271738  0.000000000000      0.006169853273  0.000000000000     -0.009235000839  0.000000000000
   1  79 -0.032505748696  0.000000000000     -0.005900458503  0.000000000000     -0.006385055514  0.000000000000
   1  80 -0.030223215450  0.000000000000     -0.001224463143  0.000000000000     -0.006131848729  0.000000000000
   1  81 -0.030638492890  0.000000000000     -0.001649096803  0.000000000000     -0.002658614403  0.000000000000
   1  82 -0.031192276895  0.000000000000     -0.002970080094  0.000000000000     -0.003760065926  0.000000000000
   1  83 -0.023794143106  0.000000000000     -0.001070613628  0.000000000000     -0.000496241527  0.000000000000
   1  84 -0.029338742210  0.000000000000     -0.007349353425  0.000000000000      0.002825066785  0.000000000000
   1  85 -0.040324329696  0.000000000000     -0.000272893082  0.000000000000     -0.004030523574  0.000000000000
   1  86 -0.019986455393  0.000000000000     -0.000104938153  0.000000000000     -0.000384346584  0.000000000000
   1  87 -0.022754663486  0.000000000000      0.001893230057  0.000000000000     -0.000474721062  0.000000000000
   1  88 -0.032940051860  0.000000000000     -0.005397962922  0.000000000000      0.001579289058  0.000000000000
   1  89 -0.033531408368  0.000000000000      0.000488424967  0.000000000000     -0.001700989190  0.000000000000
   1  90 -0.029446962261  0.000000000000      0.010172657843  0.000000000000     -0.000237076993  0.000000000000
   1  91 -0.023306315758  0.000000000000     -0.000278619288  0.000000000000      0.003014983287  0.000000000000
   1  92 -0.019991783096  0.000000000000      0.002462671862  0.000000000000     -0.004701573485  0.000000000000
   1  93 -0.014403734158  0.000000000000      0.008921891324  0.000000000000      0.001087401184  0.000000000000
   1  94 -0.010496565391  0.000000000000      0.000876834250  0.000000000000     -0.004003151053  0.000000000000
   1  95 -0.008514950714  0.000000000000      0.000049977749  0.000000000000     -0.006758959588  0.000000000000
   1  96 -0.008732283750  0.000000000000      0.000948396333  0.000000000000     -0.000705497637  0.000000000000
   1  97 -0.078173088645  0.000000000000     -0.011146971960  0.000000000000     -0.005954089220  0.000000000000
   1  98 -0.099709232071  0.000000000000     -0.009627096459  0.000000000000      0.014187923988  0.000000000000
   1  99 -0.116193657604  0.000000000000      0.003644745962  0.000000000000      0.019911700666  0.000000000000
   1 100 -0.109721569678  0.000000000000      0.005134997883  0.000000000000      0.017204039644  0.000000000000
   1 101 -0.107870368893  0.000000000000      0.004813091314  0.000000000000      0.012401116767  0.000000000000
   1 102 -0.098579510565  0.000000000000      0.012331546177  0.000000000000      0.004312898868  0.000000000000
   1 103 -0.115231128793  0.000000000000      0.000404721226  0.000000000000      0.004459416861  0.000000000000
   1 104 -0.093668470083  0.000000000000     -0.017447734419  0.000000000000     -0.000157925678  0.000000000000
   1 105 -0.077865593024  0.000000000000     -0.006004031897  0.000000000000     -0.001801146456  0.000000000000
   1 106 -0.070435494212  0.000000000000     -0.011235796233  0.000000000000      0.006655746485  0.000000000000
   1 107 -0.061853789457  0.000000000000     -0.019634592009  0.000000000000      0.003369626640  0.000000000000
   1 108 -0.035536672781  0.000000000000     -0.002759625137  0.000000000000      0.014314012202  0.000000000000
   1 109 -0.078173088645  0.000000000000     -0.011146971959  0.000000000000      0.005954089220  0.000000000000
   1 110 -0.099709232071  0.000000000000     -0.009627096459  0.000000000000     -0.014187923989  0.000000000000
   1 111 -0.116193657603  0.000000000000      0.003644745961  0.000000000000     -0.019911700666  0.000000000000
   1 112 -0.109721569677  0.000000000000      0.005134997883  0.000000000000     -0.017204039645  0.000000000000
   1 113 -0.107870368892  0.000000000000      0.004813091314  0.000000000000     -0.012401116768  0.000000000000
   1 114 -0.098579510564  0.000000000000      0.012331546176  0.000000000000     -0.004312898870  0.000000000000
   1 115 -0.115231128791  0.000000000000      0.000404721226  0.000000000000     -0.004459416863  0.000000000000
   1 116 -0.093668470082  0.000000000000     -0.017447734418  0.000000000000      0.000157925676  0.000000000000
   1 117 -0.077865593024  0.000000000000     -0.006004031897  0.000000000000      0.001801146455  0.000000000000
   1 118 -0.070435494212  0.000000000000     -0.011235796232  0.000000000000     -0.006655746487  0.000000000000
   1 119 -0.061853789457  0.000000000000     -0.019634592009  0.000000000000     -0.003369626641  0.000000000000
   1 120 -0.035536672782  0.000000000000     -0.002759625137  0.000000000000     -0.014314012204  0.000000000000
   1 121 -0.078173088646  0.000000000000      0.011146971960  0.000000000000     -0.005954089220  0.000000000000
   1 122 -0.099709232072  0.000000000000      0.009627096459  0.000000000000      0.014187923988  0.000000000000
   1 123 -0.116193657604  0.000000000000     -0.003644745961  0.000000000000      0.019911700666  0.000000000000
   1 124 -0.109721569678  0.000000000000     -0.005134997883  0.000000000000      0.017204039644  0.000000000000
   1 125 -0.107870368893  0.000000000000     -0.004813091314  0.000000000000      0.012401116767  0.000000000000
   1 126 -0.098579510565  0.000000000000     -0.012331546177  0.000000000000      0.004312898869  0.000000000000
   1 127 -0.115231128792  0.000000000000     -0.000404721225  0.000000000000      0.004459416862  0.000000000000
   1 128 -0.093668470082  0.000000000000      0.017447734419  0.000000000000     -0.000157925678  0.000000000000
   1 129 -0.077865593024  0.000000000000      0.006004031898  0.000000000000     -0.001801146456  0.000000000000
   1 130 -0.070435494212  0.000000000000      0.011235796233  0.000000000000      0.006655746485  0.000000000000
   1 131 -0.061853789457  0.000000000000      0.019634592009  0.000000000000      0.003369626640  0.000000000000
   1 132 -0.035536672781  0.000000000000      0.002759625137  0.000000000000      0.014314012203  0.000000000000
   1 133 -0.078173088645  0.000000000000      0.011146971959  0.000000000000      0.005954089220  0.000000000000
   1 134 -0.099709232071  0.000000000000      0.009627096459  0.000000000000     -0.014187923989  0.000000000000
   1 135 -0.116193657603  0.000000000000     -0.003644745961  0.000000000000     -0.019911700666  0.000000000000
   1 136 -0.109721569677  0.000000000000     -0.005134997882  0.000000000000     -0.017204039645  0.000000000000
   1 137 -0.107870368892  0.000000000000     -0.004813091313  0.000000000000     -0.012401116767  0.000000000000
   1 138 -0.098579510564  0.000000000000     -0.012331546176  0.000000000000     -0.004312898870  0.000000000000
   1 139 -0.115231128791  0.000000000000     -0.000404721225  0.000000000000     -0.004459416863  0.000000000000
   1 140 -0.093668470082  0.000000000000      0.017447734418  0.000000000000      0.000157925676  0.000000000000
   1 141 -0.077865593024  0.000000000000      0.006004031897  0.000000000000      0.001801146454  0.000000000000
   1 142 -0.070435494212  0.000000000000      0.011235796232  0.000000000000     -0.006655746487  0.000000000000
   1 143 -0.061853789457  0.000000000000      0.019634592009  0.000000000000     -0.003369626642  0.000000000000
   1 144 -0.035536672782  0.000000000000      0.002759625137  0.000000000000     -0.014314012204  0.000000000000
   1 145 -0.128992984369  0.000000000000     -0.000214835386  0.000000000000      0.010535648665  0.000000000000
   1 146 -0.068436311053  0.000000000000     -0.013185498673  0.000000000000      0.008261320657  0.000000000000
   1 147 -0.156130712965  0.000000000000     -0.003240255394  0.000000000000      0.030747173236  0.000000000000
   1 148 -0.124409740514  0.000000000000      0.009968016627  0.000000000000      0.009119604297  0.000000000000
   1 149 -0.121639749174  0.000000000000      0.011138132243  0.000000000000      0.014674428425  0.000000000000
   1 150 -0.089967604294  0.000000000000     -0.029308297229  0.000000000000     -0.003299891589  0.000000000000
   1 151 -0.152954619767  0.000000000000     -0.002159446677  0.000000000000      0.022384323380  0.000000000000
   1 152 -0.081527472627  0.000000000000      0.000294963209  0.000000000000     -0.003421060394  0.000000000000
   1 153 -0.085988540657  0.000000000000     -0.008999545748  0.000000000000      0.002230813490  0.000000000000
   1 154 -0.057654786998  0.000000000000     -0.007106603324  0.000000000000      0.018403525871  0.000000000000
   1 155 -0.128992984368  0.000000000000     -0.000214835386  0.000000000000     -0.010535648666  0.000000000000
   1 156 -0.068436311053  0.000000000000     -0.013185498673  0.000000000000     -0.008261320657  0.000000000000
   1 157 -0.156130712964  0.000000000000     -0.003240255394  0.000000000000     -0.030747173236  0.000000000000
   1 158 -0.124409740513  0.000000000000      0.009968016627  0.000000000000     -0.009119604298  0.000000000000
   1 159 -0.121639749173  0.000000000000      0.011138132242  0.000000000000     -0.014674428426  0.000000000000
   1 160 -0.089967604293  0.000000000000     -0.029308297228  0.000000000000      0.003299891587  0.000000000000
   1 161 -0.152954619765  0.000000000000     -0.002159446677  0.000000000000     -0.022384323381  0.000000000000
   1 162 -0.081527472627  0.000000000000      0.000294963209  0.000000000000      0.003421060392  0.000000000000
   1 163 -0.085988540657  0.000000000000     -0.008999545747  0.000000000000     -0.002230813492  0.000000000000
   1 164 -0.057654786998  0.000000000000     -0.007106603324  0.000000000000     -0.018403525873  0.000000000000
   1 165 -0.128992984369  0.000000000000      0.000214835386  0.000000000000      0.010535648665  0.000000000000
   1 166 -0.068436311054  0.000000000000      0.013185498673  0.000000000000      0.008261320657  0.000000000000
   1 167 -0.156130712966  0.000000000000      0.003240255394  0.000000000000      0.030747173236  0.000000000000
   1 168 -0.124409740515  0.000000000000     -0.009968016627  0.000000000000      0.009119604297  0.000000000000
   1 169 -0.121639749175  0.000000000000     -0.011138132243  0.000000000000      0.014674428425  0.000000000000
   1 170 -0.089967604293  0.000000000000      0.029308297229  0.000000000000     -0.003299891588  0.000000000000
   1 171 -0.152954619766  0.000000000000      0.002159446677  0.000000000000      0.022384323380  0.000000000000
   1 172 -0.081527472627  0.000000000000     -0.000294963208  0.000000000000     -0.003421060394  0.000000000000
   1 173 -0.085988540657  0.000000000000      0.008999545748  0.000000000000      0.002230813491  0.000000000000
   1 174 -0.057654786998  0.000000000000      0.007106603324  0.000000000000      0.018403525872  0.000000000000
   1 175 -0.128992984368  0.000000000000      0.000214835386  0.000000000000     -0.010535648666  0.000000000000
   1 176 -0.068436311054  0.000000000000      0.013185498673  0.000000000000     -0.008261320657  0.000000000000
   1 177 -0.156130712964  0.000000000000      0.003240255394  0.000000000000     -0.030747173236  0.000000000000
   1 178 -0.124409740513  0.000000000000     -0.009968016627  0.000000000000     -0.009119604297  0.000000000000
   1 179 -0.121639749174  0.000000000000     -0.011138132242  0.000000000000     -0.014674428426  0.000000000000
   1 180 -0.089967604293  0.000000000000      0.029308297228  0.000000000000      0.003299891586  0.000000000000
   1 181 -0.152954619764  0.000000000000      0.002159446677  0.000000000000     -0.022384323381  0.000000000000
   1 182 -0.081527472627  0.000000000000     -0.000294963208  0.000000000000      0.003421060392  0.000000000000
   1 183 -0.085988540658  0.000000000000      0.008999545747  0.000000000000     -0.002230813492  0.000000000000
   1 184 -0.057654786998  0.000000000000      0.007106603324  0.000000000000     -0.018403525873  0.000000000000
   2   1  0.009620743810  0.000000000000      0.019333983660  0.000000000000     -0.003181429417  0.000000000000
   2   2  0.022346315165  0.000000000000      0.020557604208  0.000000000000     -0.001373765969  0.000000000000
   2   3  0.014836567463  0.000000000000      0.017050336342  0.000000000000      0.003181131675  0.000000000000
   2   4  0.018441586645  0.000000000000      0.023764936328  0.000000000000      0.008358039554  0.000000000000
   2   5  0.009079546565  0.000000000000      0.021393761024  0.000000000000      0.006554792892  0.000000000000
   2   6  0.016729045166  0.000000000000      0.020618512072  0.000000000000     -0.007032209226  0.000000000000
   2   7  0.020185804574  0.000000000000      0.020058719226  0.000000000000     -0.002716006660  0.000000000000
   2   8  0.016577375230  0.000000000000      0.023556338338  0.000000000000     -0.001690645650  0.000000000000
   2   9  0.021273453366  0.000000000000      0.019808388158  0.000000000000     -0.000870687775  0.000000000000
   2  10  0.019739527352  0.000000000000      0.019651734384  0.000000000000     -0.000279689344  0.000000000000
   2  11  0.026238801924  0.000000000000      0.023341429235  0.000000000000     -0.000762739875  0.000000000000
   2  12  0.021386103814  0.000000000000      0.023258331915  0.000000000000     -0.005628768121  0.000000000000
   2  13 -0.027064145553  0.000000000000      0.025113586508  0.000000000000     -0.008420731946  0.000000000000
   2  14  0.001340714685  0.000000000000      0.032832350587  0.000000000000     -0.005225759318  0.000000000000
   2  15  0.016099335079  0.000000000000      0.019888924222  0.000000000000     -0.000160294062  0.000000000000
   2  16 -0.012126961527  0.000000000000      0.036472407738  0.000000000000     -0.005174346938  0.000000000000
   2  17 -0.019491482589  0.000000000000      0.032273237470  0.000000000000     -0.004336370063  0.000000000000
   2  18 -0.010188129193  0.000000000000      0.013920105178  0.000000000000     -0.006890494495  0.000000000000
   2  19  0.001564529421  0.000000000000      0.036683683352  0.000000000000     -0.005818509749  0.000000000000
   2  20  0.016353171362  0.000000000000      0.030284878446  0.000000000000      0.001813951721  0.000000000000
   2  21  0.010186988146  0.000000000000      0.012782618454  0.000000000000      0.003326720143  0.000000000000
   2  22  0.000421907050  0.000000000000      0.012782804921  0.000000000000     -0.005466509732  0.000000000000
   2  23  0.003424382917  0.000000000000      0.014872174059  0.000000000000     -0.003898229083  0.000000000000
   2  24  0.004479922767  0.000000000000      0.010453417177  0.000000000000      0.000467564595  0.000000000000
   2  25  0.009620743810  0.000000000000      0.019333983660  0.000000000000      0.003181429417  0.000000000000
   2  26  0.022346315165  0.000000000000      0.020557604208  0.000000000000      0.001373765969  0.000000000000
   2  27  0.014836567463  0.000000000000      0.017050336342  0.000000000000     -0.003181131675  0.000000000000
   2  28  0.018441586645  0.000000000000      0.023764936328  0.000000000000     -0.008358039555  0.000000000000
   2  29  0.009079546565  0.000000000000      0.021393761024  0.000000000000     -0.006554792892  0.000000000000
   2  30  0.016729045166  0.000000000000      0.020618512072  0.000000000000      0.007032209226  0.000000000000
   2  31  0.020185804575  0.000000000000      0.020058719226  0.000000000000      0.002716006660  0.000000000000
   2  32  0.016577375231  0.000000000000      0.023556338338  0.000000000000      0.001690645650  0.000000000000
   2  33  0.021273453366  0.000000000000      0.019808388158  0.000000000000      0.000870687775  0.000000000000
   2  34  0.019739527352  0.000000000000      0.019651734384  0.000000000000      0.000279689344  0.000000000000
   2  35  0.026238801924  0.000000000000      0.023341429235  0.000000000000      0.000762739874  0.000000000000
   2  36  0.021386103815  0.000000000000      0.023258331915  0.000000000000      0.005628768121  0.000000000000
   2  37 -0.027064145553  0.000000000000      0.025113586508  0.000000000000      0.008420731946  0.000000000000
   2  38  0.001340714685  0.000000000000      0.032832350587  0.000000000000      0.005225759318  0.000000000000
   2  39  0.016099335079  0.000000000000      0.019888924222  0.000000000000      0.000160294062  0.000000000000
   2  40 -0.012126961527  0.000000000000      0.036472407738  0.000000000000      0.005174346937  0.000000000000
   2  41 -0.019491482588  0.000000000000      0.032273237470  0.000000000000      0.004336370063  0.000000000000
   2  42 -0.010188129193  0.000000000000      0.013920105178  0.000000000000      0.006890494495  0.000000000000
   2  43  0.001564529421  0.000000000000      0.036683683352  0.000000000000      0.005818509748  0.000000000000
   2  44  0.016353171362  0.000000000000      0.030284878447  0.000000000000     -0.001813951721  0.000000000000
   2  45  0.010186988146  0.000000000000      0.012782618454  0.000000000000     -0.003326720143  0.000000000000
   2  46  0.000421907050  0.000000000000      0.012782804922  0.000000000000      0.005466509732  0.000000000000
   2  47  0.003424382917  0.000000000000      0.014872174059  0.000000000000      0.003898229083  0.000000000000
   2  48  0.004479922767  0.000000000000      0.010453417177  0.000000000000     -0.000467564596  0.000000000000
   2  49 -0.009620743810  0.000000000000      0.019333983660  0.000000000000      0.003181429417  0.000000000000
   2  50 -0.022346315165  0.000000000000      0.020557604208  0.000000000000      0.001373765969  0.000000000000
   2  51 -0.014836567463  0.000000000000      0.017050336342  0.000000000000     -0.003181131675  0.000000000000
   2  52 -0.018441586645  0.000000000000      0.023764936328  0.000000000000     -0.008358039555  0.000000000000
   2  53 -0.009079546565  0.000000000000      0.021393761024  0.000000000000     -0.006554792892  0.000000000000
   2  54 -0.016729045166  0.000000000000      0.020618512072  0.000000000000      0.007032209226  0.000000000000
   2  55 -0.020185804574  0.000000000000      0.020058719226  0.000000000000      0.002716006660  0.000000000000
   2  56 -0.016577375230  0.000000000000      0.023556338338  0.000000000000      0.001690645650  0.000000000000
   2  57 -0.021273453366  0.000000000000      0.019808388158  0.000000000000      0.000870687775  0.000000000000
   2  58 -0.019739527352  0.000000000000      0.019651734384  0.000000000000      0.000279689344  0.000000000000
   2  59 -0.026238801924  0.000000000000      0.023341429235  0.000000000000      0.000762739874  0.000000000000
   2  60 -0.021386103815  0.000000000000      0.023258331915  0.000000000000      0.005628768121  0.000000000000
   2  61  0.027064145553  0.000000000000      0.025113586508  0.000000000000      0.008420731946  0.000000000000
   2  62 -0.001340714685  0.000000000000      0.032832350587  0.000000000000      0.005225759318  0.000000000000
   2  63 -0.016099335079  0.000000000000      0.019888924222  0.000000000000      0.000160294062  0.000000000000
   2  64  0.012126961527  0.000000000000      0.036472407738  0.000000000000      0.005174346937  0.000000000000
   2  65  0.019491482589  0.000000000000      0.032273237470  0.000000000000      0.004336370063  0.000000000000
   2  66  0.010188129193  0.000000000000      0.013920105178  0.000000000000      0.006890494495  0.000000000000
   2  67 -0.001564529421  0.000000000000      0.036683683352  0.000000000000      0.005818509748  0.000000000000
   2  68 -0.016353171362  0.000000000000      0.030284878447  0.000000000000     -0.001813951721  0.000000000000
   2  69 -0.010186988146  0.000000000000      0.012782618454  0.000000000000     -0.003326720143  0.000000000000
   2  70 -0.000421907050  0.000000000000      0.012782804922  0.000000000000      0.005466509732  0.000000000000
   2  71 -0.003424382917  0.000000000000      0.014872174059  0.000000000000      0.003898229083  0.000000000000
   2  72 -0.004479922767  0.000000000000      0.010453417177  0.000000000000     -0.000467564596  0.000000000000
   2  73 -0.009620743810  0.000000000000      0.019333983660  0.000000000000     -0.003181429417  0.000000000000
   2  74 -0.022346315164  0.000000000000      0.020557604208  0.000000000000     -0.001373765969  0.000000000000
   2  75 -0.014836567463  0.000000000000      0.017050336342  0.000000000000      0.003181131675  0.000000000000
   2  76 -0.018441586645  0.000000000000      0.023764936328  0.000000000000      0.008358039554  0.000000000000
   2  77 -0.009079546565  0.000000000000      0.021393761024  0.000000000000      0.006554792892  0.000000000000
   2  78 -0.016729045166  0.000000000000      0.020618512072  0.000000000000     -0.007032209226  0.000000000000
   2  79 -0.020185804574  0.000000000000      0.020058719226  0.000000000000     -0.002716006660  0.000000000000
   2  80 -0.016577375230  0.000000000000      0.023556338338  0.000000000000     -0.001690645650  0.000000000000
   2  81 -0.021273453366  0.000000000000      0.019808388158  0.000000000000     -0.000870687775  0.000000000000
   2  82 -0.019739527352  0.000000000000      0.019651734384  0.000000000000     -0.000279689344  0.000000000000
   2  83 -0.026238801924  0.000000000000      0.023341429235  0.000000000000     -0.000762739875  0.000000000000
   2  84 -0.021386103814  0.000000000000      0.023258331915  0.000000000000     -0.005628768121  0.000000000000
   2  85  0.027064145553  0.000000000000      0.025113586508  0.000000000000     -0.008420731946  0.000000000000
   2  86 -0.001340714685  0.000000000000      0.032832350587  0.000000000000     -0.005225759318  0.000000000000
   2  87 -0.016099335079  0.000000000000      0.019888924222  0.000000000000     -0.000160294062  0.000000000000
   2  88  0.012126961527  0.000000000000      0.036472407738  0.000000000000     -0.005174346938  0.000000000000
   2  89  0.019491482589  0.000000000000      0.032273237470  0.000000000000     -0.004336370063  0.000000000000
   2  90  0.010188129194  0.000000000000      0.013920105178  0.000000000000     -0.006890494495  0.000000000000
   2  91 -0.001564529421  0.000000000000      0.036683683352  0.000000000000     -0.005818509749  0.000000000000
   2  92 -0.016353171361  0.000000000000      0.030284878446  0.000000000000      0.001813951721  0.000000000000
   2  93 -0.010186988146  0.000000000000      0.012782618453  0.000000000000      0.003326720143  0.000000000000
   2  94 -0.000421907050  0.000000000000      0.012782804921  0.000000000000     -0.005466509732  0.000000000000
   2  95 -0.003424382917  0.000000000000      0.014872174059  0.000000000000     -0.003898229083  0.000000000000
   2  96 -0.004479922767  0.000000000000      0.010453417177  0.000000000000      0.000467564595  0.000000000000
   2  97  0.049568154110  0.000000000000      0.075797360449  0.000000000000      0.010385124551  0.000000000000
   2  98  0.067608258507  0.000000000000      0.072652216063  0.000000000000     -0.007733145517  0.000000000000
   2  99  0.070759541236  0.000000000000      0.071729459302  0.000000000000     -0.006451364744  0.000000000000
   2 100  0.065193352955  0.000000000000      0.071782153098  0.000000000000     -0.004189941787  0.000000000000
   2 101  0.076462659395  0.000000000000      0.071991452857  0.000000000000     -0.008634079842  0.000000000000
   2 102  0.077271846233  0.000000000000      0.077289833952  0.000000000000     -0.010070417180  0.000000000000
   2 103 -0.054006891261  0.000000000000      0.100862548047  0.000000000000     -0.016443517795  0.000000000000
   2 104 -0.020074519434  0.000000000000      0.074248036783  0.000000000000     -0.020674547966  0.000000000000
   2 105  0.007029266490  0.000000000000      0.103105879712  0.000000000000     -0.015252399662  0.000000000000
   2 106  0.038600950462  0.000000000000      0.086575530898  0.000000000000     -0.000858009009  0.000000000000
   2 107  0.028794214198  0.000000000000      0.061115487120  0.000000000000     -0.003388338619  0.000000000000
   2 108  0.012505516725  0.000000000000      0.047539154520  0.000000000000     -0.010252065179  0.000000000000
   2 109  0.049568154111  0.000000000000      0.075797360449  0.000000000000     -0.010385124552  0.000000000000
   2 110  0.067608258508  0.000000000000      0.072652216063  0.000000000000      0.007733145516  0.000000000000
   2 111  0.070759541237  0.000000000000      0.071729459302  0.000000000000      0.006451364744  0.000000000000
   2 112  0.065193352956  0.000000000000      0.071782153097  0.000000000000      0.004189941786  0.000000000000
   2 113  0.076462659396  0.000000000000      0.071991452857  0.000000000000      0.008634079841  0.000000000000
   2 114  0.077271846234  0.000000000000      0.077289833951  0.000000000000      0.010070417179  0.000000000000
   2 115 -0.054006891260  0.000000000000      0.100862548047  0.000000000000      0.016443517794  0.000000000000
   2 116 -0.020074519433  0.000000000000      0.074248036784  0.000000000000      0.020674547964  0.000000000000
   2 117  0.007029266490  0.000000000000      0.103105879712  0.000000000000      0.015252399661  0.000000000000
   2 118  0.038600950463  0.000000000000      0.086575530898  0.000000000000      0.000858009008  0.000000000000
   2 119  0.028794214198  0.000000000000      0.061115487121  0.000000000000      0.003388338617  0.000000000000
   2 120  0.012505516724  0.000000000000      0.047539154521  0.000000000000      0.010252065178  0.000000000000
   2 121 -0.049568154110  0.000000000000      0.075797360449  0.000000000000     -0.010385124552  0.000000000000
   2 122 -0.067608258507  0.000000000000      0.072652216063  0.000000000000      0.007733145516  0.000000000000
   2 123 -0.070759541236  0.000000000000      0.071729459302  0.000000000000      0.006451364744  0.000000000000
   2 124 -0.065193352955  0.000000000000      0.071782153097  0.000000000000      0.004189941786  0.000000000000
   2 125 -0.076462659395  0.000000000000      0.071991452857  0.000000000000      0.008634079841  0.000000000000
   2 126 -0.077271846234  0.000000000000      0.077289833951  0.000000000000      0.010070417179  0.000000000000
   2 127  0.054006891260  0.000000000000      0.100862548047  0.000000000000      0.016443517794  0.000000000000
   2 128  0.020074519434  0.000000000000      0.074248036784  0.000000000000      0.020674547964  0.000000000000
   2 129 -0.007029266490  0.000000000000      0.103105879713  0.000000000000      0.015252399661  0.000000000000
   2 130 -0.038600950462  0.000000000000      0.086575530898  0.000000000000      0.000858009008  0.000000000000
   2 131 -0.028794214198  0.000000000000      0.061115487121  0.000000000000      0.003388338617  0.000000000000
   2 132 -0.012505516724  0.000000000000      0.047539154521  0.000000000000      0.010252065178  0.000000000000
   2 133 -0.049568154110  0.000000000000      0.075797360449  0.000000000000      0.010385124551  0.000000000000
   2 134 -0.067608258507  0.000000000000      0.072652216063  0.000000000000     -0.007733145517  0.000000000000
   2 135 -0.070759541235  0.000000000000      0.071729459302  0.000000000000     -0.006451364744  0.000000000000
   2 136 -0.065193352954  0.000000000000      0.071782153098  0.000000000000     -0.004189941787  0.000000000000
   2 137 -0.076462659394  0.000000000000      0.071991452857  0.000000000000     -0.008634079841  0.000000000000
   2 138 -0.077271846233  0.000000000000      0.077289833952  0.000000000000     -0.010070417180  0.000000000000
   2 139  0.054006891262  0.000000000000      0.100862548047  0.000000000000     -0.016443517795  0.000000000000
   2 140  0.020074519435  0.000000000000      0.074248036783  0.000000000000     -0.020674547966  0.000000000000
   2 141 -0.007029266489  0.000000000000      0.103105879712  0.000000000000     -0.015252399662  0.000000000000
   2 142 -0.038600950462  0.000000000000      0.086575530898  0.000000000000     -0.000858009009  0.000000000000
   2 143 -0.028794214198  0.000000000000      0.061115487120  0.000000000000     -0.003388338618  0.000000000000
   2 144 -0.012505516725  0.000000000000      0.047539154520  0.000000000000     -0.010252065179  0.000000000000
   2 145  0.106678210259  0.000000000000      0.074067761734  0.000000000000     -0.009336757423  0.000000000000
   2 146  0.040490163037  0.000000000000      0.078589756441  0.000000000000     -0.010718633721  0.000000000000
   2 147  0.087044156210  0.000000000000      0.084951346536  0.000000000000     -0.008227795305  0.000000000000
   2 148  0.067198277560  0.000000000000      0.067087629223  0.000000000000      0.008503970433  0.000000000000
   2 149  0.086209861861  0.000000000000      0.093259709768  0.000000000000     -0.022163035003  0.000000000000
   2 150  0.012434118289  0.000000000000      0.063280385014  0.000000000000     -0.024855633823  0.000000000000
   2 151 -0.091218148031  0.000000000000      0.093836268706  0.000000000000     -0.016121415131  0.000000000000
   2 152  0.005318572013  0.000000000000      0.136733158116  0.000000000000     -0.021080038742  0.000000000000
   2 153  0.052809909317  0.000000000000      0.081612867355  0.000000000000      0.004957803843  0.000000000000
   2 154  0.029197280920  0.000000000000      0.073636871622  0.000000000000     -0.010433794115  0.000000000000
   2 155  0.106678210259  0.000000000000      0.074067761734  0.000000000000      0.009336757422  0.000000000000
   2 156  0.040490163037  0.000000000000      0.078589756441  0.000000000000      0.010718633720  0.000000000000
   2 157  0.087044156212  0.000000000000      0.084951346536  0.000000000000      0.008227795305  0.000000000000
   2 158  0.067198277561  0.000000000000      0.067087629223  0.000000000000     -0.008503970434  0.000000000000
   2 159  0.086209861862  0.000000000000      0.093259709767  0.000000000000      0.022163035002  0.000000000000
   2 160  0.012434118289  0.000000000000      0.063280385015  0.000000000000      0.024855633822  0.000000000000
   2 161 -0.091218148029  0.000000000000      0.093836268706  0.000000000000      0.016121415131  0.000000000000
   2 162  0.005318572013  0.000000000000      0.136733158116  0.000000000000      0.021080038740  0.000000000000
   2 163  0.052809909317  0.000000000000      0.081612867355  0.000000000000     -0.004957803844  0.000000000000
   2 164  0.029197280919  0.000000000000      0.073636871622  0.000000000000      0.010433794114  0.000000000000
   2 165 -0.106678210259  0.000000000000      0.074067761734  0.000000000000      0.009336757422  0.000000000000
   2 166 -0.040490163037  0.000000000000      0.078589756441  0.000000000000      0.010718633720  0.000000000000
   2 167 -0.087044156211  0.000000000000      0.084951346536  0.000000000000      0.008227795305  0.000000000000
   2 168 -0.067198277560  0.000000000000      0.067087629223  0.000000000000     -0.008503970434  0.000000000000
   2 169 -0.086209861861  0.000000000000      0.093259709767  0.000000000000      0.022163035002  0.000000000000
   2 170 -0.012434118289  0.000000000000      0.063280385015  0.000000000000      0.024855633822  0.000000000000
   2 171  0.091218148030  0.000000000000      0.093836268707  0.000000000000      0.016121415130  0.000000000000
   2 172 -0.005318572013  0.000000000000      0.136733158116  0.000000000000      0.021080038740  0.000000000000
   2 173 -0.052809909317  0.000000000000      0.081612867355  0.000000000000     -0.004957803844  0.000000000000
   2 174 -0.029197280919  0.000000000000      0.073636871622  0.000000000000      0.010433794114  0.000000000000
   2 175 -0.106678210258  0.000000000000      0.074067761734  0.000000000000     -0.009336757423  0.000000000000
   2 176 -0.040490163037  0.000000000000      0.078589756441  0.000000000000     -0.010718633721  0.000000000000
   2 177 -0.087044156209  0.000000000000      0.084951346536  0.000000000000     -0.008227795305  0.000000000000
   2 178 -0.067198277559  0.000000000000      0.067087629223  0.000000000000      0.008503970433  0.000000000000
   2 179 -0.086209861860  0.000000000000      0.093259709768  0.000000000000     -0.022163035003  0.000000000000
   2 180 -0.012434118289  0.000000000000      0.063280385014  0.000000000000     -0.024855633823  0.000000000000
   2 181  0.091218148032  0.000000000000      0.093836268706  0.000000000000     -0.016121415131  0.000000000000
   2 182 -0.005318572013  0.000000000000      0.136733158116  0.000000000000     -0.021080038742  0.000000000000
   2 183 -0.052809909317  0.000000000000      0.081612867355  0.000000000000      0.004957803843  0.000000000000
   2 184 -0.029197280919  0.000000000000      0.073636871622  0.000000000000     -0.010433794115  0.000000000000
   3   1  0.001466425805  0.000000000000     -0.007526680583  0.000000000000     -0.013169131019  0.000000000000
   3   2 -0.038631351610  0.000000000000      0.003489445505  0.000000000000      0.006334077373  0.000000000000
   3   3 -0.020163792263  0.000000000000      0.008826173810  0.000000000000     -0.003369661701  0.000000000000
   3   4 -0.012100698449  0.000000000000     -0.002521924915  0.000000000000     -0.018316258593  0.000000000000
   3   5 -0.006520491735  0.000000000000     -0.006517969605  0.000000000000     -0.012016653179  0.000000000000
   3   6 -0.018353126506  0.000000000000     -0.014780408120  0.000000000000      0.002796412277  0.000000000000
   3   7 -0.025562477449  0.000000000000      0.010095169426  0.000000000000      0.001013936485  0.000000000000
   3   8 -0.024149881769  0.000000000000      0.010317642150  0.000000000000      0.003982120457  0.000000000000
   3   9 -0.022426547031  0.000000000000      0.008388554555  0.000000000000     -0.005373149637  0.000000000000
   3  10 -0.030545002598  0.000000000000      0.014679944881  0.000000000000     -0.006788286133  0.000000000000
   3  11 -0.000789475499  0.000000000000      0.009200392803  0.000000000000     -0.019082669531  0.000000000000
   3  12 -0.022936306992  0.000000000000      0.027498016089  0.000000000000     -0.035172259654  0.000000000000
   3  13 -0.046206459174  0.000000000000      0.002500791213  0.000000000000     -0.013343882871  0.000000000000
   3  14 -0.000999944921  0.000000000000     -0.003212259365  0.000000000000     -0.025210743632  0.000000000000
   3  15 -0.005499175140  0.000000000000     -0.006664258529  0.000000000000     -0.021687777965  0.000000000000
   3  16 -0.028181056754  0.000000000000      0.012892922470  0.000000000000     -0.023452650766  0.000000000000
   3  17 -0.032220266871  0.000000000000     -0.000828256982  0.000000000000     -0.016273317329  0.000000000000
   3  18 -0.022434624551  0.000000000000     -0.023059346447  0.000000000000     -0.022335438084  0.000000000000
   3  19 -0.009407450264  0.000000000000     -0.000940758478  0.000000000000     -0.033639764607  0.000000000000
   3  20 -0.002932714494  0.000000000000     -0.006024677347  0.000000000000     -0.019596786769  0.000000000000
   3  21  0.002655868842  0.000000000000     -0.015550552583  0.000000000000     -0.026172899386  0.000000000000
   3  22  0.001828503975  0.000000000000     -0.010555460820  0.000000000000     -0.023016943650  0.000000000000
   3  23  0.010158614419  0.000000000000     -0.005493156401  0.000000000000     -0.017373097469  0.000000000000
   3  24  0.010706814986  0.000000000000     -0.013739673841  0.000000000000     -0.024319405045  0.000000000000
   3  25 -0.001466425805  0.000000000000      0.007526680583  0.000000000000     -0.013169131019  0.000000000000
   3  26  0.038631351611  0.000000000000     -0.003489445505  0.000000000000      0.006334077373  0.000000000000
   3  27  0.020163792263  0.000000000000     -0.008826173810  0.000000000000     -0.003369661701  0.000000000000
   3  28  0.012100698450  0.000000000000      0.002521924915  0.000000000000     -0.018316258593  0.000000000000
   3  29  0.006520491735  0.000000000000      0.006517969605  0.000000000000     -0.012016653179  0.000000000000
   3  30  0.018353126507  0.000000000000      0.014780408120  0.000000000000      0.002796412278  0.000000000000
   3  31  0.025562477450  0.000000000000     -0.010095169427  0.000000000000      0.001013936485  0.000000000000
   3  32  0.024149881769  0.000000000000     -0.010317642151  0.000000000000      0.003982120457  0.000000000000
   3  33  0.022426547031  0.000000000000     -0.008388554555  0.000000000000     -0.005373149637  0.000000000000
   3  34  0.030545002598  0.000000000000     -0.014679944881  0.000000000000     -0.006788286133  0.000000000000
   3  35  0.000789475499  0.000000000000     -0.009200392804  0.000000000000     -0.019082669530  0.000000000000
   3  36  0.022936306992  0.000000000000     -0.027498016090  0.000000000000     -0.035172259654  0.000000000000
   3  37  0.046206459174  0.000000000000     -0.002500791214  0.000000000000     -0.013343882871  0.000000000000
   3  38  0.000999944922  0.000000000000      0.003212259364  0.000000000000     -0.025210743632  0.000000000000
   3  39  0.005499175141  0.000000000000      0.006664258528  0.000000000000     -0.021687777965  0.000000000000
   3  40  0.028181056754  0.000000000000     -0.012892922471  0.000000000000     -0.023452650765  0.000000000000
   3  41  0.032220266872  0.000000000000      0.000828256982  0.000000000000     -0.016273317329  0.000000000000
   3  42  0.022434624551  0.000000000000      0.023059346446  0.000000000000     -0.022335438084  0.000000000000
   3  43  0.009407450264  0.000000000000      0.000940758478  0.000000000000     -0.033639764607  0.000000000000
   3  44  0.002932714494  0.000000000000      0.006024677346  0.000000000000     -0.019596786768  0.000000000000
   3  45 -0.002655868842  0.000000000000      0.015550552582  0.000000000000     -0.026172899385  0.000000000000
   3  46 -0.001828503975  0.000000000000      0.010555460819  0.000000000000     -0.023016943649  0.000000000000
   3  47 -0.010158614419  0.000000000000      0.005493156401  0.000000000000     -0.017373097468  0.000000000000
   3  48 -0.010706814986  0.000000000000      0.013739673841  0.000000000000     -0.024319405044  0.000000000000
   3  49  0.001466425805  0.000000000000      0.007526680583  0.000000000000     -0.013169131019  0.000000000000
   3  50 -0.038631351611  0.000000000000     -0.003489445506  0.000000000000      0.006334077373  0.000000000000
   3  51 -0.020163792263  0.000000000000     -0.008826173810  0.000000000000     -0.003369661701  0.000000000000
   3  52 -0.012100698450  0.000000000000      0.002521924915  0.000000000000     -0.018316258593  0.000000000000
   3  53 -0.006520491735  0.000000000000      0.006517969605  0.000000000000     -0.012016653180  0.000000000000
   3  54 -0.018353126506  0.000000000000      0.014780408120  0.000000000000      0.002796412278  0.000000000000
   3  55 -0.025562477450  0.000000000000     -0.010095169427  0.000000000000      0.001013936485  0.000000000000
   3  56 -0.024149881769  0.000000000000     -0.010317642151  0.000000000000      0.003982120457  0.000000000000
   3  57 -0.022426547031  0.000000000000     -0.008388554555  0.000000000000     -0.005373149637  0.000000000000
   3  58 -0.030545002598  0.000000000000     -0.014679944881  0.000000000000     -0.006788286133  0.000000000000
   3  59 -0.000789475499  0.000000000000     -0.009200392804  0.000000000000     -0.019082669530  0.000000000000
   3  60 -0.022936306992  0.000000000000     -0.027498016090  0.000000000000     -0.035172259654  0.000000000000
   3  61 -0.046206459172  0.000000000000     -0.002500791214  0.000000000000     -0.013343882871  0.000000000000
   3  62 -0.000999944921  0.000000000000      0.003212259364  0.000000000000     -0.025210743632  0.000000000000
   3  63 -0.005499175140  0.000000000000      0.006664258528  0.000000000000     -0.021687777965  0.000000000000
   3  64 -0.028181056753  0.000000000000     -0.012892922471  0.000000000000     -0.023452650765  0.000000000000
   3  65 -0.032220266871  0.000000000000      0.000828256982  0.000000000000     -0.016273317329  0.000000000000
   3  66 -0.022434624550  0.000000000000      0.023059346446  0.000000000000     -0.022335438084  0.000000000000
   3  67 -0.009407450263  0.000000000000      0.000940758478  0.000000000000     -0.033639764607  0.000000000000
   3  68 -0.002932714494  0.000000000000      0.006024677346  0.000000000000     -0.019596786769  0.000000000000
   3  69  0.002655868842  0.000000000000      0.015550552582  0.000000000000     -0.026172899385  0.000000000000
   3  70  0.001828503975  0.000000000000      0.010555460819  0.000000000000     -0.023016943649  0.000000000000
   3  71  0.010158614419  0.000000000000      0.005493156401  0.000000000000     -0.017373097468  0.000000000000
   3  72  0.010706814986  0.000000000000      0.013739673841  0.000000000000     -0.024319405044  0.000000000000
   3  73 -0.001466425805  0.000000000000     -0.007526680583  0.000000000000     -0.013169131019  0.000000000000
   3  74  0.038631351612  0.000000000000      0.003489445505  0.000000000000      0.006334077374  0.000000000000
   3  75  0.020163792264  0.000000000000      0.008826173810  0.000000000000     -0.003369661701  0.000000000000
   3  76  0.012100698450  0.000000000000     -0.002521924915  0.000000000000     -0.018316258593  0.000000000000
   3  77  0.006520491735  0.000000000000     -0.006517969605  0.000000000000     -0.012016653180  0.000000000000
   3  78  0.018353126507  0.000000000000     -0.014780408120  0.000000000000      0.002796412278  0.000000000000
   3  79  0.025562477450  0.000000000000      0.010095169427  0.000000000000      0.001013936485  0.000000000000
   3  80  0.024149881770  0.000000000000      0.010317642150  0.000000000000      0.003982120457  0.000000000000
   3  81  0.022426547031  0.000000000000      0.008388554555  0.000000000000     -0.005373149637  0.000000000000
   3  82  0.030545002599  0.000000000000      0.014679944881  0.000000000000     -0.006788286133  0.000000000000
   3  83  0.000789475499  0.000000000000      0.009200392804  0.000000000000     -0.019082669531  0.000000000000
   3  84  0.022936306993  0.000000000000      0.027498016090  0.000000000000     -0.035172259655  0.000000000000
   3  85  0.046206459174  0.000000000000      0.002500791213  0.000000000000     -0.013343882871  0.000000000000
   3  86  0.000999944922  0.000000000000     -0.003212259365  0.000000000000     -0.025210743632  0.000000000000
   3  87  0.005499175141  0.000000000000     -0.006664258528  0.000000000000     -0.021687777965  0.000000000000
   3  88  0.028181056754  0.000000000000      0.012892922470  0.000000000000     -0.023452650766  0.000000000000
   3  89  0.032220266872  0.000000000000     -0.000828256982  0.000000000000     -0.016273317329  0.000000000000
   3  90  0.022434624551  0.000000000000     -0.023059346447  0.000000000000     -0.022335438084  0.000000000000
   3  91  0.009407450264  0.000000000000     -0.000940758478  0.000000000000     -0.033639764607  0.000000000000
   3  92  0.002932714494  0.000000000000     -0.006024677347  0.000000000000     -0.019596786769  0.000000000000
   3  93 -0.002655868842  0.000000000000     -0.015550552582  0.000000000000     -0.026172899386  0.000000000000
   3  94 -0.001828503975  0.000000000000     -0.010555460820  0.000000000000     -0.023016943650  0.000000000000
   3  95 -0.010158614419  0.000000000000     -0.005493156401  0.000000000000     -0.017373097469  0.000000000000
   3  96 -0.010706814986  0.000000000000     -0.013739673841  0.000000000000     -0.024319405045  0.000000000000
   3  97 -0.032734224791  0.000000000000     -0.020915397686  0.000000000000     -0.037889050654  0.000000000000
   3  98 -0.062945066946  0.000000000000     -0.020788889094  0.000000000000     -0.011795360943  0.000000000000
   3  99 -0.093592804447  0.000000000000      0.009114831624  0.000000000000      0.007956677657  0.000000000000
   3 100 -0.086833878561  0.000000000000      0.023666130906  0.000000000000      0.004426981513  0.000000000000
   3 101 -0.074690766000  0.000000000000      0.025189701969  0.000000000000     -0.020506921365  0.000000000000
   3 102 -0.063947355453  0.000000000000      0.055912166198  0.000000000000     -0.063617044412  0.000000000000
   3 103 -0.104423628211  0.000000000000      0.002870801014  0.000000000000     -0.062745259558  0.000000000000
   3 104 -0.060280329231  0.000000000000     -0.037618296952  0.000000000000     -0.082090841323  0.000000000000
   3 105 -0.025829440558  0.000000000000     -0.018530007375  0.000000000000     -0.093731885518  0.000000000000
   3 106 -0.013736401575  0.000000000000     -0.026192152687  0.000000000000     -0.080283321900  0.000000000000
   3 107 -0.005149604523  0.000000000000     -0.039115137825  0.000000000000     -0.084680635225  0.000000000000
   3 108  0.022003632284  0.000000000000     -0.032525387310  0.000000000000     -0.073987957840  0.000000000000
   3 109  0.032734224793  0.000000000000      0.020915397684  0.000000000000     -0.037889050654  0.000000000000
   3 110  0.062945066949  0.000000000000      0.020788889093  0.000000000000     -0.011795360942  0.000000000000
   3 111  0.093592804450  0.000000000000     -0.009114831626  0.000000000000      0.007956677657  0.000000000000
   3 112  0.086833878563  0.000000000000     -0.023666130908  0.000000000000      0.004426981513  0.000000000000
   3 113  0.074690766002  0.000000000000     -0.025189701971  0.000000000000     -0.020506921364  0.000000000000
   3 114  0.063947355454  0.000000000000     -0.055912166200  0.000000000000     -0.063617044410  0.000000000000
   3 115  0.104423628212  0.000000000000     -0.002870801016  0.000000000000     -0.062745259557  0.000000000000
   3 116  0.060280329232  0.000000000000      0.037618296950  0.000000000000     -0.082090841321  0.000000000000
   3 117  0.025829440559  0.000000000000      0.018530007372  0.000000000000     -0.093731885516  0.000000000000
   3 118  0.013736401576  0.000000000000      0.026192152685  0.000000000000     -0.080283321898  0.000000000000
   3 119  0.005149604524  0.000000000000      0.039115137823  0.000000000000     -0.084680635223  0.000000000000
   3 120 -0.022003632283  0.000000000000      0.032525387308  0.000000000000     -0.073987957838  0.000000000000
   3 121 -0.032734224792  0.000000000000      0.020915397684  0.000000000000     -0.037889050654  0.000000000000
   3 122 -0.062945066948  0.000000000000      0.020788889092  0.000000000000     -0.011795360942  0.000000000000
   3 123 -0.093592804450  0.000000000000     -0.009114831627  0.000000000000      0.007956677657  0.000000000000
   3 124 -0.086833878563  0.000000000000     -0.023666130909  0.000000000000      0.004426981513  0.000000000000
   3 125 -0.074690766001  0.000000000000     -0.025189701972  0.000000000000     -0.020506921364  0.000000000000
   3 126 -0.063947355453  0.000000000000     -0.055912166201  0.000000000000     -0.063617044411  0.000000000000
   3 127 -0.104423628208  0.000000000000     -0.002870801016  0.000000000000     -0.062745259557  0.000000000000
   3 128 -0.060280329229  0.000000000000      0.037618296949  0.000000000000     -0.082090841321  0.000000000000
   3 129 -0.025829440557  0.000000000000      0.018530007372  0.000000000000     -0.093731885516  0.000000000000
   3 130 -0.013736401575  0.000000000000      0.026192152684  0.000000000000     -0.080283321898  0.000000000000
   3 131 -0.005149604523  0.000000000000      0.039115137822  0.000000000000     -0.084680635223  0.000000000000
   3 132  0.022003632284  0.000000000000      0.032525387308  0.000000000000     -0.073987957838  0.000000000000
   3 133  0.032734224793  0.000000000000     -0.020915397686  0.000000000000     -0.037889050655  0.000000000000
   3 134  0.062945066949  0.000000000000     -0.020788889094  0.000000000000     -0.011795360943  0.000000000000
   3 135  0.093592804451  0.000000000000      0.009114831625  0.000000000000      0.007956677657  0.000000000000
   3 136  0.086833878564  0.000000000000      0.023666130907  0.000000000000      0.004426981514  0.000000000000
   3 137  0.074690766003  0.000000000000      0.025189701970  0.000000000000     -0.020506921365  0.000000000000
   3 138  0.063947355455  0.000000000000      0.055912166199  0.000000000000     -0.063617044412  0.000000000000
   3 139  0.104423628211  0.000000000000      0.002870801014  0.000000000000     -0.062745259558  0.000000000000
   3 140  0.060280329231  0.000000000000     -0.037618296952  0.000000000000     -0.082090841323  0.000000000000
   3 141  0.025829440559  0.000000000000     -0.018530007375  0.000000000000     -0.093731885518  0.000000000000
   3 142  0.013736401576  0.000000000000     -0.026192152687  0.000000000000     -0.080283321900  0.000000000000
   3 143  0.005149604524  0.000000000000     -0.039115137825  0.000000000000     -0.084680635225  0.000000000000
   3 144 -0.022003632284  0.000000000000     -0.032525387310  0.000000000000     -0.073987957840  0.000000000000
   3 145 -0.068390826909  0.000000000000     -0.005132081929  0.000000000000     -0.033369559491  0.000000000000
   3 146 -0.001229632227  0.000000000000     -0.036426298046  0.000000000000     -0.030174125754  0.000000000000
   3 147 -0.136646135266  0.000000000000     -0.010530712780  0.000000000000      0.037850157970  0.000000000000
   3 148 -0.104592344825  0.000000000000      0.020564777335  0.000000000000     -0.004685245854  0.000000000000
   3 149 -0.087057275328  0.000000000000      0.055807355780  0.000000000000     -0.048791648175  0.000000000000
   3 150 -0.028181027737  0.000000000000     -0.052563875239  0.000000000000     -0.109347387366  0.000000000000
   3 151 -0.161659720784  0.000000000000     -0.004087880417  0.000000000000     -0.038843125494  0.000000000000
   3 152 -0.006860324663  0.000000000000     -0.014947744196  0.000000000000     -0.109303519159  0.000000000000
   3 153 -0.019872086983  0.000000000000     -0.025079957633  0.000000000000     -0.097384380859  0.000000000000
   3 154  0.009165380568  0.000000000000     -0.027545367450  0.000000000000     -0.080202393790  0.000000000000
   3 155  0.068390826912  0.000000000000      0.005132081927  0.000000000000     -0.033369559491  0.000000000000
   3 156  0.001229632228  0.000000000000      0.036426298044  0.000000000000     -0.030174125753  0.000000000000
   3 157  0.136646135270  0.000000000000      0.010530712777  0.000000000000      0.037850157971  0.000000000000
   3 158  0.104592344827  0.000000000000     -0.020564777337  0.000000000000     -0.004685245854  0.000000000000
   3 159  0.087057275330  0.000000000000     -0.055807355783  0.000000000000     -0.048791648174  0.000000000000
   3 160  0.028181027738  0.000000000000      0.052563875237  0.000000000000     -0.109347387364  0.000000000000
   3 161  0.161659720785  0.000000000000      0.004087880415  0.000000000000     -0.038843125492  0.000000000000
   3 162  0.006860324664  0.000000000000      0.014947744193  0.000000000000     -0.109303519156  0.000000000000
   3 163  0.019872086983  0.000000000000      0.025079957631  0.000000000000     -0.097384380857  0.000000000000
   3 164 -0.009165380567  0.000000000000      0.027545367448  0.000000000000     -0.080202393788  0.000000000000
   3 165 -0.068390826911  0.000000000000      0.005132081926  0.000000000000     -0.033369559491  0.000000000000
   3 166 -0.001229632227  0.000000000000      0.036426298044  0.000000000000     -0.030174125754  0.000000000000
   3 167 -0.136646135270  0.000000000000      0.010530712777  0.000000000000      0.037850157971  0.000000000000
   3 168 -0.104592344827  0.000000000000     -0.020564777338  0.000000000000     -0.004685245854  0.000000000000
   3 169 -0.087057275329  0.000000000000     -0.055807355784  0.000000000000     -0.048791648174  0.000000000000
   3 170 -0.028181027735  0.000000000000      0.052563875235  0.000000000000     -0.109347387364  0.000000000000
   3 171 -0.161659720780  0.000000000000      0.004087880415  0.000000000000     -0.038843125492  0.000000000000
   3 172 -0.006860324662  0.000000000000      0.014947744193  0.000000000000     -0.109303519156  0.000000000000
   3 173 -0.019872086982  0.000000000000      0.025079957631  0.000000000000     -0.097384380858  0.000000000000
   3 174  0.009165380569  0.000000000000      0.027545367448  0.000000000000     -0.080202393789  0.000000000000
   3 175  0.068390826913  0.000000000000     -0.005132081928  0.000000000000     -0.033369559491  0.000000000000
   3 176  0.001229632227  0.000000000000     -0.036426298046  0.000000000000     -0.030174125754  0.000000000000
   3 177  0.136646135271  0.000000000000     -0.010530712779  0.000000000000      0.037850157972  0.000000000000
   3 178  0.104592344828  0.000000000000      0.020564777336  0.000000000000     -0.004685245854  0.000000000000
   3 179  0.087057275332  0.000000000000      0.055807355782  0.000000000000     -0.048791648175  0.000000000000
   3 180  0.028181027737  0.000000000000     -0.052563875238  0.000000000000     -0.109347387367  0.000000000000
   3 181  0.161659720784  0.000000000000     -0.004087880417  0.000000000000     -0.038843125493  0.000000000000
   3 182  0.006860324664  0.000000000000     -0.014947744196  0.000000000000     -0.109303519159  0.000000000000
   3 183  0.019872086984  0.000000000000     -0.025079957633  0.000000000000     -0.097384380860  0.000000000000
   3 184 -0.009165380568  0.000000000000     -0.027545367450  0.000000000000     -0.080202393791  0.000000000000
   4   1 -0.008559654116  0.000000000000      0.014152309576  0.000000000000      0.003533916146  0.000000000000
   4   2 -0.036423345976  0.000000000000      0.017911499225  0.000000000000      0.008195061771  0.000000000000
   4   3 -0.026139805056  0.000000000000      0.016454901931  0.000000000000      0.000768567186  0.000000000000
   4   4 -0.020888365558  0.000000000000      0.013152819338  0.000000000000     -0.009543762221  0.000000000000
   4   5 -0.012976610221  0.000000000000      0.012897507920  0.000000000000     -0.005355888796  0.000000000000
   4   6 -0.022468270471  0.000000000000      0.009796935501  0.000000000000      0.009674526746  0.000000000000
   4   7 -0.028761756455  0.000000000000      0.022411305785  0.000000000000      0.004837462341  0.000000000000
   4   8 -0.028287867280  0.000000000000      0.019567441520  0.000000000000      0.005873822450  0.000000000000
   4   9 -0.024965794941  0.000000000000      0.017453280531  0.000000000000      0.001711998289  0.000000000000
   4  10 -0.021715714915  0.000000000000      0.019835492844  0.000000000000      0.003046576038  0.000000000000
   4  11 -0.017730933368  0.000000000000      0.019013482085  0.000000000000      0.001459850969  0.000000000000
   4  12 -0.020636043435  0.000000000000      0.025215518640  0.000000000000      0.000551649804  0.000000000000
   4  13  0.041213968119  0.000000000000      0.010935689312  0.000000000000      0.004061558710  0.000000000000
   4  14 -0.000787783664  0.000000000000      0.013572123121  0.000000000000      0.008939316669  0.000000000000
   4  15 -0.011322534440  0.000000000000      0.020017479246  0.000000000000      0.003760666038  0.000000000000
   4  16  0.023049498350  0.000000000000     -0.000723835261  0.000000000000      0.009242561475  0.000000000000
   4  17  0.027596968603  0.000000000000      0.008282688740  0.000000000000      0.005042225262  0.000000000000
   4  18  0.016839557015  0.000000000000      0.030462566099  0.000000000000      0.006495389868  0.000000000000
   4  19  0.002811652639  0.000000000000      0.004519977535  0.000000000000      0.013907439132  0.000000000000
   4  20 -0.010446762208  0.000000000000      0.011707951357  0.000000000000      0.004176993105  0.000000000000
   4  21 -0.009725022898  0.000000000000      0.027326803521  0.000000000000      0.006211992251  0.000000000000
   4  22 -0.000878990005  0.000000000000      0.019647378970  0.000000000000      0.007825124902  0.000000000000
   4  23 -0.009629765770  0.000000000000      0.013391691277  0.000000000000      0.004647165668  0.000000000000
   4  24 -0.011181635984  0.000000000000      0.023660309020  0.000000000000      0.006711856028  0.000000000000
   4  25 -0.008559654116  0.000000000000      0.014152309576  0.000000000000     -0.003533916146  0.000000000000
   4  26 -0.036423345976  0.000000000000      0.017911499225  0.000000000000     -0.008195061771  0.000000000000
   4  27 -0.026139805056  0.000000000000      0.016454901930  0.000000000000     -0.000768567186  0.000000000000
   4  28 -0.020888365558  0.000000000000      0.013152819338  0.000000000000      0.009543762221  0.000000000000
   4  29 -0.012976610221  0.000000000000      0.012897507920  0.000000000000      0.005355888796  0.000000000000
   4  30 -0.022468270470  0.000000000000      0.009796935501  0.000000000000     -0.009674526746  0.000000000000
   4  31 -0.028761756455  0.000000000000      0.022411305785  0.000000000000     -0.004837462341  0.000000000000
   4  32 -0.028287867280  0.000000000000      0.019567441520  0.000000000000     -0.005873822449  0.000000000000
   4  33 -0.024965794941  0.000000000000      0.017453280531  0.000000000000     -0.001711998289  0.000000000000
   4  34 -0.021715714914  0.000000000000      0.019835492844  0.000000000000     -0.003046576038  0.000000000000
   4  35 -0.017730933368  0.000000000000      0.019013482084  0.000000000000     -0.001459850969  0.000000000000
   4  36 -0.020636043435  0.000000000000      0.025215518640  0.000000000000     -0.000551649805  0.000000000000
   4  37  0.041213968120  0.000000000000      0.010935689311  0.000000000000     -0.004061558710  0.000000000000
   4  38 -0.000787783664  0.000000000000      0.013572123121  0.000000000000     -0.008939316670  0.000000000000
   4  39 -0.011322534440  0.000000000000      0.020017479246  0.000000000000     -0.003760666038  0.000000000000
   4  40  0.023049498351  0.000000000000     -0.000723835262  0.000000000000     -0.009242561475  0.000000000000
   4  41  0.027596968604  0.000000000000      0.008282688740  0.000000000000     -0.005042225262  0.000000000000
   4  42  0.016839557016  0.000000000000      0.030462566099  0.000000000000     -0.006495389869  0.000000000000
   4  43  0.002811652639  0.000000000000      0.004519977535  0.000000000000     -0.013907439133  0.000000000000
   4  44 -0.010446762208  0.000000000000      0.011707951357  0.000000000000     -0.004176993105  0.000000000000
   4  45 -0.009725022898  0.000000000000      0.027326803521  0.000000000000     -0.006211992251  0.000000000000
   4  46 -0.000878990005  0.000000000000      0.019647378970  0.000000000000     -0.007825124902  0.000000000000
   4  47 -0.009629765770  0.000000000000      0.013391691277  0.000000000000     -0.004647165668  0.000000000000
   4  48 -0.011181635984  0.000000000000      0.023660309020  0.000000000000     -0.006711856028  0.000000000000
   4  49  0.008559654116  0.000000000000      0.014152309576  0.000000000000     -0.003533916146  0.000000000000
   4  50  0.036423345975  0.000000000000      0.017911499225  0.000000000000     -0.008195061771  0.000000000000
   4  51  0.026139805055  0.000000000000      0.016454901930  0.000000000000     -0.000768567186  0.000000000000
   4  52  0.020888365558  0.000000000000      0.013152819338  0.000000000000      0.009543762221  0.000000000000
   4  53  0.012976610221  0.000000000000      0.012897507920  0.000000000000      0.005355888796  0.000000000000
   4  54  0.022468270470  0.000000000000      0.009796935501  0.000000000000     -0.009674526746  0.000000000000
   4  55  0.028761756454  0.000000000000      0.022411305785  0.000000000000     -0.004837462341  0.000000000000
   4  56  0.028287867279  0.000000000000      0.019567441520  0.000000000000     -0.005873822449  0.000000000000
   4  57  0.024965794940  0.000000000000      0.017453280531  0.000000000000     -0.001711998289  0.000000000000
   4  58  0.021715714914  0.000000000000      0.019835492843  0.000000000000     -0.003046576038  0.000000000000
   4  59  0.017730933368  0.000000000000      0.019013482084  0.000000000000     -0.001459850969  0.000000000000
   4  60  0.020636043435  0.000000000000      0.025215518640  0.000000000000     -0.000551649805  0.000000000000
   4  61 -0.041213968120  0.000000000000      0.010935689311  0.000000000000     -0.004061558710  0.000000000000
   4  62  0.000787783664  0.000000000000      0.013572123121  0.000000000000     -0.008939316670  0.000000000000
   4  63  0.011322534440  0.000000000000      0.020017479246  0.000000000000     -0.003760666038  0.000000000000
   4  64 -0.023049498351  0.000000000000     -0.000723835261  0.000000000000     -0.009242561475  0.000000000000
   4  65 -0.027596968604  0.000000000000      0.008282688740  0.000000000000     -0.005042225262  0.000000000000
   4  66 -0.016839557016  0.000000000000      0.030462566099  0.000000000000     -0.006495389869  0.000000000000
   4  67 -0.002811652639  0.000000000000      0.004519977535  0.000000000000     -0.013907439133  0.000000000000
   4  68  0.010446762208  0.000000000000      0.011707951358  0.000000000000     -0.004176993105  0.000000000000
   4  69  0.009725022898  0.000000000000      0.027326803521  0.000000000000     -0.006211992251  0.000000000000
   4  70  0.000878990005  0.000000000000      0.019647378970  0.000000000000     -0.007825124902  0.000000000000
   4  71  0.009629765770  0.000000000000      0.013391691277  0.000000000000     -0.004647165668  0.000000000000
   4  72  0.011181635984  0.000000000000      0.023660309020  0.000000000000     -0.006711856028  0.000000000000
   4  73  0.008559654116  0.000000000000      0.014152309575  0.000000000000      0.003533916146  0.000000000000
   4  74  0.036423345977  0.000000000000      0.017911499225  0.000000000000      0.008195061772  0.000000000000
   4  75  0.026139805056  0.000000000000      0.016454901931  0.000000000000      0.000768567186  0.000000000000
   4  76  0.020888365558  0.000000000000      0.013152819338  0.000000000000     -0.009543762222  0.000000000000
   4  77  0.012976610221  0.000000000000      0.012897507920  0.000000000000     -0.005355888796  0.000000000000
   4  78  0.022468270471  0.000000000000      0.009796935501  0.000000000000      0.009674526746  0.000000000000
   4  79  0.028761756455  0.000000000000      0.022411305785  0.000000000000      0.004837462341  0.000000000000
   4  80  0.028287867280  0.000000000000      0.019567441520  0.000000000000      0.005873822450  0.000000000000
   4  81  0.024965794941  0.000000000000      0.017453280531  0.000000000000      0.001711998289  0.000000000000
   4  82  0.021715714914  0.000000000000      0.019835492844  0.000000000000      0.003046576038  0.000000000000
   4  83  0.017730933368  0.000000000000      0.019013482085  0.000000000000      0.001459850969  0.000000000000
   4  84  0.020636043435  0.000000000000      0.025215518640  0.000000000000      0.000551649804  0.000000000000
   4  85 -0.041213968119  0.000000000000      0.010935689311  0.000000000000      0.004061558710  0.000000000000
   4  86  0.000787783664  0.000000000000      0.013572123121  0.000000000000      0.008939316669  0.000000000000
   4  87  0.011322534440  0.000000000000      0.020017479246  0.000000000000      0.003760666037  0.000000000000
   4  88 -0.023049498350  0.000000000000     -0.000723835261  0.000000000000      0.009242561475  0.000000000000
   4  89 -0.027596968604  0.000000000000      0.008282688740  0.000000000000      0.005042225262  0.000000000000
   4  90 -0.016839557015  0.000000000000      0.030462566099  0.000000000000      0.006495389868  0.000000000000
   4  91 -0.002811652639  0.000000000000      0.004519977535  0.000000000000      0.013907439132  0.000000000000
   4  92  0.010446762208  0.000000000000      0.011707951357  0.000000000000      0.004176993105  0.000000000000
   4  93  0.009725022898  0.000000000000      0.027326803521  0.000000000000      0.006211992251  0.000000000000
   4  94  0.000878990005  0.000000000000      0.019647378970  0.000000000000      0.007825124902  0.000000000000
   4  95  0.009629765770  0.000000000000      0.013391691277  0.000000000000      0.004647165668  0.000000000000
   4  96  0.011181635984  0.000000000000      0.023660309020  0.000000000000      0.006711856028  0.000000000000
   4  97 -0.059257722546  0.000000000000      0.043570042500  0.000000000000     -0.010034412594  0.000000000000
   4  98 -0.083290994978  0.000000000000      0.047136506721  0.000000000000      0.013391079030  0.000000000000
   4  99 -0.102712292635  0.000000000000      0.061106456889  0.000000000000      0.018503721994  0.000000000000
   4 100 -0.098970894963  0.000000000000      0.063068894198  0.000000000000      0.016694035988  0.000000000000
   4 101 -0.090713566703  0.000000000000      0.062858744265  0.000000000000      0.010779815232  0.000000000000
   4 102 -0.072343850218  0.000000000000      0.072972440066  0.000000000000      0.008073920589  0.000000000000
   4 103  0.087690804867  0.000000000000      0.032853457066  0.000000000000      0.018998952293  0.000000000000
   4 104  0.043281423008  0.000000000000      0.068232214437  0.000000000000      0.027101988169  0.000000000000
   4 105  0.005262865260  0.000000000000      0.042280713811  0.000000000000      0.034069768109  0.000000000000
   4 106 -0.021947258697  0.000000000000      0.054894207579  0.000000000000      0.022166287158  0.000000000000
   4 107 -0.017441282119  0.000000000000      0.072809053749  0.000000000000      0.024063589957  0.000000000000
   4 108 -0.024563864868  0.000000000000      0.062701063390  0.000000000000      0.021880050245  0.000000000000
   4 109 -0.059257722545  0.000000000000      0.043570042500  0.000000000000      0.010034412594  0.000000000000
   4 110 -0.083290994976  0.000000000000      0.047136506722  0.000000000000     -0.013391079029  0.000000000000
   4 111 -0.102712292633  0.000000000000      0.061106456889  0.000000000000     -0.018503721993  0.000000000000
   4 112 -0.098970894961  0.000000000000      0.063068894198  0.000000000000     -0.016694035987  0.000000000000
   4 113 -0.090713566701  0.000000000000      0.062858744265  0.000000000000     -0.010779815232  0.000000000000
   4 114 -0.072343850217  0.000000000000      0.072972440065  0.000000000000     -0.008073920590  0.000000000000
   4 115  0.087690804870  0.000000000000      0.032853457065  0.000000000000     -0.018998952294  0.000000000000
   4 116  0.043281423010  0.000000000000      0.068232214438  0.000000000000     -0.027101988170  0.000000000000
   4 117  0.005262865261  0.000000000000      0.042280713811  0.000000000000     -0.034069768110  0.000000000000
   4 118 -0.021947258697  0.000000000000      0.054894207580  0.000000000000     -0.022166287159  0.000000000000
   4 119 -0.017441282119  0.000000000000      0.072809053750  0.000000000000     -0.024063589958  0.000000000000
   4 120 -0.024563864868  0.000000000000      0.062701063391  0.000000000000     -0.021880050245  0.000000000000
   4 121  0.059257722545  0.000000000000      0.043570042500  0.000000000000      0.010034412594  0.000000000000
   4 122  0.083290994976  0.000000000000      0.047136506722  0.000000000000     -0.013391079029  0.000000000000
   4 123  0.102712292632  0.000000000000      0.061106456889  0.000000000000     -0.018503721993  0.000000000000
   4 124  0.098970894960  0.000000000000      0.063068894198  0.000000000000     -0.016694035987  0.000000000000
   4 125  0.090713566701  0.000000000000      0.062858744265  0.000000000000     -0.010779815231  0.000000000000
   4 126  0.072343850216  0.000000000000      0.072972440065  0.000000000000     -0.008073920590  0.000000000000
   4 127 -0.087690804870  0.000000000000      0.032853457065  0.000000000000     -0.018998952293  0.000000000000
   4 128 -0.043281423010  0.000000000000      0.068232214438  0.000000000000     -0.027101988170  0.000000000000
   4 129 -0.005262865261  0.000000000000      0.042280713811  0.000000000000     -0.034069768110  0.000000000000
   4 130  0.021947258697  0.000000000000      0.054894207580  0.000000000000     -0.022166287159  0.000000000000
   4 131  0.017441282119  0.000000000000      0.072809053750  0.000000000000     -0.024063589958  0.000000000000
   4 132  0.024563864868  0.000000000000      0.062701063391  0.000000000000     -0.021880050245  0.000000000000
   4 133  0.059257722546  0.000000000000      0.043570042500  0.000000000000     -0.010034412594  0.000000000000
   4 134  0.083290994978  0.000000000000      0.047136506721  0.000000000000      0.013391079030  0.000000000000
   4 135  0.102712292635  0.000000000000      0.061106456889  0.000000000000      0.018503721994  0.000000000000
   4 136  0.098970894963  0.000000000000      0.063068894198  0.000000000000      0.016694035988  0.000000000000
   4 137  0.090713566703  0.000000000000      0.062858744265  0.000000000000      0.010779815232  0.000000000000
   4 138  0.072343850218  0.000000000000      0.072972440066  0.000000000000      0.008073920589  0.000000000000
   4 139 -0.087690804868  0.000000000000      0.032853457065  0.000000000000      0.018998952293  0.000000000000
   4 140 -0.043281423009  0.000000000000      0.068232214438  0.000000000000      0.027101988169  0.000000000000
   4 141 -0.005262865260  0.000000000000      0.042280713811  0.000000000000      0.034069768109  0.000000000000
   4 142  0.021947258697  0.000000000000      0.054894207579  0.000000000000      0.022166287158  0.000000000000
   4 143  0.017441282119  0.000000000000      0.072809053749  0.000000000000      0.024063589957  0.000000000000
   4 144  0.024563864868  0.000000000000      0.062701063390  0.000000000000      0.021880050245  0.000000000000
   4 145 -0.111240996199  0.000000000000      0.067812207439  0.000000000000      0.008388193673  0.000000000000
   4 146 -0.045408592012  0.000000000000      0.050002029805  0.000000000000      0.004602881881  0.000000000000
   4 147 -0.137998908284  0.000000000000      0.060642892468  0.000000000000      0.032080296734  0.000000000000
   4 148 -0.117997358994  0.000000000000      0.065928449075  0.000000000000      0.009848590741  0.000000000000
   4 149 -0.098367061108  0.000000000000      0.082480534749  0.000000000000      0.017392654846  0.000000000000
   4 150  0.014223442991  0.000000000000      0.095635724554  0.000000000000      0.036954737822  0.000000000000
   4 151  0.142345759283  0.000000000000      0.054967987748  0.000000000000     -0.000041695280  0.000000000000
   4 152 -0.001959667800  0.000000000000      0.046253695500  0.000000000000      0.039762115903  0.000000000000
   4 153 -0.031193454750  0.000000000000      0.073947428387  0.000000000000      0.022127114760  0.000000000000
   4 154 -0.028621917168  0.000000000000      0.058824854080  0.000000000000      0.022484482697  0.000000000000
   4 155 -0.111240996198  0.000000000000      0.067812207439  0.000000000000     -0.008388193673  0.000000000000
   4 156 -0.045408592012  0.000000000000      0.050002029806  0.000000000000     -0.004602881881  0.000000000000
   4 157 -0.137998908282  0.000000000000      0.060642892469  0.000000000000     -0.032080296733  0.000000000000
   4 158 -0.117997358992  0.000000000000      0.065928449075  0.000000000000     -0.009848590741  0.000000000000
   4 159 -0.098367061106  0.000000000000      0.082480534748  0.000000000000     -0.017392654846  0.000000000000
   4 160  0.014223442993  0.000000000000      0.095635724556  0.000000000000     -0.036954737823  0.000000000000
   4 161  0.142345759288  0.000000000000      0.054967987749  0.000000000000      0.000041695280  0.000000000000
   4 162 -0.001959667800  0.000000000000      0.046253695500  0.000000000000     -0.039762115905  0.000000000000
   4 163 -0.031193454750  0.000000000000      0.073947428388  0.000000000000     -0.022127114761  0.000000000000
   4 164 -0.028621917167  0.000000000000      0.058824854081  0.000000000000     -0.022484482698  0.000000000000
   4 165  0.111240996197  0.000000000000      0.067812207439  0.000000000000     -0.008388193673  0.000000000000
   4 166  0.045408592012  0.000000000000      0.050002029806  0.000000000000     -0.004602881881  0.000000000000
   4 167  0.137998908280  0.000000000000      0.060642892469  0.000000000000     -0.032080296732  0.000000000000
   4 168  0.117997358991  0.000000000000      0.065928449075  0.000000000000     -0.009848590741  0.000000000000
   4 169  0.098367061105  0.000000000000      0.082480534748  0.000000000000     -0.017392654846  0.000000000000
   4 170 -0.014223442992  0.000000000000      0.095635724556  0.000000000000     -0.036954737823  0.000000000000
   4 171 -0.142345759287  0.000000000000      0.054967987748  0.000000000000      0.000041695280  0.000000000000
   4 172  0.001959667800  0.000000000000      0.046253695500  0.000000000000     -0.039762115905  0.000000000000
   4 173  0.031193454750  0.000000000000      0.073947428388  0.000000000000     -0.022127114761  0.000000000000
   4 174  0.028621917168  0.000000000000      0.058824854081  0.000000000000     -0.022484482698  0.000000000000
   4 175  0.111240996200  0.000000000000      0.067812207439  0.000000000000      0.008388193673  0.000000000000
   4 176  0.045408592012  0.000000000000      0.050002029805  0.000000000000      0.004602881881  0.000000000000
   4 177  0.137998908285  0.000000000000      0.060642892468  0.000000000000      0.032080296734  0.000000000000
   4 178  0.117997358995  0.000000000000      0.065928449076  0.000000000000      0.009848590742  0.000000000000
   4 179  0.098367061108  0.000000000000      0.082480534749  0.000000000000      0.017392654846  0.000000000000
   4 180 -0.014223442992  0.000000000000      0.095635724555  0.000000000000      0.036954737822  0.000000000000
   4 181 -0.142345759284  0.000000000000      0.054967987748  0.000000000000     -0.000041695280  0.000000000000
   4 182  0.001959667800  0.000000000000      0.046253695500  0.000000000000      0.039762115903  0.000000000000
   4 183  0.031193454750  0.000000000000      0.073947428387  0.000000000000      0.022127114760  0.000000000000
   4 184  0.028621917167  0.000000000000      0.058824854080  0.000000000000      0.022484482697  0.000000000000
   5   1  0.010243944999  0.000000000000     -0.002796572031  0.000000000000     -0.003002028378  0.000000000000
   5   2 -0.047484149868  0.000000000000      0.011061283943  0.000000000000      0.018256522943  0.000000000000
   5   3 -0.027001817109  0.000000000000      0.009387741398  0.000000000000      0.004804892336  0.000000000000
   5   4 -0.012001006457  0.000000000000      0.002548228980  0.000000000000     -0.017703707675  0.000000000000
   5   5 -0.000579376683  0.000000000000     -0.003194085993  0.000000000000     -0.006755241860  0.000000000000
   5   6 -0.018469703585  0.000000000000     -0.010213796302  0.000000000000      0.017878288136  0.000000000000
   5   7 -0.030569447598  0.000000000000      0.020992227384  0.000000000000      0.010587549808  0.000000000000
   5   8 -0.029656843121  0.000000000000      0.016310104811  0.000000000000      0.013468500991  0.000000000000
   5   9 -0.024070180728  0.000000000000      0.012133156745  0.000000000000      0.003859635083  0.000000000000
   5  10 -0.023985132085  0.000000000000      0.020280832937  0.000000000000      0.003439591266  0.000000000000
   5  11 -0.003690256986  0.000000000000      0.015900960768  0.000000000000     -0.005244637191  0.000000000000
   5  12 -0.018465883751  0.000000000000      0.033357163426  0.000000000000     -0.014136892182  0.000000000000
   5  13  0.054566464033  0.000000000000      0.001771230357  0.000000000000      0.001377675806  0.000000000000
   5  14 -0.001741792082  0.000000000000     -0.002332227941  0.000000000000     -0.004595927899  0.000000000000
   5  15 -0.008084736574  0.000000000000      0.007335781010  0.000000000000     -0.011387363610  0.000000000000
   5  16  0.038937428975  0.000000000000     -0.005985940931  0.000000000000      0.009574854387  0.000000000000
   5  17  0.032355092724  0.000000000000     -0.003028216853  0.000000000000      0.006998552540  0.000000000000
   5  18  0.022299471141  0.000000000000      0.013241833204  0.000000000000     -0.010438483321  0.000000000000
   5  19  0.009901449504  0.000000000000     -0.011568254347  0.000000000000      0.008607869667  0.000000000000
   5  20 -0.007487008928  0.000000000000     -0.003565724695  0.000000000000     -0.005290135077  0.000000000000
   5  21  0.005627668707  0.000000000000      0.017673113707  0.000000000000     -0.014553572142  0.000000000000
   5  22  0.024603875129  0.000000000000     -0.000594439325  0.000000000000     -0.008261277550  0.000000000000
   5  23  0.019980607999  0.000000000000     -0.006574186055  0.000000000000     -0.001906089327  0.000000000000
   5  24  0.017397962344  0.000000000000      0.001752305318  0.000000000000     -0.008302260056  0.000000000000
   5  25 -0.010243944999  0.000000000000      0.002796572031  0.000000000000     -0.003002028378  0.000000000000
   5  26  0.047484149868  0.000000000000     -0.011061283943  0.000000000000      0.018256522943  0.000000000000
   5  27  0.027001817109  0.000000000000     -0.009387741398  0.000000000000      0.004804892336  0.000000000000
   5  28  0.012001006457  0.000000000000     -0.002548228980  0.000000000000     -0.017703707675  0.000000000000
   5  29  0.000579376683  0.000000000000      0.003194085993  0.000000000000     -0.006755241860  0.000000000000
   5  30  0.018469703584  0.000000000000      0.010213796302  0.000000000000      0.017878288136  0.000000000000
   5  31  0.030569447598  0.000000000000     -0.020992227383  0.000000000000      0.010587549808  0.000000000000
   5  32  0.029656843121  0.000000000000     -0.016310104811  0.000000000000      0.013468500991  0.000000000000
   5  33  0.024070180728  0.000000000000     -0.012133156745  0.000000000000      0.003859635083  0.000000000000
   5  34  0.023985132085  0.000000000000     -0.020280832937  0.000000000000      0.003439591266  0.000000000000
   5  35  0.003690256986  0.000000000000     -0.015900960768  0.000000000000     -0.005244637191  0.000000000000
   5  36  0.018465883751  0.000000000000     -0.033357163426  0.000000000000     -0.014136892182  0.000000000000
   5  37 -0.054566464033  0.000000000000     -0.001771230357  0.000000000000      0.001377675805  0.000000000000
   5  38  0.001741792082  0.000000000000      0.002332227941  0.000000000000     -0.004595927899  0.000000000000
   5  39  0.008084736574  0.000000000000     -0.007335781009  0.000000000000     -0.011387363610  0.000000000000
   5  40 -0.038937428975  0.000000000000      0.005985940931  0.000000000000      0.009574854387  0.000000000000
   5  41 -0.032355092724  0.000000000000      0.003028216853  0.000000000000      0.006998552540  0.000000000000
   5  42 -0.022299471141  0.000000000000     -0.013241833204  0.000000000000     -0.010438483321  0.000000000000
   5  43 -0.009901449504  0.000000000000      0.011568254347  0.000000000000      0.008607869667  0.000000000000
   5  44  0.007487008928  0.000000000000      0.003565724695  0.000000000000     -0.005290135077  0.000000000000
   5  45 -0.005627668708  0.000000000000     -0.017673113707  0.000000000000     -0.014553572142  0.000000000000
   5  46 -0.024603875129  0.000000000000      0.000594439326  0.000000000000     -0.008261277550  0.000000000000
   5  47 -0.019980607999  0.000000000000      0.006574186055  0.000000000000     -0.001906089327  0.000000000000
   5  48 -0.017397962344  0.000000000000     -0.001752305318  0.000000000000     -0.008302260056  0.000000000000
   5  49 -0.010243944999  0.000000000000     -0.002796572031  0.000000000000      0.003002028378  0.000000000000
   5  50  0.047484149867  0.000000000000      0.011061283943  0.000000000000     -0.018256522943  0.000000000000
   5  51  0.027001817109  0.000000000000      0.009387741398  0.000000000000     -0.004804892336  0.000000000000
   5  52  0.012001006456  0.000000000000      0.002548228980  0.000000000000      0.017703707675  0.000000000000
   5  53  0.000579376683  0.000000000000     -0.003194085993  0.000000000000      0.006755241860  0.000000000000
   5  54  0.018469703584  0.000000000000     -0.010213796302  0.000000000000     -0.017878288136  0.000000000000
   5  55  0.030569447598  0.000000000000      0.020992227383  0.000000000000     -0.010587549808  0.000000000000
   5  56  0.029656843120  0.000000000000      0.016310104811  0.000000000000     -0.013468500991  0.000000000000
   5  57  0.024070180727  0.000000000000      0.012133156745  0.000000000000     -0.003859635083  0.000000000000
   5  58  0.023985132085  0.000000000000      0.020280832937  0.000000000000     -0.003439591266  0.000000000000
   5  59  0.003690256986  0.000000000000      0.015900960768  0.000000000000      0.005244637191  0.000000000000
   5  60  0.018465883751  0.000000000000      0.033357163426  0.000000000000      0.014136892182  0.000000000000
   5  61 -0.054566464034  0.000000000000      0.001771230357  0.000000000000     -0.001377675806  0.000000000000
   5  62  0.001741792082  0.000000000000     -0.002332227941  0.000000000000      0.004595927899  0.000000000000
   5  63  0.008084736573  0.000000000000      0.007335781010  0.000000000000      0.011387363610  0.000000000000
   5  64 -0.038937428976  0.000000000000     -0.005985940931  0.000000000000     -0.009574854388  0.000000000000
   5  65 -0.032355092725  0.000000000000     -0.003028216853  0.000000000000     -0.006998552540  0.000000000000
   5  66 -0.022299471142  0.000000000000      0.013241833205  0.000000000000      0.010438483321  0.000000000000
   5  67 -0.009901449504  0.000000000000     -0.011568254347  0.000000000000     -0.008607869668  0.000000000000
   5  68  0.007487008928  0.000000000000     -0.003565724695  0.000000000000      0.005290135077  0.000000000000
   5  69 -0.005627668707  0.000000000000      0.017673113707  0.000000000000      0.014553572142  0.000000000000
   5  70 -0.024603875129  0.000000000000     -0.000594439325  0.000000000000      0.008261277550  0.000000000000
   5  71 -0.019980607999  0.000000000000     -0.006574186054  0.000000000000      0.001906089327  0.000000000000
   5  72 -0.017397962344  0.000000000000      0.001752305318  0.000000000000      0.008302260056  0.000000000000
   5  73  0.010243944999  0.000000000000      0.002796572031  0.000000000000      0.003002028378  0.000000000000
   5  74 -0.047484149867  0.000000000000     -0.011061283943  0.000000000000     -0.018256522943  0.000000000000
   5  75 -0.027001817109  0.000000000000     -0.009387741398  0.000000000000     -0.004804892336  0.000000000000
   5  76 -0.012001006456  0.000000000000     -0.002548228980  0.000000000000      0.017703707675  0.000000000000
   5  77 -0.000579376683  0.000000000000      0.003194085993  0.000000000000      0.006755241860  0.000000000000
   5  78 -0.018469703584  0.000000000000      0.010213796302  0.000000000000     -0.017878288136  0.000000000000
   5  79 -0.030569447598  0.000000000000     -0.020992227383  0.000000000000     -0.010587549808  0.000000000000
   5  80 -0.029656843120  0.000000000000     -0.016310104811  0.000000000000     -0.013468500991  0.000000000000
   5  81 -0.024070180727  0.000000000000     -0.012133156745  0.000000000000     -0.003859635083  0.000000000000
   5  82 -0.023985132085  0.000000000000     -0.020280832937  0.000000000000     -0.003439591266  0.000000000000
   5  83 -0.003690256986  0.000000000000     -0.015900960768  0.000000000000      0.005244637191  0.000000000000
   5  84 -0.018465883751  0.000000000000     -0.033357163426  0.000000000000      0.014136892182  0.000000000000
   5  85  0.054566464034  0.000000000000     -0.001771230357  0.000000000000     -0.001377675806  0.000000000000
   5  86 -0.001741792082  0.000000000000      0.002332227941  0.000000000000      0.004595927899  0.000000000000
   5  87 -0.008084736573  0.000000000000     -0.007335781010  0.000000000000      0.011387363610  0.000000000000
   5  88  0.038937428976  0.000000000000      0.005985940931  0.000000000000     -0.009574854387  0.000000000000
   5  89  0.032355092725  0.000000000000      0.003028216853  0.000000000000     -0.006998552540  0.000000000000
   5  90  0.022299471142  0.000000000000     -0.013241833204  0.000000000000      0.010438483321  0.000000000000
   5  91  0.009901449504  0.000000000000      0.011568254347  0.000000000000     -0.008607869667  0.000000000000
   5  92 -0.007487008928  0.000000000000      0.003565724695  0.000000000000      0.005290135077  0.000000000000
   5  93  0.005627668707  0.000000000000     -0.017673113707  0.000000000000      0.014553572142  0.000000000000
   5  94  0.024603875129  0.000000000000      0.000594439325  0.000000000000      0.008261277550  0.000000000000
   5  95  0.019980607999  0.000000000000      0.006574186055  0.000000000000      0.001906089327  0.000000000000
   5  96  0.017397962344  0.000000000000     -0.001752305318  0.000000000000      0.008302260056  0.000000000000
   5  97 -0.023096586410  0.000000000000     -0.005593977624  0.000000000000     -0.018673006285  0.000000000000
   5  98 -0.069896505494  0.000000000000     -0.000058488570  0.000000000000      0.024804879022  0.000000000000
   5  99 -0.113188177122  0.000000000000      0.035475691340  0.000000000000      0.041586568213  0.000000000000
   5 100 -0.105780464591  0.000000000000      0.044308800034  0.000000000000      0.037395947922  0.000000000000
   5 101 -0.086683855318  0.000000000000      0.045087506399  0.000000000000      0.016715380907  0.000000000000
   5 102 -0.057769021420  0.000000000000      0.077106127588  0.000000000000     -0.012385436254  0.000000000000
   5 103  0.125932777170  0.000000000000     -0.000152976337  0.000000000000      0.009475250186  0.000000000000
   5 104  0.079422199911  0.000000000000      0.021761218934  0.000000000000     -0.015783324613  0.000000000000
   5 105  0.024949467638  0.000000000000     -0.009329173708  0.000000000000     -0.000873146756  0.000000000000
   5 106 -0.002655484105  0.000000000000      0.008217607071  0.000000000000     -0.026669026352  0.000000000000
   5 107  0.035751363082  0.000000000000      0.030441380574  0.000000000000     -0.032961153102  0.000000000000
   5 108  0.064541016970  0.000000000000     -0.005406133586  0.000000000000     -0.020669289645  0.000000000000
   5 109  0.023096586409  0.000000000000      0.005593977624  0.000000000000     -0.018673006285  0.000000000000
   5 110  0.069896505493  0.000000000000      0.000058488570  0.000000000000      0.024804879022  0.000000000000
   5 111  0.113188177122  0.000000000000     -0.035475691340  0.000000000000      0.041586568213  0.000000000000
   5 112  0.105780464590  0.000000000000     -0.044308800034  0.000000000000      0.037395947922  0.000000000000
   5 113  0.086683855318  0.000000000000     -0.045087506399  0.000000000000      0.016715380907  0.000000000000
   5 114  0.057769021419  0.000000000000     -0.077106127587  0.000000000000     -0.012385436255  0.000000000000
   5 115 -0.125932777169  0.000000000000      0.000152976337  0.000000000000      0.009475250185  0.000000000000
   5 116 -0.079422199911  0.000000000000     -0.021761218934  0.000000000000     -0.015783324614  0.000000000000
   5 117 -0.024949467638  0.000000000000      0.009329173708  0.000000000000     -0.000873146756  0.000000000000
   5 118  0.002655484105  0.000000000000     -0.008217607070  0.000000000000     -0.026669026353  0.000000000000
   5 119 -0.035751363082  0.000000000000     -0.030441380574  0.000000000000     -0.032961153103  0.000000000000
   5 120 -0.064541016970  0.000000000000      0.005406133587  0.000000000000     -0.020669289646  0.000000000000
   5 121  0.023096586409  0.000000000000     -0.005593977623  0.000000000000      0.018673006285  0.000000000000
   5 122  0.069896505492  0.000000000000     -0.000058488570  0.000000000000     -0.024804879022  0.000000000000
   5 123  0.113188177120  0.000000000000      0.035475691340  0.000000000000     -0.041586568212  0.000000000000
   5 124  0.105780464589  0.000000000000      0.044308800034  0.000000000000     -0.037395947921  0.000000000000
   5 125  0.086683855317  0.000000000000      0.045087506399  0.000000000000     -0.016715380907  0.000000000000
   5 126  0.057769021418  0.000000000000      0.077106127587  0.000000000000      0.012385436254  0.000000000000
   5 127 -0.125932777172  0.000000000000     -0.000152976337  0.000000000000     -0.009475250186  0.000000000000
   5 128 -0.079422199912  0.000000000000      0.021761218935  0.000000000000      0.015783324612  0.000000000000
   5 129 -0.024949467639  0.000000000000     -0.009329173707  0.000000000000      0.000873146755  0.000000000000
   5 130  0.002655484104  0.000000000000      0.008217607071  0.000000000000      0.026669026352  0.000000000000
   5 131 -0.035751363082  0.000000000000      0.030441380575  0.000000000000      0.032961153101  0.000000000000
   5 132 -0.064541016970  0.000000000000     -0.005406133586  0.000000000000      0.020669289644  0.000000000000
   5 133 -0.023096586409  0.000000000000      0.005593977624  0.000000000000      0.018673006285  0.000000000000
   5 134 -0.069896505492  0.000000000000      0.000058488570  0.000000000000     -0.024804879022  0.000000000000
   5 135 -0.113188177120  0.000000000000     -0.035475691339  0.000000000000     -0.041586568212  0.000000000000
   5 136 -0.105780464588  0.000000000000     -0.044308800034  0.000000000000     -0.037395947921  0.000000000000
   5 137 -0.086683855317  0.000000000000     -0.045087506399  0.000000000000     -0.016715380907  0.000000000000
   5 138 -0.057769021419  0.000000000000     -0.077106127586  0.000000000000      0.012385436255  0.000000000000
   5 139  0.125932777171  0.000000000000      0.000152976337  0.000000000000     -0.009475250185  0.000000000000
   5 140  0.079422199912  0.000000000000     -0.021761218934  0.000000000000      0.015783324613  0.000000000000
   5 141  0.024949467639  0.000000000000      0.009329173708  0.000000000000      0.000873146756  0.000000000000
   5 142 -0.002655484105  0.000000000000     -0.008217607071  0.000000000000      0.026669026353  0.000000000000
   5 143  0.035751363082  0.000000000000     -0.030441380574  0.000000000000      0.032961153102  0.000000000000
   5 144  0.064541016970  0.000000000000      0.005406133586  0.000000000000      0.020669289645  0.000000000000
   5 145 -0.093884849913  0.000000000000      0.025883387910  0.000000000000      0.009433649337  0.000000000000
   5 146  0.021946497669  0.000000000000     -0.022747101920  0.000000000000     -0.003630589418  0.000000000000
   5 147 -0.172545861160  0.000000000000      0.018372331152  0.000000000000      0.075673980887  0.000000000000
   5 148 -0.129065363491  0.000000000000      0.039332654272  0.000000000000      0.028661906328  0.000000000000
   5 149 -0.092520261216  0.000000000000      0.082228914079  0.000000000000      0.009573467223  0.000000000000
   5 150  0.095137641023  0.000000000000      0.053480100158  0.000000000000     -0.039808660771  0.000000000000
   5 151  0.192950707654  0.000000000000      0.018002300022  0.000000000000     -0.016064334211  0.000000000000
   5 152 -0.001824180811  0.000000000000     -0.020965692290  0.000000000000      0.001223618677  0.000000000000
   5 153 -0.030008675461  0.000000000000      0.031279644939  0.000000000000     -0.062569904705  0.000000000000
   5 154  0.046407122891  0.000000000000     -0.004067043296  0.000000000000     -0.017380056648  0.000000000000
   5 155  0.093884849913  0.000000000000     -0.025883387909  0.000000000000      0.009433649337  0.000000000000
   5 156 -0.021946497670  0.000000000000      0.022747101920  0.000000000000     -0.003630589418  0.000000000000
   5 157  0.172545861159  0.000000000000     -0.018372331152  0.000000000000      0.075673980887  0.000000000000
   5 158  0.129065363490  0.000000000000     -0.039332654272  0.000000000000      0.028661906328  0.000000000000
   5 159  0.092520261216  0.000000000000     -0.082228914079  0.000000000000      0.009573467223  0.000000000000
   5 160 -0.095137641023  0.000000000000     -0.053480100158  0.000000000000     -0.039808660772  0.000000000000
   5 161 -0.192950707653  0.000000000000     -0.018002300022  0.000000000000     -0.016064334211  0.000000000000
   5 162  0.001824180811  0.000000000000      0.020965692290  0.000000000000      0.001223618676  0.000000000000
   5 163  0.030008675461  0.000000000000     -0.031279644939  0.000000000000     -0.062569904706  0.000000000000
   5 164 -0.046407122891  0.000000000000      0.004067043296  0.000000000000     -0.017380056648  0.000000000000
   5 165  0.093884849912  0.000000000000      0.025883387910  0.000000000000     -0.009433649337  0.000000000000
   5 166 -0.021946497670  0.000000000000     -0.022747101919  0.000000000000      0.003630589418  0.000000000000
   5 167  0.172545861157  0.000000000000      0.018372331152  0.000000000000     -0.075673980886  0.000000000000
   5 168  0.129065363489  0.000000000000      0.039332654272  0.000000000000     -0.028661906328  0.000000000000
   5 169  0.092520261214  0.000000000000      0.082228914078  0.000000000000     -0.009573467223  0.000000000000
   5 170 -0.095137641024  0.000000000000      0.053480100159  0.000000000000      0.039808660770  0.000000000000
   5 171 -0.192950707657  0.000000000000      0.018002300022  0.000000000000      0.016064334211  0.000000000000
   5 172  0.001824180811  0.000000000000     -0.020965692290  0.000000000000     -0.001223618678  0.000000000000
   5 173  0.030008675461  0.000000000000      0.031279644939  0.000000000000      0.062569904704  0.000000000000
   5 174 -0.046407122890  0.000000000000     -0.004067043295  0.000000000000      0.017380056647  0.000000000000
   5 175 -0.093884849911  0.000000000000     -0.025883387909  0.000000000000     -0.009433649337  0.000000000000
   5 176  0.021946497670  0.000000000000      0.022747101919  0.000000000000      0.003630589418  0.000000000000
   5 177 -0.172545861156  0.000000000000     -0.018372331152  0.000000000000     -0.075673980886  0.000000000000
   5 178 -0.129065363488  0.000000000000     -0.039332654272  0.000000000000     -0.028661906328  0.000000000000
   5 179 -0.092520261215  0.000000000000     -0.082228914078  0.000000000000     -0.009573467223  0.000000000000
   5 180  0.095137641024  0.000000000000     -0.053480100159  0.000000000000      0.039808660771  0.000000000000
   5 181  0.192950707656  0.000000000000     -0.018002300022  0.000000000000      0.016064334211  0.000000000000
   5 182 -0.001824180811  0.000000000000      0.020965692290  0.000000000000     -0.001223618677  0.000000000000
   5 183 -0.030008675461  0.000000000000     -0.031279644939  0.000000000000      0.062569904705  0.000000000000
   5 184  0.046407122891  0.000000000000      0.004067043296  0.000000000000      0.017380056648  0.000000000000
   6   1 -0.001461237639  0.000000000000      0.003885031334  0.000000000000     -0.017115167017  0.000000000000
   6   2  0.029459307707  0.000000000000     -0.004247221353  0.000000000000     -0.029250504679  0.000000000000
   6   3  0.014957766037  0.000000000000     -0.005843630466  0.000000000000     -0.018231074788  0.000000000000
   6   4  0.010783805544  0.000000000000      0.000242712545  0.000000000000     -0.007458783226  0.000000000000
   6   5  0.004178003423  0.000000000000      0.004926801507  0.000000000000     -0.015214924454  0.000000000000
   6   6  0.013395590845  0.000000000000      0.005286611994  0.000000000000     -0.029423752783  0.000000000000
   6   7  0.020406751637  0.000000000000     -0.010249468857  0.000000000000     -0.024328655827  0.000000000000
   6   8  0.018880245575  0.000000000000     -0.005141249436  0.000000000000     -0.024806435758  0.000000000000
   6   9  0.013708062613  0.000000000000     -0.002062765438  0.000000000000     -0.019205014219  0.000000000000
   6  10  0.002999014508  0.000000000000     -0.006677525159  0.000000000000     -0.020971470800  0.000000000000
   6  11  0.005954284611  0.000000000000     -0.006636140458  0.000000000000     -0.021943886732  0.000000000000
   6  12  0.003436241233  0.000000000000     -0.012878856173  0.000000000000     -0.027089772090  0.000000000000
   6  13  0.028948847295  0.000000000000      0.000107263787  0.000000000000     -0.024121963338  0.000000000000
   6  14  0.000268877956  0.000000000000     -0.002939548168  0.000000000000     -0.021893924655  0.000000000000
   6  15  0.002466417438  0.000000000000      0.001560061410  0.000000000000     -0.023873443922  0.000000000000
   6  16  0.020592939329  0.000000000000     -0.004912609175  0.000000000000     -0.015908315966  0.000000000000
   6  17  0.017476987001  0.000000000000      0.000688541838  0.000000000000     -0.019679183769  0.000000000000
   6  18  0.013098927776  0.000000000000      0.010836461553  0.000000000000     -0.023335872535  0.000000000000
   6  19  0.005209035737  0.000000000000     -0.003812799114  0.000000000000     -0.016952686039  0.000000000000
   6  20 -0.002231939402  0.000000000000      0.000697336089  0.000000000000     -0.026693674990  0.000000000000
   6  21 -0.000271560639  0.000000000000      0.011803015568  0.000000000000     -0.026823519483  0.000000000000
   6  22  0.004983083540  0.000000000000      0.005048466361  0.000000000000     -0.025370443963  0.000000000000
   6  23  0.000307911234  0.000000000000      0.001175777056  0.000000000000     -0.025566430211  0.000000000000
   6  24 -0.000365191296  0.000000000000      0.006853369724  0.000000000000     -0.023996695712  0.000000000000
   6  25  0.001461237639  0.000000000000     -0.003885031334  0.000000000000     -0.017115167016  0.000000000000
   6  26 -0.029459307707  0.000000000000      0.004247221353  0.000000000000     -0.029250504679  0.000000000000
   6  27 -0.014957766038  0.000000000000      0.005843630466  0.000000000000     -0.018231074788  0.000000000000
   6  28 -0.010783805544  0.000000000000     -0.000242712545  0.000000000000     -0.007458783226  0.000000000000
   6  29 -0.004178003424  0.000000000000     -0.004926801507  0.000000000000     -0.015214924454  0.000000000000
   6  30 -0.013395590845  0.000000000000     -0.005286611994  0.000000000000     -0.029423752783  0.000000000000
   6  31 -0.020406751638  0.000000000000      0.010249468857  0.000000000000     -0.024328655827  0.000000000000
   6  32 -0.018880245575  0.000000000000      0.005141249437  0.000000000000     -0.024806435758  0.000000000000
   6  33 -0.013708062614  0.000000000000      0.002062765438  0.000000000000     -0.019205014220  0.000000000000
   6  34 -0.002999014510  0.000000000000      0.006677525160  0.000000000000     -0.020971470800  0.000000000000
   6  35 -0.005954284611  0.000000000000      0.006636140458  0.000000000000     -0.021943886731  0.000000000000
   6  36 -0.003436241235  0.000000000000      0.012878856174  0.000000000000     -0.027089772087  0.000000000000
   6  37 -0.028948847294  0.000000000000     -0.000107263787  0.000000000000     -0.024121963337  0.000000000000
   6  38 -0.000268877956  0.000000000000      0.002939548168  0.000000000000     -0.021893924653  0.000000000000
   6  39 -0.002466417438  0.000000000000     -0.001560061409  0.000000000000     -0.023873443920  0.000000000000
   6  40 -0.020592939328  0.000000000000      0.004912609175  0.000000000000     -0.015908315964  0.000000000000
   6  41 -0.017476987001  0.000000000000     -0.000688541838  0.000000000000     -0.019679183768  0.000000000000
   6  42 -0.013098927775  0.000000000000     -0.010836461553  0.000000000000     -0.023335872533  0.000000000000
   6  43 -0.005209035737  0.000000000000      0.003812799114  0.000000000000     -0.016952686037  0.000000000000
   6  44  0.002231939402  0.000000000000     -0.000697336089  0.000000000000     -0.026693674989  0.000000000000
   6  45  0.000271560639  0.000000000000     -0.011803015568  0.000000000000     -0.026823519481  0.000000000000
   6  46 -0.004983083540  0.000000000000     -0.005048466361  0.000000000000     -0.025370443962  0.000000000000
   6  47 -0.000307911234  0.000000000000     -0.001175777056  0.000000000000     -0.025566430210  0.000000000000
   6  48  0.000365191296  0.000000000000     -0.006853369724  0.000000000000     -0.023996695710  0.000000000000
   6  49 -0.001461237639  0.000000000000     -0.003885031334  0.000000000000     -0.017115167016  0.000000000000
   6  50  0.029459307708  0.000000000000      0.004247221353  0.000000000000     -0.029250504679  0.000000000000
   6  51  0.014957766038  0.000000000000      0.005843630466  0.000000000000     -0.018231074788  0.000000000000
   6  52  0.010783805545  0.000000000000     -0.000242712545  0.000000000000     -0.007458783226  0.000000000000
   6  53  0.004178003424  0.000000000000     -0.004926801507  0.000000000000     -0.015214924454  0.000000000000
   6  54  0.013395590846  0.000000000000     -0.005286611994  0.000000000000     -0.029423752784  0.000000000000
   6  55  0.020406751638  0.000000000000      0.010249468857  0.000000000000     -0.024328655827  0.000000000000
   6  56  0.018880245576  0.000000000000      0.005141249437  0.000000000000     -0.024806435758  0.000000000000
   6  57  0.013708062614  0.000000000000      0.002062765438  0.000000000000     -0.019205014220  0.000000000000
   6  58  0.002999014510  0.000000000000      0.006677525160  0.000000000000     -0.020971470800  0.000000000000
   6  59  0.005954284612  0.000000000000      0.006636140458  0.000000000000     -0.021943886731  0.000000000000
   6  60  0.003436241235  0.000000000000      0.012878856174  0.000000000000     -0.027089772087  0.000000000000
   6  61  0.028948847294  0.000000000000     -0.000107263787  0.000000000000     -0.024121963337  0.000000000000
   6  62  0.000268877956  0.000000000000      0.002939548168  0.000000000000     -0.021893924653  0.000000000000
   6  63  0.002466417438  0.000000000000     -0.001560061409  0.000000000000     -0.023873443920  0.000000000000
   6  64  0.020592939328  0.000000000000      0.004912609174  0.000000000000     -0.015908315965  0.000000000000
   6  65  0.017476987001  0.000000000000     -0.000688541838  0.000000000000     -0.019679183768  0.000000000000
   6  66  0.013098927776  0.000000000000     -0.010836461552  0.000000000000     -0.023335872533  0.000000000000
   6  67  0.005209035738  0.000000000000      0.003812799113  0.000000000000     -0.016952686037  0.000000000000
   6  68 -0.002231939401  0.000000000000     -0.000697336090  0.000000000000     -0.026693674989  0.000000000000
   6  69 -0.000271560639  0.000000000000     -0.011803015568  0.000000000000     -0.026823519481  0.000000000000
   6  70  0.004983083539  0.000000000000     -0.005048466361  0.000000000000     -0.025370443962  0.000000000000
   6  71  0.000307911233  0.000000000000     -0.001175777056  0.000000000000     -0.025566430210  0.000000000000
   6  72 -0.000365191297  0.000000000000     -0.006853369724  0.000000000000     -0.023996695710  0.000000000000
   6  73  0.001461237639  0.000000000000      0.003885031334  0.000000000000     -0.017115167017  0.000000000000
   6  74 -0.029459307707  0.000000000000     -0.004247221353  0.000000000000     -0.029250504679  0.000000000000
   6  75 -0.014957766037  0.000000000000     -0.005843630466  0.000000000000     -0.018231074788  0.000000000000
   6  76 -0.010783805544  0.000000000000      0.000242712546  0.000000000000     -0.007458783226  0.000000000000
   6  77 -0.004178003423  0.000000000000      0.004926801507  0.000000000000     -0.015214924454  0.000000000000
   6  78 -0.013395590845  0.000000000000      0.005286611994  0.000000000000     -0.029423752784  0.000000000000
   6  79 -0.020406751637  0.000000000000     -0.010249468857  0.000000000000     -0.024328655827  0.000000000000
   6  80 -0.018880245575  0.000000000000     -0.005141249436  0.000000000000     -0.024806435758  0.000000000000
   6  81 -0.013708062613  0.000000000000     -0.002062765438  0.000000000000     -0.019205014220  0.000000000000
   6  82 -0.002999014508  0.000000000000     -0.006677525159  0.000000000000     -0.020971470800  0.000000000000
   6  83 -0.005954284611  0.000000000000     -0.006636140458  0.000000000000     -0.021943886732  0.000000000000
   6  84 -0.003436241233  0.000000000000     -0.012878856173  0.000000000000     -0.027089772090  0.000000000000
   6  85 -0.028948847294  0.000000000000      0.000107263787  0.000000000000     -0.024121963338  0.000000000000
   6  86 -0.000268877956  0.000000000000     -0.002939548168  0.000000000000     -0.021893924655  0.000000000000
   6  87 -0.002466417438  0.000000000000      0.001560061410  0.000000000000     -0.023873443921  0.000000000000
   6  88 -0.020592939328  0.000000000000     -0.004912609174  0.000000000000     -0.015908315966  0.000000000000
   6  89 -0.017476987001  0.000000000000      0.000688541838  0.000000000000     -0.019679183769  0.000000000000
   6  90 -0.013098927775  0.000000000000      0.010836461553  0.000000000000     -0.023335872534  0.000000000000
   6  91 -0.005209035737  0.000000000000     -0.003812799114  0.000000000000     -0.016952686039  0.000000000000
   6  92  0.002231939402  0.000000000000      0.000697336089  0.000000000000     -0.026693674991  0.000000000000
   6  93  0.000271560639  0.000000000000      0.011803015568  0.000000000000     -0.026823519483  0.000000000000
   6  94 -0.004983083539  0.000000000000      0.005048466361  0.000000000000     -0.025370443963  0.000000000000
   6  95 -0.000307911234  0.000000000000      0.001175777056  0.000000000000     -0.025566430211  0.000000000000
   6  96  0.000365191297  0.000000000000      0.006853369724  0.000000000000     -0.023996695712  0.000000000000
   6  97  0.027004785759  0.000000000000      0.010595770497  0.000000000000     -0.050856065882  0.000000000000
   6  98  0.052969254219  0.000000000000      0.002518348560  0.000000000000     -0.077896666768  0.000000000000
   6  99  0.074948896507  0.000000000000     -0.014404390494  0.000000000000     -0.084107406877  0.000000000000
   6 100  0.069362864157  0.000000000000     -0.015280930507  0.000000000000     -0.080928948713  0.000000000000
   6 101  0.057166193506  0.000000000000     -0.014283994673  0.000000000000     -0.076284353986  0.000000000000
   6 102  0.020782886495  0.000000000000     -0.030070365970  0.000000000000     -0.082224041013  0.000000000000
   6 103  0.067102483888  0.000000000000      0.000959381833  0.000000000000     -0.071269670283  0.000000000000
   6 104  0.039814362601  0.000000000000      0.019008555534  0.000000000000     -0.075343885219  0.000000000000
   6 105  0.013813571106  0.000000000000      0.000116189701  0.000000000000     -0.072437836537  0.000000000000
   6 106  0.000021609546  0.000000000000      0.010243728433  0.000000000000     -0.088037972970  0.000000000000
   6 107  0.007714626700  0.000000000000      0.026314283497  0.000000000000     -0.087179452590  0.000000000000
   6 108  0.006078193222  0.000000000000      0.015247780280  0.000000000000     -0.085977427413  0.000000000000
   6 109 -0.027004785760  0.000000000000     -0.010595770497  0.000000000000     -0.050856065881  0.000000000000
   6 110 -0.052969254220  0.000000000000     -0.002518348560  0.000000000000     -0.077896666768  0.000000000000
   6 111 -0.074948896509  0.000000000000      0.014404390494  0.000000000000     -0.084107406878  0.000000000000
   6 112 -0.069362864158  0.000000000000      0.015280930508  0.000000000000     -0.080928948714  0.000000000000
   6 113 -0.057166193508  0.000000000000      0.014283994674  0.000000000000     -0.076284353986  0.000000000000
   6 114 -0.020782886499  0.000000000000      0.030070365973  0.000000000000     -0.082224041009  0.000000000000
   6 115 -0.067102483887  0.000000000000     -0.000959381833  0.000000000000     -0.071269670279  0.000000000000
   6 116 -0.039814362601  0.000000000000     -0.019008555534  0.000000000000     -0.075343885215  0.000000000000
   6 117 -0.013813571106  0.000000000000     -0.000116189701  0.000000000000     -0.072437836533  0.000000000000
   6 118 -0.000021609548  0.000000000000     -0.010243728433  0.000000000000     -0.088037972965  0.000000000000
   6 119 -0.007714626700  0.000000000000     -0.026314283496  0.000000000000     -0.087179452585  0.000000000000
   6 120 -0.006078193221  0.000000000000     -0.015247780280  0.000000000000     -0.085977427408  0.000000000000
   6 121  0.027004785761  0.000000000000     -0.010595770497  0.000000000000     -0.050856065881  0.000000000000
   6 122  0.052969254221  0.000000000000     -0.002518348560  0.000000000000     -0.077896666768  0.000000000000
   6 123  0.074948896510  0.000000000000      0.014404390494  0.000000000000     -0.084107406878  0.000000000000
   6 124  0.069362864160  0.000000000000      0.015280930508  0.000000000000     -0.080928948714  0.000000000000
   6 125  0.057166193509  0.000000000000      0.014283994675  0.000000000000     -0.076284353986  0.000000000000
   6 126  0.020782886500  0.000000000000      0.030070365973  0.000000000000     -0.082224041009  0.000000000000
   6 127  0.067102483887  0.000000000000     -0.000959381833  0.000000000000     -0.071269670279  0.000000000000
   6 128  0.039814362601  0.000000000000     -0.019008555534  0.000000000000     -0.075343885214  0.000000000000
   6 129  0.013813571107  0.000000000000     -0.000116189702  0.000000000000     -0.072437836533  0.000000000000
   6 130  0.000021609549  0.000000000000     -0.010243728433  0.000000000000     -0.088037972965  0.000000000000
   6 131  0.007714626701  0.000000000000     -0.026314283496  0.000000000000     -0.087179452585  0.000000000000
   6 132  0.006078193220  0.000000000000     -0.015247780280  0.000000000000     -0.085977427409  0.000000000000
   6 133 -0.027004785759  0.000000000000      0.010595770497  0.000000000000     -0.050856065882  0.000000000000
   6 134 -0.052969254219  0.000000000000      0.002518348560  0.000000000000     -0.077896666768  0.000000000000
   6 135 -0.074948896508  0.000000000000     -0.014404390494  0.000000000000     -0.084107406878  0.000000000000
   6 136 -0.069362864157  0.000000000000     -0.015280930507  0.000000000000     -0.080928948714  0.000000000000
   6 137 -0.057166193506  0.000000000000     -0.014283994673  0.000000000000     -0.076284353987  0.000000000000
   6 138 -0.020782886495  0.000000000000     -0.030070365971  0.000000000000     -0.082224041013  0.000000000000
   6 139 -0.067102483887  0.000000000000      0.000959381833  0.000000000000     -0.071269670283  0.000000000000
   6 140 -0.039814362601  0.000000000000      0.019008555534  0.000000000000     -0.075343885219  0.000000000000
   6 141 -0.013813571106  0.000000000000      0.000116189701  0.000000000000     -0.072437836538  0.000000000000
   6 142 -0.000021609547  0.000000000000      0.010243728433  0.000000000000     -0.088037972970  0.000000000000
   6 143 -0.007714626700  0.000000000000      0.026314283497  0.000000000000     -0.087179452590  0.000000000000
   6 144 -0.006078193221  0.000000000000      0.015247780280  0.000000000000     -0.085977427413  0.000000000000
   6 145  0.079238805391  0.000000000000     -0.011417527955  0.000000000000     -0.082708877375  0.000000000000
   6 146  0.009696376614  0.000000000000      0.024416383674  0.000000000000     -0.058982932940  0.000000000000
   6 147  0.111792745647  0.000000000000     -0.007769438792  0.000000000000     -0.106817832989  0.000000000000
   6 148  0.081262910043  0.000000000000     -0.014708466066  0.000000000000     -0.080687190523  0.000000000000
   6 149  0.051851355339  0.000000000000     -0.033918354316  0.000000000000     -0.103087928630  0.000000000000
   6 150  0.032062754333  0.000000000000      0.038279274129  0.000000000000     -0.091710019181  0.000000000000
   6 151  0.104320283344  0.000000000000      0.003849066925  0.000000000000     -0.107006667683  0.000000000000
   6 152  0.002767957329  0.000000000000     -0.014182748808  0.000000000000     -0.081009652588  0.000000000000
   6 153 -0.006001842017  0.000000000000      0.013437619595  0.000000000000     -0.110800595640  0.000000000000
   6 154  0.006347806202  0.000000000000      0.017246015360  0.000000000000     -0.099336188828  0.000000000000
   6 155 -0.079238805392  0.000000000000      0.011417527956  0.000000000000     -0.082708877375  0.000000000000
   6 156 -0.009696376614  0.000000000000     -0.024416383674  0.000000000000     -0.058982932940  0.000000000000
   6 157 -0.111792745649  0.000000000000      0.007769438792  0.000000000000     -0.106817832990  0.000000000000
   6 158 -0.081262910045  0.000000000000      0.014708466067  0.000000000000     -0.080687190524  0.000000000000
   6 159 -0.051851355343  0.000000000000      0.033918354317  0.000000000000     -0.103087928627  0.000000000000
   6 160 -0.032062754333  0.000000000000     -0.038279274128  0.000000000000     -0.091710019175  0.000000000000
   6 161 -0.104320283342  0.000000000000     -0.003849066925  0.000000000000     -0.107006667678  0.000000000000
   6 162 -0.002767957329  0.000000000000      0.014182748807  0.000000000000     -0.081009652582  0.000000000000
   6 163  0.006001842014  0.000000000000     -0.013437619594  0.000000000000     -0.110800595634  0.000000000000
   6 164 -0.006347806203  0.000000000000     -0.017246015360  0.000000000000     -0.099336188823  0.000000000000
   6 165  0.079238805393  0.000000000000      0.011417527956  0.000000000000     -0.082708877375  0.000000000000
   6 166  0.009696376615  0.000000000000     -0.024416383675  0.000000000000     -0.058982932940  0.000000000000
   6 167  0.111792745651  0.000000000000      0.007769438792  0.000000000000     -0.106817832991  0.000000000000
   6 168  0.081262910046  0.000000000000      0.014708466067  0.000000000000     -0.080687190524  0.000000000000
   6 169  0.051851355344  0.000000000000      0.033918354317  0.000000000000     -0.103087928627  0.000000000000
   6 170  0.032062754333  0.000000000000     -0.038279274127  0.000000000000     -0.091710019175  0.000000000000
   6 171  0.104320283342  0.000000000000     -0.003849066925  0.000000000000     -0.107006667677  0.000000000000
   6 172  0.002767957330  0.000000000000      0.014182748807  0.000000000000     -0.081009652583  0.000000000000
   6 173 -0.006001842012  0.000000000000     -0.013437619593  0.000000000000     -0.110800595633  0.000000000000
   6 174  0.006347806203  0.000000000000     -0.017246015361  0.000000000000     -0.099336188823  0.000000000000
   6 175 -0.079238805391  0.000000000000     -0.011417527955  0.000000000000     -0.082708877376  0.000000000000
   6 176 -0.009696376613  0.000000000000      0.024416383675  0.000000000000     -0.058982932941  0.000000000000
   6 177 -0.111792745648  0.000000000000     -0.007769438792  0.000000000000     -0.106817832990  0.000000000000
   6 178 -0.081262910043  0.000000000000     -0.014708466066  0.000000000000     -0.080687190523  0.000000000000
   6 179 -0.051851355340  0.000000000000     -0.033918354316  0.000000000000     -0.103087928630  0.000000000000
   6 180 -0.032062754332  0.000000000000      0.038279274128  0.000000000000     -0.091710019181  0.000000000000
   6 181 -0.104320283342  0.000000000000      0.003849066925  0.000000000000     -0.107006667682  0.000000000000
   6 182 -0.002767957330  0.000000000000     -0.014182748807  0.000000000000     -0.081009652588  0.000000000000
   6 183  0.006001842015  0.000000000000      0.013437619594  0.000000000000     -0.110800595640  0.000000000000
   6 184 -0.006347806202  0.000000000000      0.017246015361  0.000000000000     -0.099336188828  0.000000000000
   7   1  0.004503945232  0.000000000000      0.002682332553  0.000000000000      0.011719088833  0.000000000000
   7   2  0.002830468537  0.000000000000      0.002730550715  0.000000000000     -0.013454469697  0.000000000000
   7   3  0.008831603471  0.000000000000     -0.004250325271  0.000000000000     -0.005944789254  0.000000000000
   7   4  0.002339948494  0.000000000000     -0.001574236698  0.000000000000      0.001927574047  0.000000000000
   7   5  0.006467843904  0.000000000000     -0.000065821712  0.000000000000      0.001731148858  0.000000000000
   7   6  0.004739010644  0.000000000000      0.003017299131  0.000000000000      0.003281079137  0.000000000000
   7   7  0.005022894889  0.000000000000     -0.002661942166  0.000000000000      0.002213700717  0.000000000000
   7   8  0.008725539820  0.000000000000     -0.007404303326  0.000000000000     -0.000890045266  0.000000000000
   7   9  0.016957286674  0.000000000000     -0.012382146462  0.000000000000     -0.001388047959  0.000000000000
   7  10  0.047408537270  0.000000000000     -0.017631232222  0.000000000000      0.009266488334  0.000000000000
   7  11  0.004933604157  0.000000000000     -0.002882242421  0.000000000000      0.030024923702  0.000000000000
   7  12  0.037054555530  0.000000000000     -0.020058150437  0.000000000000      0.057380450112  0.000000000000
   7  13  0.003816338229  0.000000000000     -0.004669900035  0.000000000000      0.026354440403  0.000000000000
   7  14  0.001467908572  0.000000000000      0.001328603035  0.000000000000      0.035152728722  0.000000000000
   7  15  0.008665478281  0.000000000000     -0.000760121192  0.000000000000      0.026498285006  0.000000000000
   7  16  0.001822202958  0.000000000000     -0.002300397262  0.000000000000      0.029650853963  0.000000000000
   7  17  0.006067202507  0.000000000000      0.001101349920  0.000000000000      0.028464560190  0.000000000000
   7  18  0.005334795218  0.000000000000      0.003608554664  0.000000000000      0.035803669083  0.000000000000
   7  19  0.005545797485  0.000000000000      0.006502015327  0.000000000000      0.038076710004  0.000000000000
   7  20  0.013352707349  0.000000000000      0.003909821967  0.000000000000      0.031809510913  0.000000000000
   7  21  0.003365020739  0.000000000000     -0.001008703132  0.000000000000      0.039815455999  0.000000000000
   7  22 -0.006821789939  0.000000000000      0.005130083768  0.000000000000      0.035423703033  0.000000000000
   7  23 -0.008592458719  0.000000000000      0.006104797122  0.000000000000      0.027770890753  0.000000000000
   7  24 -0.007561759758  0.000000000000      0.005479284687  0.000000000000      0.035271422254  0.000000000000
   7  25  0.004503945232  0.000000000000      0.002682332553  0.000000000000     -0.011719088834  0.000000000000
   7  26  0.002830468536  0.000000000000      0.002730550715  0.000000000000      0.013454469696  0.000000000000
   7  27  0.008831603471  0.000000000000     -0.004250325271  0.000000000000      0.005944789253  0.000000000000
   7  28  0.002339948494  0.000000000000     -0.001574236698  0.000000000000     -0.001927574048  0.000000000000
   7  29  0.006467843904  0.000000000000     -0.000065821712  0.000000000000     -0.001731148859  0.000000000000
   7  30  0.004739010644  0.000000000000      0.003017299130  0.000000000000     -0.003281079139  0.000000000000
   7  31  0.005022894888  0.000000000000     -0.002661942166  0.000000000000     -0.002213700718  0.000000000000
   7  32  0.008725539819  0.000000000000     -0.007404303326  0.000000000000      0.000890045265  0.000000000000
   7  33  0.016957286674  0.000000000000     -0.012382146462  0.000000000000      0.001388047958  0.000000000000
   7  34  0.047408537270  0.000000000000     -0.017631232222  0.000000000000     -0.009266488335  0.000000000000
   7  35  0.004933604156  0.000000000000     -0.002882242421  0.000000000000     -0.030024923703  0.000000000000
   7  36  0.037054555530  0.000000000000     -0.020058150437  0.000000000000     -0.057380450114  0.000000000000
   7  37  0.003816338229  0.000000000000     -0.004669900035  0.000000000000     -0.026354440404  0.000000000000
   7  38  0.001467908571  0.000000000000      0.001328603035  0.000000000000     -0.035152728723  0.000000000000
   7  39  0.008665478281  0.000000000000     -0.000760121192  0.000000000000     -0.026498285007  0.000000000000
   7  40  0.001822202958  0.000000000000     -0.002300397263  0.000000000000     -0.029650853965  0.000000000000
   7  41  0.006067202506  0.000000000000      0.001101349920  0.000000000000     -0.028464560191  0.000000000000
   7  42  0.005334795218  0.000000000000      0.003608554664  0.000000000000     -0.035803669084  0.000000000000
   7  43  0.005545797485  0.000000000000      0.006502015327  0.000000000000     -0.038076710006  0.000000000000
   7  44  0.013352707348  0.000000000000      0.003909821967  0.000000000000     -0.031809510914  0.000000000000
   7  45  0.003365020739  0.000000000000     -0.001008703132  0.000000000000     -0.039815456000  0.000000000000
   7  46 -0.006821789939  0.000000000000      0.005130083768  0.000000000000     -0.035423703034  0.000000000000
   7  47 -0.008592458719  0.000000000000      0.006104797122  0.000000000000     -0.027770890755  0.000000000000
   7  48 -0.007561759758  0.000000000000      0.005479284687  0.000000000000     -0.035271422256  0.000000000000
   7  49 -0.004503945232  0.000000000000      0.002682332553  0.000000000000     -0.011719088834  0.000000000000
   7  50 -0.002830468537  0.000000000000      0.002730550715  0.000000000000      0.013454469696  0.000000000000
   7  51 -0.008831603471  0.000000000000     -0.004250325271  0.000000000000      0.005944789253  0.000000000000
   7  52 -0.002339948494  0.000000000000     -0.001574236698  0.000000000000     -0.001927574048  0.000000000000
   7  53 -0.006467843904  0.000000000000     -0.000065821712  0.000000000000     -0.001731148859  0.000000000000
   7  54 -0.004739010644  0.000000000000      0.003017299131  0.000000000000     -0.003281079139  0.000000000000
   7  55 -0.005022894888  0.000000000000     -0.002661942166  0.000000000000     -0.002213700718  0.000000000000
   7  56 -0.008725539819  0.000000000000     -0.007404303326  0.000000000000      0.000890045265  0.000000000000
   7  57 -0.016957286674  0.000000000000     -0.012382146462  0.000000000000      0.001388047958  0.000000000000
   7  58 -0.047408537270  0.000000000000     -0.017631232222  0.000000000000     -0.009266488335  0.000000000000
   7  59 -0.004933604156  0.000000000000     -0.002882242421  0.000000000000     -0.030024923703  0.000000000000
   7  60 -0.037054555531  0.000000000000     -0.020058150437  0.000000000000     -0.057380450114  0.000000000000
   7  61 -0.003816338229  0.000000000000     -0.004669900035  0.000000000000     -0.026354440404  0.000000000000
   7  62 -0.001467908572  0.000000000000      0.001328603035  0.000000000000     -0.035152728723  0.000000000000
   7  63 -0.008665478281  0.000000000000     -0.000760121192  0.000000000000     -0.026498285007  0.000000000000
   7  64 -0.001822202958  0.000000000000     -0.002300397262  0.000000000000     -0.029650853964  0.000000000000
   7  65 -0.006067202506  0.000000000000      0.001101349920  0.000000000000     -0.028464560191  0.000000000000
   7  66 -0.005334795218  0.000000000000      0.003608554664  0.000000000000     -0.035803669084  0.000000000000
   7  67 -0.005545797485  0.000000000000      0.006502015327  0.000000000000     -0.038076710005  0.000000000000
   7  68 -0.013352707349  0.000000000000      0.003909821967  0.000000000000     -0.031809510914  0.000000000000
   7  69 -0.003365020739  0.000000000000     -0.001008703132  0.000000000000     -0.039815456001  0.000000000000
   7  70  0.006821789939  0.000000000000      0.005130083768  0.000000000000     -0.035423703034  0.000000000000
   7  71  0.008592458719  0.000000000000      0.006104797122  0.000000000000     -0.027770890754  0.000000000000
   7  72  0.007561759758  0.000000000000      0.005479284687  0.000000000000     -0.035271422256  0.000000000000
   7  73 -0.004503945232  0.000000000000      0.002682332553  0.000000000000      0.011719088833  0.000000000000
   7  74 -0.002830468537  0.000000000000      0.002730550714  0.000000000000     -0.013454469697  0.000000000000
   7  75 -0.008831603471  0.000000000000     -0.004250325271  0.000000000000     -0.005944789254  0.000000000000
   7  76 -0.002339948494  0.000000000000     -0.001574236699  0.000000000000      0.001927574047  0.000000000000
   7  77 -0.006467843904  0.000000000000     -0.000065821712  0.000000000000      0.001731148858  0.000000000000
   7  78 -0.004739010644  0.000000000000      0.003017299131  0.000000000000      0.003281079138  0.000000000000
   7  79 -0.005022894888  0.000000000000     -0.002661942167  0.000000000000      0.002213700717  0.000000000000
   7  80 -0.008725539820  0.000000000000     -0.007404303327  0.000000000000     -0.000890045266  0.000000000000
   7  81 -0.016957286674  0.000000000000     -0.012382146462  0.000000000000     -0.001388047959  0.000000000000
   7  82 -0.047408537269  0.000000000000     -0.017631232222  0.000000000000      0.009266488334  0.000000000000
   7  83 -0.004933604156  0.000000000000     -0.002882242421  0.000000000000      0.030024923702  0.000000000000
   7  84 -0.037054555530  0.000000000000     -0.020058150437  0.000000000000      0.057380450113  0.000000000000
   7  85 -0.003816338230  0.000000000000     -0.004669900035  0.000000000000      0.026354440403  0.000000000000
   7  86 -0.001467908571  0.000000000000      0.001328603035  0.000000000000      0.035152728722  0.000000000000
   7  87 -0.008665478280  0.000000000000     -0.000760121192  0.000000000000      0.026498285006  0.000000000000
   7  88 -0.001822202959  0.000000000000     -0.002300397263  0.000000000000      0.029650853964  0.000000000000
   7  89 -0.006067202506  0.000000000000      0.001101349920  0.000000000000      0.028464560190  0.000000000000
   7  90 -0.005334795218  0.000000000000      0.003608554664  0.000000000000      0.035803669082  0.000000000000
   7  91 -0.005545797485  0.000000000000      0.006502015326  0.000000000000      0.038076710004  0.000000000000
   7  92 -0.013352707348  0.000000000000      0.003909821967  0.000000000000      0.031809510913  0.000000000000
   7  93 -0.003365020739  0.000000000000     -0.001008703132  0.000000000000      0.039815455999  0.000000000000
   7  94  0.006821789938  0.000000000000      0.005130083768  0.000000000000      0.035423703033  0.000000000000
   7  95  0.008592458718  0.000000000000      0.006104797122  0.000000000000      0.027770890753  0.000000000000
   7  96  0.007561759757  0.000000000000      0.005479284687  0.000000000000      0.035271422254  0.000000000000
   7  97  0.013170730851  0.000000000000      0.001405201744  0.000000000000      0.009318772262  0.000000000000
   7  98  0.012734536725  0.000000000000      0.003185149763  0.000000000000      0.010480529326  0.000000000000
   7  99  0.017111390643  0.000000000000     -0.005150839751  0.000000000000      0.000368583853  0.000000000000
   7 100  0.026090971150  0.000000000000     -0.020967346817  0.000000000000     -0.004217144421  0.000000000000
   7 101  0.037273835708  0.000000000000     -0.024616818710  0.000000000000      0.015948957809  0.000000000000
   7 102  0.092143932603  0.000000000000     -0.040181203904  0.000000000000      0.100051452955  0.000000000000
   7 103  0.012494354063  0.000000000000     -0.000749687977  0.000000000000      0.105114579441  0.000000000000
   7 104  0.012899431721  0.000000000000      0.005047682943  0.000000000000      0.120935301628  0.000000000000
   7 105  0.017172403841  0.000000000000      0.010589515533  0.000000000000      0.124142489138  0.000000000000
   7 106  0.033885847388  0.000000000000      0.003874881380  0.000000000000      0.121210076868  0.000000000000
   7 107  0.013362840717  0.000000000000      0.001731290271  0.000000000000      0.126050378364  0.000000000000
   7 108 -0.020614234807  0.000000000000      0.017203914856  0.000000000000      0.111994079850  0.000000000000
   7 109  0.013170730849  0.000000000000      0.001405201743  0.000000000000     -0.009318772265  0.000000000000
   7 110  0.012734536722  0.000000000000      0.003185149763  0.000000000000     -0.010480529330  0.000000000000
   7 111  0.017111390641  0.000000000000     -0.005150839751  0.000000000000     -0.000368583857  0.000000000000
   7 112  0.026090971148  0.000000000000     -0.020967346817  0.000000000000      0.004217144417  0.000000000000
   7 113  0.037273835706  0.000000000000     -0.024616818710  0.000000000000     -0.015948957813  0.000000000000
   7 114  0.092143932602  0.000000000000     -0.040181203903  0.000000000000     -0.100051452959  0.000000000000
   7 115  0.012494354062  0.000000000000     -0.000749687978  0.000000000000     -0.105114579445  0.000000000000
   7 116  0.012899431719  0.000000000000      0.005047682943  0.000000000000     -0.120935301632  0.000000000000
   7 117  0.017172403839  0.000000000000      0.010589515533  0.000000000000     -0.124142489143  0.000000000000
   7 118  0.033885847386  0.000000000000      0.003874881379  0.000000000000     -0.121210076873  0.000000000000
   7 119  0.013362840716  0.000000000000      0.001731290271  0.000000000000     -0.126050378368  0.000000000000
   7 120 -0.020614234806  0.000000000000      0.017203914855  0.000000000000     -0.111994079855  0.000000000000
   7 121 -0.013170730850  0.000000000000      0.001405201743  0.000000000000     -0.009318772265  0.000000000000
   7 122 -0.012734536723  0.000000000000      0.003185149763  0.000000000000     -0.010480529329  0.000000000000
   7 123 -0.017111390642  0.000000000000     -0.005150839751  0.000000000000     -0.000368583857  0.000000000000
   7 124 -0.026090971149  0.000000000000     -0.020967346817  0.000000000000      0.004217144418  0.000000000000
   7 125 -0.037273835707  0.000000000000     -0.024616818710  0.000000000000     -0.015948957813  0.000000000000
   7 126 -0.092143932603  0.000000000000     -0.040181203903  0.000000000000     -0.100051452959  0.000000000000
   7 127 -0.012494354061  0.000000000000     -0.000749687977  0.000000000000     -0.105114579444  0.000000000000
   7 128 -0.012899431720  0.000000000000      0.005047682943  0.000000000000     -0.120935301632  0.000000000000
   7 129 -0.017172403841  0.000000000000      0.010589515534  0.000000000000     -0.124142489142  0.000000000000
   7 130 -0.033885847388  0.000000000000      0.003874881380  0.000000000000     -0.121210076873  0.000000000000
   7 131 -0.013362840717  0.000000000000      0.001731290271  0.000000000000     -0.126050378368  0.000000000000
   7 132  0.020614234807  0.000000000000      0.017203914855  0.000000000000     -0.111994079855  0.000000000000
   7 133 -0.013170730850  0.000000000000      0.001405201743  0.000000000000      0.009318772263  0.000000000000
   7 134 -0.012734536724  0.000000000000      0.003185149763  0.000000000000      0.010480529327  0.000000000000
   7 135 -0.017111390643  0.000000000000     -0.005150839752  0.000000000000      0.000368583854  0.000000000000
   7 136 -0.026090971150  0.000000000000     -0.020967346817  0.000000000000     -0.004217144420  0.000000000000
   7 137 -0.037273835707  0.000000000000     -0.024616818710  0.000000000000      0.015948957810  0.000000000000
   7 138 -0.092143932602  0.000000000000     -0.040181203904  0.000000000000      0.100051452955  0.000000000000
   7 139 -0.012494354063  0.000000000000     -0.000749687978  0.000000000000      0.105114579441  0.000000000000
   7 140 -0.012899431720  0.000000000000      0.005047682943  0.000000000000      0.120935301628  0.000000000000
   7 141 -0.017172403840  0.000000000000      0.010589515533  0.000000000000      0.124142489139  0.000000000000
   7 142 -0.033885847385  0.000000000000      0.003874881379  0.000000000000      0.121210076868  0.000000000000
   7 143 -0.013362840716  0.000000000000      0.001731290271  0.000000000000      0.126050378363  0.000000000000
   7 144  0.020614234806  0.000000000000      0.017203914855  0.000000000000      0.111994079851  0.000000000000
   7 145  0.000675717281  0.000000000000     -0.000448756860  0.000000000000      0.019787352724  0.000000000000
   7 146  0.009261465456  0.000000000000      0.007875310922  0.000000000000      0.015110042691  0.000000000000
   7 147  0.018960724333  0.000000000000      0.002983111768  0.000000000000     -0.017049473721  0.000000000000
   7 148  0.026136795776  0.000000000000     -0.029963414133  0.000000000000     -0.022529266757  0.000000000000
   7 149  0.069519866720  0.000000000000     -0.026849072595  0.000000000000      0.073129987712  0.000000000000
   7 150  0.002325385093  0.000000000000     -0.002004770931  0.000000000000      0.152359896636  0.000000000000
   7 151  0.012059960276  0.000000000000     -0.002832540344  0.000000000000      0.121546618998  0.000000000000
   7 152  0.007106689436  0.000000000000      0.011703583508  0.000000000000      0.143422070768  0.000000000000
   7 153  0.052655385235  0.000000000000     -0.016726178956  0.000000000000      0.153571139861  0.000000000000
   7 154  0.001947997033  0.000000000000      0.009325681274  0.000000000000      0.122578723973  0.000000000000
   7 155  0.000675717277  0.000000000000     -0.000448756859  0.000000000000     -0.019787352729  0.000000000000
   7 156  0.009261465455  0.000000000000      0.007875310921  0.000000000000     -0.015110042695  0.000000000000
   7 157  0.018960724329  0.000000000000      0.002983111768  0.000000000000      0.017049473716  0.000000000000
   7 158  0.026136795773  0.000000000000     -0.029963414133  0.000000000000      0.022529266753  0.000000000000
   7 159  0.069519866718  0.000000000000     -0.026849072595  0.000000000000     -0.073129987718  0.000000000000
   7 160  0.002325385092  0.000000000000     -0.002004770932  0.000000000000     -0.152359896641  0.000000000000
   7 161  0.012059960275  0.000000000000     -0.002832540344  0.000000000000     -0.121546619003  0.000000000000
   7 162  0.007106689433  0.000000000000      0.011703583507  0.000000000000     -0.143422070774  0.000000000000
   7 163  0.052655385232  0.000000000000     -0.016726178956  0.000000000000     -0.153571139866  0.000000000000
   7 164  0.001947997032  0.000000000000      0.009325681273  0.000000000000     -0.122578723979  0.000000000000
   7 165 -0.000675717278  0.000000000000     -0.000448756859  0.000000000000     -0.019787352728  0.000000000000
   7 166 -0.009261465455  0.000000000000      0.007875310922  0.000000000000     -0.015110042694  0.000000000000
   7 167 -0.018960724331  0.000000000000      0.002983111768  0.000000000000      0.017049473717  0.000000000000
   7 168 -0.026136795774  0.000000000000     -0.029963414133  0.000000000000      0.022529266754  0.000000000000
   7 169 -0.069519866720  0.000000000000     -0.026849072594  0.000000000000     -0.073129987717  0.000000000000
   7 170 -0.002325385093  0.000000000000     -0.002004770932  0.000000000000     -0.152359896641  0.000000000000
   7 171 -0.012059960274  0.000000000000     -0.002832540344  0.000000000000     -0.121546619003  0.000000000000
   7 172 -0.007106689436  0.000000000000      0.011703583508  0.000000000000     -0.143422070773  0.000000000000
   7 173 -0.052655385235  0.000000000000     -0.016726178956  0.000000000000     -0.153571139866  0.000000000000
   7 174 -0.001947997033  0.000000000000      0.009325681274  0.000000000000     -0.122578723978  0.000000000000
   7 175 -0.000675717279  0.000000000000     -0.000448756860  0.000000000000      0.019787352725  0.000000000000
   7 176 -0.009261465455  0.000000000000      0.007875310921  0.000000000000      0.015110042692  0.000000000000
   7 177 -0.018960724333  0.000000000000      0.002983111767  0.000000000000     -0.017049473720  0.000000000000
   7 178 -0.026136795775  0.000000000000     -0.029963414133  0.000000000000     -0.022529266757  0.000000000000
   7 179 -0.069519866719  0.000000000000     -0.026849072596  0.000000000000      0.073129987713  0.000000000000
   7 180 -0.002325385093  0.000000000000     -0.002004770931  0.000000000000      0.152359896635  0.000000000000
   7 181 -0.012059960277  0.000000000000     -0.002832540344  0.000000000000      0.121546618998  0.000000000000
   7 182 -0.007106689433  0.000000000000      0.011703583506  0.000000000000      0.143422070769  0.000000000000
   7 183 -0.052655385231  0.000000000000     -0.016726178956  0.000000000000      0.153571139859  0.000000000000
   7 184 -0.001947997033  0.000000000000      0.009325681274  0.000000000000      0.122578723973  0.000000000000
   8   1 -0.013330974107  0.000000000000     -0.009725045480  0.000000000000      0.011483204280  0.000000000000
   8   2  0.005121865956  0.000000000000     -0.012600143612  0.000000000000      0.005384140957  0.000000000000
   8   3  0.003877701665  0.000000000000      0.002744057532  0.000000000000      0.005857500485  0.000000000000
   8   4 -0.010504955034  0.000000000000     -0.012220169917  0.000000000000      0.009873641207  0.000000000000
   8   5 -0.008684070877  0.000000000000     -0.010097566275  0.000000000000      0.008273886765  0.000000000000
   8   6 -0.006163683489  0.000000000000     -0.003529012184  0.000000000000      0.007786904555  0.000000000000
   8   7 -0.003339744035  0.000000000000     -0.018500682218  0.000000000000      0.007182972365  0.000000000000
   8   8 -0.000663181689  0.000000000000     -0.012057668142  0.000000000000      0.008005996178  0.000000000000
   8   9 -0.013196235630  0.000000000000     -0.002854732512  0.000000000000      0.009254960830  0.000000000000
   8  10 -0.017777564200  0.000000000000      0.000010409470  0.000000000000     -0.005515177676  0.000000000000
   8  11 -0.040169666353  0.000000000000     -0.010410394576  0.000000000000     -0.002750428622  0.000000000000
   8  12 -0.023449056687  0.000000000000     -0.021737949397  0.000000000000      0.010344170660  0.000000000000
   8  13  0.004706668144  0.000000000000     -0.008286125292  0.000000000000      0.008442884451  0.000000000000
   8  14 -0.051559708941  0.000000000000     -0.005836248057  0.000000000000     -0.002570093964  0.000000000000
   8  15 -0.051633117387  0.000000000000     -0.001749371438  0.000000000000     -0.004817965514  0.000000000000
   8  16 -0.008471625596  0.000000000000     -0.012398106663  0.000000000000      0.015647810845  0.000000000000
   8  17 -0.019266586143  0.000000000000     -0.012854928967  0.000000000000      0.014329785846  0.000000000000
   8  18 -0.028014042996  0.000000000000     -0.002369815345  0.000000000000     -0.010411146928  0.000000000000
   8  19 -0.036475629913  0.000000000000     -0.021996763566  0.000000000000      0.015241163928  0.000000000000
   8  20 -0.056595249484  0.000000000000     -0.014785814810  0.000000000000      0.008404737808  0.000000000000
   8  21 -0.022649222497  0.000000000000      0.002057183927  0.000000000000     -0.019369714494  0.000000000000
   8  22  0.018754765449  0.000000000000      0.000576532407  0.000000000000      0.006811142799  0.000000000000
   8  23  0.015328547151  0.000000000000     -0.006433702302  0.000000000000      0.020033605405  0.000000000000
   8  24  0.009837044133  0.000000000000      0.005945879193  0.000000000000     -0.007403245158  0.000000000000
   8  25  0.013330974107  0.000000000000      0.009725045480  0.000000000000      0.011483204279  0.000000000000
   8  26 -0.005121865956  0.000000000000      0.012600143612  0.000000000000      0.005384140957  0.000000000000
   8  27 -0.003877701664  0.000000000000     -0.002744057532  0.000000000000      0.005857500485  0.000000000000
   8  28  0.010504955034  0.000000000000      0.012220169917  0.000000000000      0.009873641207  0.000000000000
   8  29  0.008684070877  0.000000000000      0.010097566276  0.000000000000      0.008273886765  0.000000000000
   8  30  0.006163683489  0.000000000000      0.003529012184  0.000000000000      0.007786904555  0.000000000000
   8  31  0.003339744035  0.000000000000      0.018500682218  0.000000000000      0.007182972365  0.000000000000
   8  32  0.000663181689  0.000000000000      0.012057668142  0.000000000000      0.008005996178  0.000000000000
   8  33  0.013196235630  0.000000000000      0.002854732512  0.000000000000      0.009254960830  0.000000000000
   8  34  0.017777564200  0.000000000000     -0.000010409470  0.000000000000     -0.005515177676  0.000000000000
   8  35  0.040169666353  0.000000000000      0.010410394576  0.000000000000     -0.002750428622  0.000000000000
   8  36  0.023449056688  0.000000000000      0.021737949397  0.000000000000      0.010344170659  0.000000000000
   8  37 -0.004706668144  0.000000000000      0.008286125292  0.000000000000      0.008442884450  0.000000000000
   8  38  0.051559708941  0.000000000000      0.005836248057  0.000000000000     -0.002570093965  0.000000000000
   8  39  0.051633117387  0.000000000000      0.001749371438  0.000000000000     -0.004817965515  0.000000000000
   8  40  0.008471625596  0.000000000000      0.012398106663  0.000000000000      0.015647810845  0.000000000000
   8  41  0.019266586143  0.000000000000      0.012854928967  0.000000000000      0.014329785846  0.000000000000
   8  42  0.028014042997  0.000000000000      0.002369815345  0.000000000000     -0.010411146928  0.000000000000
   8  43  0.036475629913  0.000000000000      0.021996763566  0.000000000000      0.015241163928  0.000000000000
   8  44  0.056595249484  0.000000000000      0.014785814810  0.000000000000      0.008404737808  0.000000000000
   8  45  0.022649222497  0.000000000000     -0.002057183927  0.000000000000     -0.019369714495  0.000000000000
   8  46 -0.018754765450  0.000000000000     -0.000576532407  0.000000000000      0.006811142799  0.000000000000
   8  47 -0.015328547152  0.000000000000      0.006433702302  0.000000000000      0.020033605404  0.000000000000
   8  48 -0.009837044133  0.000000000000     -0.005945879193  0.000000000000     -0.007403245159  0.000000000000
   8  49  0.013330974107  0.000000000000     -0.009725045480  0.000000000000     -0.011483204279  0.000000000000
   8  50 -0.005121865956  0.000000000000     -0.012600143612  0.000000000000     -0.005384140957  0.000000000000
   8  51 -0.003877701665  0.000000000000      0.002744057532  0.000000000000     -0.005857500485  0.000000000000
   8  52  0.010504955034  0.000000000000     -0.012220169917  0.000000000000     -0.009873641207  0.000000000000
   8  53  0.008684070877  0.000000000000     -0.010097566275  0.000000000000     -0.008273886765  0.000000000000
   8  54  0.006163683489  0.000000000000     -0.003529012184  0.000000000000     -0.007786904555  0.000000000000
   8  55  0.003339744035  0.000000000000     -0.018500682218  0.000000000000     -0.007182972365  0.000000000000
   8  56  0.000663181689  0.000000000000     -0.012057668142  0.000000000000     -0.008005996178  0.000000000000
   8  57  0.013196235630  0.000000000000     -0.002854732512  0.000000000000     -0.009254960830  0.000000000000
   8  58  0.017777564200  0.000000000000      0.000010409470  0.000000000000      0.005515177676  0.000000000000
   8  59  0.040169666353  0.000000000000     -0.010410394576  0.000000000000      0.002750428622  0.000000000000
   8  60  0.023449056687  0.000000000000     -0.021737949397  0.000000000000     -0.010344170660  0.000000000000
   8  61 -0.004706668145  0.000000000000     -0.008286125292  0.000000000000     -0.008442884450  0.000000000000
   8  62  0.051559708941  0.000000000000     -0.005836248057  0.000000000000      0.002570093964  0.000000000000
   8  63  0.051633117387  0.000000000000     -0.001749371438  0.000000000000      0.004817965515  0.000000000000
   8  64  0.008471625596  0.000000000000     -0.012398106663  0.000000000000     -0.015647810845  0.000000000000
   8  65  0.019266586143  0.000000000000     -0.012854928967  0.000000000000     -0.014329785846  0.000000000000
   8  66  0.028014042996  0.000000000000     -0.002369815345  0.000000000000      0.010411146928  0.000000000000
   8  67  0.036475629913  0.000000000000     -0.021996763566  0.000000000000     -0.015241163928  0.000000000000
   8  68  0.056595249484  0.000000000000     -0.014785814810  0.000000000000     -0.008404737808  0.000000000000
   8  69  0.022649222497  0.000000000000      0.002057183927  0.000000000000      0.019369714494  0.000000000000
   8  70 -0.018754765450  0.000000000000      0.000576532407  0.000000000000     -0.006811142799  0.000000000000
   8  71 -0.015328547151  0.000000000000     -0.006433702302  0.000000000000     -0.020033605404  0.000000000000
   8  72 -0.009837044133  0.000000000000      0.005945879193  0.000000000000      0.007403245158  0.000000000000
   8  73 -0.013330974107  0.000000000000      0.009725045480  0.000000000000     -0.011483204279  0.000000000000
   8  74  0.005121865956  0.000000000000      0.012600143612  0.000000000000     -0.005384140957  0.000000000000
   8  75  0.003877701665  0.000000000000     -0.002744057532  0.000000000000     -0.005857500485  0.000000000000
   8  76 -0.010504955034  0.000000000000      0.012220169917  0.000000000000     -0.009873641207  0.000000000000
   8  77 -0.008684070877  0.000000000000      0.010097566275  0.000000000000     -0.008273886765  0.000000000000
   8  78 -0.006163683489  0.000000000000      0.003529012184  0.000000000000     -0.007786904555  0.000000000000
   8  79 -0.003339744035  0.000000000000      0.018500682218  0.000000000000     -0.007182972365  0.000000000000
   8  80 -0.000663181689  0.000000000000      0.012057668142  0.000000000000     -0.008005996178  0.000000000000
   8  81 -0.013196235630  0.000000000000      0.002854732512  0.000000000000     -0.009254960830  0.000000000000
   8  82 -0.017777564200  0.000000000000     -0.000010409470  0.000000000000      0.005515177677  0.000000000000
   8  83 -0.040169666353  0.000000000000      0.010410394576  0.000000000000      0.002750428623  0.000000000000
   8  84 -0.023449056688  0.000000000000      0.021737949397  0.000000000000     -0.010344170659  0.000000000000
   8  85  0.004706668144  0.000000000000      0.008286125292  0.000000000000     -0.008442884450  0.000000000000
   8  86 -0.051559708941  0.000000000000      0.005836248057  0.000000000000      0.002570093965  0.000000000000
   8  87 -0.051633117387  0.000000000000      0.001749371438  0.000000000000      0.004817965515  0.000000000000
   8  88 -0.008471625596  0.000000000000      0.012398106663  0.000000000000     -0.015647810845  0.000000000000
   8  89 -0.019266586143  0.000000000000      0.012854928967  0.000000000000     -0.014329785846  0.000000000000
   8  90 -0.028014042997  0.000000000000      0.002369815345  0.000000000000      0.010411146928  0.000000000000
   8  91 -0.036475629913  0.000000000000      0.021996763566  0.000000000000     -0.015241163927  0.000000000000
   8  92 -0.056595249484  0.000000000000      0.014785814810  0.000000000000     -0.008404737808  0.000000000000
   8  93 -0.022649222497  0.000000000000     -0.002057183927  0.000000000000      0.019369714495  0.000000000000
   8  94  0.018754765450  0.000000000000     -0.000576532407  0.000000000000     -0.006811142799  0.000000000000
   8  95  0.015328547152  0.000000000000      0.006433702302  0.000000000000     -0.020033605404  0.000000000000
   8  96  0.009837044133  0.000000000000     -0.005945879193  0.000000000000      0.007403245159  0.000000000000
   8  97 -0.034619535565  0.000000000000     -0.035513950675  0.000000000000      0.031099421211  0.000000000000
   8  98 -0.027349038905  0.000000000000     -0.028866760390  0.000000000000      0.027847954124  0.000000000000
   8  99 -0.006511343653  0.000000000000     -0.041384531239  0.000000000000      0.027285650681  0.000000000000
   8 100 -0.008927281310  0.000000000000     -0.030049923499  0.000000000000      0.028135447052  0.000000000000
   8 101 -0.036785442866  0.000000000000     -0.027214019843  0.000000000000      0.027720510866  0.000000000000
   8 102 -0.085113138082  0.000000000000     -0.039606422354  0.000000000000      0.004720277248  0.000000000000
   8 103 -0.043936376560  0.000000000000     -0.033130374748  0.000000000000      0.029715129996  0.000000000000
   8 104 -0.082138298854  0.000000000000     -0.020657915353  0.000000000000     -0.006268836606  0.000000000000
   8 105 -0.136357851048  0.000000000000     -0.044089675951  0.000000000000      0.017483976811  0.000000000000
   8 106 -0.162961978169  0.000000000000     -0.025435726827  0.000000000000     -0.006271535969  0.000000000000
   8 107 -0.084832577809  0.000000000000     -0.011459739494  0.000000000000     -0.022739857442  0.000000000000
   8 108  0.029979090363  0.000000000000     -0.005064177513  0.000000000000      0.025408391292  0.000000000000
   8 109  0.034619535565  0.000000000000      0.035513950676  0.000000000000      0.031099421211  0.000000000000
   8 110  0.027349038905  0.000000000000      0.028866760390  0.000000000000      0.027847954124  0.000000000000
   8 111  0.006511343653  0.000000000000      0.041384531239  0.000000000000      0.027285650681  0.000000000000
   8 112  0.008927281311  0.000000000000      0.030049923499  0.000000000000      0.028135447052  0.000000000000
   8 113  0.036785442867  0.000000000000      0.027214019843  0.000000000000      0.027720510866  0.000000000000
   8 114  0.085113138083  0.000000000000      0.039606422353  0.000000000000      0.004720277247  0.000000000000
   8 115  0.043936376560  0.000000000000      0.033130374749  0.000000000000      0.029715129994  0.000000000000
   8 116  0.082138298854  0.000000000000      0.020657915354  0.000000000000     -0.006268836608  0.000000000000
   8 117  0.136357851048  0.000000000000      0.044089675951  0.000000000000      0.017483976809  0.000000000000
   8 118  0.162961978170  0.000000000000      0.025435726827  0.000000000000     -0.006271535971  0.000000000000
   8 119  0.084832577809  0.000000000000      0.011459739494  0.000000000000     -0.022739857444  0.000000000000
   8 120 -0.029979090363  0.000000000000      0.005064177514  0.000000000000      0.025408391291  0.000000000000
   8 121  0.034619535565  0.000000000000     -0.035513950675  0.000000000000     -0.031099421210  0.000000000000
   8 122  0.027349038904  0.000000000000     -0.028866760390  0.000000000000     -0.027847954123  0.000000000000
   8 123  0.006511343652  0.000000000000     -0.041384531239  0.000000000000     -0.027285650681  0.000000000000
   8 124  0.008927281310  0.000000000000     -0.030049923499  0.000000000000     -0.028135447052  0.000000000000
   8 125  0.036785442866  0.000000000000     -0.027214019843  0.000000000000     -0.027720510866  0.000000000000
   8 126  0.085113138082  0.000000000000     -0.039606422354  0.000000000000     -0.004720277248  0.000000000000
   8 127  0.043936376560  0.000000000000     -0.033130374748  0.000000000000     -0.029715129995  0.000000000000
   8 128  0.082138298854  0.000000000000     -0.020657915353  0.000000000000      0.006268836607  0.000000000000
   8 129  0.136357851048  0.000000000000     -0.044089675951  0.000000000000     -0.017483976810  0.000000000000
   8 130  0.162961978170  0.000000000000     -0.025435726827  0.000000000000      0.006271535970  0.000000000000
   8 131  0.084832577809  0.000000000000     -0.011459739494  0.000000000000      0.022739857443  0.000000000000
   8 132 -0.029979090363  0.000000000000     -0.005064177513  0.000000000000     -0.025408391292  0.000000000000
   8 133 -0.034619535565  0.000000000000      0.035513950676  0.000000000000     -0.031099421210  0.000000000000
   8 134 -0.027349038904  0.000000000000      0.028866760390  0.000000000000     -0.027847954123  0.000000000000
   8 135 -0.006511343652  0.000000000000      0.041384531239  0.000000000000     -0.027285650681  0.000000000000
   8 136 -0.008927281310  0.000000000000      0.030049923499  0.000000000000     -0.028135447052  0.000000000000
   8 137 -0.036785442866  0.000000000000      0.027214019843  0.000000000000     -0.027720510865  0.000000000000
   8 138 -0.085113138083  0.000000000000      0.039606422354  0.000000000000     -0.004720277246  0.000000000000
   8 139 -0.043936376560  0.000000000000      0.033130374749  0.000000000000     -0.029715129993  0.000000000000
   8 140 -0.082138298854  0.000000000000      0.020657915354  0.000000000000      0.006268836608  0.000000000000
   8 141 -0.136357851048  0.000000000000      0.044089675951  0.000000000000     -0.017483976808  0.000000000000
   8 142 -0.162961978170  0.000000000000      0.025435726827  0.000000000000      0.006271535972  0.000000000000
   8 143 -0.084832577809  0.000000000000      0.011459739494  0.000000000000      0.022739857445  0.000000000000
   8 144  0.029979090363  0.000000000000      0.005064177514  0.000000000000     -0.025408391290  0.000000000000
   8 145 -0.047817588976  0.000000000000     -0.028602106029  0.000000000000      0.034095665303  0.000000000000
   8 146 -0.049283965262  0.000000000000     -0.034204770039  0.000000000000      0.036193568626  0.000000000000
   8 147  0.021386043660  0.000000000000     -0.047404187454  0.000000000000      0.035994856902  0.000000000000
   8 148  0.001783211069  0.000000000000     -0.010568450138  0.000000000000      0.027923054588  0.000000000000
   8 149 -0.056511968770  0.000000000000     -0.056488002929  0.000000000000      0.025319848019  0.000000000000
   8 150 -0.064600243980  0.000000000000     -0.002472678735  0.000000000000     -0.038650537626  0.000000000000
   8 151 -0.007558859690  0.000000000000     -0.021950624747  0.000000000000      0.008403710096  0.000000000000
   8 152 -0.197709595871  0.000000000000     -0.059916344354  0.000000000000      0.021834816984  0.000000000000
   8 153 -0.239529045496  0.000000000000      0.012245887107  0.000000000000     -0.071435206052  0.000000000000
   8 154 -0.055187892386  0.000000000000     -0.030734391384  0.000000000000      0.040396956597  0.000000000000
   8 155  0.047817588977  0.000000000000      0.028602106029  0.000000000000      0.034095665303  0.000000000000
   8 156  0.049283965262  0.000000000000      0.034204770040  0.000000000000      0.036193568626  0.000000000000
   8 157 -0.021386043660  0.000000000000      0.047404187454  0.000000000000      0.035994856903  0.000000000000
   8 158 -0.001783211069  0.000000000000      0.010568450138  0.000000000000      0.027923054588  0.000000000000
   8 159  0.056511968771  0.000000000000      0.056488002929  0.000000000000      0.025319848018  0.000000000000
   8 160  0.064600243981  0.000000000000      0.002472678735  0.000000000000     -0.038650537629  0.000000000000
   8 161  0.007558859690  0.000000000000      0.021950624747  0.000000000000      0.008403710094  0.000000000000
   8 162  0.197709595871  0.000000000000      0.059916344355  0.000000000000      0.021834816981  0.000000000000
   8 163  0.239529045497  0.000000000000     -0.012245887107  0.000000000000     -0.071435206054  0.000000000000
   8 164  0.055187892386  0.000000000000      0.030734391384  0.000000000000      0.040396956596  0.000000000000
   8 165  0.047817588976  0.000000000000     -0.028602106029  0.000000000000     -0.034095665303  0.000000000000
   8 166  0.049283965262  0.000000000000     -0.034204770039  0.000000000000     -0.036193568626  0.000000000000
   8 167 -0.021386043661  0.000000000000     -0.047404187454  0.000000000000     -0.035994856902  0.000000000000
   8 168 -0.001783211070  0.000000000000     -0.010568450138  0.000000000000     -0.027923054588  0.000000000000
   8 169  0.056511968770  0.000000000000     -0.056488002929  0.000000000000     -0.025319848018  0.000000000000
   8 170  0.064600243980  0.000000000000     -0.002472678734  0.000000000000      0.038650537627  0.000000000000
   8 171  0.007558859690  0.000000000000     -0.021950624747  0.000000000000     -0.008403710095  0.000000000000
   8 172  0.197709595871  0.000000000000     -0.059916344355  0.000000000000     -0.021834816983  0.000000000000
   8 173  0.239529045497  0.000000000000      0.012245887107  0.000000000000      0.071435206053  0.000000000000
   8 174  0.055187892386  0.000000000000     -0.030734391384  0.000000000000     -0.040396956597  0.000000000000
   8 175 -0.047817588976  0.000000000000      0.028602106029  0.000000000000     -0.034095665302  0.000000000000
   8 176 -0.049283965262  0.000000000000      0.034204770039  0.000000000000     -0.036193568626  0.000000000000
   8 177  0.021386043661  0.000000000000      0.047404187454  0.000000000000     -0.035994856902  0.000000000000
   8 178  0.001783211070  0.000000000000      0.010568450138  0.000000000000     -0.027923054588  0.000000000000
   8 179 -0.056511968771  0.000000000000      0.056488002929  0.000000000000     -0.025319848017  0.000000000000
   8 180 -0.064600243980  0.000000000000      0.002472678735  0.000000000000      0.038650537630  0.000000000000
   8 181 -0.007558859690  0.000000000000      0.021950624747  0.000000000000     -0.008403710093  0.000000000000
   8 182 -0.197709595871  0.000000000000      0.059916344355  0.000000000000     -0.021834816981  0.000000000000
   8 183 -0.239529045498  0.000000000000     -0.012245887107  0.000000000000      0.071435206055  0.000000000000
   8 184 -0.055187892386  0.000000000000      0.030734391384  0.000000000000     -0.040396956595  0.000000000000
   9   1  0.000320087845  0.000000000000      0.006973748556  0.000000000000     -0.003166857788  0.000000000000
   9   2 -0.020678672637  0.000000000000      0.011787956391  0.000000000000      0.004806903007  0.000000000000
   9   3 -0.011245393052  0.000000000000      0.004010555113  0.000000000000      0.000076704055  0.000000000000
   9   4 -0.002107897848  0.000000000000      0.012517069380  0.000000000000      0.001409085036  0.000000000000
   9   5 -0.007425576870  0.000000000000      0.009666105807  0.000000000000      0.002284533220  0.000000000000
   9   6 -0.008574377348  0.000000000000     -0.000093395781  0.000000000000      0.001664099441  0.000000000000
   9   7 -0.011031744829  0.000000000000      0.015428521063  0.000000000000      0.003696137053  0.000000000000
   9   8 -0.011683160817  0.000000000000      0.013361721281  0.000000000000      0.004740050752  0.000000000000
   9   9 -0.000068230235  0.000000000000      0.004506784411  0.000000000000     -0.000059768313  0.000000000000
   9  10  0.005650507213  0.000000000000      0.000612038883  0.000000000000      0.016199877039  0.000000000000
   9  11  0.035200713279  0.000000000000      0.013354464119  0.000000000000      0.012264413696  0.000000000000
   9  12  0.012994040913  0.000000000000      0.028508211386  0.000000000000     -0.005052820461  0.000000000000
   9  13 -0.028874670231  0.000000000000     -0.005224817378  0.000000000000     -0.013336178852  0.000000000000
   9  14  0.046645734884  0.000000000000      0.007275267514  0.000000000000      0.008420472559  0.000000000000
   9  15  0.046328330919  0.000000000000     -0.005570084250  0.000000000000      0.019653138870  0.000000000000
   9  16 -0.016706259385  0.000000000000     -0.005053844806  0.000000000000     -0.024418617693  0.000000000000
   9  17  0.003133913297  0.000000000000      0.004255990796  0.000000000000     -0.026807398324  0.000000000000
   9  18  0.014134058015  0.000000000000     -0.004114285530  0.000000000000      0.020005906754  0.000000000000
   9  19  0.024691945402  0.000000000000      0.021600685735  0.000000000000     -0.015863704096  0.000000000000
   9  20  0.053542559014  0.000000000000      0.010867753290  0.000000000000      0.001856324631  0.000000000000
   9  21  0.010668969363  0.000000000000     -0.021407113941  0.000000000000      0.036418768197  0.000000000000
   9  22 -0.042939831715  0.000000000000     -0.001130741105  0.000000000000      0.008827277565  0.000000000000
   9  23 -0.035502959794  0.000000000000      0.011114434101  0.000000000000     -0.010709704019  0.000000000000
   9  24 -0.028623396988  0.000000000000     -0.007558916928  0.000000000000      0.018649105863  0.000000000000
   9  25  0.000320087845  0.000000000000      0.006973748556  0.000000000000      0.003166857788  0.000000000000
   9  26 -0.020678672637  0.000000000000      0.011787956391  0.000000000000     -0.004806903007  0.000000000000
   9  27 -0.011245393052  0.000000000000      0.004010555113  0.000000000000     -0.000076704055  0.000000000000
   9  28 -0.002107897848  0.000000000000      0.012517069380  0.000000000000     -0.001409085036  0.000000000000
   9  29 -0.007425576870  0.000000000000      0.009666105807  0.000000000000     -0.002284533220  0.000000000000
   9  30 -0.008574377348  0.000000000000     -0.000093395781  0.000000000000     -0.001664099441  0.000000000000
   9  31 -0.011031744829  0.000000000000      0.015428521063  0.000000000000     -0.003696137053  0.000000000000
   9  32 -0.011683160817  0.000000000000      0.013361721281  0.000000000000     -0.004740050752  0.000000000000
   9  33 -0.000068230235  0.000000000000      0.004506784411  0.000000000000      0.000059768312  0.000000000000
   9  34  0.005650507213  0.000000000000      0.000612038883  0.000000000000     -0.016199877039  0.000000000000
   9  35  0.035200713280  0.000000000000      0.013354464119  0.000000000000     -0.012264413696  0.000000000000
   9  36  0.012994040914  0.000000000000      0.028508211386  0.000000000000      0.005052820461  0.000000000000
   9  37 -0.028874670231  0.000000000000     -0.005224817378  0.000000000000      0.013336178852  0.000000000000
   9  38  0.046645734884  0.000000000000      0.007275267514  0.000000000000     -0.008420472559  0.000000000000
   9  39  0.046328330919  0.000000000000     -0.005570084250  0.000000000000     -0.019653138871  0.000000000000
   9  40 -0.016706259385  0.000000000000     -0.005053844807  0.000000000000      0.024418617693  0.000000000000
   9  41  0.003133913297  0.000000000000      0.004255990796  0.000000000000      0.026807398324  0.000000000000
   9  42  0.014134058015  0.000000000000     -0.004114285530  0.000000000000     -0.020005906754  0.000000000000
   9  43  0.024691945402  0.000000000000      0.021600685735  0.000000000000      0.015863704096  0.000000000000
   9  44  0.053542559014  0.000000000000      0.010867753290  0.000000000000     -0.001856324631  0.000000000000
   9  45  0.010668969363  0.000000000000     -0.021407113941  0.000000000000     -0.036418768197  0.000000000000
   9  46 -0.042939831715  0.000000000000     -0.001130741105  0.000000000000     -0.008827277566  0.000000000000
   9  47 -0.035502959794  0.000000000000      0.011114434101  0.000000000000      0.010709704019  0.000000000000
   9  48 -0.028623396988  0.000000000000     -0.007558916928  0.000000000000     -0.018649105863  0.000000000000
   9  49  0.000320087845  0.000000000000     -0.006973748556  0.000000000000     -0.003166857788  0.000000000000
   9  50 -0.020678672637  0.000000000000     -0.011787956391  0.000000000000      0.004806903007  0.000000000000
   9  51 -0.011245393052  0.000000000000     -0.004010555113  0.000000000000      0.000076704055  0.000000000000
   9  52 -0.002107897848  0.000000000000     -0.012517069380  0.000000000000      0.001409085036  0.000000000000
   9  53 -0.007425576870  0.000000000000     -0.009666105807  0.000000000000      0.002284533220  0.000000000000
   9  54 -0.008574377348  0.000000000000      0.000093395781  0.000000000000      0.001664099441  0.000000000000
   9  55 -0.011031744829  0.000000000000     -0.015428521063  0.000000000000      0.003696137053  0.000000000000
   9  56 -0.011683160817  0.000000000000     -0.013361721281  0.000000000000      0.004740050752  0.000000000000
   9  57 -0.000068230235  0.000000000000     -0.004506784411  0.000000000000     -0.000059768312  0.000000000000
   9  58  0.005650507213  0.000000000000     -0.000612038883  0.000000000000      0.016199877039  0.000000000000
   9  59  0.035200713279  0.000000000000     -0.013354464119  0.000000000000      0.012264413696  0.000000000000
   9  60  0.012994040914  0.000000000000     -0.028508211386  0.000000000000     -0.005052820461  0.000000000000
   9  61 -0.028874670231  0.000000000000      0.005224817378  0.000000000000     -0.013336178852  0.000000000000
   9  62  0.046645734884  0.000000000000     -0.007275267514  0.000000000000      0.008420472559  0.000000000000
   9  63  0.046328330919  0.000000000000      0.005570084250  0.000000000000      0.019653138871  0.000000000000
   9  64 -0.016706259385  0.000000000000      0.005053844807  0.000000000000     -0.024418617693  0.000000000000
   9  65  0.003133913297  0.000000000000     -0.004255990796  0.000000000000     -0.026807398324  0.000000000000
   9  66  0.014134058015  0.000000000000      0.004114285530  0.000000000000      0.020005906754  0.000000000000
   9  67  0.024691945402  0.000000000000     -0.021600685735  0.000000000000     -0.015863704096  0.000000000000
   9  68  0.053542559014  0.000000000000     -0.010867753290  0.000000000000      0.001856324631  0.000000000000
   9  69  0.010668969363  0.000000000000      0.021407113941  0.000000000000      0.036418768197  0.000000000000
   9  70 -0.042939831715  0.000000000000      0.001130741105  0.000000000000      0.008827277566  0.000000000000
   9  71 -0.035502959794  0.000000000000     -0.011114434101  0.000000000000     -0.010709704019  0.000000000000
   9  72 -0.028623396988  0.000000000000      0.007558916928  0.000000000000      0.018649105863  0.000000000000
   9  73  0.000320087845  0.000000000000     -0.006973748556  0.000000000000      0.003166857788  0.000000000000
   9  74 -0.020678672637  0.000000000000     -0.011787956391  0.000000000000     -0.004806903007  0.000000000000
   9  75 -0.011245393052  0.000000000000     -0.004010555113  0.000000000000     -0.000076704055  0.000000000000
   9  76 -0.002107897848  0.000000000000     -0.012517069380  0.000000000000     -0.001409085036  0.000000000000
   9  77 -0.007425576870  0.000000000000     -0.009666105807  0.000000000000     -0.002284533220  0.000000000000
   9  78 -0.008574377348  0.000000000000      0.000093395781  0.000000000000     -0.001664099441  0.000000000000
   9  79 -0.011031744829  0.000000000000     -0.015428521063  0.000000000000     -0.003696137053  0.000000000000
   9  80 -0.011683160817  0.000000000000     -0.013361721281  0.000000000000     -0.004740050752  0.000000000000
   9  81 -0.000068230235  0.000000000000     -0.004506784411  0.000000000000      0.000059768313  0.000000000000
   9  82  0.005650507213  0.000000000000     -0.000612038883  0.000000000000     -0.016199877039  0.000000000000
   9  83  0.035200713279  0.000000000000     -0.013354464119  0.000000000000     -0.012264413696  0.000000000000
   9  84  0.012994040913  0.000000000000     -0.028508211386  0.000000000000      0.005052820461  0.000000000000
   9  85 -0.028874670231  0.000000000000      0.005224817378  0.000000000000      0.013336178852  0.000000000000
   9  86  0.046645734884  0.000000000000     -0.007275267514  0.000000000000     -0.008420472559  0.000000000000
   9  87  0.046328330919  0.000000000000      0.005570084250  0.000000000000     -0.019653138871  0.000000000000
   9  88 -0.016706259385  0.000000000000      0.005053844806  0.000000000000      0.024418617693  0.000000000000
   9  89  0.003133913297  0.000000000000     -0.004255990796  0.000000000000      0.026807398324  0.000000000000
   9  90  0.014134058015  0.000000000000      0.004114285530  0.000000000000     -0.020005906754  0.000000000000
   9  91  0.024691945402  0.000000000000     -0.021600685735  0.000000000000      0.015863704096  0.000000000000
   9  92  0.053542559014  0.000000000000     -0.010867753290  0.000000000000     -0.001856324631  0.000000000000
   9  93  0.010668969363  0.000000000000      0.021407113941  0.000000000000     -0.036418768197  0.000000000000
   9  94 -0.042939831715  0.000000000000      0.001130741105  0.000000000000     -0.008827277566  0.000000000000
   9  95 -0.035502959794  0.000000000000     -0.011114434101  0.000000000000      0.010709704019  0.000000000000
   9  96 -0.028623396988  0.000000000000      0.007558916928  0.000000000000     -0.018649105863  0.000000000000
   9  97 -0.013871049435  0.000000000000      0.030013770957  0.000000000000      0.005198736678  0.000000000000
   9  98 -0.021023268288  0.000000000000      0.020439521151  0.000000000000      0.006362800900  0.000000000000
   9  99 -0.041802056446  0.000000000000      0.035860158192  0.000000000000      0.014230874714  0.000000000000
   9 100 -0.037447396504  0.000000000000      0.033706036819  0.000000000000      0.012113926458  0.000000000000
   9 101 -0.008714007060  0.000000000000      0.031290814384  0.000000000000      0.004406101507  0.000000000000
   9 102  0.050863898859  0.000000000000      0.051934744594  0.000000000000      0.024331811429  0.000000000000
   9 103 -0.029590807978  0.000000000000     -0.012280665826  0.000000000000     -0.053262135556  0.000000000000
   9 104  0.018461414140  0.000000000000     -0.012332252866  0.000000000000      0.024435218681  0.000000000000
   9 105  0.101049111948  0.000000000000      0.030750266023  0.000000000000     -0.001598496461  0.000000000000
   9 106  0.139088494613  0.000000000000      0.000260909046  0.000000000000      0.047962428172  0.000000000000
   9 107  0.029923579065  0.000000000000     -0.031421695344  0.000000000000      0.069629002969  0.000000000000
   9 108 -0.099006980088  0.000000000000      0.004463193983  0.000000000000      0.015099715425  0.000000000000
   9 109 -0.013871049435  0.000000000000      0.030013770957  0.000000000000     -0.005198736679  0.000000000000
   9 110 -0.021023268288  0.000000000000      0.020439521151  0.000000000000     -0.006362800900  0.000000000000
   9 111 -0.041802056446  0.000000000000      0.035860158192  0.000000000000     -0.014230874714  0.000000000000
   9 112 -0.037447396504  0.000000000000      0.033706036818  0.000000000000     -0.012113926458  0.000000000000
   9 113 -0.008714007060  0.000000000000      0.031290814384  0.000000000000     -0.004406101507  0.000000000000
   9 114  0.050863898860  0.000000000000      0.051934744593  0.000000000000     -0.024331811430  0.000000000000
   9 115 -0.029590807978  0.000000000000     -0.012280665826  0.000000000000      0.053262135556  0.000000000000
   9 116  0.018461414140  0.000000000000     -0.012332252866  0.000000000000     -0.024435218681  0.000000000000
   9 117  0.101049111948  0.000000000000      0.030750266023  0.000000000000      0.001598496461  0.000000000000
   9 118  0.139088494613  0.000000000000      0.000260909046  0.000000000000     -0.047962428172  0.000000000000
   9 119  0.029923579065  0.000000000000     -0.031421695344  0.000000000000     -0.069629002969  0.000000000000
   9 120 -0.099006980088  0.000000000000      0.004463193983  0.000000000000     -0.015099715425  0.000000000000
   9 121 -0.013871049435  0.000000000000     -0.030013770957  0.000000000000      0.005198736679  0.000000000000
   9 122 -0.021023268288  0.000000000000     -0.020439521151  0.000000000000      0.006362800900  0.000000000000
   9 123 -0.041802056446  0.000000000000     -0.035860158192  0.000000000000      0.014230874714  0.000000000000
   9 124 -0.037447396504  0.000000000000     -0.033706036818  0.000000000000      0.012113926458  0.000000000000
   9 125 -0.008714007060  0.000000000000     -0.031290814384  0.000000000000      0.004406101507  0.000000000000
   9 126  0.050863898860  0.000000000000     -0.051934744593  0.000000000000      0.024331811430  0.000000000000
   9 127 -0.029590807978  0.000000000000      0.012280665826  0.000000000000     -0.053262135555  0.000000000000
   9 128  0.018461414140  0.000000000000      0.012332252866  0.000000000000      0.024435218682  0.000000000000
   9 129  0.101049111948  0.000000000000     -0.030750266023  0.000000000000     -0.001598496460  0.000000000000
   9 130  0.139088494613  0.000000000000     -0.000260909046  0.000000000000      0.047962428172  0.000000000000
   9 131  0.029923579065  0.000000000000      0.031421695344  0.000000000000      0.069629002969  0.000000000000
   9 132 -0.099006980088  0.000000000000     -0.004463193983  0.000000000000      0.015099715425  0.000000000000
   9 133 -0.013871049435  0.000000000000     -0.030013770957  0.000000000000     -0.005198736678  0.000000000000
   9 134 -0.021023268288  0.000000000000     -0.020439521151  0.000000000000     -0.006362800900  0.000000000000
   9 135 -0.041802056446  0.000000000000     -0.035860158192  0.000000000000     -0.014230874713  0.000000000000
   9 136 -0.037447396504  0.000000000000     -0.033706036819  0.000000000000     -0.012113926458  0.000000000000
   9 137 -0.008714007060  0.000000000000     -0.031290814384  0.000000000000     -0.004406101507  0.000000000000
   9 138  0.050863898859  0.000000000000     -0.051934744594  0.000000000000     -0.024331811430  0.000000000000
   9 139 -0.029590807978  0.000000000000      0.012280665826  0.000000000000      0.053262135555  0.000000000000
   9 140  0.018461414140  0.000000000000      0.012332252866  0.000000000000     -0.024435218682  0.000000000000
   9 141  0.101049111948  0.000000000000     -0.030750266023  0.000000000000      0.001598496461  0.000000000000
   9 142  0.139088494613  0.000000000000     -0.000260909046  0.000000000000     -0.047962428172  0.000000000000
   9 143  0.029923579065  0.000000000000      0.031421695344  0.000000000000     -0.069629002969  0.000000000000
   9 144 -0.099006980088  0.000000000000     -0.004463193983  0.000000000000     -0.015099715425  0.000000000000
   9 145 -0.000543391965  0.000000000000      0.021544537402  0.000000000000     -0.000096304604  0.000000000000
   9 146 -0.002750722819  0.000000000000      0.022939358049  0.000000000000      0.000113069863  0.000000000000
   9 147 -0.070861201304  0.000000000000      0.031551099053  0.000000000000      0.025783524024  0.000000000000
   9 148 -0.055140062345  0.000000000000      0.017661616289  0.000000000000      0.005937700467  0.000000000000
   9 149  0.005252698326  0.000000000000      0.072750009037  0.000000000000      0.004876795031  0.000000000000
   9 150 -0.044455981226  0.000000000000     -0.062774040601  0.000000000000      0.096809201827  0.000000000000
   9 151 -0.087066076966  0.000000000000     -0.040370273987  0.000000000000     -0.039905370286  0.000000000000
   9 152  0.176021465609  0.000000000000      0.062369259950  0.000000000000     -0.007313615018  0.000000000000
   9 153  0.233469332618  0.000000000000     -0.048225552323  0.000000000000      0.148790845683  0.000000000000
   9 154 -0.009489693997  0.000000000000      0.016225317576  0.000000000000      0.000110499711  0.000000000000
   9 155 -0.000543391965  0.000000000000      0.021544537402  0.000000000000      0.000096304604  0.000000000000
   9 156 -0.002750722819  0.000000000000      0.022939358049  0.000000000000     -0.000113069863  0.000000000000
   9 157 -0.070861201304  0.000000000000      0.031551099052  0.000000000000     -0.025783524024  0.000000000000
   9 158 -0.055140062345  0.000000000000      0.017661616289  0.000000000000     -0.005937700467  0.000000000000
   9 159  0.005252698327  0.000000000000      0.072750009037  0.000000000000     -0.004876795031  0.000000000000
   9 160 -0.044455981226  0.000000000000     -0.062774040601  0.000000000000     -0.096809201827  0.000000000000
   9 161 -0.087066076966  0.000000000000     -0.040370273988  0.000000000000      0.039905370286  0.000000000000
   9 162  0.176021465610  0.000000000000      0.062369259950  0.000000000000      0.007313615017  0.000000000000
   9 163  0.233469332618  0.000000000000     -0.048225552323  0.000000000000     -0.148790845683  0.000000000000
   9 164 -0.009489693996  0.000000000000      0.016225317576  0.000000000000     -0.000110499711  0.000000000000
   9 165 -0.000543391965  0.000000000000     -0.021544537402  0.000000000000     -0.000096304604  0.000000000000
   9 166 -0.002750722819  0.000000000000     -0.022939358049  0.000000000000      0.000113069863  0.000000000000
   9 167 -0.070861201303  0.000000000000     -0.031551099052  0.000000000000      0.025783524024  0.000000000000
   9 168 -0.055140062345  0.000000000000     -0.017661616288  0.000000000000      0.005937700467  0.000000000000
   9 169  0.005252698327  0.000000000000     -0.072750009037  0.000000000000      0.004876795031  0.000000000000
   9 170 -0.044455981226  0.000000000000      0.062774040601  0.000000000000      0.096809201828  0.000000000000
   9 171 -0.087066076966  0.000000000000      0.040370273988  0.000000000000     -0.039905370286  0.000000000000
   9 172  0.176021465610  0.000000000000     -0.062369259950  0.000000000000     -0.007313615017  0.000000000000
   9 173  0.233469332618  0.000000000000      0.048225552323  0.000000000000      0.148790845684  0.000000000000
   9 174 -0.009489693997  0.000000000000     -0.016225317576  0.000000000000      0.000110499711  0.000000000000
   9 175 -0.000543391965  0.000000000000     -0.021544537402  0.000000000000      0.000096304604  0.000000000000
   9 176 -0.002750722819  0.000000000000     -0.022939358049  0.000000000000     -0.000113069863  0.000000000000
   9 177 -0.070861201303  0.000000000000     -0.031551099053  0.000000000000     -0.025783524024  0.000000000000
   9 178 -0.055140062345  0.000000000000     -0.017661616289  0.000000000000     -0.005937700467  0.000000000000
   9 179  0.005252698326  0.000000000000     -0.072750009037  0.000000000000     -0.004876795031  0.000000000000
   9 180 -0.044455981226  0.000000000000      0.062774040601  0.000000000000     -0.096809201827  0.000000000000
   9 181 -0.087066076966  0.000000000000      0.040370273987  0.000000000000      0.039905370286  0.000000000000
   9 182  0.176021465609  0.000000000000     -0.062369259950  0.000000000000      0.007313615017  0.000000000000
   9 183  0.233469332618  0.000000000000      0.048225552323  0.000000000000     -0.148790845683  0.000000000000
   9 184 -0.009489693997  0.000000000000     -0.016225317576  0.000000000000     -0.000110499711  0.000000000000
  10   1  0.002898578988  0.000000000000      0.013267632310  0.000000000000     -0.018781073649  0.000000000000
  10   2  0.016179779694  0.000000000000      0.012904987852  0.000000000000     -0.021541146594  0.000000000000
  10   3 -0.001323157672  0.000000000000      0.004675548181  0.000000000000     -0.013759672698  0.000000000000
  10   4  0.005088359067  0.000000000000      0.011738498255  0.000000000000     -0.018903589582  0.000000000000
  10   5  0.008116011001  0.000000000000      0.012108830705  0.000000000000     -0.018311195629  0.000000000000
  10   6  0.008408661419  0.000000000000      0.017986989253  0.000000000000     -0.018900303296  0.000000000000
  10   7  0.007861458608  0.000000000000      0.009866482203  0.000000000000     -0.024818880400  0.000000000000
  10   8  0.001956490991  0.000000000000      0.011344025216  0.000000000000     -0.022082700720  0.000000000000
  10   9 -0.011784871920  0.000000000000      0.020270671009  0.000000000000     -0.011096426523  0.000000000000
  10  10 -0.047494050069  0.000000000000      0.008799585679  0.000000000000     -0.009101723003  0.000000000000
  10  11 -0.002932241374  0.000000000000      0.008136001682  0.000000000000     -0.023804802730  0.000000000000
  10  12 -0.036805114887  0.000000000000      0.011796002902  0.000000000000     -0.057811311392  0.000000000000
  10  13 -0.018748709954  0.000000000000      0.028308161756  0.000000000000      0.008634483590  0.000000000000
  10  14 -0.012433093874  0.000000000000      0.001096513143  0.000000000000     -0.009577410042  0.000000000000
  10  15 -0.010469960207  0.000000000000      0.015251059098  0.000000000000     -0.022232271018  0.000000000000
  10  16 -0.007753895517  0.000000000000      0.037536747796  0.000000000000      0.005375290484  0.000000000000
  10  17 -0.020785273362  0.000000000000      0.021082760028  0.000000000000      0.012620100716  0.000000000000
  10  18 -0.016456890957  0.000000000000      0.004819390609  0.000000000000     -0.013539655846  0.000000000000
  10  19 -0.009542826396  0.000000000000      0.015326243099  0.000000000000     -0.009598116556  0.000000000000
  10  20 -0.012210052707  0.000000000000      0.013979921629  0.000000000000     -0.014748382899  0.000000000000
  10  21 -0.001721856809  0.000000000000      0.022413604219  0.000000000000     -0.023306367877  0.000000000000
  10  22  0.006260858957  0.000000000000      0.008929131549  0.000000000000     -0.022972391405  0.000000000000
  10  23  0.001259116944  0.000000000000      0.002956791073  0.000000000000     -0.017197810368  0.000000000000
  10  24  0.000468361958  0.000000000000      0.009986308860  0.000000000000     -0.015792506803  0.000000000000
  10  25 -0.002898578988  0.000000000000     -0.013267632310  0.000000000000     -0.018781073649  0.000000000000
  10  26 -0.016179779694  0.000000000000     -0.012904987852  0.000000000000     -0.021541146594  0.000000000000
  10  27  0.001323157672  0.000000000000     -0.004675548182  0.000000000000     -0.013759672698  0.000000000000
  10  28 -0.005088359067  0.000000000000     -0.011738498255  0.000000000000     -0.018903589582  0.000000000000
  10  29 -0.008116011001  0.000000000000     -0.012108830705  0.000000000000     -0.018311195629  0.000000000000
  10  30 -0.008408661418  0.000000000000     -0.017986989253  0.000000000000     -0.018900303296  0.000000000000
  10  31 -0.007861458608  0.000000000000     -0.009866482203  0.000000000000     -0.024818880400  0.000000000000
  10  32 -0.001956490991  0.000000000000     -0.011344025216  0.000000000000     -0.022082700720  0.000000000000
  10  33  0.011784871920  0.000000000000     -0.020270671009  0.000000000000     -0.011096426523  0.000000000000
  10  34  0.047494050069  0.000000000000     -0.008799585679  0.000000000000     -0.009101723003  0.000000000000
  10  35  0.002932241374  0.000000000000     -0.008136001682  0.000000000000     -0.023804802730  0.000000000000
  10  36  0.036805114887  0.000000000000     -0.011796002902  0.000000000000     -0.057811311392  0.000000000000
  10  37  0.018748709954  0.000000000000     -0.028308161756  0.000000000000      0.008634483590  0.000000000000
  10  38  0.012433093874  0.000000000000     -0.001096513143  0.000000000000     -0.009577410042  0.000000000000
  10  39  0.010469960207  0.000000000000     -0.015251059098  0.000000000000     -0.022232271017  0.000000000000
  10  40  0.007753895517  0.000000000000     -0.037536747796  0.000000000000      0.005375290484  0.000000000000
  10  41  0.020785273362  0.000000000000     -0.021082760028  0.000000000000      0.012620100716  0.000000000000
  10  42  0.016456890957  0.000000000000     -0.004819390609  0.000000000000     -0.013539655846  0.000000000000
  10  43  0.009542826396  0.000000000000     -0.015326243099  0.000000000000     -0.009598116556  0.000000000000
  10  44  0.012210052706  0.000000000000     -0.013979921629  0.000000000000     -0.014748382899  0.000000000000
  10  45  0.001721856809  0.000000000000     -0.022413604219  0.000000000000     -0.023306367877  0.000000000000
  10  46 -0.006260858957  0.000000000000     -0.008929131549  0.000000000000     -0.022972391405  0.000000000000
  10  47 -0.001259116943  0.000000000000     -0.002956791073  0.000000000000     -0.017197810368  0.000000000000
  10  48 -0.000468361958  0.000000000000     -0.009986308860  0.000000000000     -0.015792506803  0.000000000000
  10  49 -0.002898578988  0.000000000000      0.013267632310  0.000000000000      0.018781073649  0.000000000000
  10  50 -0.016179779694  0.000000000000      0.012904987852  0.000000000000      0.021541146594  0.000000000000
  10  51  0.001323157672  0.000000000000      0.004675548181  0.000000000000      0.013759672698  0.000000000000
  10  52 -0.005088359067  0.000000000000      0.011738498255  0.000000000000      0.018903589582  0.000000000000
  10  53 -0.008116011001  0.000000000000      0.012108830705  0.000000000000      0.018311195629  0.000000000000
  10  54 -0.008408661418  0.000000000000      0.017986989253  0.000000000000      0.018900303296  0.000000000000
  10  55 -0.007861458608  0.000000000000      0.009866482203  0.000000000000      0.024818880400  0.000000000000
  10  56 -0.001956490991  0.000000000000      0.011344025216  0.000000000000      0.022082700720  0.000000000000
  10  57  0.011784871920  0.000000000000      0.020270671009  0.000000000000      0.011096426523  0.000000000000
  10  58  0.047494050069  0.000000000000      0.008799585679  0.000000000000      0.009101723003  0.000000000000
  10  59  0.002932241374  0.000000000000      0.008136001682  0.000000000000      0.023804802730  0.000000000000
  10  60  0.036805114887  0.000000000000      0.011796002902  0.000000000000      0.057811311392  0.000000000000
  10  61  0.018748709954  0.000000000000      0.028308161756  0.000000000000     -0.008634483590  0.000000000000
  10  62  0.012433093874  0.000000000000      0.001096513143  0.000000000000      0.009577410042  0.000000000000
  10  63  0.010469960207  0.000000000000      0.015251059098  0.000000000000      0.022232271017  0.000000000000
  10  64  0.007753895517  0.000000000000      0.037536747796  0.000000000000     -0.005375290484  0.000000000000
  10  65  0.020785273362  0.000000000000      0.021082760028  0.000000000000     -0.012620100716  0.000000000000
  10  66  0.016456890957  0.000000000000      0.004819390609  0.000000000000      0.013539655846  0.000000000000
  10  67  0.009542826396  0.000000000000      0.015326243100  0.000000000000      0.009598116556  0.000000000000
  10  68  0.012210052706  0.000000000000      0.013979921629  0.000000000000      0.014748382899  0.000000000000
  10  69  0.001721856809  0.000000000000      0.022413604219  0.000000000000      0.023306367877  0.000000000000
  10  70 -0.006260858957  0.000000000000      0.008929131549  0.000000000000      0.022972391405  0.000000000000
  10  71 -0.001259116943  0.000000000000      0.002956791073  0.000000000000      0.017197810368  0.000000000000
  10  72 -0.000468361958  0.000000000000      0.009986308860  0.000000000000      0.015792506803  0.000000000000
  10  73  0.002898578988  0.000000000000     -0.013267632310  0.000000000000      0.018781073649  0.000000000000
  10  74  0.016179779694  0.000000000000     -0.012904987852  0.000000000000      0.021541146594  0.000000000000
  10  75 -0.001323157672  0.000000000000     -0.004675548181  0.000000000000      0.013759672698  0.000000000000
  10  76  0.005088359067  0.000000000000     -0.011738498255  0.000000000000      0.018903589582  0.000000000000
  10  77  0.008116011001  0.000000000000     -0.012108830705  0.000000000000      0.018311195629  0.000000000000
  10  78  0.008408661419  0.000000000000     -0.017986989253  0.000000000000      0.018900303296  0.000000000000
  10  79  0.007861458608  0.000000000000     -0.009866482203  0.000000000000      0.024818880400  0.000000000000
  10  80  0.001956490991  0.000000000000     -0.011344025216  0.000000000000      0.022082700720  0.000000000000
  10  81 -0.011784871920  0.000000000000     -0.020270671009  0.000000000000      0.011096426523  0.000000000000
  10  82 -0.047494050069  0.000000000000     -0.008799585679  0.000000000000      0.009101723003  0.000000000000
  10  83 -0.002932241374  0.000000000000     -0.008136001682  0.000000000000      0.023804802730  0.000000000000
  10  84 -0.036805114887  0.000000000000     -0.011796002902  0.000000000000      0.057811311392  0.000000000000
  10  85 -0.018748709954  0.000000000000     -0.028308161756  0.000000000000     -0.008634483590  0.000000000000
  10  86 -0.012433093874  0.000000000000     -0.001096513143  0.000000000000      0.009577410042  0.000000000000
  10  87 -0.010469960207  0.000000000000     -0.015251059098  0.000000000000      0.022232271017  0.000000000000
  10  88 -0.007753895517  0.000000000000     -0.037536747796  0.000000000000     -0.005375290484  0.000000000000
  10  89 -0.020785273362  0.000000000000     -0.021082760028  0.000000000000     -0.012620100716  0.000000000000
  10  90 -0.016456890957  0.000000000000     -0.004819390610  0.000000000000      0.013539655846  0.000000000000
  10  91 -0.009542826396  0.000000000000     -0.015326243099  0.000000000000      0.009598116555  0.000000000000
  10  92 -0.012210052706  0.000000000000     -0.013979921629  0.000000000000      0.014748382899  0.000000000000
  10  93 -0.001721856809  0.000000000000     -0.022413604219  0.000000000000      0.023306367877  0.000000000000
  10  94  0.006260858957  0.000000000000     -0.008929131549  0.000000000000      0.022972391405  0.000000000000
  10  95  0.001259116943  0.000000000000     -0.002956791073  0.000000000000      0.017197810368  0.000000000000
  10  96  0.000468361958  0.000000000000     -0.009986308860  0.000000000000      0.015792506803  0.000000000000
  10  97  0.020953753744  0.000000000000      0.046597912831  0.000000000000     -0.064532160103  0.000000000000
  10  98  0.025665383388  0.000000000000      0.052791781780  0.000000000000     -0.064980470834  0.000000000000
  10  99  0.031174484104  0.000000000000      0.044909162504  0.000000000000     -0.074651739073  0.000000000000
  10 100  0.012660053105  0.000000000000      0.048454018581  0.000000000000     -0.065819217346  0.000000000000
  10 101 -0.014535065682  0.000000000000      0.051618758004  0.000000000000     -0.065307814888  0.000000000000
  10 102 -0.087559528958  0.000000000000      0.031552125972  0.000000000000     -0.104648628804  0.000000000000
  10 103 -0.046689787499  0.000000000000      0.089890731658  0.000000000000      0.019793254067  0.000000000000
  10 104 -0.030465444849  0.000000000000      0.054005059330  0.000000000000     -0.035567564095  0.000000000000
  10 105 -0.035054477572  0.000000000000      0.048696688512  0.000000000000     -0.040722516555  0.000000000000
  10 106 -0.032497453730  0.000000000000      0.055354306053  0.000000000000     -0.062906666302  0.000000000000
  10 107 -0.000902605667  0.000000000000      0.064524118797  0.000000000000     -0.069445590754  0.000000000000
  10 108  0.008235451524  0.000000000000      0.030259001843  0.000000000000     -0.062542933736  0.000000000000
  10 109 -0.020953753743  0.000000000000     -0.046597912831  0.000000000000     -0.064532160103  0.000000000000
  10 110 -0.025665383388  0.000000000000     -0.052791781780  0.000000000000     -0.064980470834  0.000000000000
  10 111 -0.031174484104  0.000000000000     -0.044909162504  0.000000000000     -0.074651739073  0.000000000000
  10 112 -0.012660053105  0.000000000000     -0.048454018581  0.000000000000     -0.065819217346  0.000000000000
  10 113  0.014535065682  0.000000000000     -0.051618758004  0.000000000000     -0.065307814888  0.000000000000
  10 114  0.087559528957  0.000000000000     -0.031552125973  0.000000000000     -0.104648628804  0.000000000000
  10 115  0.046689787499  0.000000000000     -0.089890731658  0.000000000000      0.019793254067  0.000000000000
  10 116  0.030465444849  0.000000000000     -0.054005059330  0.000000000000     -0.035567564095  0.000000000000
  10 117  0.035054477571  0.000000000000     -0.048696688512  0.000000000000     -0.040722516554  0.000000000000
  10 118  0.032497453729  0.000000000000     -0.055354306054  0.000000000000     -0.062906666301  0.000000000000
  10 119  0.000902605667  0.000000000000     -0.064524118797  0.000000000000     -0.069445590753  0.000000000000
  10 120 -0.008235451523  0.000000000000     -0.030259001843  0.000000000000     -0.062542933735  0.000000000000
  10 121 -0.020953753743  0.000000000000      0.046597912831  0.000000000000      0.064532160103  0.000000000000
  10 122 -0.025665383388  0.000000000000      0.052791781780  0.000000000000      0.064980470835  0.000000000000
  10 123 -0.031174484104  0.000000000000      0.044909162504  0.000000000000      0.074651739074  0.000000000000
  10 124 -0.012660053105  0.000000000000      0.048454018581  0.000000000000      0.065819217346  0.000000000000
  10 125  0.014535065683  0.000000000000      0.051618758004  0.000000000000      0.065307814888  0.000000000000
  10 126  0.087559528958  0.000000000000      0.031552125973  0.000000000000      0.104648628804  0.000000000000
  10 127  0.046689787499  0.000000000000      0.089890731658  0.000000000000     -0.019793254067  0.000000000000
  10 128  0.030465444849  0.000000000000      0.054005059330  0.000000000000      0.035567564095  0.000000000000
  10 129  0.035054477571  0.000000000000      0.048696688512  0.000000000000      0.040722516554  0.000000000000
  10 130  0.032497453729  0.000000000000      0.055354306053  0.000000000000      0.062906666301  0.000000000000
  10 131  0.000902605667  0.000000000000      0.064524118797  0.000000000000      0.069445590753  0.000000000000
  10 132 -0.008235451523  0.000000000000      0.030259001843  0.000000000000      0.062542933735  0.000000000000
  10 133  0.020953753744  0.000000000000     -0.046597912831  0.000000000000      0.064532160103  0.000000000000
  10 134  0.025665383388  0.000000000000     -0.052791781780  0.000000000000      0.064980470834  0.000000000000
  10 135  0.031174484104  0.000000000000     -0.044909162504  0.000000000000      0.074651739074  0.000000000000
  10 136  0.012660053105  0.000000000000     -0.048454018581  0.000000000000      0.065819217346  0.000000000000
  10 137 -0.014535065682  0.000000000000     -0.051618758004  0.000000000000      0.065307814888  0.000000000000
  10 138 -0.087559528958  0.000000000000     -0.031552125972  0.000000000000      0.104648628804  0.000000000000
  10 139 -0.046689787499  0.000000000000     -0.089890731658  0.000000000000     -0.019793254067  0.000000000000
  10 140 -0.030465444849  0.000000000000     -0.054005059330  0.000000000000      0.035567564095  0.000000000000
  10 141 -0.035054477572  0.000000000000     -0.048696688512  0.000000000000      0.040722516554  0.000000000000
  10 142 -0.032497453729  0.000000000000     -0.055354306054  0.000000000000      0.062906666301  0.000000000000
  10 143 -0.000902605667  0.000000000000     -0.064524118797  0.000000000000      0.069445590753  0.000000000000
  10 144  0.008235451524  0.000000000000     -0.030259001843  0.000000000000      0.062542933735  0.000000000000
  10 145  0.022608317736  0.000000000000      0.057001735805  0.000000000000     -0.068541736904  0.000000000000
  10 146  0.016906990520  0.000000000000      0.056659188483  0.000000000000     -0.074128106576  0.000000000000
  10 147  0.060453541165  0.000000000000      0.059068708969  0.000000000000     -0.088845110847  0.000000000000
  10 148  0.021838512004  0.000000000000      0.069781472310  0.000000000000     -0.059658855389  0.000000000000
  10 149 -0.051234551754  0.000000000000      0.035187529698  0.000000000000     -0.128432917412  0.000000000000
  10 150  0.025653971713  0.000000000000      0.084746926321  0.000000000000     -0.087318807172  0.000000000000
  10 151 -0.066072779422  0.000000000000      0.107361799206  0.000000000000      0.043290362827  0.000000000000
  10 152 -0.050379268769  0.000000000000      0.041841383416  0.000000000000     -0.043794778675  0.000000000000
  10 153 -0.061204024063  0.000000000000      0.069844369346  0.000000000000     -0.105946789015  0.000000000000
  10 154  0.002864479455  0.000000000000      0.053155974877  0.000000000000     -0.066879668182  0.000000000000
  10 155 -0.022608317736  0.000000000000     -0.057001735805  0.000000000000     -0.068541736904  0.000000000000
  10 156 -0.016906990520  0.000000000000     -0.056659188483  0.000000000000     -0.074128106576  0.000000000000
  10 157 -0.060453541165  0.000000000000     -0.059068708969  0.000000000000     -0.088845110847  0.000000000000
  10 158 -0.021838512004  0.000000000000     -0.069781472310  0.000000000000     -0.059658855389  0.000000000000
  10 159  0.051234551754  0.000000000000     -0.035187529699  0.000000000000     -0.128432917412  0.000000000000
  10 160 -0.025653971713  0.000000000000     -0.084746926321  0.000000000000     -0.087318807171  0.000000000000
  10 161  0.066072779423  0.000000000000     -0.107361799206  0.000000000000      0.043290362827  0.000000000000
  10 162  0.050379268768  0.000000000000     -0.041841383416  0.000000000000     -0.043794778674  0.000000000000
  10 163  0.061204024062  0.000000000000     -0.069844369346  0.000000000000     -0.105946789014  0.000000000000
  10 164 -0.002864479455  0.000000000000     -0.053155974878  0.000000000000     -0.066879668182  0.000000000000
  10 165 -0.022608317736  0.000000000000      0.057001735805  0.000000000000      0.068541736904  0.000000000000
  10 166 -0.016906990520  0.000000000000      0.056659188483  0.000000000000      0.074128106576  0.000000000000
  10 167 -0.060453541165  0.000000000000      0.059068708969  0.000000000000      0.088845110848  0.000000000000
  10 168 -0.021838512004  0.000000000000      0.069781472310  0.000000000000      0.059658855389  0.000000000000
  10 169  0.051234551754  0.000000000000      0.035187529699  0.000000000000      0.128432917412  0.000000000000
  10 170 -0.025653971713  0.000000000000      0.084746926321  0.000000000000      0.087318807171  0.000000000000
  10 171  0.066072779423  0.000000000000      0.107361799206  0.000000000000     -0.043290362827  0.000000000000
  10 172  0.050379268768  0.000000000000      0.041841383416  0.000000000000      0.043794778674  0.000000000000
  10 173  0.061204024061  0.000000000000      0.069844369346  0.000000000000      0.105946789014  0.000000000000
  10 174 -0.002864479455  0.000000000000      0.053155974878  0.000000000000      0.066879668182  0.000000000000
  10 175  0.022608317736  0.000000000000     -0.057001735805  0.000000000000      0.068541736903  0.000000000000
  10 176  0.016906990520  0.000000000000     -0.056659188483  0.000000000000      0.074128106576  0.000000000000
  10 177  0.060453541165  0.000000000000     -0.059068708969  0.000000000000      0.088845110848  0.000000000000
  10 178  0.021838512004  0.000000000000     -0.069781472310  0.000000000000      0.059658855389  0.000000000000
  10 179 -0.051234551754  0.000000000000     -0.035187529699  0.000000000000      0.128432917412  0.000000000000
  10 180  0.025653971713  0.000000000000     -0.084746926321  0.000000000000      0.087318807171  0.000000000000
  10 181 -0.066072779422  0.000000000000     -0.107361799206  0.000000000000     -0.043290362827  0.000000000000
  10 182 -0.050379268769  0.000000000000     -0.041841383416  0.000000000000      0.043794778674  0.000000000000
  10 183 -0.061204024062  0.000000000000     -0.069844369346  0.000000000000      0.105946789014  0.000000000000
  10 184  0.002864479455  0.000000000000     -0.053155974878  0.000000000000      0.066879668182  0.000000000000
  11   1 -0.011962761780  0.000000000000      0.006773587762  0.000000000000      0.006241856487  0.000000000000
  11   2  0.006110042572  0.000000000000      0.016868121701  0.000000000000      0.021885106184  0.000000000000
  11   3  0.006850663389  0.000000000000      0.008002975946  0.000000000000      0.017694654459  0.000000000000
  11   4 -0.003207853849  0.000000000000      0.015416527757  0.000000000000      0.023570492765  0.000000000000
  11   5 -0.006473457319  0.000000000000      0.007891655178  0.000000000000      0.029974293091  0.000000000000
  11   6  0.000418126343  0.000000000000      0.023221512073  0.000000000000      0.022980800981  0.000000000000
  11   7  0.004043604981  0.000000000000      0.014340949566  0.000000000000      0.026701884571  0.000000000000
  11   8  0.009915214535  0.000000000000      0.014591689805  0.000000000000      0.022779872514  0.000000000000
  11   9  0.009950512615  0.000000000000      0.016866014486  0.000000000000      0.018408446893  0.000000000000
  11  10  0.023951407243  0.000000000000      0.036826499081  0.000000000000     -0.002819464384  0.000000000000
  11  11 -0.027032510794  0.000000000000      0.013309032308  0.000000000000      0.003345285708  0.000000000000
  11  12  0.010859621409  0.000000000000      0.007896350613  0.000000000000      0.040424632596  0.000000000000
  11  13 -0.008350694809  0.000000000000      0.015390887815  0.000000000000     -0.024854754097  0.000000000000
  11  14  0.001092251637  0.000000000000      0.011149634815  0.000000000000     -0.004295583963  0.000000000000
  11  15 -0.004459119379  0.000000000000      0.026397997508  0.000000000000      0.017397708731  0.000000000000
  11  16 -0.013598430923  0.000000000000      0.006379044544  0.000000000000     -0.030538005732  0.000000000000
  11  17  0.000909925108  0.000000000000      0.015181325069  0.000000000000     -0.033461301864  0.000000000000
  11  18 -0.004475321672  0.000000000000      0.025092960255  0.000000000000     -0.014515554103  0.000000000000
  11  19 -0.006492557040  0.000000000000      0.022428448196  0.000000000000     -0.015207475714  0.000000000000
  11  20 -0.007071780755  0.000000000000      0.022517573997  0.000000000000      0.002745423820  0.000000000000
  11  21 -0.015102261993  0.000000000000      0.009159817219  0.000000000000      0.008056826250  0.000000000000
  11  22 -0.023083393849  0.000000000000     -0.002748556431  0.000000000000     -0.008086455530  0.000000000000
  11  23 -0.023762830158  0.000000000000     -0.004566209696  0.000000000000     -0.004536757024  0.000000000000
  11  24 -0.022767943699  0.000000000000     -0.004662524787  0.000000000000      0.004470976492  0.000000000000
  11  25  0.011962761780  0.000000000000     -0.006773587762  0.000000000000      0.006241856487  0.000000000000
  11  26 -0.006110042572  0.000000000000     -0.016868121701  0.000000000000      0.021885106184  0.000000000000
  11  27 -0.006850663389  0.000000000000     -0.008002975946  0.000000000000      0.017694654459  0.000000000000
  11  28  0.003207853849  0.000000000000     -0.015416527757  0.000000000000      0.023570492765  0.000000000000
  11  29  0.006473457319  0.000000000000     -0.007891655178  0.000000000000      0.029974293091  0.000000000000
  11  30 -0.000418126343  0.000000000000     -0.023221512073  0.000000000000      0.022980800981  0.000000000000
  11  31 -0.004043604981  0.000000000000     -0.014340949566  0.000000000000      0.026701884571  0.000000000000
  11  32 -0.009915214535  0.000000000000     -0.014591689805  0.000000000000      0.022779872514  0.000000000000
  11  33 -0.009950512615  0.000000000000     -0.016866014486  0.000000000000      0.018408446893  0.000000000000
  11  34 -0.023951407243  0.000000000000     -0.036826499081  0.000000000000     -0.002819464384  0.000000000000
  11  35  0.027032510794  0.000000000000     -0.013309032308  0.000000000000      0.003345285708  0.000000000000
  11  36 -0.010859621410  0.000000000000     -0.007896350612  0.000000000000      0.040424632597  0.000000000000
  11  37  0.008350694809  0.000000000000     -0.015390887815  0.000000000000     -0.024854754097  0.000000000000
  11  38 -0.001092251637  0.000000000000     -0.011149634815  0.000000000000     -0.004295583963  0.000000000000
  11  39  0.004459119379  0.000000000000     -0.026397997508  0.000000000000      0.017397708732  0.000000000000
  11  40  0.013598430923  0.000000000000     -0.006379044544  0.000000000000     -0.030538005732  0.000000000000
  11  41 -0.000909925108  0.000000000000     -0.015181325069  0.000000000000     -0.033461301865  0.000000000000
  11  42  0.004475321672  0.000000000000     -0.025092960255  0.000000000000     -0.014515554103  0.000000000000
  11  43  0.006492557040  0.000000000000     -0.022428448196  0.000000000000     -0.015207475714  0.000000000000
  11  44  0.007071780755  0.000000000000     -0.022517573997  0.000000000000      0.002745423820  0.000000000000
  11  45  0.015102261993  0.000000000000     -0.009159817219  0.000000000000      0.008056826250  0.000000000000
  11  46  0.023083393849  0.000000000000      0.002748556431  0.000000000000     -0.008086455530  0.000000000000
  11  47  0.023762830158  0.000000000000      0.004566209696  0.000000000000     -0.004536757024  0.000000000000
  11  48  0.022767943699  0.000000000000      0.004662524787  0.000000000000      0.004470976492  0.000000000000
  11  49  0.011962761780  0.000000000000      0.006773587762  0.000000000000     -0.006241856487  0.000000000000
  11  50 -0.006110042572  0.000000000000      0.016868121701  0.000000000000     -0.021885106184  0.000000000000
  11  51 -0.006850663389  0.000000000000      0.008002975946  0.000000000000     -0.017694654459  0.000000000000
  11  52  0.003207853849  0.000000000000      0.015416527757  0.000000000000     -0.023570492765  0.000000000000
  11  53  0.006473457319  0.000000000000      0.007891655178  0.000000000000     -0.029974293091  0.000000000000
  11  54 -0.000418126343  0.000000000000      0.023221512073  0.000000000000     -0.022980800981  0.000000000000
  11  55 -0.004043604981  0.000000000000      0.014340949566  0.000000000000     -0.026701884570  0.000000000000
  11  56 -0.009915214535  0.000000000000      0.014591689805  0.000000000000     -0.022779872514  0.000000000000
  11  57 -0.009950512615  0.000000000000      0.016866014486  0.000000000000     -0.018408446893  0.000000000000
  11  58 -0.023951407243  0.000000000000      0.036826499081  0.000000000000      0.002819464384  0.000000000000
  11  59  0.027032510794  0.000000000000      0.013309032308  0.000000000000     -0.003345285708  0.000000000000
  11  60 -0.010859621409  0.000000000000      0.007896350613  0.000000000000     -0.040424632596  0.000000000000
  11  61  0.008350694809  0.000000000000      0.015390887815  0.000000000000      0.024854754097  0.000000000000
  11  62 -0.001092251637  0.000000000000      0.011149634815  0.000000000000      0.004295583963  0.000000000000
  11  63  0.004459119379  0.000000000000      0.026397997508  0.000000000000     -0.017397708732  0.000000000000
  11  64  0.013598430923  0.000000000000      0.006379044544  0.000000000000      0.030538005732  0.000000000000
  11  65 -0.000909925108  0.000000000000      0.015181325069  0.000000000000      0.033461301865  0.000000000000
  11  66  0.004475321672  0.000000000000      0.025092960255  0.000000000000      0.014515554103  0.000000000000
  11  67  0.006492557040  0.000000000000      0.022428448196  0.000000000000      0.015207475714  0.000000000000
  11  68  0.007071780755  0.000000000000      0.022517573997  0.000000000000     -0.002745423820  0.000000000000
  11  69  0.015102261993  0.000000000000      0.009159817219  0.000000000000     -0.008056826250  0.000000000000
  11  70  0.023083393849  0.000000000000     -0.002748556431  0.000000000000      0.008086455530  0.000000000000
  11  71  0.023762830158  0.000000000000     -0.004566209696  0.000000000000      0.004536757024  0.000000000000
  11  72  0.022767943699  0.000000000000     -0.004662524787  0.000000000000     -0.004470976492  0.000000000000
  11  73 -0.011962761780  0.000000000000     -0.006773587762  0.000000000000     -0.006241856487  0.000000000000
  11  74  0.006110042572  0.000000000000     -0.016868121701  0.000000000000     -0.021885106184  0.000000000000
  11  75  0.006850663389  0.000000000000     -0.008002975946  0.000000000000     -0.017694654459  0.000000000000
  11  76 -0.003207853849  0.000000000000     -0.015416527757  0.000000000000     -0.023570492765  0.000000000000
  11  77 -0.006473457319  0.000000000000     -0.007891655178  0.000000000000     -0.029974293091  0.000000000000
  11  78  0.000418126343  0.000000000000     -0.023221512073  0.000000000000     -0.022980800981  0.000000000000
  11  79  0.004043604981  0.000000000000     -0.014340949566  0.000000000000     -0.026701884570  0.000000000000
  11  80  0.009915214535  0.000000000000     -0.014591689805  0.000000000000     -0.022779872514  0.000000000000
  11  81  0.009950512615  0.000000000000     -0.016866014486  0.000000000000     -0.018408446893  0.000000000000
  11  82  0.023951407243  0.000000000000     -0.036826499081  0.000000000000      0.002819464384  0.000000000000
  11  83 -0.027032510794  0.000000000000     -0.013309032308  0.000000000000     -0.003345285708  0.000000000000
  11  84  0.010859621409  0.000000000000     -0.007896350613  0.000000000000     -0.040424632596  0.000000000000
  11  85 -0.008350694809  0.000000000000     -0.015390887815  0.000000000000      0.024854754097  0.000000000000
  11  86  0.001092251637  0.000000000000     -0.011149634815  0.000000000000      0.004295583963  0.000000000000
  11  87 -0.004459119379  0.000000000000     -0.026397997508  0.000000000000     -0.017397708731  0.000000000000
  11  88 -0.013598430923  0.000000000000     -0.006379044544  0.000000000000      0.030538005732  0.000000000000
  11  89  0.000909925108  0.000000000000     -0.015181325069  0.000000000000      0.033461301864  0.000000000000
  11  90 -0.004475321672  0.000000000000     -0.025092960255  0.000000000000      0.014515554103  0.000000000000
  11  91 -0.006492557040  0.000000000000     -0.022428448196  0.000000000000      0.015207475714  0.000000000000
  11  92 -0.007071780755  0.000000000000     -0.022517573997  0.000000000000     -0.002745423820  0.000000000000
  11  93 -0.015102261993  0.000000000000     -0.009159817219  0.000000000000     -0.008056826250  0.000000000000
  11  94 -0.023083393849  0.000000000000      0.002748556431  0.000000000000      0.008086455530  0.000000000000
  11  95 -0.023762830158  0.000000000000      0.004566209696  0.000000000000      0.004536757024  0.000000000000
  11  96 -0.022767943699  0.000000000000      0.004662524787  0.000000000000     -0.004470976492  0.000000000000
  11  97 -0.016687988523  0.000000000000      0.044476596483  0.000000000000      0.079265396543  0.000000000000
  11  98 -0.003347548162  0.000000000000      0.067160309757  0.000000000000      0.080405121739  0.000000000000
  11  99  0.014238677946  0.000000000000      0.058336106787  0.000000000000      0.080625126485  0.000000000000
  11 100  0.026436130615  0.000000000000      0.055202188846  0.000000000000      0.074748167806  0.000000000000
  11 101  0.020813283301  0.000000000000      0.055919903979  0.000000000000      0.082464035013  0.000000000000
  11 102  0.011985174675  0.000000000000      0.061009140536  0.000000000000      0.061051720811  0.000000000000
  11 103 -0.025884127163  0.000000000000      0.045298134151  0.000000000000     -0.094573297982  0.000000000000
  11 104 -0.027631128363  0.000000000000      0.065462849451  0.000000000000     -0.052631954708  0.000000000000
  11 105 -0.018322610474  0.000000000000      0.084124829488  0.000000000000     -0.038141943838  0.000000000000
  11 106 -0.026034907657  0.000000000000      0.075475231252  0.000000000000      0.002822562914  0.000000000000
  11 107 -0.047776609791  0.000000000000      0.040442410609  0.000000000000      0.002583118534  0.000000000000
  11 108 -0.074947988215  0.000000000000     -0.006298769699  0.000000000000     -0.008849720356  0.000000000000
  11 109  0.016687988523  0.000000000000     -0.044476596483  0.000000000000      0.079265396543  0.000000000000
  11 110  0.003347548162  0.000000000000     -0.067160309757  0.000000000000      0.080405121739  0.000000000000
  11 111 -0.014238677946  0.000000000000     -0.058336106788  0.000000000000      0.080625126485  0.000000000000
  11 112 -0.026436130616  0.000000000000     -0.055202188846  0.000000000000      0.074748167806  0.000000000000
  11 113 -0.020813283301  0.000000000000     -0.055919903979  0.000000000000      0.082464035013  0.000000000000
  11 114 -0.011985174676  0.000000000000     -0.061009140536  0.000000000000      0.061051720811  0.000000000000
  11 115  0.025884127163  0.000000000000     -0.045298134151  0.000000000000     -0.094573297983  0.000000000000
  11 116  0.027631128363  0.000000000000     -0.065462849451  0.000000000000     -0.052631954708  0.000000000000
  11 117  0.018322610475  0.000000000000     -0.084124829488  0.000000000000     -0.038141943838  0.000000000000
  11 118  0.026034907657  0.000000000000     -0.075475231252  0.000000000000      0.002822562914  0.000000000000
  11 119  0.047776609791  0.000000000000     -0.040442410609  0.000000000000      0.002583118534  0.000000000000
  11 120  0.074947988215  0.000000000000      0.006298769699  0.000000000000     -0.008849720356  0.000000000000
  11 121  0.016687988523  0.000000000000      0.044476596483  0.000000000000     -0.079265396543  0.000000000000
  11 122  0.003347548162  0.000000000000      0.067160309757  0.000000000000     -0.080405121738  0.000000000000
  11 123 -0.014238677946  0.000000000000      0.058336106787  0.000000000000     -0.080625126484  0.000000000000
  11 124 -0.026436130615  0.000000000000      0.055202188846  0.000000000000     -0.074748167805  0.000000000000
  11 125 -0.020813283301  0.000000000000      0.055919903979  0.000000000000     -0.082464035012  0.000000000000
  11 126 -0.011985174675  0.000000000000      0.061009140536  0.000000000000     -0.061051720811  0.000000000000
  11 127  0.025884127163  0.000000000000      0.045298134150  0.000000000000      0.094573297983  0.000000000000
  11 128  0.027631128363  0.000000000000      0.065462849451  0.000000000000      0.052631954708  0.000000000000
  11 129  0.018322610474  0.000000000000      0.084124829488  0.000000000000      0.038141943838  0.000000000000
  11 130  0.026034907657  0.000000000000      0.075475231252  0.000000000000     -0.002822562915  0.000000000000
  11 131  0.047776609791  0.000000000000      0.040442410609  0.000000000000     -0.002583118534  0.000000000000
  11 132  0.074947988216  0.000000000000     -0.006298769699  0.000000000000      0.008849720356  0.000000000000
  11 133 -0.016687988523  0.000000000000     -0.044476596483  0.000000000000     -0.079265396543  0.000000000000
  11 134 -0.003347548162  0.000000000000     -0.067160309757  0.000000000000     -0.080405121738  0.000000000000
  11 135  0.014238677946  0.000000000000     -0.058336106787  0.000000000000     -0.080625126484  0.000000000000
  11 136  0.026436130615  0.000000000000     -0.055202188846  0.000000000000     -0.074748167805  0.000000000000
  11 137  0.020813283301  0.000000000000     -0.055919903979  0.000000000000     -0.082464035013  0.000000000000
  11 138  0.011985174675  0.000000000000     -0.061009140536  0.000000000000     -0.061051720811  0.000000000000
  11 139 -0.025884127163  0.000000000000     -0.045298134151  0.000000000000      0.094573297982  0.000000000000
  11 140 -0.027631128363  0.000000000000     -0.065462849451  0.000000000000      0.052631954708  0.000000000000
  11 141 -0.018322610474  0.000000000000     -0.084124829488  0.000000000000      0.038141943838  0.000000000000
  11 142 -0.026034907657  0.000000000000     -0.075475231252  0.000000000000     -0.002822562914  0.000000000000
  11 143 -0.047776609791  0.000000000000     -0.040442410609  0.000000000000     -0.002583118534  0.000000000000
  11 144 -0.074947988215  0.000000000000      0.006298769698  0.000000000000      0.008849720356  0.000000000000
  11 145 -0.021437327647  0.000000000000      0.084941494466  0.000000000000      0.092908705296  0.000000000000
  11 146 -0.036118689522  0.000000000000      0.032908884521  0.000000000000      0.054150939438  0.000000000000
  11 147  0.018837772035  0.000000000000      0.074023973457  0.000000000000      0.081308552999  0.000000000000
  11 148  0.031116208270  0.000000000000      0.065329393946  0.000000000000      0.072618565124  0.000000000000
  11 149  0.034966233233  0.000000000000      0.043064807808  0.000000000000      0.139082883379  0.000000000000
  11 150 -0.058892307573  0.000000000000      0.044837842630  0.000000000000     -0.025382925687  0.000000000000
  11 151 -0.031395630950  0.000000000000      0.054335422595  0.000000000000     -0.105177579311  0.000000000000
  11 152 -0.000378288196  0.000000000000      0.136698851424  0.000000000000     -0.053789076157  0.000000000000
  11 153 -0.015520622368  0.000000000000      0.109712136528  0.000000000000      0.034416248529  0.000000000000
  11 154 -0.066094931397  0.000000000000      0.025827742853  0.000000000000     -0.006992684710  0.000000000000
  11 155  0.021437327647  0.000000000000     -0.084941494467  0.000000000000      0.092908705296  0.000000000000
  11 156  0.036118689522  0.000000000000     -0.032908884521  0.000000000000      0.054150939438  0.000000000000
  11 157 -0.018837772035  0.000000000000     -0.074023973457  0.000000000000      0.081308552999  0.000000000000
  11 158 -0.031116208270  0.000000000000     -0.065329393946  0.000000000000      0.072618565124  0.000000000000
  11 159 -0.034966233234  0.000000000000     -0.043064807808  0.000000000000      0.139082883380  0.000000000000
  11 160  0.058892307574  0.000000000000     -0.044837842630  0.000000000000     -0.025382925687  0.000000000000
  11 161  0.031395630950  0.000000000000     -0.054335422595  0.000000000000     -0.105177579311  0.000000000000
  11 162  0.000378288196  0.000000000000     -0.136698851424  0.000000000000     -0.053789076157  0.000000000000
  11 163  0.015520622368  0.000000000000     -0.109712136528  0.000000000000      0.034416248529  0.000000000000
  11 164  0.066094931397  0.000000000000     -0.025827742853  0.000000000000     -0.006992684710  0.000000000000
  11 165  0.021437327647  0.000000000000      0.084941494467  0.000000000000     -0.092908705296  0.000000000000
  11 166  0.036118689522  0.000000000000      0.032908884521  0.000000000000     -0.054150939437  0.000000000000
  11 167 -0.018837772035  0.000000000000      0.074023973457  0.000000000000     -0.081308552999  0.000000000000
  11 168 -0.031116208270  0.000000000000      0.065329393946  0.000000000000     -0.072618565124  0.000000000000
  11 169 -0.034966233233  0.000000000000      0.043064807808  0.000000000000     -0.139082883379  0.000000000000
  11 170  0.058892307574  0.000000000000      0.044837842630  0.000000000000      0.025382925686  0.000000000000
  11 171  0.031395630950  0.000000000000      0.054335422595  0.000000000000      0.105177579311  0.000000000000
  11 172  0.000378288196  0.000000000000      0.136698851424  0.000000000000      0.053789076156  0.000000000000
  11 173  0.015520622368  0.000000000000      0.109712136528  0.000000000000     -0.034416248529  0.000000000000
  11 174  0.066094931397  0.000000000000      0.025827742853  0.000000000000      0.006992684710  0.000000000000
  11 175 -0.021437327647  0.000000000000     -0.084941494467  0.000000000000     -0.092908705296  0.000000000000
  11 176 -0.036118689522  0.000000000000     -0.032908884521  0.000000000000     -0.054150939437  0.000000000000
  11 177  0.018837772035  0.000000000000     -0.074023973457  0.000000000000     -0.081308552999  0.000000000000
  11 178  0.031116208270  0.000000000000     -0.065329393946  0.000000000000     -0.072618565124  0.000000000000
  11 179  0.034966233233  0.000000000000     -0.043064807808  0.000000000000     -0.139082883379  0.000000000000
  11 180 -0.058892307573  0.000000000000     -0.044837842630  0.000000000000      0.025382925686  0.000000000000
  11 181 -0.031395630950  0.000000000000     -0.054335422595  0.000000000000      0.105177579311  0.000000000000
  11 182 -0.000378288196  0.000000000000     -0.136698851424  0.000000000000      0.053789076156  0.000000000000
  11 183 -0.015520622368  0.000000000000     -0.109712136528  0.000000000000     -0.034416248529  0.000000000000
  11 184 -0.066094931397  0.000000000000     -0.025827742853  0.000000000000      0.006992684710  0.000000000000
  12   1  0.010460598949  0.000000000000      0.006183205932  0.000000000000     -0.002240347432  0.000000000000
  12   2 -0.011336848482  0.000000000000     -0.005120121869  0.000000000000      0.010470687774  0.000000000000
  12   3 -0.009178355714  0.000000000000      0.003574905740  0.000000000000      0.000273911887  0.000000000000
  12   4  0.013716363212  0.000000000000      0.017176231669  0.000000000000      0.014554296447  0.000000000000
  12   5 -0.016173270573  0.000000000000      0.015928862144  0.000000000000      0.003366664521  0.000000000000
  12   6 -0.004829462710  0.000000000000     -0.019072356623  0.000000000000     -0.019283814717  0.000000000000
  12   7 -0.004251381924  0.000000000000      0.006663310922  0.000000000000     -0.010131615974  0.000000000000
  12   8 -0.013182547469  0.000000000000      0.004792212071  0.000000000000     -0.004609221847  0.000000000000
  12   9 -0.028238050713  0.000000000000      0.007002350931  0.000000000000      0.009733712670  0.000000000000
  12  10 -0.113547359887  0.000000000000     -0.024930253887  0.000000000000      0.037806636961  0.000000000000
  12  11  0.069411860143  0.000000000000     -0.001152692314  0.000000000000     -0.011380859037  0.000000000000
  12  12 -0.068107851960  0.000000000000      0.039634908243  0.000000000000     -0.139151851961  0.000000000000
  12  13 -0.009011098263  0.000000000000      0.011695326525  0.000000000000      0.012772405041  0.000000000000
  12  14  0.000415131014  0.000000000000      0.000616992619  0.000000000000     -0.000832442889  0.000000000000
  12  15  0.024861534407  0.000000000000     -0.011998260009  0.000000000000     -0.017800288689  0.000000000000
  12  16  0.005160537180  0.000000000000      0.029720754814  0.000000000000      0.021170986430  0.000000000000
  12  17 -0.013736759681  0.000000000000      0.016185335233  0.000000000000      0.025921882529  0.000000000000
  12  18 -0.003205569784  0.000000000000     -0.006204840519  0.000000000000      0.002611238774  0.000000000000
  12  19  0.006895442367  0.000000000000      0.013005678128  0.000000000000      0.003424024386  0.000000000000
  12  20  0.021855055050  0.000000000000      0.009567603996  0.000000000000     -0.011472667425  0.000000000000
  12  21  0.017554168578  0.000000000000      0.010392355404  0.000000000000     -0.009726961662  0.000000000000
  12  22  0.015284405532  0.000000000000      0.007816308532  0.000000000000     -0.011132367115  0.000000000000
  12  23  0.013743684363  0.000000000000      0.006114649962  0.000000000000     -0.009747364642  0.000000000000
  12  24  0.014102111513  0.000000000000      0.007499272554  0.000000000000     -0.006067714612  0.000000000000
  12  25  0.010460598949  0.000000000000      0.006183205932  0.000000000000      0.002240347432  0.000000000000
  12  26 -0.011336848482  0.000000000000     -0.005120121869  0.000000000000     -0.010470687774  0.000000000000
  12  27 -0.009178355714  0.000000000000      0.003574905740  0.000000000000     -0.000273911887  0.000000000000
  12  28  0.013716363212  0.000000000000      0.017176231669  0.000000000000     -0.014554296447  0.000000000000
  12  29 -0.016173270573  0.000000000000      0.015928862144  0.000000000000     -0.003366664521  0.000000000000
  12  30 -0.004829462710  0.000000000000     -0.019072356622  0.000000000000      0.019283814716  0.000000000000
  12  31 -0.004251381924  0.000000000000      0.006663310922  0.000000000000      0.010131615974  0.000000000000
  12  32 -0.013182547469  0.000000000000      0.004792212071  0.000000000000      0.004609221847  0.000000000000
  12  33 -0.028238050713  0.000000000000      0.007002350931  0.000000000000     -0.009733712670  0.000000000000
  12  34 -0.113547359887  0.000000000000     -0.024930253887  0.000000000000     -0.037806636961  0.000000000000
  12  35  0.069411860143  0.000000000000     -0.001152692314  0.000000000000      0.011380859037  0.000000000000
  12  36 -0.068107851960  0.000000000000      0.039634908243  0.000000000000      0.139151851961  0.000000000000
  12  37 -0.009011098263  0.000000000000      0.011695326525  0.000000000000     -0.012772405041  0.000000000000
  12  38  0.000415131014  0.000000000000      0.000616992619  0.000000000000      0.000832442889  0.000000000000
  12  39  0.024861534407  0.000000000000     -0.011998260009  0.000000000000      0.017800288689  0.000000000000
  12  40  0.005160537180  0.000000000000      0.029720754814  0.000000000000     -0.021170986430  0.000000000000
  12  41 -0.013736759681  0.000000000000      0.016185335233  0.000000000000     -0.025921882529  0.000000000000
  12  42 -0.003205569784  0.000000000000     -0.006204840519  0.000000000000     -0.002611238774  0.000000000000
  12  43  0.006895442367  0.000000000000      0.013005678128  0.000000000000     -0.003424024386  0.000000000000
  12  44  0.021855055050  0.000000000000      0.009567603996  0.000000000000      0.011472667424  0.000000000000
  12  45  0.017554168578  0.000000000000      0.010392355404  0.000000000000      0.009726961662  0.000000000000
  12  46  0.015284405532  0.000000000000      0.007816308532  0.000000000000      0.011132367115  0.000000000000
  12  47  0.013743684363  0.000000000000      0.006114649962  0.000000000000      0.009747364642  0.000000000000
  12  48  0.014102111513  0.000000000000      0.007499272554  0.000000000000      0.006067714612  0.000000000000
  12  49  0.010460598949  0.000000000000     -0.006183205932  0.000000000000     -0.002240347432  0.000000000000
  12  50 -0.011336848482  0.000000000000      0.005120121869  0.000000000000      0.010470687774  0.000000000000
  12  51 -0.009178355714  0.000000000000     -0.003574905740  0.000000000000      0.000273911887  0.000000000000
  12  52  0.013716363212  0.000000000000     -0.017176231669  0.000000000000      0.014554296447  0.000000000000
  12  53 -0.016173270573  0.000000000000     -0.015928862144  0.000000000000      0.003366664521  0.000000000000
  12  54 -0.004829462710  0.000000000000      0.019072356623  0.000000000000     -0.019283814717  0.000000000000
  12  55 -0.004251381924  0.000000000000     -0.006663310922  0.000000000000     -0.010131615974  0.000000000000
  12  56 -0.013182547469  0.000000000000     -0.004792212071  0.000000000000     -0.004609221847  0.000000000000
  12  57 -0.028238050713  0.000000000000     -0.007002350931  0.000000000000      0.009733712670  0.000000000000
  12  58 -0.113547359887  0.000000000000      0.024930253887  0.000000000000      0.037806636961  0.000000000000
  12  59  0.069411860144  0.000000000000      0.001152692314  0.000000000000     -0.011380859037  0.000000000000
  12  60 -0.068107851960  0.000000000000     -0.039634908243  0.000000000000     -0.139151851961  0.000000000000
  12  61 -0.009011098263  0.000000000000     -0.011695326525  0.000000000000      0.012772405041  0.000000000000
  12  62  0.000415131014  0.000000000000     -0.000616992619  0.000000000000     -0.000832442889  0.000000000000
  12  63  0.024861534407  0.000000000000      0.011998260009  0.000000000000     -0.017800288689  0.000000000000
  12  64  0.005160537180  0.000000000000     -0.029720754814  0.000000000000      0.021170986430  0.000000000000
  12  65 -0.013736759681  0.000000000000     -0.016185335233  0.000000000000      0.025921882529  0.000000000000
  12  66 -0.003205569784  0.000000000000      0.006204840519  0.000000000000      0.002611238774  0.000000000000
  12  67  0.006895442367  0.000000000000     -0.013005678128  0.000000000000      0.003424024386  0.000000000000
  12  68  0.021855055050  0.000000000000     -0.009567603996  0.000000000000     -0.011472667424  0.000000000000
  12  69  0.017554168578  0.000000000000     -0.010392355404  0.000000000000     -0.009726961662  0.000000000000
  12  70  0.015284405532  0.000000000000     -0.007816308532  0.000000000000     -0.011132367115  0.000000000000
  12  71  0.013743684363  0.000000000000     -0.006114649963  0.000000000000     -0.009747364642  0.000000000000
  12  72  0.014102111513  0.000000000000     -0.007499272554  0.000000000000     -0.006067714612  0.000000000000
  12  73  0.010460598949  0.000000000000     -0.006183205932  0.000000000000      0.002240347432  0.000000000000
  12  74 -0.011336848482  0.000000000000      0.005120121869  0.000000000000     -0.010470687774  0.000000000000
  12  75 -0.009178355714  0.000000000000     -0.003574905740  0.000000000000     -0.000273911887  0.000000000000
  12  76  0.013716363212  0.000000000000     -0.017176231669  0.000000000000     -0.014554296447  0.000000000000
  12  77 -0.016173270573  0.000000000000     -0.015928862144  0.000000000000     -0.003366664521  0.000000000000
  12  78 -0.004829462710  0.000000000000      0.019072356623  0.000000000000      0.019283814717  0.000000000000
  12  79 -0.004251381924  0.000000000000     -0.006663310922  0.000000000000      0.010131615974  0.000000000000
  12  80 -0.013182547469  0.000000000000     -0.004792212071  0.000000000000      0.004609221847  0.000000000000
  12  81 -0.028238050713  0.000000000000     -0.007002350931  0.000000000000     -0.009733712670  0.000000000000
  12  82 -0.113547359887  0.000000000000      0.024930253887  0.000000000000     -0.037806636961  0.000000000000
  12  83  0.069411860144  0.000000000000      0.001152692314  0.000000000000      0.011380859037  0.000000000000
  12  84 -0.068107851960  0.000000000000     -0.039634908243  0.000000000000      0.139151851961  0.000000000000
  12  85 -0.009011098263  0.000000000000     -0.011695326525  0.000000000000     -0.012772405041  0.000000000000
  12  86  0.000415131014  0.000000000000     -0.000616992619  0.000000000000      0.000832442889  0.000000000000
  12  87  0.024861534408  0.000000000000      0.011998260010  0.000000000000      0.017800288689  0.000000000000
  12  88  0.005160537180  0.000000000000     -0.029720754814  0.000000000000     -0.021170986430  0.000000000000
  12  89 -0.013736759681  0.000000000000     -0.016185335233  0.000000000000     -0.025921882529  0.000000000000
  12  90 -0.003205569784  0.000000000000      0.006204840519  0.000000000000     -0.002611238774  0.000000000000
  12  91  0.006895442367  0.000000000000     -0.013005678128  0.000000000000     -0.003424024386  0.000000000000
  12  92  0.021855055050  0.000000000000     -0.009567603996  0.000000000000      0.011472667424  0.000000000000
  12  93  0.017554168578  0.000000000000     -0.010392355404  0.000000000000      0.009726961662  0.000000000000
  12  94  0.015284405532  0.000000000000     -0.007816308532  0.000000000000      0.011132367115  0.000000000000
  12  95  0.013743684363  0.000000000000     -0.006114649963  0.000000000000      0.009747364642  0.000000000000
  12  96  0.014102111513  0.000000000000     -0.007499272554  0.000000000000      0.006067714612  0.000000000000
  12  97  0.007550774995  0.000000000000      0.028034030144  0.000000000000      0.010376834953  0.000000000000
  12  98  0.018460402440  0.000000000000     -0.027479842237  0.000000000000     -0.032484737421  0.000000000000
  12  99 -0.018685635616  0.000000000000     -0.003342880394  0.000000000000     -0.019858907012  0.000000000000
  12 100 -0.034349760003  0.000000000000      0.004662542395  0.000000000000     -0.012748527982  0.000000000000
  12 101 -0.033008721062  0.000000000000      0.007789627076  0.000000000000     -0.045628409340  0.000000000000
  12 102 -0.115953438607  0.000000000000      0.016023328660  0.000000000000     -0.138551230312  0.000000000000
  12 103 -0.010582136896  0.000000000000      0.060268525694  0.000000000000      0.065537207510  0.000000000000
  12 104  0.013154212344  0.000000000000      0.019433236410  0.000000000000      0.014740872614  0.000000000000
  12 105  0.021514109096  0.000000000000      0.019393185679  0.000000000000      0.003324824305  0.000000000000
  12 106  0.055870867090  0.000000000000      0.014716492010  0.000000000000     -0.029547516619  0.000000000000
  12 107  0.061153377643  0.000000000000      0.033047714651  0.000000000000     -0.028364916891  0.000000000000
  12 108  0.051546712378  0.000000000000      0.027804134768  0.000000000000     -0.030465002201  0.000000000000
  12 109  0.007550774995  0.000000000000      0.028034030145  0.000000000000     -0.010376834953  0.000000000000
  12 110  0.018460402440  0.000000000000     -0.027479842237  0.000000000000      0.032484737421  0.000000000000
  12 111 -0.018685635616  0.000000000000     -0.003342880394  0.000000000000      0.019858907012  0.000000000000
  12 112 -0.034349760003  0.000000000000      0.004662542395  0.000000000000      0.012748527982  0.000000000000
  12 113 -0.033008721062  0.000000000000      0.007789627076  0.000000000000      0.045628409340  0.000000000000
  12 114 -0.115953438608  0.000000000000      0.016023328660  0.000000000000      0.138551230313  0.000000000000
  12 115 -0.010582136896  0.000000000000      0.060268525694  0.000000000000     -0.065537207510  0.000000000000
  12 116  0.013154212344  0.000000000000      0.019433236410  0.000000000000     -0.014740872614  0.000000000000
  12 117  0.021514109096  0.000000000000      0.019393185679  0.000000000000     -0.003324824305  0.000000000000
  12 118  0.055870867090  0.000000000000      0.014716492010  0.000000000000      0.029547516618  0.000000000000
  12 119  0.061153377643  0.000000000000      0.033047714651  0.000000000000      0.028364916890  0.000000000000
  12 120  0.051546712377  0.000000000000      0.027804134768  0.000000000000      0.030465002200  0.000000000000
  12 121  0.007550774995  0.000000000000     -0.028034030145  0.000000000000      0.010376834953  0.000000000000
  12 122  0.018460402440  0.000000000000      0.027479842237  0.000000000000     -0.032484737421  0.000000000000
  12 123 -0.018685635616  0.000000000000      0.003342880394  0.000000000000     -0.019858907011  0.000000000000
  12 124 -0.034349760003  0.000000000000     -0.004662542395  0.000000000000     -0.012748527982  0.000000000000
  12 125 -0.033008721062  0.000000000000     -0.007789627076  0.000000000000     -0.045628409340  0.000000000000
  12 126 -0.115953438607  0.000000000000     -0.016023328660  0.000000000000     -0.138551230313  0.000000000000
  12 127 -0.010582136896  0.000000000000     -0.060268525694  0.000000000000      0.065537207510  0.000000000000
  12 128  0.013154212344  0.000000000000     -0.019433236410  0.000000000000      0.014740872614  0.000000000000
  12 129  0.021514109096  0.000000000000     -0.019393185679  0.000000000000      0.003324824305  0.000000000000
  12 130  0.055870867090  0.000000000000     -0.014716492010  0.000000000000     -0.029547516618  0.000000000000
  12 131  0.061153377643  0.000000000000     -0.033047714651  0.000000000000     -0.028364916890  0.000000000000
  12 132  0.051546712377  0.000000000000     -0.027804134768  0.000000000000     -0.030465002200  0.000000000000
  12 133  0.007550774995  0.000000000000     -0.028034030145  0.000000000000     -0.010376834953  0.000000000000
  12 134  0.018460402440  0.000000000000      0.027479842237  0.000000000000      0.032484737421  0.000000000000
  12 135 -0.018685635616  0.000000000000      0.003342880394  0.000000000000      0.019858907012  0.000000000000
  12 136 -0.034349760003  0.000000000000     -0.004662542395  0.000000000000      0.012748527982  0.000000000000
  12 137 -0.033008721062  0.000000000000     -0.007789627076  0.000000000000      0.045628409340  0.000000000000
  12 138 -0.115953438608  0.000000000000     -0.016023328660  0.000000000000      0.138551230313  0.000000000000
  12 139 -0.010582136896  0.000000000000     -0.060268525694  0.000000000000     -0.065537207510  0.000000000000
  12 140  0.013154212344  0.000000000000     -0.019433236410  0.000000000000     -0.014740872614  0.000000000000
  12 141  0.021514109096  0.000000000000     -0.019393185679  0.000000000000     -0.003324824305  0.000000000000
  12 142  0.055870867090  0.000000000000     -0.014716492010  0.000000000000      0.029547516618  0.000000000000
  12 143  0.061153377644  0.000000000000     -0.033047714651  0.000000000000      0.028364916890  0.000000000000
  12 144  0.051546712378  0.000000000000     -0.027804134768  0.000000000000      0.030465002200  0.000000000000
  12 145  0.132121569933  0.000000000000     -0.063941938055  0.000000000000     -0.042693242923  0.000000000000
  12 146  0.028874777494  0.000000000000      0.016210533028  0.000000000000      0.003646504411  0.000000000000
  12 147 -0.047471073663  0.000000000000     -0.023604114822  0.000000000000      0.001473707605  0.000000000000
  12 148 -0.041833891222  0.000000000000      0.000698871513  0.000000000000      0.003880747279  0.000000000000
  12 149 -0.108008551635  0.000000000000      0.042509397634  0.000000000000     -0.228826746852  0.000000000000
  12 150  0.071592393016  0.000000000000      0.040454362334  0.000000000000     -0.022632705581  0.000000000000
  12 151 -0.028584356069  0.000000000000      0.057214402284  0.000000000000      0.079259734520  0.000000000000
  12 152  0.005873931424  0.000000000000     -0.002719412778  0.000000000000      0.009232778115  0.000000000000
  12 153  0.064518944262  0.000000000000     -0.040260653730  0.000000000000     -0.053319484232  0.000000000000
  12 154  0.067798552170  0.000000000000      0.044302671272  0.000000000000     -0.034368030294  0.000000000000
  12 155  0.132121569933  0.000000000000     -0.063941938055  0.000000000000      0.042693242923  0.000000000000
  12 156  0.028874777494  0.000000000000      0.016210533028  0.000000000000     -0.003646504412  0.000000000000
  12 157 -0.047471073663  0.000000000000     -0.023604114822  0.000000000000     -0.001473707605  0.000000000000
  12 158 -0.041833891223  0.000000000000      0.000698871513  0.000000000000     -0.003880747279  0.000000000000
  12 159 -0.108008551636  0.000000000000      0.042509397634  0.000000000000      0.228826746852  0.000000000000
  12 160  0.071592393015  0.000000000000      0.040454362334  0.000000000000      0.022632705580  0.000000000000
  12 161 -0.028584356069  0.000000000000      0.057214402284  0.000000000000     -0.079259734519  0.000000000000
  12 162  0.005873931425  0.000000000000     -0.002719412778  0.000000000000     -0.009232778115  0.000000000000
  12 163  0.064518944262  0.000000000000     -0.040260653730  0.000000000000      0.053319484231  0.000000000000
  12 164  0.067798552169  0.000000000000      0.044302671272  0.000000000000      0.034368030293  0.000000000000
  12 165  0.132121569933  0.000000000000      0.063941938055  0.000000000000     -0.042693242923  0.000000000000
  12 166  0.028874777494  0.000000000000     -0.016210533028  0.000000000000      0.003646504412  0.000000000000
  12 167 -0.047471073664  0.000000000000      0.023604114822  0.000000000000      0.001473707605  0.000000000000
  12 168 -0.041833891223  0.000000000000     -0.000698871513  0.000000000000      0.003880747279  0.000000000000
  12 169 -0.108008551636  0.000000000000     -0.042509397635  0.000000000000     -0.228826746852  0.000000000000
  12 170  0.071592393015  0.000000000000     -0.040454362334  0.000000000000     -0.022632705580  0.000000000000
  12 171 -0.028584356068  0.000000000000     -0.057214402284  0.000000000000      0.079259734519  0.000000000000
  12 172  0.005873931425  0.000000000000      0.002719412778  0.000000000000      0.009232778115  0.000000000000
  12 173  0.064518944263  0.000000000000      0.040260653730  0.000000000000     -0.053319484231  0.000000000000
  12 174  0.067798552170  0.000000000000     -0.044302671272  0.000000000000     -0.034368030293  0.000000000000
  12 175  0.132121569933  0.000000000000      0.063941938055  0.000000000000      0.042693242923  0.000000000000
  12 176  0.028874777494  0.000000000000     -0.016210533028  0.000000000000     -0.003646504411  0.000000000000
  12 177 -0.047471073663  0.000000000000      0.023604114822  0.000000000000     -0.001473707605  0.000000000000
  12 178 -0.041833891223  0.000000000000     -0.000698871513  0.000000000000     -0.003880747279  0.000000000000
  12 179 -0.108008551636  0.000000000000     -0.042509397634  0.000000000000      0.228826746853  0.000000000000
  12 180  0.071592393015  0.000000000000     -0.040454362334  0.000000000000      0.022632705580  0.000000000000
  12 181 -0.028584356069  0.000000000000     -0.057214402284  0.000000000000     -0.079259734519  0.000000000000
  12 182  0.005873931425  0.000000000000      0.002719412778  0.000000000000     -0.009232778115  0.000000000000
  12 183  0.064518944263  0.000000000000      0.040260653730  0.000000000000      0.053319484231  0.000000000000
  12 184  0.067798552170  0.000000000000     -0.044302671272  0.000000000000      0.034368030293  0.000000000000
  13   1  0.013021219091  0.000000000000      0.003093371681  0.000000000000      0.000777581604  0.000000000000
  13   2 -0.020422319502  0.000000000000     -0.002261831632  0.000000000000      0.012671923523  0.000000000000
  13   3 -0.008597898919  0.000000000000     -0.003720113990  0.000000000000      0.001108340356  0.000000000000
  13   4  0.017428781614  0.000000000000      0.019119124749  0.000000000000      0.020926981892  0.000000000000
  13   5 -0.017668525994  0.000000000000      0.014648003818  0.000000000000      0.010792845920  0.000000000000
  13   6 -0.005004449749  0.000000000000     -0.024559310308  0.000000000000     -0.016246484990  0.000000000000
  13   7 -0.004626378581  0.000000000000      0.011037039739  0.000000000000     -0.003579601391  0.000000000000
  13   8 -0.012094185279  0.000000000000      0.003159922074  0.000000000000     -0.000094134375  0.000000000000
  13   9 -0.016893955113  0.000000000000     -0.001916099660  0.000000000000      0.011574648263  0.000000000000
  13  10 -0.088353095795  0.000000000000     -0.038385981884  0.000000000000      0.053408391389  0.000000000000
  13  11  0.095853227317  0.000000000000     -0.000729109778  0.000000000000      0.009969600335  0.000000000000
  13  12 -0.042367780740  0.000000000000      0.040867016362  0.000000000000     -0.117849825060  0.000000000000
  13  13  0.013052423292  0.000000000000     -0.009757528134  0.000000000000     -0.017364232637  0.000000000000
  13  14  0.003723553829  0.000000000000      0.013762425135  0.000000000000      0.003773059710  0.000000000000
  13  15  0.046134607732  0.000000000000     -0.019941349996  0.000000000000      0.002048502510  0.000000000000
  13  16  0.009581874161  0.000000000000     -0.017687860463  0.000000000000     -0.012714617243  0.000000000000
  13  17  0.019121659742  0.000000000000     -0.002614238237  0.000000000000     -0.020328832658  0.000000000000
  13  18  0.015070881989  0.000000000000      0.007753629545  0.000000000000     -0.000491014841  0.000000000000
  13  19  0.016440090533  0.000000000000      0.018435424454  0.000000000000      0.015106529104  0.000000000000
  13  20  0.047716337933  0.000000000000      0.012683764648  0.000000000000      0.004353731787  0.000000000000
  13  21  0.022513805021  0.000000000000     -0.015478089856  0.000000000000      0.020356041100  0.000000000000
  13  22 -0.006667012184  0.000000000000     -0.005367357493  0.000000000000      0.002071977366  0.000000000000
  13  23 -0.001727341922  0.000000000000      0.000310960676  0.000000000000     -0.002084998985  0.000000000000
  13  24  0.002006772124  0.000000000000     -0.010047675900  0.000000000000      0.013330907590  0.000000000000
  13  25  0.013021219091  0.000000000000      0.003093371681  0.000000000000     -0.000777581604  0.000000000000
  13  26 -0.020422319502  0.000000000000     -0.002261831632  0.000000000000     -0.012671923523  0.000000000000
  13  27 -0.008597898919  0.000000000000     -0.003720113990  0.000000000000     -0.001108340356  0.000000000000
  13  28  0.017428781614  0.000000000000      0.019119124749  0.000000000000     -0.020926981892  0.000000000000
  13  29 -0.017668525994  0.000000000000      0.014648003818  0.000000000000     -0.010792845920  0.000000000000
  13  30 -0.005004449749  0.000000000000     -0.024559310308  0.000000000000      0.016246484990  0.000000000000
  13  31 -0.004626378581  0.000000000000      0.011037039739  0.000000000000      0.003579601391  0.000000000000
  13  32 -0.012094185279  0.000000000000      0.003159922074  0.000000000000      0.000094134375  0.000000000000
  13  33 -0.016893955113  0.000000000000     -0.001916099660  0.000000000000     -0.011574648263  0.000000000000
  13  34 -0.088353095795  0.000000000000     -0.038385981884  0.000000000000     -0.053408391389  0.000000000000
  13  35  0.095853227317  0.000000000000     -0.000729109778  0.000000000000     -0.009969600335  0.000000000000
  13  36 -0.042367780740  0.000000000000      0.040867016362  0.000000000000      0.117849825060  0.000000000000
  13  37  0.013052423292  0.000000000000     -0.009757528134  0.000000000000      0.017364232637  0.000000000000
  13  38  0.003723553829  0.000000000000      0.013762425135  0.000000000000     -0.003773059710  0.000000000000
  13  39  0.046134607732  0.000000000000     -0.019941349996  0.000000000000     -0.002048502510  0.000000000000
  13  40  0.009581874161  0.000000000000     -0.017687860463  0.000000000000      0.012714617243  0.000000000000
  13  41  0.019121659742  0.000000000000     -0.002614238237  0.000000000000      0.020328832658  0.000000000000
  13  42  0.015070881989  0.000000000000      0.007753629545  0.000000000000      0.000491014841  0.000000000000
  13  43  0.016440090533  0.000000000000      0.018435424454  0.000000000000     -0.015106529104  0.000000000000
  13  44  0.047716337933  0.000000000000      0.012683764648  0.000000000000     -0.004353731787  0.000000000000
  13  45  0.022513805021  0.000000000000     -0.015478089856  0.000000000000     -0.020356041100  0.000000000000
  13  46 -0.006667012184  0.000000000000     -0.005367357493  0.000000000000     -0.002071977366  0.000000000000
  13  47 -0.001727341922  0.000000000000      0.000310960676  0.000000000000      0.002084998985  0.000000000000
  13  48  0.002006772124  0.000000000000     -0.010047675900  0.000000000000     -0.013330907590  0.000000000000
  13  49 -0.013021219091  0.000000000000      0.003093371681  0.000000000000     -0.000777581604  0.000000000000
  13  50  0.020422319502  0.000000000000     -0.002261831632  0.000000000000     -0.012671923523  0.000000000000
  13  51  0.008597898919  0.000000000000     -0.003720113990  0.000000000000     -0.001108340356  0.000000000000
  13  52 -0.017428781614  0.000000000000      0.019119124749  0.000000000000     -0.020926981892  0.000000000000
  13  53  0.017668525994  0.000000000000      0.014648003818  0.000000000000     -0.010792845919  0.000000000000
  13  54  0.005004449749  0.000000000000     -0.024559310308  0.000000000000      0.016246484990  0.000000000000
  13  55  0.004626378581  0.000000000000      0.011037039739  0.000000000000      0.003579601391  0.000000000000
  13  56  0.012094185278  0.000000000000      0.003159922074  0.000000000000      0.000094134375  0.000000000000
  13  57  0.016893955113  0.000000000000     -0.001916099660  0.000000000000     -0.011574648263  0.000000000000
  13  58  0.088353095795  0.000000000000     -0.038385981884  0.000000000000     -0.053408391389  0.000000000000
  13  59 -0.095853227317  0.000000000000     -0.000729109778  0.000000000000     -0.009969600335  0.000000000000
  13  60  0.042367780740  0.000000000000      0.040867016362  0.000000000000      0.117849825059  0.000000000000
  13  61 -0.013052423292  0.000000000000     -0.009757528135  0.000000000000      0.017364232637  0.000000000000
  13  62 -0.003723553829  0.000000000000      0.013762425135  0.000000000000     -0.003773059710  0.000000000000
  13  63 -0.046134607732  0.000000000000     -0.019941349996  0.000000000000     -0.002048502510  0.000000000000
  13  64 -0.009581874161  0.000000000000     -0.017687860463  0.000000000000      0.012714617243  0.000000000000
  13  65 -0.019121659742  0.000000000000     -0.002614238237  0.000000000000      0.020328832658  0.000000000000
  13  66 -0.015070881989  0.000000000000      0.007753629545  0.000000000000      0.000491014841  0.000000000000
  13  67 -0.016440090533  0.000000000000      0.018435424454  0.000000000000     -0.015106529104  0.000000000000
  13  68 -0.047716337933  0.000000000000      0.012683764648  0.000000000000     -0.004353731787  0.000000000000
  13  69 -0.022513805021  0.000000000000     -0.015478089856  0.000000000000     -0.020356041100  0.000000000000
  13  70  0.006667012184  0.000000000000     -0.005367357493  0.000000000000     -0.002071977366  0.000000000000
  13  71  0.001727341922  0.000000000000      0.000310960676  0.000000000000      0.002084998985  0.000000000000
  13  72 -0.002006772124  0.000000000000     -0.010047675901  0.000000000000     -0.013330907590  0.000000000000
  13  73 -0.013021219091  0.000000000000      0.003093371681  0.000000000000      0.000777581604  0.000000000000
  13  74  0.020422319502  0.000000000000     -0.002261831632  0.000000000000      0.012671923523  0.000000000000
  13  75  0.008597898919  0.000000000000     -0.003720113990  0.000000000000      0.001108340356  0.000000000000
  13  76 -0.017428781614  0.000000000000      0.019119124749  0.000000000000      0.020926981892  0.000000000000
  13  77  0.017668525994  0.000000000000      0.014648003818  0.000000000000      0.010792845920  0.000000000000
  13  78  0.005004449749  0.000000000000     -0.024559310308  0.000000000000     -0.016246484990  0.000000000000
  13  79  0.004626378581  0.000000000000      0.011037039739  0.000000000000     -0.003579601391  0.000000000000
  13  80  0.012094185278  0.000000000000      0.003159922074  0.000000000000     -0.000094134375  0.000000000000
  13  81  0.016893955113  0.000000000000     -0.001916099660  0.000000000000      0.011574648263  0.000000000000
  13  82  0.088353095794  0.000000000000     -0.038385981884  0.000000000000      0.053408391389  0.000000000000
  13  83 -0.095853227316  0.000000000000     -0.000729109778  0.000000000000      0.009969600335  0.000000000000
  13  84  0.042367780740  0.000000000000      0.040867016361  0.000000000000     -0.117849825059  0.000000000000
  13  85 -0.013052423292  0.000000000000     -0.009757528135  0.000000000000     -0.017364232637  0.000000000000
  13  86 -0.003723553829  0.000000000000      0.013762425135  0.000000000000      0.003773059710  0.000000000000
  13  87 -0.046134607732  0.000000000000     -0.019941349996  0.000000000000      0.002048502510  0.000000000000
  13  88 -0.009581874161  0.000000000000     -0.017687860463  0.000000000000     -0.012714617243  0.000000000000
  13  89 -0.019121659742  0.000000000000     -0.002614238237  0.000000000000     -0.020328832658  0.000000000000
  13  90 -0.015070881989  0.000000000000      0.007753629545  0.000000000000     -0.000491014841  0.000000000000
  13  91 -0.016440090533  0.000000000000      0.018435424454  0.000000000000      0.015106529104  0.000000000000
  13  92 -0.047716337933  0.000000000000      0.012683764648  0.000000000000      0.004353731787  0.000000000000
  13  93 -0.022513805021  0.000000000000     -0.015478089856  0.000000000000      0.020356041100  0.000000000000
  13  94  0.006667012184  0.000000000000     -0.005367357493  0.000000000000      0.002071977366  0.000000000000
  13  95  0.001727341922  0.000000000000      0.000310960676  0.000000000000     -0.002084998985  0.000000000000
  13  96 -0.002006772124  0.000000000000     -0.010047675900  0.000000000000      0.013330907590  0.000000000000
  13  97  0.013187021884  0.000000000000      0.025205523397  0.000000000000      0.028237334824  0.000000000000
  13  98  0.024516648346  0.000000000000     -0.035336763683  0.000000000000     -0.017774731182  0.000000000000
  13  99 -0.023996002291  0.000000000000     -0.003001682414  0.000000000000     -0.003540099181  0.000000000000
  13 100 -0.031297728613  0.000000000000     -0.006527758969  0.000000000000     -0.000641497842  0.000000000000
  13 101 -0.006077109707  0.000000000000     -0.006422950742  0.000000000000     -0.029988533308  0.000000000000
  13 102 -0.036537142699  0.000000000000      0.007333739915  0.000000000000     -0.078343202511  0.000000000000
  13 103  0.046424965621  0.000000000000     -0.029261614064  0.000000000000     -0.047648081799  0.000000000000
  13 104  0.040363279467  0.000000000000     -0.003292729083  0.000000000000      0.002891992210  0.000000000000
  13 105  0.050594716008  0.000000000000      0.028152205042  0.000000000000      0.029823809251  0.000000000000
  13 106  0.115298401368  0.000000000000     -0.001136468212  0.000000000000      0.034288940627  0.000000000000
  13 107  0.066420573821  0.000000000000     -0.021559372611  0.000000000000      0.041914496030  0.000000000000
  13 108  0.004325394743  0.000000000000     -0.011751712892  0.000000000000      0.014593299403  0.000000000000
  13 109  0.013187021884  0.000000000000      0.025205523397  0.000000000000     -0.028237334824  0.000000000000
  13 110  0.024516648346  0.000000000000     -0.035336763683  0.000000000000      0.017774731182  0.000000000000
  13 111 -0.023996002291  0.000000000000     -0.003001682414  0.000000000000      0.003540099181  0.000000000000
  13 112 -0.031297728613  0.000000000000     -0.006527758969  0.000000000000      0.000641497842  0.000000000000
  13 113 -0.006077109707  0.000000000000     -0.006422950742  0.000000000000      0.029988533308  0.000000000000
  13 114 -0.036537142699  0.000000000000      0.007333739915  0.000000000000      0.078343202511  0.000000000000
  13 115  0.046424965621  0.000000000000     -0.029261614064  0.000000000000      0.047648081799  0.000000000000
  13 116  0.040363279467  0.000000000000     -0.003292729083  0.000000000000     -0.002891992210  0.000000000000
  13 117  0.050594716007  0.000000000000      0.028152205043  0.000000000000     -0.029823809251  0.000000000000
  13 118  0.115298401368  0.000000000000     -0.001136468211  0.000000000000     -0.034288940627  0.000000000000
  13 119  0.066420573821  0.000000000000     -0.021559372611  0.000000000000     -0.041914496030  0.000000000000
  13 120  0.004325394743  0.000000000000     -0.011751712892  0.000000000000     -0.014593299403  0.000000000000
  13 121 -0.013187021884  0.000000000000      0.025205523397  0.000000000000     -0.028237334824  0.000000000000
  13 122 -0.024516648346  0.000000000000     -0.035336763683  0.000000000000      0.017774731182  0.000000000000
  13 123  0.023996002291  0.000000000000     -0.003001682414  0.000000000000      0.003540099181  0.000000000000
  13 124  0.031297728613  0.000000000000     -0.006527758969  0.000000000000      0.000641497842  0.000000000000
  13 125  0.006077109707  0.000000000000     -0.006422950742  0.000000000000      0.029988533308  0.000000000000
  13 126  0.036537142698  0.000000000000      0.007333739915  0.000000000000      0.078343202510  0.000000000000
  13 127 -0.046424965621  0.000000000000     -0.029261614065  0.000000000000      0.047648081799  0.000000000000
  13 128 -0.040363279467  0.000000000000     -0.003292729083  0.000000000000     -0.002891992210  0.000000000000
  13 129 -0.050594716008  0.000000000000      0.028152205043  0.000000000000     -0.029823809251  0.000000000000
  13 130 -0.115298401368  0.000000000000     -0.001136468212  0.000000000000     -0.034288940627  0.000000000000
  13 131 -0.066420573821  0.000000000000     -0.021559372611  0.000000000000     -0.041914496031  0.000000000000
  13 132 -0.004325394743  0.000000000000     -0.011751712892  0.000000000000     -0.014593299403  0.000000000000
  13 133 -0.013187021884  0.000000000000      0.025205523397  0.000000000000      0.028237334824  0.000000000000
  13 134 -0.024516648345  0.000000000000     -0.035336763683  0.000000000000     -0.017774731182  0.000000000000
  13 135  0.023996002291  0.000000000000     -0.003001682414  0.000000000000     -0.003540099180  0.000000000000
  13 136  0.031297728613  0.000000000000     -0.006527758969  0.000000000000     -0.000641497842  0.000000000000
  13 137  0.006077109707  0.000000000000     -0.006422950742  0.000000000000     -0.029988533308  0.000000000000
  13 138  0.036537142698  0.000000000000      0.007333739915  0.000000000000     -0.078343202510  0.000000000000
  13 139 -0.046424965621  0.000000000000     -0.029261614064  0.000000000000     -0.047648081799  0.000000000000
  13 140 -0.040363279467  0.000000000000     -0.003292729083  0.000000000000      0.002891992210  0.000000000000
  13 141 -0.050594716007  0.000000000000      0.028152205043  0.000000000000      0.029823809250  0.000000000000
  13 142 -0.115298401368  0.000000000000     -0.001136468211  0.000000000000      0.034288940627  0.000000000000
  13 143 -0.066420573820  0.000000000000     -0.021559372611  0.000000000000      0.041914496030  0.000000000000
  13 144 -0.004325394743  0.000000000000     -0.011751712892  0.000000000000      0.014593299403  0.000000000000
  13 145  0.156573917610  0.000000000000     -0.079838035058  0.000000000000     -0.026589254413  0.000000000000
  13 146  0.035845008272  0.000000000000      0.001089659761  0.000000000000      0.011484662802  0.000000000000
  13 147 -0.076779194650  0.000000000000     -0.022270374675  0.000000000000      0.013668101116  0.000000000000
  13 148 -0.046510862335  0.000000000000     -0.028102555442  0.000000000000      0.008615660181  0.000000000000
  13 149 -0.058777426248  0.000000000000      0.047842295078  0.000000000000     -0.192371788701  0.000000000000
  13 150  0.018142338204  0.000000000000     -0.045404942559  0.000000000000      0.049484812246  0.000000000000
  13 151  0.057021460828  0.000000000000     -0.048344483510  0.000000000000     -0.074299114405  0.000000000000
  13 152  0.017874856060  0.000000000000      0.054400948032  0.000000000000      0.028963881294  0.000000000000
  13 153  0.171391783681  0.000000000000     -0.085809477919  0.000000000000      0.068590973018  0.000000000000
  13 154  0.058941590188  0.000000000000      0.012744539882  0.000000000000      0.012679784827  0.000000000000
  13 155  0.156573917610  0.000000000000     -0.079838035058  0.000000000000      0.026589254413  0.000000000000
  13 156  0.035845008272  0.000000000000      0.001089659761  0.000000000000     -0.011484662802  0.000000000000
  13 157 -0.076779194650  0.000000000000     -0.022270374675  0.000000000000     -0.013668101116  0.000000000000
  13 158 -0.046510862335  0.000000000000     -0.028102555442  0.000000000000     -0.008615660181  0.000000000000
  13 159 -0.058777426248  0.000000000000      0.047842295078  0.000000000000      0.192371788701  0.000000000000
  13 160  0.018142338204  0.000000000000     -0.045404942559  0.000000000000     -0.049484812246  0.000000000000
  13 161  0.057021460828  0.000000000000     -0.048344483510  0.000000000000      0.074299114405  0.000000000000
  13 162  0.017874856060  0.000000000000      0.054400948032  0.000000000000     -0.028963881294  0.000000000000
  13 163  0.171391783681  0.000000000000     -0.085809477919  0.000000000000     -0.068590973018  0.000000000000
  13 164  0.058941590188  0.000000000000      0.012744539882  0.000000000000     -0.012679784827  0.000000000000
  13 165 -0.156573917609  0.000000000000     -0.079838035058  0.000000000000      0.026589254413  0.000000000000
  13 166 -0.035845008272  0.000000000000      0.001089659761  0.000000000000     -0.011484662802  0.000000000000
  13 167  0.076779194650  0.000000000000     -0.022270374675  0.000000000000     -0.013668101116  0.000000000000
  13 168  0.046510862335  0.000000000000     -0.028102555442  0.000000000000     -0.008615660181  0.000000000000
  13 169  0.058777426247  0.000000000000      0.047842295078  0.000000000000      0.192371788701  0.000000000000
  13 170 -0.018142338203  0.000000000000     -0.045404942559  0.000000000000     -0.049484812246  0.000000000000
  13 171 -0.057021460828  0.000000000000     -0.048344483510  0.000000000000      0.074299114405  0.000000000000
  13 172 -0.017874856060  0.000000000000      0.054400948032  0.000000000000     -0.028963881294  0.000000000000
  13 173 -0.171391783681  0.000000000000     -0.085809477919  0.000000000000     -0.068590973018  0.000000000000
  13 174 -0.058941590188  0.000000000000      0.012744539882  0.000000000000     -0.012679784827  0.000000000000
  13 175 -0.156573917609  0.000000000000     -0.079838035058  0.000000000000     -0.026589254412  0.000000000000
  13 176 -0.035845008271  0.000000000000      0.001089659761  0.000000000000      0.011484662802  0.000000000000
  13 177  0.076779194650  0.000000000000     -0.022270374675  0.000000000000      0.013668101116  0.000000000000
  13 178  0.046510862335  0.000000000000     -0.028102555442  0.000000000000      0.008615660181  0.000000000000
  13 179  0.058777426247  0.000000000000      0.047842295078  0.000000000000     -0.192371788700  0.000000000000
  13 180 -0.018142338203  0.000000000000     -0.045404942559  0.000000000000      0.049484812246  0.000000000000
  13 181 -0.057021460828  0.000000000000     -0.048344483510  0.000000000000     -0.074299114405  0.000000000000
  13 182 -0.017874856060  0.000000000000      0.054400948032  0.000000000000      0.028963881294  0.000000000000
  13 183 -0.171391783680  0.000000000000     -0.085809477919  0.000000000000      0.068590973018  0.000000000000
  13 184 -0.058941590187  0.000000000000      0.012744539882  0.000000000000      0.012679784827  0.000000000000
  14   1 -0.020013101205  0.000000000000     -0.008020559630  0.000000000000      0.004176259961  0.000000000000
  14   2  0.021862617422  0.000000000000     -0.008286581824  0.000000000000      0.000783658800  0.000000000000
  14   3  0.010414194612  0.000000000000      0.006190342758  0.000000000000      0.009293128059  0.000000000000
  14   4 -0.010265648374  0.000000000000     -0.010062882707  0.000000000000      0.011170077263  0.000000000000
  14   5 -0.003568345718  0.000000000000     -0.008940794573  0.000000000000      0.012984603175  0.000000000000
  14   6  0.001201206718  0.000000000000      0.012878585327  0.000000000000      0.014130325344  0.000000000000
  14   7  0.004317122525  0.000000000000     -0.018958117488  0.000000000000      0.006873856274  0.000000000000
  14   8  0.005884027426  0.000000000000     -0.016722250002  0.000000000000      0.005708846013  0.000000000000
  14   9 -0.018888357788  0.000000000000      0.002461992902  0.000000000000      0.017174641413  0.000000000000
  14  10 -0.033147624247  0.000000000000      0.013801694409  0.000000000000     -0.017238759361  0.000000000000
  14  11 -0.076138867210  0.000000000000     -0.017503533273  0.000000000000     -0.017149539167  0.000000000000
  14  12 -0.044596811979  0.000000000000     -0.033547911468  0.000000000000      0.008529381732  0.000000000000
  14  13  0.026416056820  0.000000000000     -0.008295655729  0.000000000000      0.013096068069  0.000000000000
  14  14 -0.003964056992  0.000000000000     -0.032122327761  0.000000000000     -0.001183636998  0.000000000000
  14  15 -0.046553918144  0.000000000000      0.003579485171  0.000000000000      0.001788812207  0.000000000000
  14  16  0.009667243674  0.000000000000     -0.020952822821  0.000000000000      0.004714546810  0.000000000000
  14  17  0.019270706305  0.000000000000     -0.023336069538  0.000000000000      0.008268948508  0.000000000000
  14  18  0.006628393704  0.000000000000     -0.000762027185  0.000000000000      0.004314149033  0.000000000000
  14  19 -0.012900948914  0.000000000000     -0.043432757654  0.000000000000     -0.007363142675  0.000000000000
  14  20 -0.056320156160  0.000000000000     -0.029185950950  0.000000000000     -0.010263651212  0.000000000000
  14  21 -0.032650849668  0.000000000000      0.013534318884  0.000000000000     -0.021128149625  0.000000000000
  14  22  0.004539872286  0.000000000000      0.008900780681  0.000000000000      0.003046956958  0.000000000000
  14  23 -0.008753832376  0.000000000000     -0.001884518255  0.000000000000      0.001071200587  0.000000000000
  14  24 -0.014358407926  0.000000000000      0.018528413006  0.000000000000     -0.014373954025  0.000000000000
  14  25  0.020013101205  0.000000000000      0.008020559630  0.000000000000      0.004176259961  0.000000000000
  14  26 -0.021862617422  0.000000000000      0.008286581824  0.000000000000      0.000783658800  0.000000000000
  14  27 -0.010414194612  0.000000000000     -0.006190342758  0.000000000000      0.009293128059  0.000000000000
  14  28  0.010265648374  0.000000000000      0.010062882707  0.000000000000      0.011170077264  0.000000000000
  14  29  0.003568345719  0.000000000000      0.008940794573  0.000000000000      0.012984603175  0.000000000000
  14  30 -0.001201206718  0.000000000000     -0.012878585327  0.000000000000      0.014130325344  0.000000000000
  14  31 -0.004317122525  0.000000000000      0.018958117488  0.000000000000      0.006873856274  0.000000000000
  14  32 -0.005884027426  0.000000000000      0.016722250002  0.000000000000      0.005708846013  0.000000000000
  14  33  0.018888357788  0.000000000000     -0.002461992902  0.000000000000      0.017174641413  0.000000000000
  14  34  0.033147624247  0.000000000000     -0.013801694409  0.000000000000     -0.017238759361  0.000000000000
  14  35  0.076138867209  0.000000000000      0.017503533273  0.000000000000     -0.017149539167  0.000000000000
  14  36  0.044596811979  0.000000000000      0.033547911468  0.000000000000      0.008529381732  0.000000000000
  14  37 -0.026416056820  0.000000000000      0.008295655729  0.000000000000      0.013096068069  0.000000000000
  14  38  0.003964056992  0.000000000000      0.032122327761  0.000000000000     -0.001183636998  0.000000000000
  14  39  0.046553918144  0.000000000000     -0.003579485171  0.000000000000      0.001788812207  0.000000000000
  14  40 -0.009667243674  0.000000000000      0.020952822821  0.000000000000      0.004714546810  0.000000000000
  14  41 -0.019270706305  0.000000000000      0.023336069538  0.000000000000      0.008268948508  0.000000000000
  14  42 -0.006628393704  0.000000000000      0.000762027185  0.000000000000      0.004314149033  0.000000000000
  14  43  0.012900948914  0.000000000000      0.043432757654  0.000000000000     -0.007363142675  0.000000000000
  14  44  0.056320156159  0.000000000000      0.029185950950  0.000000000000     -0.010263651212  0.000000000000
  14  45  0.032650849668  0.000000000000     -0.013534318884  0.000000000000     -0.021128149624  0.000000000000
  14  46 -0.004539872286  0.000000000000     -0.008900780681  0.000000000000      0.003046956958  0.000000000000
  14  47  0.008753832376  0.000000000000      0.001884518255  0.000000000000      0.001071200587  0.000000000000
  14  48  0.014358407926  0.000000000000     -0.018528413006  0.000000000000     -0.014373954025  0.000000000000
  14  49 -0.020013101205  0.000000000000      0.008020559630  0.000000000000      0.004176259961  0.000000000000
  14  50  0.021862617422  0.000000000000      0.008286581824  0.000000000000      0.000783658800  0.000000000000
  14  51  0.010414194612  0.000000000000     -0.006190342758  0.000000000000      0.009293128059  0.000000000000
  14  52 -0.010265648374  0.000000000000      0.010062882707  0.000000000000      0.011170077264  0.000000000000
  14  53 -0.003568345718  0.000000000000      0.008940794573  0.000000000000      0.012984603175  0.000000000000
  14  54  0.001201206718  0.000000000000     -0.012878585327  0.000000000000      0.014130325344  0.000000000000
  14  55  0.004317122525  0.000000000000      0.018958117488  0.000000000000      0.006873856274  0.000000000000
  14  56  0.005884027426  0.000000000000      0.016722250002  0.000000000000      0.005708846013  0.000000000000
  14  57 -0.018888357788  0.000000000000     -0.002461992902  0.000000000000      0.017174641413  0.000000000000
  14  58 -0.033147624247  0.000000000000     -0.013801694409  0.000000000000     -0.017238759361  0.000000000000
  14  59 -0.076138867210  0.000000000000      0.017503533273  0.000000000000     -0.017149539168  0.000000000000
  14  60 -0.044596811979  0.000000000000      0.033547911468  0.000000000000      0.008529381732  0.000000000000
  14  61  0.026416056820  0.000000000000      0.008295655729  0.000000000000      0.013096068069  0.000000000000
  14  62 -0.003964056992  0.000000000000      0.032122327761  0.000000000000     -0.001183636998  0.000000000000
  14  63 -0.046553918144  0.000000000000     -0.003579485171  0.000000000000      0.001788812207  0.000000000000
  14  64  0.009667243674  0.000000000000      0.020952822821  0.000000000000      0.004714546810  0.000000000000
  14  65  0.019270706305  0.000000000000      0.023336069538  0.000000000000      0.008268948508  0.000000000000
  14  66  0.006628393704  0.000000000000      0.000762027185  0.000000000000      0.004314149033  0.000000000000
  14  67 -0.012900948914  0.000000000000      0.043432757654  0.000000000000     -0.007363142675  0.000000000000
  14  68 -0.056320156160  0.000000000000      0.029185950950  0.000000000000     -0.010263651212  0.000000000000
  14  69 -0.032650849668  0.000000000000     -0.013534318884  0.000000000000     -0.021128149624  0.000000000000
  14  70  0.004539872286  0.000000000000     -0.008900780681  0.000000000000      0.003046956958  0.000000000000
  14  71 -0.008753832376  0.000000000000      0.001884518255  0.000000000000      0.001071200586  0.000000000000
  14  72 -0.014358407926  0.000000000000     -0.018528413006  0.000000000000     -0.014373954025  0.000000000000
  14  73  0.020013101205  0.000000000000     -0.008020559630  0.000000000000      0.004176259961  0.000000000000
  14  74 -0.021862617422  0.000000000000     -0.008286581824  0.000000000000      0.000783658800  0.000000000000
  14  75 -0.010414194612  0.000000000000      0.006190342758  0.000000000000      0.009293128059  0.000000000000
  14  76  0.010265648374  0.000000000000     -0.010062882707  0.000000000000      0.011170077264  0.000000000000
  14  77  0.003568345719  0.000000000000     -0.008940794573  0.000000000000      0.012984603175  0.000000000000
  14  78 -0.001201206718  0.000000000000      0.012878585327  0.000000000000      0.014130325344  0.000000000000
  14  79 -0.004317122525  0.000000000000     -0.018958117488  0.000000000000      0.006873856274  0.000000000000
  14  80 -0.005884027426  0.000000000000     -0.016722250002  0.000000000000      0.005708846013  0.000000000000
  14  81  0.018888357788  0.000000000000      0.002461992902  0.000000000000      0.017174641413  0.000000000000
  14  82  0.033147624247  0.000000000000      0.013801694409  0.000000000000     -0.017238759361  0.000000000000
  14  83  0.076138867210  0.000000000000     -0.017503533273  0.000000000000     -0.017149539167  0.000000000000
  14  84  0.044596811979  0.000000000000     -0.033547911468  0.000000000000      0.008529381732  0.000000000000
  14  85 -0.026416056820  0.000000000000     -0.008295655729  0.000000000000      0.013096068069  0.000000000000
  14  86  0.003964056992  0.000000000000     -0.032122327761  0.000000000000     -0.001183636998  0.000000000000
  14  87  0.046553918144  0.000000000000      0.003579485171  0.000000000000      0.001788812207  0.000000000000
  14  88 -0.009667243674  0.000000000000     -0.020952822821  0.000000000000      0.004714546810  0.000000000000
  14  89 -0.019270706305  0.000000000000     -0.023336069538  0.000000000000      0.008268948508  0.000000000000
  14  90 -0.006628393704  0.000000000000     -0.000762027185  0.000000000000      0.004314149033  0.000000000000
  14  91  0.012900948914  0.000000000000     -0.043432757654  0.000000000000     -0.007363142675  0.000000000000
  14  92  0.056320156160  0.000000000000     -0.029185950950  0.000000000000     -0.010263651212  0.000000000000
  14  93  0.032650849668  0.000000000000      0.013534318884  0.000000000000     -0.021128149624  0.000000000000
  14  94 -0.004539872286  0.000000000000      0.008900780681  0.000000000000      0.003046956958  0.000000000000
  14  95  0.008753832376  0.000000000000     -0.001884518255  0.000000000000      0.001071200586  0.000000000000
  14  96  0.014358407926  0.000000000000      0.018528413006  0.000000000000     -0.014373954025  0.000000000000
  14  97 -0.027778619517  0.000000000000     -0.021334907694  0.000000000000      0.040320848781  0.000000000000
  14  98 -0.015145606084  0.000000000000      0.003825111231  0.000000000000      0.043269632364  0.000000000000
  14  99  0.023344359171  0.000000000000     -0.028001924536  0.000000000000      0.025005928105  0.000000000000
  14 100  0.012104953523  0.000000000000     -0.025922340463  0.000000000000      0.030070524506  0.000000000000
  14 101 -0.047612719275  0.000000000000     -0.022213926787  0.000000000000      0.048626076769  0.000000000000
  14 102 -0.156905494081  0.000000000000     -0.051388051635  0.000000000000     -0.015794339793  0.000000000000
  14 103  0.049007502339  0.000000000000     -0.052666065711  0.000000000000      0.022660468990  0.000000000000
  14 104  0.005064105181  0.000000000000     -0.027146401757  0.000000000000      0.006665394185  0.000000000000
  14 105 -0.042844675257  0.000000000000     -0.089503622475  0.000000000000     -0.017896711641  0.000000000000
  14 106 -0.135343138137  0.000000000000     -0.045121338079  0.000000000000     -0.037951900296  0.000000000000
  14 107 -0.093947871585  0.000000000000      0.001076866477  0.000000000000     -0.038422589643  0.000000000000
  14 108 -0.033006150507  0.000000000000      0.017533957388  0.000000000000     -0.011769308818  0.000000000000
  14 109  0.027778619517  0.000000000000      0.021334907694  0.000000000000      0.040320848781  0.000000000000
  14 110  0.015145606084  0.000000000000     -0.003825111231  0.000000000000      0.043269632364  0.000000000000
  14 111 -0.023344359171  0.000000000000      0.028001924536  0.000000000000      0.025005928105  0.000000000000
  14 112 -0.012104953523  0.000000000000      0.025922340463  0.000000000000      0.030070524506  0.000000000000
  14 113  0.047612719275  0.000000000000      0.022213926787  0.000000000000      0.048626076769  0.000000000000
  14 114  0.156905494081  0.000000000000      0.051388051635  0.000000000000     -0.015794339793  0.000000000000
  14 115 -0.049007502339  0.000000000000      0.052666065711  0.000000000000      0.022660468990  0.000000000000
  14 116 -0.005064105181  0.000000000000      0.027146401757  0.000000000000      0.006665394185  0.000000000000
  14 117  0.042844675257  0.000000000000      0.089503622475  0.000000000000     -0.017896711640  0.000000000000
  14 118  0.135343138137  0.000000000000      0.045121338079  0.000000000000     -0.037951900296  0.000000000000
  14 119  0.093947871585  0.000000000000     -0.001076866477  0.000000000000     -0.038422589643  0.000000000000
  14 120  0.033006150507  0.000000000000     -0.017533957388  0.000000000000     -0.011769308818  0.000000000000
  14 121 -0.027778619517  0.000000000000      0.021334907694  0.000000000000      0.040320848781  0.000000000000
  14 122 -0.015145606084  0.000000000000     -0.003825111231  0.000000000000      0.043269632364  0.000000000000
  14 123  0.023344359171  0.000000000000      0.028001924536  0.000000000000      0.025005928105  0.000000000000
  14 124  0.012104953523  0.000000000000      0.025922340463  0.000000000000      0.030070524506  0.000000000000
  14 125 -0.047612719275  0.000000000000      0.022213926787  0.000000000000      0.048626076769  0.000000000000
  14 126 -0.156905494081  0.000000000000      0.051388051635  0.000000000000     -0.015794339794  0.000000000000
  14 127  0.049007502339  0.000000000000      0.052666065711  0.000000000000      0.022660468990  0.000000000000
  14 128  0.005064105181  0.000000000000      0.027146401757  0.000000000000      0.006665394185  0.000000000000
  14 129 -0.042844675257  0.000000000000      0.089503622475  0.000000000000     -0.017896711641  0.000000000000
  14 130 -0.135343138137  0.000000000000      0.045121338079  0.000000000000     -0.037951900296  0.000000000000
  14 131 -0.093947871585  0.000000000000     -0.001076866477  0.000000000000     -0.038422589643  0.000000000000
  14 132 -0.033006150507  0.000000000000     -0.017533957388  0.000000000000     -0.011769308818  0.000000000000
  14 133  0.027778619517  0.000000000000     -0.021334907694  0.000000000000      0.040320848781  0.000000000000
  14 134  0.015145606084  0.000000000000      0.003825111231  0.000000000000      0.043269632364  0.000000000000
  14 135 -0.023344359171  0.000000000000     -0.028001924536  0.000000000000      0.025005928105  0.000000000000
  14 136 -0.012104953523  0.000000000000     -0.025922340463  0.000000000000      0.030070524506  0.000000000000
  14 137  0.047612719275  0.000000000000     -0.022213926787  0.000000000000      0.048626076769  0.000000000000
  14 138  0.156905494081  0.000000000000     -0.051388051635  0.000000000000     -0.015794339793  0.000000000000
  14 139 -0.049007502339  0.000000000000     -0.052666065711  0.000000000000      0.022660468990  0.000000000000
  14 140 -0.005064105181  0.000000000000     -0.027146401757  0.000000000000      0.006665394185  0.000000000000
  14 141  0.042844675257  0.000000000000     -0.089503622475  0.000000000000     -0.017896711641  0.000000000000
  14 142  0.135343138137  0.000000000000     -0.045121338079  0.000000000000     -0.037951900296  0.000000000000
  14 143  0.093947871585  0.000000000000      0.001076866477  0.000000000000     -0.038422589643  0.000000000000
  14 144  0.033006150507  0.000000000000      0.017533957388  0.000000000000     -0.011769308818  0.000000000000
  14 145 -0.072487332842  0.000000000000      0.006824416633  0.000000000000      0.067772411718  0.000000000000
  14 146 -0.055716856897  0.000000000000     -0.017085237296  0.000000000000      0.035902648327  0.000000000000
  14 147  0.077160537155  0.000000000000     -0.013911705146  0.000000000000      0.011709117923  0.000000000000
  14 148  0.039916030476  0.000000000000      0.017923762530  0.000000000000      0.036589089970  0.000000000000
  14 149 -0.085029094871  0.000000000000     -0.094002807662  0.000000000000      0.052360577759  0.000000000000
  14 150 -0.037088611763  0.000000000000      0.025494125051  0.000000000000     -0.015135052447  0.000000000000
  14 151  0.088023851377  0.000000000000     -0.021578222498  0.000000000000      0.042380084011  0.000000000000
  14 152 -0.017902050217  0.000000000000     -0.142663586163  0.000000000000     -0.011396488177  0.000000000000
  14 153 -0.191997558561  0.000000000000      0.029679353631  0.000000000000     -0.069096899137  0.000000000000
  14 154 -0.094589096974  0.000000000000     -0.035102053525  0.000000000000     -0.016092336391  0.000000000000
  14 155  0.072487332841  0.000000000000     -0.006824416633  0.000000000000      0.067772411718  0.000000000000
  14 156  0.055716856897  0.000000000000      0.017085237295  0.000000000000      0.035902648327  0.000000000000
  14 157 -0.077160537155  0.000000000000      0.013911705146  0.000000000000      0.011709117923  0.000000000000
  14 158 -0.039916030476  0.000000000000     -0.017923762530  0.000000000000      0.036589089970  0.000000000000
  14 159  0.085029094871  0.000000000000      0.094002807662  0.000000000000      0.052360577759  0.000000000000
  14 160  0.037088611763  0.000000000000     -0.025494125051  0.000000000000     -0.015135052447  0.000000000000
  14 161 -0.088023851377  0.000000000000      0.021578222498  0.000000000000      0.042380084011  0.000000000000
  14 162  0.017902050217  0.000000000000      0.142663586163  0.000000000000     -0.011396488177  0.000000000000
  14 163  0.191997558560  0.000000000000     -0.029679353631  0.000000000000     -0.069096899137  0.000000000000
  14 164  0.094589096974  0.000000000000      0.035102053525  0.000000000000     -0.016092336391  0.000000000000
  14 165 -0.072487332842  0.000000000000     -0.006824416633  0.000000000000      0.067772411718  0.000000000000
  14 166 -0.055716856897  0.000000000000      0.017085237295  0.000000000000      0.035902648327  0.000000000000
  14 167  0.077160537155  0.000000000000      0.013911705146  0.000000000000      0.011709117923  0.000000000000
  14 168  0.039916030476  0.000000000000     -0.017923762530  0.000000000000      0.036589089970  0.000000000000
  14 169 -0.085029094871  0.000000000000      0.094002807662  0.000000000000      0.052360577759  0.000000000000
  14 170 -0.037088611763  0.000000000000     -0.025494125051  0.000000000000     -0.015135052447  0.000000000000
  14 171  0.088023851377  0.000000000000      0.021578222498  0.000000000000      0.042380084011  0.000000000000
  14 172 -0.017902050216  0.000000000000      0.142663586163  0.000000000000     -0.011396488177  0.000000000000
  14 173 -0.191997558560  0.000000000000     -0.029679353631  0.000000000000     -0.069096899137  0.000000000000
  14 174 -0.094589096974  0.000000000000      0.035102053525  0.000000000000     -0.016092336391  0.000000000000
  14 175  0.072487332842  0.000000000000      0.006824416633  0.000000000000      0.067772411718  0.000000000000
  14 176  0.055716856897  0.000000000000     -0.017085237295  0.000000000000      0.035902648327  0.000000000000
  14 177 -0.077160537155  0.000000000000     -0.013911705146  0.000000000000      0.011709117923  0.000000000000
  14 178 -0.039916030476  0.000000000000      0.017923762530  0.000000000000      0.036589089970  0.000000000000
  14 179  0.085029094871  0.000000000000     -0.094002807662  0.000000000000      0.052360577759  0.000000000000
  14 180  0.037088611763  0.000000000000      0.025494125051  0.000000000000     -0.015135052447  0.000000000000
  14 181 -0.088023851377  0.000000000000     -0.021578222498  0.000000000000      0.042380084011  0.000000000000
  14 182  0.017902050217  0.000000000000     -0.142663586163  0.000000000000     -0.011396488177  0.000000000000
  14 183  0.191997558560  0.000000000000      0.029679353631  0.000000000000     -0.069096899137  0.000000000000
  14 184  0.094589096974  0.000000000000     -0.035102053525  0.000000000000     -0.016092336391  0.000000000000
  15   1 -0.007295882151  0.000000000000     -0.005706417748  0.000000000000      0.007128970096  0.000000000000
  15   2 -0.009535661391  0.000000000000      0.001391666735  0.000000000000      0.018081095821  0.000000000000
  15   3  0.013838334843  0.000000000000     -0.003988850084  0.000000000000      0.007604364340  0.000000000000
  15   4 -0.001647485834  0.000000000000      0.000704671492  0.000000000000      0.021807718924  0.000000000000
  15   5 -0.012988673695  0.000000000000     -0.003527176489  0.000000000000      0.021818951315  0.000000000000
  15   6 -0.004545794683  0.000000000000     -0.004461566989  0.000000000000      0.008783592861  0.000000000000
  15   7  0.003906573248  0.000000000000      0.002205781228  0.000000000000      0.029174305596  0.000000000000
  15   8  0.017900413959  0.000000000000      0.005358872621  0.000000000000      0.021288411497  0.000000000000
  15   9  0.041579574222  0.000000000000     -0.008255174069  0.000000000000     -0.003355736531  0.000000000000
  15  10  0.108760493489  0.000000000000      0.025731544998  0.000000000000     -0.028024632021  0.000000000000
  15  11 -0.013841837073  0.000000000000      0.009033773857  0.000000000000      0.004349649039  0.000000000000
  15  12  0.078629978703  0.000000000000     -0.010317707078  0.000000000000      0.093243336366  0.000000000000
  15  13 -0.011714602522  0.000000000000      0.015517235159  0.000000000000      0.002757691948  0.000000000000
  15  14 -0.002351142947  0.000000000000      0.002870704471  0.000000000000     -0.012225440683  0.000000000000
  15  15 -0.016660180869  0.000000000000      0.012164809107  0.000000000000     -0.009092693010  0.000000000000
  15  16 -0.000961947637  0.000000000000      0.027748508468  0.000000000000      0.009533008494  0.000000000000
  15  17 -0.023470934026  0.000000000000      0.015258336522  0.000000000000      0.012995966559  0.000000000000
  15  18 -0.014037535488  0.000000000000     -0.004636400392  0.000000000000     -0.014635305750  0.000000000000
  15  19 -0.008986192447  0.000000000000     -0.001078102216  0.000000000000     -0.017980934500  0.000000000000
  15  20 -0.021401351961  0.000000000000      0.001987249005  0.000000000000     -0.008492442178  0.000000000000
  15  21 -0.005076098023  0.000000000000      0.013796189314  0.000000000000     -0.022964840597  0.000000000000
  15  22  0.015872975987  0.000000000000     -0.003449759549  0.000000000000     -0.015868743347  0.000000000000
  15  23  0.013729139104  0.000000000000     -0.008651741233  0.000000000000     -0.005544239099  0.000000000000
  15  24  0.011190880983  0.000000000000     -0.001828515889  0.000000000000     -0.015724988875  0.000000000000
  15  25  0.007295882150  0.000000000000      0.005706417749  0.000000000000      0.007128970096  0.000000000000
  15  26  0.009535661391  0.000000000000     -0.001391666734  0.000000000000      0.018081095822  0.000000000000
  15  27 -0.013838334843  0.000000000000      0.003988850084  0.000000000000      0.007604364340  0.000000000000
  15  28  0.001647485834  0.000000000000     -0.000704671491  0.000000000000      0.021807718924  0.000000000000
  15  29  0.012988673695  0.000000000000      0.003527176489  0.000000000000      0.021818951314  0.000000000000
  15  30  0.004545794683  0.000000000000      0.004461566989  0.000000000000      0.008783592861  0.000000000000
  15  31 -0.003906573248  0.000000000000     -0.002205781228  0.000000000000      0.029174305596  0.000000000000
  15  32 -0.017900413959  0.000000000000     -0.005358872621  0.000000000000      0.021288411497  0.000000000000
  15  33 -0.041579574222  0.000000000000      0.008255174069  0.000000000000     -0.003355736531  0.000000000000
  15  34 -0.108760493488  0.000000000000     -0.025731544998  0.000000000000     -0.028024632021  0.000000000000
  15  35  0.013841837073  0.000000000000     -0.009033773857  0.000000000000      0.004349649039  0.000000000000
  15  36 -0.078629978703  0.000000000000      0.010317707078  0.000000000000      0.093243336366  0.000000000000
  15  37  0.011714602521  0.000000000000     -0.015517235158  0.000000000000      0.002757691949  0.000000000000
  15  38  0.002351142947  0.000000000000     -0.002870704471  0.000000000000     -0.012225440683  0.000000000000
  15  39  0.016660180869  0.000000000000     -0.012164809107  0.000000000000     -0.009092693010  0.000000000000
  15  40  0.000961947637  0.000000000000     -0.027748508469  0.000000000000      0.009533008495  0.000000000000
  15  41  0.023470934025  0.000000000000     -0.015258336522  0.000000000000      0.012995966559  0.000000000000
  15  42  0.014037535488  0.000000000000      0.004636400392  0.000000000000     -0.014635305750  0.000000000000
  15  43  0.008986192446  0.000000000000      0.001078102217  0.000000000000     -0.017980934500  0.000000000000
  15  44  0.021401351961  0.000000000000     -0.001987249005  0.000000000000     -0.008492442178  0.000000000000
  15  45  0.005076098023  0.000000000000     -0.013796189314  0.000000000000     -0.022964840598  0.000000000000
  15  46 -0.015872975988  0.000000000000      0.003449759549  0.000000000000     -0.015868743347  0.000000000000
  15  47 -0.013729139105  0.000000000000      0.008651741234  0.000000000000     -0.005544239099  0.000000000000
  15  48 -0.011190880984  0.000000000000      0.001828515889  0.000000000000     -0.015724988875  0.000000000000
  15  49 -0.007295882151  0.000000000000      0.005706417748  0.000000000000      0.007128970096  0.000000000000
  15  50 -0.009535661391  0.000000000000     -0.001391666735  0.000000000000      0.018081095821  0.000000000000
  15  51  0.013838334843  0.000000000000      0.003988850084  0.000000000000      0.007604364340  0.000000000000
  15  52 -0.001647485834  0.000000000000     -0.000704671492  0.000000000000      0.021807718924  0.000000000000
  15  53 -0.012988673695  0.000000000000      0.003527176489  0.000000000000      0.021818951315  0.000000000000
  15  54 -0.004545794683  0.000000000000      0.004461566989  0.000000000000      0.008783592861  0.000000000000
  15  55  0.003906573248  0.000000000000     -0.002205781228  0.000000000000      0.029174305596  0.000000000000
  15  56  0.017900413959  0.000000000000     -0.005358872621  0.000000000000      0.021288411497  0.000000000000
  15  57  0.041579574222  0.000000000000      0.008255174069  0.000000000000     -0.003355736531  0.000000000000
  15  58  0.108760493489  0.000000000000     -0.025731544998  0.000000000000     -0.028024632021  0.000000000000
  15  59 -0.013841837073  0.000000000000     -0.009033773857  0.000000000000      0.004349649039  0.000000000000
  15  60  0.078629978703  0.000000000000      0.010317707078  0.000000000000      0.093243336366  0.000000000000
  15  61 -0.011714602521  0.000000000000     -0.015517235159  0.000000000000      0.002757691948  0.000000000000
  15  62 -0.002351142947  0.000000000000     -0.002870704471  0.000000000000     -0.012225440683  0.000000000000
  15  63 -0.016660180869  0.000000000000     -0.012164809107  0.000000000000     -0.009092693010  0.000000000000
  15  64 -0.000961947637  0.000000000000     -0.027748508468  0.000000000000      0.009533008494  0.000000000000
  15  65 -0.023470934026  0.000000000000     -0.015258336522  0.000000000000      0.012995966559  0.000000000000
  15  66 -0.014037535488  0.000000000000      0.004636400392  0.000000000000     -0.014635305750  0.000000000000
  15  67 -0.008986192447  0.000000000000      0.001078102216  0.000000000000     -0.017980934500  0.000000000000
  15  68 -0.021401351961  0.000000000000     -0.001987249005  0.000000000000     -0.008492442178  0.000000000000
  15  69 -0.005076098023  0.000000000000     -0.013796189314  0.000000000000     -0.022964840598  0.000000000000
  15  70  0.015872975987  0.000000000000      0.003449759549  0.000000000000     -0.015868743347  0.000000000000
  15  71  0.013729139105  0.000000000000      0.008651741233  0.000000000000     -0.005544239099  0.000000000000
  15  72  0.011190880983  0.000000000000      0.001828515889  0.000000000000     -0.015724988875  0.000000000000
  15  73  0.007295882150  0.000000000000     -0.005706417749  0.000000000000      0.007128970096  0.000000000000
  15  74  0.009535661391  0.000000000000      0.001391666734  0.000000000000      0.018081095821  0.000000000000
  15  75 -0.013838334843  0.000000000000     -0.003988850084  0.000000000000      0.007604364340  0.000000000000
  15  76  0.001647485834  0.000000000000      0.000704671491  0.000000000000      0.021807718924  0.000000000000
  15  77  0.012988673695  0.000000000000     -0.003527176489  0.000000000000      0.021818951314  0.000000000000
  15  78  0.004545794683  0.000000000000     -0.004461566989  0.000000000000      0.008783592861  0.000000000000
  15  79 -0.003906573248  0.000000000000      0.002205781228  0.000000000000      0.029174305596  0.000000000000
  15  80 -0.017900413959  0.000000000000      0.005358872621  0.000000000000      0.021288411497  0.000000000000
  15  81 -0.041579574221  0.000000000000     -0.008255174069  0.000000000000     -0.003355736531  0.000000000000
  15  82 -0.108760493488  0.000000000000      0.025731544998  0.000000000000     -0.028024632021  0.000000000000
  15  83  0.013841837073  0.000000000000      0.009033773857  0.000000000000      0.004349649039  0.000000000000
  15  84 -0.078629978703  0.000000000000     -0.010317707078  0.000000000000      0.093243336366  0.000000000000
  15  85  0.011714602522  0.000000000000      0.015517235159  0.000000000000      0.002757691949  0.000000000000
  15  86  0.002351142947  0.000000000000      0.002870704471  0.000000000000     -0.012225440683  0.000000000000
  15  87  0.016660180869  0.000000000000      0.012164809107  0.000000000000     -0.009092693010  0.000000000000
  15  88  0.000961947637  0.000000000000      0.027748508469  0.000000000000      0.009533008495  0.000000000000
  15  89  0.023470934025  0.000000000000      0.015258336522  0.000000000000      0.012995966559  0.000000000000
  15  90  0.014037535488  0.000000000000     -0.004636400392  0.000000000000     -0.014635305750  0.000000000000
  15  91  0.008986192447  0.000000000000     -0.001078102216  0.000000000000     -0.017980934500  0.000000000000
  15  92  0.021401351961  0.000000000000      0.001987249005  0.000000000000     -0.008492442178  0.000000000000
  15  93  0.005076098023  0.000000000000      0.013796189314  0.000000000000     -0.022964840598  0.000000000000
  15  94 -0.015872975988  0.000000000000     -0.003449759549  0.000000000000     -0.015868743347  0.000000000000
  15  95 -0.013729139105  0.000000000000     -0.008651741233  0.000000000000     -0.005544239099  0.000000000000
  15  96 -0.011190880984  0.000000000000     -0.001828515889  0.000000000000     -0.015724988875  0.000000000000
  15  97 -0.021028906430  0.000000000000     -0.010265387870  0.000000000000      0.059894269286  0.000000000000
  15  98 -0.004800234524  0.000000000000     -0.008717364637  0.000000000000      0.046175858875  0.000000000000
  15  99  0.007138731266  0.000000000000     -0.000667122217  0.000000000000      0.070434116418  0.000000000000
  15 100  0.049790889108  0.000000000000     -0.003250950851  0.000000000000      0.051163980278  0.000000000000
  15 101  0.093654459569  0.000000000000     -0.006374793938  0.000000000000      0.045784916066  0.000000000000
  15 102  0.185381472193  0.000000000000      0.026698693687  0.000000000000      0.088468759073  0.000000000000
  15 103 -0.036533198152  0.000000000000      0.057451359680  0.000000000000      0.016905963921  0.000000000000
  15 104 -0.022585570297  0.000000000000      0.022181199915  0.000000000000     -0.040479530549  0.000000000000
  15 105 -0.027768277160  0.000000000000      0.012136669952  0.000000000000     -0.049775567131  0.000000000000
  15 106 -0.052237248678  0.000000000000      0.024222617954  0.000000000000     -0.052742567157  0.000000000000
  15 107 -0.009599236519  0.000000000000      0.028080621419  0.000000000000     -0.062770988324  0.000000000000
  15 108  0.038230570042  0.000000000000     -0.013840704705  0.000000000000     -0.040905354809  0.000000000000
  15 109  0.021028906429  0.000000000000      0.010265387871  0.000000000000      0.059894269286  0.000000000000
  15 110  0.004800234524  0.000000000000      0.008717364637  0.000000000000      0.046175858876  0.000000000000
  15 111 -0.007138731265  0.000000000000      0.000667122218  0.000000000000      0.070434116418  0.000000000000
  15 112 -0.049790889108  0.000000000000      0.003250950851  0.000000000000      0.051163980279  0.000000000000
  15 113 -0.093654459568  0.000000000000      0.006374793939  0.000000000000      0.045784916067  0.000000000000
  15 114 -0.185381472192  0.000000000000     -0.026698693687  0.000000000000      0.088468759073  0.000000000000
  15 115  0.036533198151  0.000000000000     -0.057451359680  0.000000000000      0.016905963923  0.000000000000
  15 116  0.022585570295  0.000000000000     -0.022181199914  0.000000000000     -0.040479530549  0.000000000000
  15 117  0.027768277158  0.000000000000     -0.012136669951  0.000000000000     -0.049775567131  0.000000000000
  15 118  0.052237248677  0.000000000000     -0.024222617953  0.000000000000     -0.052742567157  0.000000000000
  15 119  0.009599236518  0.000000000000     -0.028080621419  0.000000000000     -0.062770988324  0.000000000000
  15 120 -0.038230570045  0.000000000000      0.013840704707  0.000000000000     -0.040905354808  0.000000000000
  15 121 -0.021028906430  0.000000000000      0.010265387870  0.000000000000      0.059894269287  0.000000000000
  15 122 -0.004800234524  0.000000000000      0.008717364637  0.000000000000      0.046175858875  0.000000000000
  15 123  0.007138731266  0.000000000000      0.000667122217  0.000000000000      0.070434116418  0.000000000000
  15 124  0.049790889109  0.000000000000      0.003250950850  0.000000000000      0.051163980279  0.000000000000
  15 125  0.093654459569  0.000000000000      0.006374793938  0.000000000000      0.045784916066  0.000000000000
  15 126  0.185381472194  0.000000000000     -0.026698693688  0.000000000000      0.088468759073  0.000000000000
  15 127 -0.036533198151  0.000000000000     -0.057451359680  0.000000000000      0.016905963921  0.000000000000
  15 128 -0.022585570296  0.000000000000     -0.022181199915  0.000000000000     -0.040479530549  0.000000000000
  15 129 -0.027768277160  0.000000000000     -0.012136669952  0.000000000000     -0.049775567131  0.000000000000
  15 130 -0.052237248678  0.000000000000     -0.024222617954  0.000000000000     -0.052742567157  0.000000000000
  15 131 -0.009599236519  0.000000000000     -0.028080621420  0.000000000000     -0.062770988324  0.000000000000
  15 132  0.038230570043  0.000000000000      0.013840704706  0.000000000000     -0.040905354809  0.000000000000
  15 133  0.021028906430  0.000000000000     -0.010265387871  0.000000000000      0.059894269286  0.000000000000
  15 134  0.004800234524  0.000000000000     -0.008717364637  0.000000000000      0.046175858876  0.000000000000
  15 135 -0.007138731266  0.000000000000     -0.000667122217  0.000000000000      0.070434116418  0.000000000000
  15 136 -0.049790889108  0.000000000000     -0.003250950851  0.000000000000      0.051163980279  0.000000000000
  15 137 -0.093654459568  0.000000000000     -0.006374793939  0.000000000000      0.045784916067  0.000000000000
  15 138 -0.185381472192  0.000000000000      0.026698693687  0.000000000000      0.088468759073  0.000000000000
  15 139  0.036533198151  0.000000000000      0.057451359680  0.000000000000      0.016905963923  0.000000000000
  15 140  0.022585570296  0.000000000000      0.022181199914  0.000000000000     -0.040479530549  0.000000000000
  15 141  0.027768277159  0.000000000000      0.012136669951  0.000000000000     -0.049775567131  0.000000000000
  15 142  0.052237248677  0.000000000000      0.024222617954  0.000000000000     -0.052742567157  0.000000000000
  15 143  0.009599236518  0.000000000000      0.028080621419  0.000000000000     -0.062770988324  0.000000000000
  15 144 -0.038230570044  0.000000000000     -0.013840704706  0.000000000000     -0.040905354808  0.000000000000
  15 145  0.017708691497  0.000000000000     -0.000187230016  0.000000000000      0.035726636622  0.000000000000
  15 146 -0.031593108827  0.000000000000     -0.025578586255  0.000000000000      0.044439709891  0.000000000000
  15 147 -0.029515296209  0.000000000000     -0.008884376326  0.000000000000      0.080503275831  0.000000000000
  15 148  0.039085681754  0.000000000000     -0.036500966299  0.000000000000      0.033155545595  0.000000000000
  15 149  0.167043264760  0.000000000000      0.012585268580  0.000000000000      0.162487795798  0.000000000000
  15 150  0.034224444465  0.000000000000      0.047640596175  0.000000000000     -0.093859374018  0.000000000000
  15 151 -0.045157154911  0.000000000000      0.057852187916  0.000000000000      0.010726535095  0.000000000000
  15 152 -0.011382945464  0.000000000000      0.006368694682  0.000000000000     -0.056270268952  0.000000000000
  15 153 -0.089303895574  0.000000000000      0.063288362666  0.000000000000     -0.092654809047  0.000000000000
  15 154  0.003395184407  0.000000000000     -0.005730444380  0.000000000000     -0.038032531204  0.000000000000
  15 155 -0.017708691495  0.000000000000      0.000187230017  0.000000000000      0.035726636622  0.000000000000
  15 156  0.031593108826  0.000000000000      0.025578586257  0.000000000000      0.044439709890  0.000000000000
  15 157  0.029515296209  0.000000000000      0.008884376327  0.000000000000      0.080503275832  0.000000000000
  15 158 -0.039085681754  0.000000000000      0.036500966299  0.000000000000      0.033155545596  0.000000000000
  15 159 -0.167043264759  0.000000000000     -0.012585268579  0.000000000000      0.162487795799  0.000000000000
  15 160 -0.034224444468  0.000000000000     -0.047640596175  0.000000000000     -0.093859374018  0.000000000000
  15 161  0.045157154910  0.000000000000     -0.057852187916  0.000000000000      0.010726535097  0.000000000000
  15 162  0.011382945462  0.000000000000     -0.006368694681  0.000000000000     -0.056270268952  0.000000000000
  15 163  0.089303895572  0.000000000000     -0.063288362665  0.000000000000     -0.092654809048  0.000000000000
  15 164 -0.003395184409  0.000000000000      0.005730444381  0.000000000000     -0.038032531204  0.000000000000
  15 165  0.017708691497  0.000000000000      0.000187230016  0.000000000000      0.035726636622  0.000000000000
  15 166 -0.031593108827  0.000000000000      0.025578586255  0.000000000000      0.044439709891  0.000000000000
  15 167 -0.029515296209  0.000000000000      0.008884376326  0.000000000000      0.080503275832  0.000000000000
  15 168  0.039085681754  0.000000000000      0.036500966299  0.000000000000      0.033155545595  0.000000000000
  15 169  0.167043264761  0.000000000000     -0.012585268581  0.000000000000      0.162487795798  0.000000000000
  15 170  0.034224444466  0.000000000000     -0.047640596176  0.000000000000     -0.093859374019  0.000000000000
  15 171 -0.045157154910  0.000000000000     -0.057852187916  0.000000000000      0.010726535095  0.000000000000
  15 172 -0.011382945464  0.000000000000     -0.006368694682  0.000000000000     -0.056270268952  0.000000000000
  15 173 -0.089303895573  0.000000000000     -0.063288362666  0.000000000000     -0.092654809048  0.000000000000
  15 174  0.003395184407  0.000000000000      0.005730444380  0.000000000000     -0.038032531205  0.000000000000
  15 175 -0.017708691495  0.000000000000     -0.000187230016  0.000000000000      0.035726636622  0.000000000000
  15 176  0.031593108827  0.000000000000     -0.025578586256  0.000000000000      0.044439709890  0.000000000000
  15 177  0.029515296209  0.000000000000     -0.008884376326  0.000000000000      0.080503275832  0.000000000000
  15 178 -0.039085681754  0.000000000000     -0.036500966299  0.000000000000      0.033155545596  0.000000000000
  15 179 -0.167043264759  0.000000000000      0.012585268579  0.000000000000      0.162487795799  0.000000000000
  15 180 -0.034224444467  0.000000000000      0.047640596175  0.000000000000     -0.093859374018  0.000000000000
  15 181  0.045157154910  0.000000000000      0.057852187916  0.000000000000      0.010726535097  0.000000000000
  15 182  0.011382945462  0.000000000000      0.006368694681  0.000000000000     -0.056270268952  0.000000000000
  15 183  0.089303895573  0.000000000000      0.063288362666  0.000000000000     -0.092654809047  0.000000000000
  15 184 -0.003395184408  0.000000000000     -0.005730444381  0.000000000000     -0.038032531204  0.000000000000
  16   1  0.016165931889  0.000000000000     -0.016715110701  0.000000000000      0.007717247061  0.000000000000
  16   2  0.000631886773  0.000000000000     -0.011877235800  0.000000000000      0.012311641956  0.000000000000
  16   3 -0.005705207681  0.000000000000     -0.005116263321  0.000000000000      0.010059982492  0.000000000000
  16   4 -0.007445156546  0.000000000000     -0.028249420372  0.000000000000     -0.026366023891  0.000000000000
  16   5  0.025598347522  0.000000000000     -0.028040200914  0.000000000000     -0.010938525469  0.000000000000
  16   6  0.005767033370  0.000000000000     -0.002698152597  0.000000000000      0.028539775352  0.000000000000
  16   7 -0.006750456333  0.000000000000     -0.011737953936  0.000000000000      0.003711853460  0.000000000000
  16   8 -0.010102098935  0.000000000000     -0.015683317611  0.000000000000      0.006004253096  0.000000000000
  16   9 -0.018035127777  0.000000000000     -0.005991065090  0.000000000000      0.008596684904  0.000000000000
  16  10 -0.020064516144  0.000000000000     -0.002827825288  0.000000000000      0.008360876211  0.000000000000
  16  11 -0.033041339103  0.000000000000     -0.018872476950  0.000000000000      0.004839228578  0.000000000000
  16  12 -0.023115192663  0.000000000000     -0.015644778187  0.000000000000      0.016179058652  0.000000000000
  16  13  0.009727643184  0.000000000000     -0.003924618202  0.000000000000      0.030726264198  0.000000000000
  16  14  0.027333963031  0.000000000000     -0.004860774206  0.000000000000      0.006949838673  0.000000000000
  16  15  0.004955975830  0.000000000000     -0.007710272958  0.000000000000      0.006827917346  0.000000000000
  16  16  0.018322173408  0.000000000000      0.006348725190  0.000000000000      0.021891463043  0.000000000000
  16  17  0.009938954911  0.000000000000     -0.010901326300  0.000000000000      0.030977648541  0.000000000000
  16  18  0.016037382467  0.000000000000     -0.025502297113  0.000000000000      0.012842271105  0.000000000000
  16  19  0.020330750496  0.000000000000     -0.022400844957  0.000000000000      0.004010108287  0.000000000000
  16  20  0.010062741681  0.000000000000     -0.020879521142  0.000000000000      0.008316252417  0.000000000000
  16  21  0.020210202896  0.000000000000     -0.008338184915  0.000000000000      0.000972768818  0.000000000000
  16  22  0.039649486139  0.000000000000     -0.016127784070  0.000000000000      0.007723981108  0.000000000000
  16  23  0.036887176624  0.000000000000     -0.020496635952  0.000000000000      0.015082705654  0.000000000000
  16  24  0.034185675569  0.000000000000     -0.013757961302  0.000000000000      0.003336953900  0.000000000000
  16  25  0.016165931889  0.000000000000     -0.016715110701  0.000000000000     -0.007717247061  0.000000000000
  16  26  0.000631886773  0.000000000000     -0.011877235800  0.000000000000     -0.012311641956  0.000000000000
  16  27 -0.005705207681  0.000000000000     -0.005116263321  0.000000000000     -0.010059982492  0.000000000000
  16  28 -0.007445156546  0.000000000000     -0.028249420372  0.000000000000      0.026366023891  0.000000000000
  16  29  0.025598347522  0.000000000000     -0.028040200914  0.000000000000      0.010938525469  0.000000000000
  16  30  0.005767033370  0.000000000000     -0.002698152597  0.000000000000     -0.028539775352  0.000000000000
  16  31 -0.006750456333  0.000000000000     -0.011737953936  0.000000000000     -0.003711853459  0.000000000000
  16  32 -0.010102098935  0.000000000000     -0.015683317611  0.000000000000     -0.006004253095  0.000000000000
  16  33 -0.018035127778  0.000000000000     -0.005991065090  0.000000000000     -0.008596684904  0.000000000000
  16  34 -0.020064516146  0.000000000000     -0.002827825289  0.000000000000     -0.008360876212  0.000000000000
  16  35 -0.033041339103  0.000000000000     -0.018872476950  0.000000000000     -0.004839228578  0.000000000000
  16  36 -0.023115192664  0.000000000000     -0.015644778187  0.000000000000     -0.016179058650  0.000000000000
  16  37  0.009727643185  0.000000000000     -0.003924618202  0.000000000000     -0.030726264198  0.000000000000
  16  38  0.027333963032  0.000000000000     -0.004860774206  0.000000000000     -0.006949838673  0.000000000000
  16  39  0.004955975831  0.000000000000     -0.007710272958  0.000000000000     -0.006827917346  0.000000000000
  16  40  0.018322173408  0.000000000000      0.006348725189  0.000000000000     -0.021891463042  0.000000000000
  16  41  0.009938954911  0.000000000000     -0.010901326300  0.000000000000     -0.030977648540  0.000000000000
  16  42  0.016037382467  0.000000000000     -0.025502297112  0.000000000000     -0.012842271105  0.000000000000
  16  43  0.020330750497  0.000000000000     -0.022400844957  0.000000000000     -0.004010108287  0.000000000000
  16  44  0.010062741682  0.000000000000     -0.020879521142  0.000000000000     -0.008316252417  0.000000000000
  16  45  0.020210202896  0.000000000000     -0.008338184916  0.000000000000     -0.000972768818  0.000000000000
  16  46  0.039649486138  0.000000000000     -0.016127784070  0.000000000000     -0.007723981108  0.000000000000
  16  47  0.036887176623  0.000000000000     -0.020496635952  0.000000000000     -0.015082705654  0.000000000000
  16  48  0.034185675569  0.000000000000     -0.013757961302  0.000000000000     -0.003336953900  0.000000000000
  16  49  0.016165931889  0.000000000000      0.016715110701  0.000000000000      0.007717247061  0.000000000000
  16  50  0.000631886773  0.000000000000      0.011877235800  0.000000000000      0.012311641956  0.000000000000
  16  51 -0.005705207681  0.000000000000      0.005116263321  0.000000000000      0.010059982492  0.000000000000
  16  52 -0.007445156546  0.000000000000      0.028249420372  0.000000000000     -0.026366023891  0.000000000000
  16  53  0.025598347522  0.000000000000      0.028040200914  0.000000000000     -0.010938525469  0.000000000000
  16  54  0.005767033370  0.000000000000      0.002698152597  0.000000000000      0.028539775352  0.000000000000
  16  55 -0.006750456333  0.000000000000      0.011737953936  0.000000000000      0.003711853460  0.000000000000
  16  56 -0.010102098935  0.000000000000      0.015683317611  0.000000000000      0.006004253096  0.000000000000
  16  57 -0.018035127777  0.000000000000      0.005991065090  0.000000000000      0.008596684904  0.000000000000
  16  58 -0.020064516145  0.000000000000      0.002827825288  0.000000000000      0.008360876211  0.000000000000
  16  59 -0.033041339103  0.000000000000      0.018872476950  0.000000000000      0.004839228578  0.000000000000
  16  60 -0.023115192663  0.000000000000      0.015644778187  0.000000000000      0.016179058652  0.000000000000
  16  61  0.009727643184  0.000000000000      0.003924618202  0.000000000000      0.030726264198  0.000000000000
  16  62  0.027333963032  0.000000000000      0.004860774206  0.000000000000      0.006949838673  0.000000000000
  16  63  0.004955975830  0.000000000000      0.007710272958  0.000000000000      0.006827917346  0.000000000000
  16  64  0.018322173408  0.000000000000     -0.006348725190  0.000000000000      0.021891463043  0.000000000000
  16  65  0.009938954911  0.000000000000      0.010901326300  0.000000000000      0.030977648541  0.000000000000
  16  66  0.016037382467  0.000000000000      0.025502297112  0.000000000000      0.012842271105  0.000000000000
  16  67  0.020330750496  0.000000000000      0.022400844957  0.000000000000      0.004010108287  0.000000000000
  16  68  0.010062741682  0.000000000000      0.020879521141  0.000000000000      0.008316252417  0.000000000000
  16  69  0.020210202896  0.000000000000      0.008338184915  0.000000000000      0.000972768818  0.000000000000
  16  70  0.039649486139  0.000000000000      0.016127784070  0.000000000000      0.007723981108  0.000000000000
  16  71  0.036887176624  0.000000000000      0.020496635952  0.000000000000      0.015082705654  0.000000000000
  16  72  0.034185675569  0.000000000000      0.013757961302  0.000000000000      0.003336953900  0.000000000000
  16  73  0.016165931889  0.000000000000      0.016715110701  0.000000000000     -0.007717247061  0.000000000000
  16  74  0.000631886773  0.000000000000      0.011877235801  0.000000000000     -0.012311641956  0.000000000000
  16  75 -0.005705207681  0.000000000000      0.005116263321  0.000000000000     -0.010059982492  0.000000000000
  16  76 -0.007445156545  0.000000000000      0.028249420373  0.000000000000      0.026366023891  0.000000000000
  16  77  0.025598347522  0.000000000000      0.028040200914  0.000000000000      0.010938525469  0.000000000000
  16  78  0.005767033370  0.000000000000      0.002698152597  0.000000000000     -0.028539775352  0.000000000000
  16  79 -0.006750456333  0.000000000000      0.011737953936  0.000000000000     -0.003711853459  0.000000000000
  16  80 -0.010102098935  0.000000000000      0.015683317611  0.000000000000     -0.006004253095  0.000000000000
  16  81 -0.018035127778  0.000000000000      0.005991065090  0.000000000000     -0.008596684904  0.000000000000
  16  82 -0.020064516146  0.000000000000      0.002827825289  0.000000000000     -0.008360876212  0.000000000000
  16  83 -0.033041339103  0.000000000000      0.018872476950  0.000000000000     -0.004839228578  0.000000000000
  16  84 -0.023115192664  0.000000000000      0.015644778187  0.000000000000     -0.016179058651  0.000000000000
  16  85  0.009727643185  0.000000000000      0.003924618202  0.000000000000     -0.030726264198  0.000000000000
  16  86  0.027333963031  0.000000000000      0.004860774206  0.000000000000     -0.006949838673  0.000000000000
  16  87  0.004955975831  0.000000000000      0.007710272958  0.000000000000     -0.006827917346  0.000000000000
  16  88  0.018322173408  0.000000000000     -0.006348725189  0.000000000000     -0.021891463043  0.000000000000
  16  89  0.009938954911  0.000000000000      0.010901326300  0.000000000000     -0.030977648540  0.000000000000
  16  90  0.016037382467  0.000000000000      0.025502297113  0.000000000000     -0.012842271105  0.000000000000
  16  91  0.020330750497  0.000000000000      0.022400844957  0.000000000000     -0.004010108287  0.000000000000
  16  92  0.010062741682  0.000000000000      0.020879521142  0.000000000000     -0.008316252417  0.000000000000
  16  93  0.020210202896  0.000000000000      0.008338184916  0.000000000000     -0.000972768818  0.000000000000
  16  94  0.039649486138  0.000000000000      0.016127784070  0.000000000000     -0.007723981108  0.000000000000
  16  95  0.036887176623  0.000000000000      0.020496635952  0.000000000000     -0.015082705654  0.000000000000
  16  96  0.034185675569  0.000000000000      0.013757961302  0.000000000000     -0.003336953900  0.000000000000
  16  97  0.022875953288  0.000000000000     -0.076289552052  0.000000000000     -0.028146268535  0.000000000000
  16  98 -0.020956138695  0.000000000000     -0.029688347791  0.000000000000      0.039497127859  0.000000000000
  16  99 -0.020260678667  0.000000000000     -0.035959217016  0.000000000000      0.023076743392  0.000000000000
  16 100 -0.036982115909  0.000000000000     -0.032479036088  0.000000000000      0.030932777303  0.000000000000
  16 101 -0.071140290366  0.000000000000     -0.030837871328  0.000000000000      0.045647683365  0.000000000000
  16 102 -0.083629447790  0.000000000000     -0.047076090072  0.000000000000      0.043940673347  0.000000000000
  16 103  0.050523366240  0.000000000000     -0.017387006878  0.000000000000      0.085300982936  0.000000000000
  16 104  0.071763907826  0.000000000000     -0.053443490291  0.000000000000      0.043282159623  0.000000000000
  16 105  0.073627658707  0.000000000000     -0.065571820463  0.000000000000      0.026559917650  0.000000000000
  16 106  0.051619556340  0.000000000000     -0.056490579291  0.000000000000      0.023577753685  0.000000000000
  16 107  0.075704043275  0.000000000000     -0.044700692309  0.000000000000      0.019100220726  0.000000000000
  16 108  0.117448317702  0.000000000000     -0.059181257246  0.000000000000      0.031499500677  0.000000000000
  16 109  0.022875953289  0.000000000000     -0.076289552052  0.000000000000      0.028146268536  0.000000000000
  16 110 -0.020956138695  0.000000000000     -0.029688347791  0.000000000000     -0.039497127858  0.000000000000
  16 111 -0.020260678667  0.000000000000     -0.035959217016  0.000000000000     -0.023076743391  0.000000000000
  16 112 -0.036982115910  0.000000000000     -0.032479036088  0.000000000000     -0.030932777303  0.000000000000
  16 113 -0.071140290367  0.000000000000     -0.030837871328  0.000000000000     -0.045647683364  0.000000000000
  16 114 -0.083629447794  0.000000000000     -0.047076090072  0.000000000000     -0.043940673345  0.000000000000
  16 115  0.050523366240  0.000000000000     -0.017387006878  0.000000000000     -0.085300982936  0.000000000000
  16 116  0.071763907827  0.000000000000     -0.053443490292  0.000000000000     -0.043282159624  0.000000000000
  16 117  0.073627658707  0.000000000000     -0.065571820464  0.000000000000     -0.026559917651  0.000000000000
  16 118  0.051619556340  0.000000000000     -0.056490579291  0.000000000000     -0.023577753686  0.000000000000
  16 119  0.075704043275  0.000000000000     -0.044700692309  0.000000000000     -0.019100220727  0.000000000000
  16 120  0.117448317702  0.000000000000     -0.059181257246  0.000000000000     -0.031499500678  0.000000000000
  16 121  0.022875953288  0.000000000000      0.076289552052  0.000000000000     -0.028146268535  0.000000000000
  16 122 -0.020956138695  0.000000000000      0.029688347791  0.000000000000      0.039497127859  0.000000000000
  16 123 -0.020260678667  0.000000000000      0.035959217016  0.000000000000      0.023076743393  0.000000000000
  16 124 -0.036982115909  0.000000000000      0.032479036088  0.000000000000      0.030932777304  0.000000000000
  16 125 -0.071140290366  0.000000000000      0.030837871328  0.000000000000      0.045647683365  0.000000000000
  16 126 -0.083629447790  0.000000000000      0.047076090071  0.000000000000      0.043940673347  0.000000000000
  16 127  0.050523366240  0.000000000000      0.017387006877  0.000000000000      0.085300982936  0.000000000000
  16 128  0.071763907826  0.000000000000      0.053443490291  0.000000000000      0.043282159623  0.000000000000
  16 129  0.073627658707  0.000000000000      0.065571820463  0.000000000000      0.026559917650  0.000000000000
  16 130  0.051619556340  0.000000000000      0.056490579290  0.000000000000      0.023577753685  0.000000000000
  16 131  0.075704043275  0.000000000000      0.044700692309  0.000000000000      0.019100220726  0.000000000000
  16 132  0.117448317702  0.000000000000      0.059181257246  0.000000000000      0.031499500677  0.000000000000
  16 133  0.022875953289  0.000000000000      0.076289552052  0.000000000000      0.028146268536  0.000000000000
  16 134 -0.020956138695  0.000000000000      0.029688347791  0.000000000000     -0.039497127858  0.000000000000
  16 135 -0.020260678668  0.000000000000      0.035959217016  0.000000000000     -0.023076743391  0.000000000000
  16 136 -0.036982115910  0.000000000000      0.032479036088  0.000000000000     -0.030932777303  0.000000000000
  16 137 -0.071140290367  0.000000000000      0.030837871328  0.000000000000     -0.045647683364  0.000000000000
  16 138 -0.083629447792  0.000000000000      0.047076090072  0.000000000000     -0.043940673345  0.000000000000
  16 139  0.050523366241  0.000000000000      0.017387006878  0.000000000000     -0.085300982936  0.000000000000
  16 140  0.071763907827  0.000000000000      0.053443490292  0.000000000000     -0.043282159624  0.000000000000
  16 141  0.073627658707  0.000000000000      0.065571820464  0.000000000000     -0.026559917651  0.000000000000
  16 142  0.051619556341  0.000000000000      0.056490579291  0.000000000000     -0.023577753686  0.000000000000
  16 143  0.075704043276  0.000000000000      0.044700692310  0.000000000000     -0.019100220726  0.000000000000
  16 144  0.117448317702  0.000000000000      0.059181257246  0.000000000000     -0.031499500678  0.000000000000
  16 145 -0.140608305870  0.000000000000      0.001328415815  0.000000000000      0.053438701345  0.000000000000
  16 146  0.041385574090  0.000000000000     -0.079712109230  0.000000000000     -0.007917397982  0.000000000000
  16 147 -0.005633760519  0.000000000000     -0.033521735871  0.000000000000      0.022564027135  0.000000000000
  16 148 -0.024101483101  0.000000000000     -0.004950165776  0.000000000000      0.042034405466  0.000000000000
  16 149 -0.077371217116  0.000000000000     -0.072768065479  0.000000000000      0.094073239421  0.000000000000
  16 150  0.122430095281  0.000000000000     -0.040801234966  0.000000000000      0.014665033223  0.000000000000
  16 151  0.040771420576  0.000000000000     -0.009042053704  0.000000000000      0.129131910417  0.000000000000
  16 152  0.105691710853  0.000000000000     -0.087210031041  0.000000000000      0.033881855868  0.000000000000
  16 153  0.045770622809  0.000000000000     -0.036821734314  0.000000000000      0.016872182670  0.000000000000
  16 154  0.097729364742  0.000000000000     -0.072552340393  0.000000000000      0.042313959944  0.000000000000
  16 155 -0.140608305871  0.000000000000      0.001328415816  0.000000000000     -0.053438701345  0.000000000000
  16 156  0.041385574090  0.000000000000     -0.079712109230  0.000000000000      0.007917397983  0.000000000000
  16 157 -0.005633760518  0.000000000000     -0.033521735870  0.000000000000     -0.022564027134  0.000000000000
  16 158 -0.024101483101  0.000000000000     -0.004950165775  0.000000000000     -0.042034405465  0.000000000000
  16 159 -0.077371217119  0.000000000000     -0.072768065479  0.000000000000     -0.094073239418  0.000000000000
  16 160  0.122430095281  0.000000000000     -0.040801234967  0.000000000000     -0.014665033224  0.000000000000
  16 161  0.040771420577  0.000000000000     -0.009042053704  0.000000000000     -0.129131910417  0.000000000000
  16 162  0.105691710854  0.000000000000     -0.087210031041  0.000000000000     -0.033881855869  0.000000000000
  16 163  0.045770622810  0.000000000000     -0.036821734314  0.000000000000     -0.016872182671  0.000000000000
  16 164  0.097729364742  0.000000000000     -0.072552340392  0.000000000000     -0.042313959945  0.000000000000
  16 165 -0.140608305871  0.000000000000     -0.001328415816  0.000000000000      0.053438701345  0.000000000000
  16 166  0.041385574090  0.000000000000      0.079712109230  0.000000000000     -0.007917397982  0.000000000000
  16 167 -0.005633760519  0.000000000000      0.033521735871  0.000000000000      0.022564027136  0.000000000000
  16 168 -0.024101483101  0.000000000000      0.004950165775  0.000000000000      0.042034405466  0.000000000000
  16 169 -0.077371217116  0.000000000000      0.072768065479  0.000000000000      0.094073239421  0.000000000000
  16 170  0.122430095281  0.000000000000      0.040801234966  0.000000000000      0.014665033223  0.000000000000
  16 171  0.040771420577  0.000000000000      0.009042053703  0.000000000000      0.129131910417  0.000000000000
  16 172  0.105691710853  0.000000000000      0.087210031041  0.000000000000      0.033881855868  0.000000000000
  16 173  0.045770622809  0.000000000000      0.036821734313  0.000000000000      0.016872182670  0.000000000000
  16 174  0.097729364742  0.000000000000      0.072552340393  0.000000000000      0.042313959944  0.000000000000
  16 175 -0.140608305871  0.000000000000     -0.001328415815  0.000000000000     -0.053438701344  0.000000000000
  16 176  0.041385574090  0.000000000000      0.079712109230  0.000000000000      0.007917397983  0.000000000000
  16 177 -0.005633760519  0.000000000000      0.033521735871  0.000000000000     -0.022564027134  0.000000000000
  16 178 -0.024101483101  0.000000000000      0.004950165775  0.000000000000     -0.042034405465  0.000000000000
  16 179 -0.077371217118  0.000000000000      0.072768065479  0.000000000000     -0.094073239419  0.000000000000
  16 180  0.122430095281  0.000000000000      0.040801234967  0.000000000000     -0.014665033224  0.000000000000
  16 181  0.040771420578  0.000000000000      0.009042053705  0.000000000000     -0.129131910417  0.000000000000
  16 182  0.105691710853  0.000000000000      0.087210031042  0.000000000000     -0.033881855869  0.000000000000
  16 183  0.045770622810  0.000000000000      0.036821734315  0.000000000000     -0.016872182671  0.000000000000
  16 184  0.097729364742  0.000000000000      0.072552340393  0.000000000000     -0.042313959945  0.000000000000
  17   1  0.019486602820  0.000000000000     -0.013447513285  0.000000000000      0.000954882852  0.000000000000
  17   2 -0.032075420797  0.000000000000      0.004765226634  0.000000000000      0.026498672941  0.000000000000
  17   3 -0.000922951364  0.000000000000     -0.014195510660  0.000000000000      0.006387828851  0.000000000000
  17   4  0.004633303801  0.000000000000     -0.002993664411  0.000000000000     -0.001753790804  0.000000000000
  17   5  0.004085756968  0.000000000000     -0.011825061747  0.000000000000      0.007725519233  0.000000000000
  17   6 -0.003976076305  0.000000000000     -0.019908631929  0.000000000000      0.016275900625  0.000000000000
  17   7 -0.007031767594  0.000000000000      0.014994487582  0.000000000000      0.027408236456  0.000000000000
  17   8  0.003655998068  0.000000000000      0.011230796151  0.000000000000      0.023089378874  0.000000000000
  17   9  0.028439105654  0.000000000000     -0.003941363536  0.000000000000     -0.002957886718  0.000000000000
  17  10  0.073614013839  0.000000000000      0.015982300152  0.000000000000     -0.005622473794  0.000000000000
  17  11  0.026386178610  0.000000000000      0.012489573043  0.000000000000      0.008152581080  0.000000000000
  17  12  0.062133875856  0.000000000000      0.017923946525  0.000000000000      0.048094921041  0.000000000000
  17  13  0.029146691758  0.000000000000     -0.007050552471  0.000000000000     -0.012117889511  0.000000000000
  17  14  0.001778280218  0.000000000000     -0.004877979295  0.000000000000     -0.006458675231  0.000000000000
  17  15  0.009738556876  0.000000000000     -0.001302431348  0.000000000000     -0.011702730296  0.000000000000
  17  16  0.037814241198  0.000000000000      0.007625976084  0.000000000000      0.019643277433  0.000000000000
  17  17  0.005504921363  0.000000000000      0.009301401736  0.000000000000      0.012963081574  0.000000000000
  17  18  0.014239626494  0.000000000000     -0.005300133476  0.000000000000     -0.015746167351  0.000000000000
  17  19  0.015399238156  0.000000000000     -0.005385451945  0.000000000000      0.006320087598  0.000000000000
  17  20  0.011125239075  0.000000000000     -0.003556938417  0.000000000000     -0.001910958251  0.000000000000
  17  21  0.022081820791  0.000000000000      0.004259605150  0.000000000000     -0.013554161572  0.000000000000
  17  22  0.033550009018  0.000000000000     -0.018691877676  0.000000000000     -0.014393614020  0.000000000000
  17  23  0.028571378710  0.000000000000     -0.026002198580  0.000000000000     -0.005147989326  0.000000000000
  17  24  0.027521343064  0.000000000000     -0.017754710581  0.000000000000     -0.004872816830  0.000000000000
  17  25  0.019486602820  0.000000000000     -0.013447513285  0.000000000000     -0.000954882852  0.000000000000
  17  26 -0.032075420797  0.000000000000      0.004765226634  0.000000000000     -0.026498672941  0.000000000000
  17  27 -0.000922951364  0.000000000000     -0.014195510660  0.000000000000     -0.006387828851  0.000000000000
  17  28  0.004633303801  0.000000000000     -0.002993664411  0.000000000000      0.001753790804  0.000000000000
  17  29  0.004085756968  0.000000000000     -0.011825061747  0.000000000000     -0.007725519232  0.000000000000
  17  30 -0.003976076305  0.000000000000     -0.019908631929  0.000000000000     -0.016275900625  0.000000000000
  17  31 -0.007031767594  0.000000000000      0.014994487582  0.000000000000     -0.027408236456  0.000000000000
  17  32  0.003655998068  0.000000000000      0.011230796151  0.000000000000     -0.023089378874  0.000000000000
  17  33  0.028439105654  0.000000000000     -0.003941363536  0.000000000000      0.002957886718  0.000000000000
  17  34  0.073614013839  0.000000000000      0.015982300152  0.000000000000      0.005622473794  0.000000000000
  17  35  0.026386178610  0.000000000000      0.012489573043  0.000000000000     -0.008152581080  0.000000000000
  17  36  0.062133875856  0.000000000000      0.017923946525  0.000000000000     -0.048094921041  0.000000000000
  17  37  0.029146691758  0.000000000000     -0.007050552471  0.000000000000      0.012117889511  0.000000000000
  17  38  0.001778280218  0.000000000000     -0.004877979295  0.000000000000      0.006458675231  0.000000000000
  17  39  0.009738556876  0.000000000000     -0.001302431348  0.000000000000      0.011702730296  0.000000000000
  17  40  0.037814241198  0.000000000000      0.007625976084  0.000000000000     -0.019643277433  0.000000000000
  17  41  0.005504921363  0.000000000000      0.009301401736  0.000000000000     -0.012963081574  0.000000000000
  17  42  0.014239626494  0.000000000000     -0.005300133476  0.000000000000      0.015746167351  0.000000000000
  17  43  0.015399238156  0.000000000000     -0.005385451946  0.000000000000     -0.006320087599  0.000000000000
  17  44  0.011125239075  0.000000000000     -0.003556938417  0.000000000000      0.001910958251  0.000000000000
  17  45  0.022081820791  0.000000000000      0.004259605150  0.000000000000      0.013554161572  0.000000000000
  17  46  0.033550009018  0.000000000000     -0.018691877676  0.000000000000      0.014393614020  0.000000000000
  17  47  0.028571378710  0.000000000000     -0.026002198580  0.000000000000      0.005147989326  0.000000000000
  17  48  0.027521343064  0.000000000000     -0.017754710581  0.000000000000      0.004872816830  0.000000000000
  17  49 -0.019486602820  0.000000000000     -0.013447513285  0.000000000000     -0.000954882852  0.000000000000
  17  50  0.032075420797  0.000000000000      0.004765226634  0.000000000000     -0.026498672941  0.000000000000
  17  51  0.000922951364  0.000000000000     -0.014195510660  0.000000000000     -0.006387828851  0.000000000000
  17  52 -0.004633303801  0.000000000000     -0.002993664411  0.000000000000      0.001753790804  0.000000000000
  17  53 -0.004085756968  0.000000000000     -0.011825061747  0.000000000000     -0.007725519232  0.000000000000
  17  54  0.003976076305  0.000000000000     -0.019908631929  0.000000000000     -0.016275900625  0.000000000000
  17  55  0.007031767594  0.000000000000      0.014994487582  0.000000000000     -0.027408236456  0.000000000000
  17  56 -0.003655998068  0.000000000000      0.011230796151  0.000000000000     -0.023089378873  0.000000000000
  17  57 -0.028439105654  0.000000000000     -0.003941363536  0.000000000000      0.002957886718  0.000000000000
  17  58 -0.073614013839  0.000000000000      0.015982300152  0.000000000000      0.005622473794  0.000000000000
  17  59 -0.026386178610  0.000000000000      0.012489573043  0.000000000000     -0.008152581080  0.000000000000
  17  60 -0.062133875855  0.000000000000      0.017923946525  0.000000000000     -0.048094921040  0.000000000000
  17  61 -0.029146691758  0.000000000000     -0.007050552471  0.000000000000      0.012117889511  0.000000000000
  17  62 -0.001778280218  0.000000000000     -0.004877979295  0.000000000000      0.006458675231  0.000000000000
  17  63 -0.009738556876  0.000000000000     -0.001302431348  0.000000000000      0.011702730296  0.000000000000
  17  64 -0.037814241198  0.000000000000      0.007625976084  0.000000000000     -0.019643277433  0.000000000000
  17  65 -0.005504921363  0.000000000000      0.009301401736  0.000000000000     -0.012963081573  0.000000000000
  17  66 -0.014239626494  0.000000000000     -0.005300133476  0.000000000000      0.015746167351  0.000000000000
  17  67 -0.015399238156  0.000000000000     -0.005385451945  0.000000000000     -0.006320087599  0.000000000000
  17  68 -0.011125239075  0.000000000000     -0.003556938417  0.000000000000      0.001910958251  0.000000000000
  17  69 -0.022081820791  0.000000000000      0.004259605150  0.000000000000      0.013554161572  0.000000000000
  17  70 -0.033550009017  0.000000000000     -0.018691877676  0.000000000000      0.014393614020  0.000000000000
  17  71 -0.028571378710  0.000000000000     -0.026002198580  0.000000000000      0.005147989326  0.000000000000
  17  72 -0.027521343064  0.000000000000     -0.017754710581  0.000000000000      0.004872816830  0.000000000000
  17  73 -0.019486602820  0.000000000000     -0.013447513285  0.000000000000      0.000954882852  0.000000000000
  17  74  0.032075420797  0.000000000000      0.004765226634  0.000000000000      0.026498672941  0.000000000000
  17  75  0.000922951364  0.000000000000     -0.014195510660  0.000000000000      0.006387828851  0.000000000000
  17  76 -0.004633303801  0.000000000000     -0.002993664411  0.000000000000     -0.001753790804  0.000000000000
  17  77 -0.004085756968  0.000000000000     -0.011825061747  0.000000000000      0.007725519233  0.000000000000
  17  78  0.003976076305  0.000000000000     -0.019908631929  0.000000000000      0.016275900625  0.000000000000
  17  79  0.007031767594  0.000000000000      0.014994487582  0.000000000000      0.027408236456  0.000000000000
  17  80 -0.003655998068  0.000000000000      0.011230796152  0.000000000000      0.023089378874  0.000000000000
  17  81 -0.028439105655  0.000000000000     -0.003941363536  0.000000000000     -0.002957886718  0.000000000000
  17  82 -0.073614013839  0.000000000000      0.015982300152  0.000000000000     -0.005622473794  0.000000000000
  17  83 -0.026386178610  0.000000000000      0.012489573043  0.000000000000      0.008152581080  0.000000000000
  17  84 -0.062133875856  0.000000000000      0.017923946525  0.000000000000      0.048094921041  0.000000000000
  17  85 -0.029146691758  0.000000000000     -0.007050552471  0.000000000000     -0.012117889511  0.000000000000
  17  86 -0.001778280218  0.000000000000     -0.004877979295  0.000000000000     -0.006458675231  0.000000000000
  17  87 -0.009738556876  0.000000000000     -0.001302431348  0.000000000000     -0.011702730296  0.000000000000
  17  88 -0.037814241198  0.000000000000      0.007625976084  0.000000000000      0.019643277433  0.000000000000
  17  89 -0.005504921363  0.000000000000      0.009301401736  0.000000000000      0.012963081573  0.000000000000
[truncated: 11,134,456 more chars]
