# Supplementary material for: Comprehensive Analysis of Methyl-β-D-ribofuranoside: A Multifaceted Spectroscopic and Theoretical Approach
Source: J Phys Chem A. 2024 Mar 12;128(11):2111–20. doi: 10.1021/acs.jpca.4c00266 (PMC10961842; doi:10.1021/acs.jpca.4c00266)
Supplement: Supplementary file 3 — jp4c00266_si_003.zip [file jp4c00266_si_003.zip › DFT_Simulation_Files/CRYSTAL_B3LYP_Output.txt]

         
 *******************************************************************************
 *                                                                             *
 *                               CRYSTAL17                                     *
 *                      public : 1.0.2 - STFC scarf build                      *
 *                       HTTP://WWW.CRYSTAL.UNITO.IT                           *
 *                                                                             *
 *                              MAIN AUTHORS                                   *
 *                                                                             *
 *  R. DOVESI(1,11), V.R. SAUNDERS(2), C. ROETTI(1,11), R. ORLANDO(1,11),      *
 *  C.M. ZICOVICH-WILSON(1,3), F. PASCALE(4), B. CIVALLERI(1,11),              *
 *  K. DOLL(5), N.M. HARRISON(2,6), I.J. BUSH(7), Ph. D'ARCO(8),               *
 *  M. LLUNELL(9), M. CAUSA'(10), Y. NOEL(8), L. MASCHIO(1,11), A. ERBA(1,11)  *
 *  M. RE'RAT(14), S. CASASSA(1,11)                                            *
 *                                                                             *
 *        CONTRIBUTIONS TO THE CODE HAVE ALSO BEEN GIVEN BY                    *
 *                                                                             *
 *  M. FERRABONE(1,11), M. DE LA PIERRE(1,11), M. FERRERO(1,11),               *
 *  J. BAIMA(1,11), E. ALBANESE(1,11), M.F. PEINTINGER(12), R. BAST(13),       *
 *  B. KIRTMAN(15), V. LACIVITA(1,11), R. DEMICHELIS(1,16)                     *
 *  G. BRANDEBURG(17), S. SALUSTRO(1,11), G. SANSONE(1,11)                     *
 *  M.T. RUGGIERO(18)                                                          *
 *                                                                             *
 * (1) THEORETICAL CHEMISTRY GROUP - UNIVERSITA' DI TORINO - TORINO (ITALY)    *
 * (2) COMPUTATIONAL SCIENCE & ENGINEERING DEPARTMENT - STFC DARESBURY (UK)    *
 * (3) UNIVERSIDAD AUTONOMA DEL ESTADO DE MORELOS - CUERNAVACA (MEXICO)        *
 * (4) UNIVERSITE' DE LORRAINE - NANCY (FRANCE)                                *
 * (5) UNIVERSITAET STUTTGART- STUTTGART (GERMANY)                             *
 * (6) IMPERIAL COLLEGE - LONDON (UK)                                          *
 * (7) OXFORD E-RESEARCH CENTRE - OXFORD (UK)                                  *
 * (8) UPMC - SORBONNE UNIVERSITES - PARIS (FRANCE)                            *
 * (9) UNIVERSIDAD DE BARCELONA - BARCELONA (SPAIN)                            *
 *(10) UNIVERSITA' DI NAPOLI "FEDERICO II" - NAPOLI (ITALY)                    *
 *(11) NIS - NANOSTRUCTURED INTERFACES AND SURFACES - TORINO (ITALY)           *
 *(12) MPI FUER CHEMISCHE ENERGIEKONVERSION - MUELHEIM AN DER RUHR (GERMANY)   *
 *(13) UNIVERSITY OF TROMSO - TROMSO (NORWAY)                                  *
 *(14) UNIVERSITE' DE PAU ET DES PAYS DE L'ADOUR - PAU (FRANCE)                *
 *(15) UNIVERSITY OF CALIFORNIA SANTA BARBARA - SANTA BARBARA (USA)            *
 *(16) CURTIN UNIVERSITY - PERTH (AUSTRALIA)                                   *
 *(17) UNIVERSITY COLLEGE LONDON - LONDON (UK)                                 *
 *(18) CAMBRIDGE UNIVERSITY - CAMBRIDGE (UK)                                   *
 *                                                                             *
 *******************************************************************************
 EEEEEEEEEE STARTING  DATE 23 02 2023 TIME 17:21:30.3
 m-BD-ribofuranoside Raman spectrum                                              

 CRYSTAL CALCULATION
 (INPUT ACCORDING TO THE INTERNATIONAL TABLES FOR X-RAY CRYSTALLOGRAPHY)
 CRYSTAL FAMILY                       :  ORTHORHOMBIC
 CRYSTAL CLASS  (GROTH - 1921)        :  ORTHORHOMBIC DISPHENOIDAL            

 SPACE GROUP (NONCENTROSYMMETRIC)     :  P 21 21 21      

 LATTICE PARAMETERS  (ANGSTROMS AND DEGREES) - CONVENTIONAL CELL
        A           B           C        ALPHA        BETA       GAMMA
     4.85950    24.16200    12.87600    90.00000    90.00000    90.00000


 NUMBER OF IRREDUCIBLE ATOMS IN THE CONVENTIONAL CELL:   46

 INPUT COORDINATES

 ATOM AT. N.              COORDINATES
   1   1     4.080000000000E-01  6.052000000000E-01  1.600000000000E-01
   2   1     2.870000000000E-01  3.945000000000E-01  3.120000000000E-01
   3   1     8.420000000000E-01  4.381000000000E-01  5.230000000000E-01
   4   1     1.960000000000E-01  5.492000000000E-01  2.520000000000E-01
   5   1     3.040000000000E-01  5.071000000000E-01  1.720000000000E-01
   6   1     7.010000000000E-01  4.962000000000E-01  2.660000000000E-01
   7   1     2.020000000000E-01  4.718000000000E-01  3.670000000000E-01
   8   1     4.260000000000E-01  4.502000000000E-01  5.210000000000E-01
   9   1     7.070000000000E-01  5.407000000000E-01  5.200000000000E-01
  10   1     4.580000000000E-01  6.050000000000E-01  6.030000000000E-01
  11   1     4.010000000000E-01  6.316000000000E-01  5.020000000000E-01
  12   1     1.470000000000E-01  6.160000000000E-01  5.750000000000E-01
  13   1     1.560000000000E-01  8.765000000000E-01  1.600000000000E-01
  14   1    -2.700000000000E-02  7.405000000000E-01  4.710000000000E-01
  15   1    -2.750000000000E-01  6.318000000000E-01  3.620000000000E-01
  16   1     3.410000000000E-01  7.955000000000E-01  1.940000000000E-01
  17   1     2.700000000000E-01  8.289000000000E-01  3.040000000000E-01
  18   1    -1.540000000000E-01  7.855000000000E-01  3.130000000000E-01
  19   1     3.340000000000E-01  7.243000000000E-01  3.320000000000E-01
  20   1     1.280000000000E-01  6.390000000000E-01  3.180000000000E-01
  21   1    -1.780000000000E-01  6.628000000000E-01  1.640000000000E-01
  22   1     1.820000000000E-01  7.260000000000E-01  1.900000000000E-02
  23   1     3.570000000000E-01  6.740000000000E-01  2.000000000000E-03
  24   1     4.000000000000E-02  6.680000000000E-01  6.000000000000E-03
  25   6     3.624000000000E-01  5.348100000000E-01  2.172000000000E-01
  26   6     5.438000000000E-01  5.095000000000E-01  2.981000000000E-01
  27   6     3.983000000000E-01  4.635700000000E-01  3.580000000000E-01
  28   6     5.308000000000E-01  4.672400000000E-01  4.650000000000E-01
  29   6     5.625000000000E-01  5.295800000000E-01  4.769000000000E-01
  30   6     3.245000000000E-01  6.063100000000E-01  5.489000000000E-01
  31   6     1.944000000000E-01  8.135000000000E-01  2.411000000000E-01
  32   6    -3.400000000000E-03  7.697300000000E-01  2.769000000000E-01
  33   6     1.384000000000E-01  7.266000000000E-01  3.457000000000E-01
  34   6     9.800000000000E-03  6.722200000000E-01  3.100000000000E-01
  35   6    -4.070000000000E-02  6.840300000000E-01  1.960000000000E-01
  36   6     1.933000000000E-01  6.854400000000E-01  3.350000000000E-02
  37   8     6.237000000000E-01  5.498100000000E-01  3.751600000000E-01
  38   8     5.044000000000E-01  5.758300000000E-01  1.586600000000E-01
  39   8     4.357000000000E-01  4.122600000000E-01  3.075500000000E-01
  40   8     7.895000000000E-01  4.405600000000E-01  4.603700000000E-01
  41   8     3.135000000000E-01  5.504500000000E-01  5.129600000000E-01
  42   8    -1.149000000000E-01  7.401100000000E-01  1.896000000000E-01
  43   8     5.270000000000E-02  8.548100000000E-01  1.836000000000E-01
  44   8     1.176000000000E-01  7.378100000000E-01  4.529600000000E-01
  45   8    -2.416000000000E-01  6.643000000000E-01  3.628600000000E-01
  46   8     2.080000000000E-01  6.729900000000E-01  1.420100000000E-01

 *******************************************************************************

 << INFORMATION >>: FROM NOW ON, ALL COORDINATES REFER TO THE PRIMITIVE CELL

 *******************************************************************************

 LATTICE PARAMETERS  (ANGSTROMS AND DEGREES) - PRIMITIVE CELL
       A          B          C        ALPHA      BETA     GAMMA        VOLUME
    4.85950   24.16200   12.87600    90.00000  90.00000  90.00000   1511.838617

 COORDINATES OF THE EQUIVALENT ATOMS (FRACTIONAL UNITS)

 N. ATOM EQUIV AT. N.          X                  Y                  Z

   1   1   1    1 H     4.08000000000E-01 -3.94800000000E-01  1.60000000000E-01
   2   1   2    1 H     9.20000000000E-02  3.94800000000E-01 -3.40000000000E-01
   3   1   3    1 H    -9.20000000000E-02 -1.05200000000E-01 -1.60000000000E-01
   4   1   4    1 H    -4.08000000000E-01  1.05200000000E-01  3.40000000000E-01

   5   2   1    1 H     2.87000000000E-01  3.94500000000E-01  3.12000000000E-01
   6   2   2    1 H     2.13000000000E-01 -3.94500000000E-01 -1.88000000000E-01
   7   2   3    1 H    -2.13000000000E-01  1.05500000000E-01 -3.12000000000E-01
   8   2   4    1 H    -2.87000000000E-01 -1.05500000000E-01  1.88000000000E-01

   9   3   1    1 H    -1.58000000000E-01  4.38100000000E-01 -4.77000000000E-01
  10   3   2    1 H    -3.42000000000E-01 -4.38100000000E-01  2.30000000000E-02
  11   3   3    1 H     3.42000000000E-01  6.19000000000E-02  4.77000000000E-01
  12   3   4    1 H     1.58000000000E-01 -6.19000000000E-02 -2.30000000000E-02

  13   4   1    1 H     1.96000000000E-01 -4.50800000000E-01  2.52000000000E-01
  14   4   2    1 H     3.04000000000E-01  4.50800000000E-01 -2.48000000000E-01
  15   4   3    1 H    -3.04000000000E-01 -4.92000000000E-02 -2.52000000000E-01
  16   4   4    1 H    -1.96000000000E-01  4.92000000000E-02  2.48000000000E-01

  17   5   1    1 H     3.04000000000E-01 -4.92900000000E-01  1.72000000000E-01
  18   5   2    1 H     1.96000000000E-01  4.92900000000E-01 -3.28000000000E-01
  19   5   3    1 H    -1.96000000000E-01 -7.10000000000E-03 -1.72000000000E-01
  20   5   4    1 H    -3.04000000000E-01  7.10000000000E-03  3.28000000000E-01

  21   6   1    1 H    -2.99000000000E-01  4.96200000000E-01  2.66000000000E-01
  22   6   2    1 H    -2.01000000000E-01 -4.96200000000E-01 -2.34000000000E-01
  23   6   3    1 H     2.01000000000E-01  3.80000000000E-03 -2.66000000000E-01
  24   6   4    1 H     2.99000000000E-01 -3.80000000000E-03  2.34000000000E-01

  25   7   1    1 H     2.02000000000E-01  4.71800000000E-01  3.67000000000E-01
  26   7   2    1 H     2.98000000000E-01 -4.71800000000E-01 -1.33000000000E-01
  27   7   3    1 H    -2.98000000000E-01  2.82000000000E-02 -3.67000000000E-01
  28   7   4    1 H    -2.02000000000E-01 -2.82000000000E-02  1.33000000000E-01

  29   8   1    1 H     4.26000000000E-01  4.50200000000E-01 -4.79000000000E-01
  30   8   2    1 H     7.40000000000E-02 -4.50200000000E-01  2.10000000000E-02
  31   8   3    1 H    -7.40000000000E-02  4.98000000000E-02  4.79000000000E-01
  32   8   4    1 H    -4.26000000000E-01 -4.98000000000E-02 -2.10000000000E-02

  33   9   1    1 H    -2.93000000000E-01 -4.59300000000E-01 -4.80000000000E-01
  34   9   2    1 H    -2.07000000000E-01  4.59300000000E-01  2.00000000000E-02
  35   9   3    1 H     2.07000000000E-01 -4.07000000000E-02  4.80000000000E-01
  36   9   4    1 H     2.93000000000E-01  4.07000000000E-02 -2.00000000000E-02

  37  10   1    1 H     4.58000000000E-01 -3.95000000000E-01 -3.97000000000E-01
  38  10   2    1 H     4.20000000000E-02  3.95000000000E-01  1.03000000000E-01
  39  10   3    1 H    -4.20000000000E-02 -1.05000000000E-01  3.97000000000E-01
  40  10   4    1 H    -4.58000000000E-01  1.05000000000E-01 -1.03000000000E-01

  41  11   1    1 H     4.01000000000E-01 -3.68400000000E-01 -4.98000000000E-01
  42  11   2    1 H     9.90000000000E-02  3.68400000000E-01  2.00000000000E-03
  43  11   3    1 H    -9.90000000000E-02 -1.31600000000E-01  4.98000000000E-01
  44  11   4    1 H    -4.01000000000E-01  1.31600000000E-01 -2.00000000000E-03

  45  12   1    1 H     1.47000000000E-01 -3.84000000000E-01 -4.25000000000E-01
  46  12   2    1 H     3.53000000000E-01  3.84000000000E-01  7.50000000000E-02
  47  12   3    1 H    -3.53000000000E-01 -1.16000000000E-01  4.25000000000E-01
  48  12   4    1 H    -1.47000000000E-01  1.16000000000E-01 -7.50000000000E-02

  49  13   1    1 H     1.56000000000E-01 -1.23500000000E-01  1.60000000000E-01
  50  13   2    1 H     3.44000000000E-01  1.23500000000E-01 -3.40000000000E-01
  51  13   3    1 H    -3.44000000000E-01 -3.76500000000E-01 -1.60000000000E-01
  52  13   4    1 H    -1.56000000000E-01  3.76500000000E-01  3.40000000000E-01

  53  14   1    1 H    -2.70000000000E-02 -2.59500000000E-01  4.71000000000E-01
  54  14   2    1 H    -4.73000000000E-01  2.59500000000E-01 -2.90000000000E-02
  55  14   3    1 H     4.73000000000E-01 -2.40500000000E-01 -4.71000000000E-01
  56  14   4    1 H     2.70000000000E-02  2.40500000000E-01  2.90000000000E-02

  57  15   1    1 H    -2.75000000000E-01 -3.68200000000E-01  3.62000000000E-01
  58  15   2    1 H    -2.25000000000E-01  3.68200000000E-01 -1.38000000000E-01
  59  15   3    1 H     2.25000000000E-01 -1.31800000000E-01 -3.62000000000E-01
  60  15   4    1 H     2.75000000000E-01  1.31800000000E-01  1.38000000000E-01

  61  16   1    1 H     3.41000000000E-01 -2.04500000000E-01  1.94000000000E-01
  62  16   2    1 H     1.59000000000E-01  2.04500000000E-01 -3.06000000000E-01
  63  16   3    1 H    -1.59000000000E-01 -2.95500000000E-01 -1.94000000000E-01
  64  16   4    1 H    -3.41000000000E-01  2.95500000000E-01  3.06000000000E-01

  65  17   1    1 H     2.70000000000E-01 -1.71100000000E-01  3.04000000000E-01
  66  17   2    1 H     2.30000000000E-01  1.71100000000E-01 -1.96000000000E-01
  67  17   3    1 H    -2.30000000000E-01 -3.28900000000E-01 -3.04000000000E-01
  68  17   4    1 H    -2.70000000000E-01  3.28900000000E-01  1.96000000000E-01

  69  18   1    1 H    -1.54000000000E-01 -2.14500000000E-01  3.13000000000E-01
  70  18   2    1 H    -3.46000000000E-01  2.14500000000E-01 -1.87000000000E-01
  71  18   3    1 H     3.46000000000E-01 -2.85500000000E-01 -3.13000000000E-01
  72  18   4    1 H     1.54000000000E-01  2.85500000000E-01  1.87000000000E-01

  73  19   1    1 H     3.34000000000E-01 -2.75700000000E-01  3.32000000000E-01
  74  19   2    1 H     1.66000000000E-01  2.75700000000E-01 -1.68000000000E-01
  75  19   3    1 H    -1.66000000000E-01 -2.24300000000E-01 -3.32000000000E-01
  76  19   4    1 H    -3.34000000000E-01  2.24300000000E-01  1.68000000000E-01

  77  20   1    1 H     1.28000000000E-01 -3.61000000000E-01  3.18000000000E-01
  78  20   2    1 H     3.72000000000E-01  3.61000000000E-01 -1.82000000000E-01
  79  20   3    1 H    -3.72000000000E-01 -1.39000000000E-01 -3.18000000000E-01
  80  20   4    1 H    -1.28000000000E-01  1.39000000000E-01  1.82000000000E-01

  81  21   1    1 H    -1.78000000000E-01 -3.37200000000E-01  1.64000000000E-01
  82  21   2    1 H    -3.22000000000E-01  3.37200000000E-01 -3.36000000000E-01
  83  21   3    1 H     3.22000000000E-01 -1.62800000000E-01 -1.64000000000E-01
  84  21   4    1 H     1.78000000000E-01  1.62800000000E-01  3.36000000000E-01

  85  22   1    1 H     1.82000000000E-01 -2.74000000000E-01  1.90000000000E-02
  86  22   2    1 H     3.18000000000E-01  2.74000000000E-01 -4.81000000000E-01
  87  22   3    1 H    -3.18000000000E-01 -2.26000000000E-01 -1.90000000000E-02
  88  22   4    1 H    -1.82000000000E-01  2.26000000000E-01  4.81000000000E-01

  89  23   1    1 H     3.57000000000E-01 -3.26000000000E-01  2.00000000000E-03
  90  23   2    1 H     1.43000000000E-01  3.26000000000E-01 -4.98000000000E-01
  91  23   3    1 H    -1.43000000000E-01 -1.74000000000E-01 -2.00000000000E-03
  92  23   4    1 H    -3.57000000000E-01  1.74000000000E-01  4.98000000000E-01

  93  24   1    1 H     4.00000000000E-02 -3.32000000000E-01  6.00000000000E-03
  94  24   2    1 H     4.60000000000E-01  3.32000000000E-01 -4.94000000000E-01
  95  24   3    1 H    -4.60000000000E-01 -1.68000000000E-01 -6.00000000000E-03
  96  24   4    1 H    -4.00000000000E-02  1.68000000000E-01  4.94000000000E-01

  97  25   1    6 C     3.62400000000E-01 -4.65190000000E-01  2.17200000000E-01
  98  25   2    6 C     1.37600000000E-01  4.65190000000E-01 -2.82800000000E-01
  99  25   3    6 C    -1.37600000000E-01 -3.48100000000E-02 -2.17200000000E-01
 100  25   4    6 C    -3.62400000000E-01  3.48100000000E-02  2.82800000000E-01

 101  26   1    6 C    -4.56200000000E-01 -4.90500000000E-01  2.98100000000E-01
 102  26   2    6 C    -4.38000000000E-02  4.90500000000E-01 -2.01900000000E-01
 103  26   3    6 C     4.38000000000E-02 -9.50000000000E-03 -2.98100000000E-01
 104  26   4    6 C     4.56200000000E-01  9.50000000000E-03  2.01900000000E-01

 105  27   1    6 C     3.98300000000E-01  4.63570000000E-01  3.58000000000E-01
 106  27   2    6 C     1.01700000000E-01 -4.63570000000E-01 -1.42000000000E-01
 107  27   3    6 C    -1.01700000000E-01  3.64300000000E-02 -3.58000000000E-01
 108  27   4    6 C    -3.98300000000E-01 -3.64300000000E-02  1.42000000000E-01

 109  28   1    6 C    -4.69200000000E-01  4.67240000000E-01  4.65000000000E-01
 110  28   2    6 C    -3.08000000000E-02 -4.67240000000E-01 -3.50000000000E-02
 111  28   3    6 C     3.08000000000E-02  3.27600000000E-02 -4.65000000000E-01
 112  28   4    6 C     4.69200000000E-01 -3.27600000000E-02  3.50000000000E-02

 113  29   1    6 C    -4.37500000000E-01 -4.70420000000E-01  4.76900000000E-01
 114  29   2    6 C    -6.25000000000E-02  4.70420000000E-01 -2.31000000000E-02
 115  29   3    6 C     6.25000000000E-02 -2.95800000000E-02 -4.76900000000E-01
 116  29   4    6 C     4.37500000000E-01  2.95800000000E-02  2.31000000000E-02

 117  30   1    6 C     3.24500000000E-01 -3.93690000000E-01 -4.51100000000E-01
 118  30   2    6 C     1.75500000000E-01  3.93690000000E-01  4.89000000000E-02
 119  30   3    6 C    -1.75500000000E-01 -1.06310000000E-01  4.51100000000E-01
 120  30   4    6 C    -3.24500000000E-01  1.06310000000E-01 -4.89000000000E-02

 121  31   1    6 C     1.94400000000E-01 -1.86500000000E-01  2.41100000000E-01
 122  31   2    6 C     3.05600000000E-01  1.86500000000E-01 -2.58900000000E-01
 123  31   3    6 C    -3.05600000000E-01 -3.13500000000E-01 -2.41100000000E-01
 124  31   4    6 C    -1.94400000000E-01  3.13500000000E-01  2.58900000000E-01

 125  32   1    6 C    -3.40000000000E-03 -2.30270000000E-01  2.76900000000E-01
 126  32   2    6 C    -4.96600000000E-01  2.30270000000E-01 -2.23100000000E-01
 127  32   3    6 C     4.96600000000E-01 -2.69730000000E-01 -2.76900000000E-01
 128  32   4    6 C     3.40000000000E-03  2.69730000000E-01  2.23100000000E-01

 129  33   1    6 C     1.38400000000E-01 -2.73400000000E-01  3.45700000000E-01
 130  33   2    6 C     3.61600000000E-01  2.73400000000E-01 -1.54300000000E-01
 131  33   3    6 C    -3.61600000000E-01 -2.26600000000E-01 -3.45700000000E-01
 132  33   4    6 C    -1.38400000000E-01  2.26600000000E-01  1.54300000000E-01

 133  34   1    6 C     9.80000000000E-03 -3.27780000000E-01  3.10000000000E-01
 134  34   2    6 C     4.90200000000E-01  3.27780000000E-01 -1.90000000000E-01
 135  34   3    6 C    -4.90200000000E-01 -1.72220000000E-01 -3.10000000000E-01
 136  34   4    6 C    -9.80000000000E-03  1.72220000000E-01  1.90000000000E-01

 137  35   1    6 C    -4.07000000000E-02 -3.15970000000E-01  1.96000000000E-01
 138  35   2    6 C    -4.59300000000E-01  3.15970000000E-01 -3.04000000000E-01
 139  35   3    6 C     4.59300000000E-01 -1.84030000000E-01 -1.96000000000E-01
 140  35   4    6 C     4.07000000000E-02  1.84030000000E-01  3.04000000000E-01

 141  36   1    6 C     1.93300000000E-01 -3.14560000000E-01  3.35000000000E-02
 142  36   2    6 C     3.06700000000E-01  3.14560000000E-01 -4.66500000000E-01
 143  36   3    6 C    -3.06700000000E-01 -1.85440000000E-01 -3.35000000000E-02
 144  36   4    6 C    -1.93300000000E-01  1.85440000000E-01  4.66500000000E-01

 145  37   1    8 O    -3.76300000000E-01 -4.50190000000E-01  3.75160000000E-01
 146  37   2    8 O    -1.23700000000E-01  4.50190000000E-01 -1.24840000000E-01
 147  37   3    8 O     1.23700000000E-01 -4.98100000000E-02 -3.75160000000E-01
 148  37   4    8 O     3.76300000000E-01  4.98100000000E-02  1.24840000000E-01

 149  38   1    8 O    -4.95600000000E-01 -4.24170000000E-01  1.58660000000E-01
 150  38   2    8 O    -4.40000000000E-03  4.24170000000E-01 -3.41340000000E-01
 151  38   3    8 O     4.40000000000E-03 -7.58300000000E-02 -1.58660000000E-01
 152  38   4    8 O     4.95600000000E-01  7.58300000000E-02  3.41340000000E-01

 153  39   1    8 O     4.35700000000E-01  4.12260000000E-01  3.07550000000E-01
 154  39   2    8 O     6.43000000000E-02 -4.12260000000E-01 -1.92450000000E-01
 155  39   3    8 O    -6.43000000000E-02  8.77400000000E-02 -3.07550000000E-01
 156  39   4    8 O    -4.35700000000E-01 -8.77400000000E-02  1.92450000000E-01

 157  40   1    8 O    -2.10500000000E-01  4.40560000000E-01  4.60370000000E-01
 158  40   2    8 O    -2.89500000000E-01 -4.40560000000E-01 -3.96300000000E-02
 159  40   3    8 O     2.89500000000E-01  5.94400000000E-02 -4.60370000000E-01
 160  40   4    8 O     2.10500000000E-01 -5.94400000000E-02  3.96300000000E-02

 161  41   1    8 O     3.13500000000E-01 -4.49550000000E-01 -4.87040000000E-01
 162  41   2    8 O     1.86500000000E-01  4.49550000000E-01  1.29600000000E-02
 163  41   3    8 O    -1.86500000000E-01 -5.04500000000E-02  4.87040000000E-01
 164  41   4    8 O    -3.13500000000E-01  5.04500000000E-02 -1.29600000000E-02

 165  42   1    8 O    -1.14900000000E-01 -2.59890000000E-01  1.89600000000E-01
 166  42   2    8 O    -3.85100000000E-01  2.59890000000E-01 -3.10400000000E-01
 167  42   3    8 O     3.85100000000E-01 -2.40110000000E-01 -1.89600000000E-01
 168  42   4    8 O     1.14900000000E-01  2.40110000000E-01  3.10400000000E-01

 169  43   1    8 O     5.27000000000E-02 -1.45190000000E-01  1.83600000000E-01
 170  43   2    8 O     4.47300000000E-01  1.45190000000E-01 -3.16400000000E-01
 171  43   3    8 O    -4.47300000000E-01 -3.54810000000E-01 -1.83600000000E-01
 172  43   4    8 O    -5.27000000000E-02  3.54810000000E-01  3.16400000000E-01

 173  44   1    8 O     1.17600000000E-01 -2.62190000000E-01  4.52960000000E-01
 174  44   2    8 O     3.82400000000E-01  2.62190000000E-01 -4.70400000000E-02
 175  44   3    8 O    -3.82400000000E-01 -2.37810000000E-01 -4.52960000000E-01
 176  44   4    8 O    -1.17600000000E-01  2.37810000000E-01  4.70400000000E-02

 177  45   1    8 O    -2.41600000000E-01 -3.35700000000E-01  3.62860000000E-01
 178  45   2    8 O    -2.58400000000E-01  3.35700000000E-01 -1.37140000000E-01
 179  45   3    8 O     2.58400000000E-01 -1.64300000000E-01 -3.62860000000E-01
 180  45   4    8 O     2.41600000000E-01  1.64300000000E-01  1.37140000000E-01

 181  46   1    8 O     2.08000000000E-01 -3.27010000000E-01  1.42010000000E-01
 182  46   2    8 O     2.92000000000E-01  3.27010000000E-01 -3.57990000000E-01
 183  46   3    8 O    -2.92000000000E-01 -1.72990000000E-01 -1.42010000000E-01
 184  46   4    8 O    -2.08000000000E-01  1.72990000000E-01  3.57990000000E-01

 NUMBER OF SYMMETRY OPERATORS         :    4
 *******************************************************************************
 * GEOMETRY EDITING - INPUT COORDINATES ARE GIVEN IN ANGSTROM         
 *******************************************************************************

 GEOMETRY NOW FULLY CONSISTENT WITH THE GROUP

 FRQFRQFRQFRQFRQFRQFRQFRQFRQFRQFRQFRQFRQFRQFRQFRQFRQFRQFRQFRQFRQFRQFRQFRQFRQFRQ

                       FREQUENCY CALCULATION

 OPTIMIZATION PERFORMED BEFORE FREQUENCIES CALCULATION
 *******************************************************************************
 INFORMATION **** NEW DEFAULT **** FINALRUN 4 FOR GEOMETRY OPTIMIZATIONS
 INFORMATION **** NEW DEFAULT **** OPTGEOM OPTIMIZES BOTH ATOMIC COORDINATES AND CELL PARAMETERS
 INFORMATION **** NEW DEFAULT **** TOL. ON ATOMIC DISP TO REDEFINE REF. GEOMETRY: 0.8 Angs
 INFORMATION **** NEW DEFAULT **** N POINTS TO REDEFINE REF. GEOMETRY: N OF OPT DEGS OF FREEDOM
 INFORMATION **** NEW DEFAULT **** TOL. ON ENERGY TO REDEFINE REF. GEOMETRY: 10**-3*(5*N. ATOMS)
 INFORMATION **** OPTGEOM ****  RESTARTING THE OPTIMISATION

 IMPORTANT INFORMATION:
 THE COORDINATE SYSTEM ADOPTED IN THE OPTIMIZATION IS NOT IN
 GENERAL HOMOGENEOUS UNITS. FOR THIS REASON THE GRADIENT AND 
 HESSIAN MATRIX IN TERMS OF THIS SYSTEM ARE GIVEN WITHOUT
 UNITS. FOR MORE DETAILS SEE THE MANUAL.

 *******************************************************************************
 ATOMIC POSITIONS OPTIMIZATION CONTROL

 INITIAL TRUST RADIUS         0.50000 MAXIMUM TRUST RADIUS               0.50000
 MAXIMUM GRADIENT COMPONENT   0.00005 MAXIMUM DISPLACEMENT COMPONENT     0.00018
 R.M.S. OF GRADIENT COMPONENT 0.00003 R.M.S. OF DISPLACEMENT COMPONENTS  0.00012
 THRESHOLD ON ENERGY CHANGE 0.100E-06 EXTRAPOLATING POLYNOMIAL ORDER           2
 MAXIMUM ALLOWED NUMBER OF STEPS   -1 SORTING OF ENERGY POINTS:               NO
 ANALYTICAL  GRADIENT                 HESSIAN UPDATING                      BFGS
 STEP SIZE NUMERICAL GRADIENT 0.00100
 INITIAL HESSIAN MATRIX: SCHLEGEL MODEL 2
 *******************************************************************************

 INFORMATION **** INPFREQ **** FREQUENCY CALCULATION RESTART(DATA FROM FREQINFO.DAT)
 INFORMATION **** IRSPEC **** IR SPECTRA CALCULATION REQUESTED
 INFORMATION **** INPFREQ **** NEW DEFAULT - IMPOSING ECKART CONDITIONS TO THE HESSIAN

 GCALCO - MAX INDICES DIRECT LATTICE VECTOR    34     7    13
 NO.OF VECTORS CREATED 6999 STARS 1088 RMAX   257.63104 BOHR

 GEOMETRY FOR WAVE FUNCTION - DIMENSIONALITY OF THE SYSTEM    3
 (NON PERIODIC DIRECTION: LATTICE PARAMETER FORMALLY SET TO 500)
 *******************************************************************************
 LATTICE PARAMETERS (ANGSTROMS AND DEGREES) - BOHR = 0.5291772083 ANGSTROM
 PRIMITIVE CELL - CENTRING CODE 1/0 VOLUME=  1511.838617 - DENSITY  1.442 g/cm^3
         A              B              C           ALPHA      BETA       GAMMA 
     4.85950000    24.16200000    12.87600000    90.000000  90.000000  90.000000
 *******************************************************************************
 ATOMS IN THE ASYMMETRIC UNIT   46 - ATOMS IN THE UNIT CELL:  184
     ATOM                 X/A                 Y/B                 Z/C    
 *******************************************************************************
      1 T   1 H     4.080000000000E-01 -3.948000000000E-01  1.600000000000E-01
      2 F   1 H     9.200000000000E-02  3.948000000000E-01 -3.400000000000E-01
      3 F   1 H    -9.200000000000E-02 -1.052000000000E-01 -1.600000000000E-01
      4 F   1 H    -4.080000000000E-01  1.052000000000E-01  3.400000000000E-01
      5 T   1 H     2.870000000000E-01  3.945000000000E-01  3.120000000000E-01
      6 F   1 H     2.130000000000E-01 -3.945000000000E-01 -1.880000000000E-01
      7 F   1 H    -2.130000000000E-01  1.055000000000E-01 -3.120000000000E-01
      8 F   1 H    -2.870000000000E-01 -1.055000000000E-01  1.880000000000E-01
      9 T   1 H    -1.580000000000E-01  4.381000000000E-01 -4.770000000000E-01
     10 F   1 H    -3.420000000000E-01 -4.381000000000E-01  2.300000000000E-02
     11 F   1 H     3.420000000000E-01  6.190000000000E-02  4.770000000000E-01
     12 F   1 H     1.580000000000E-01 -6.190000000000E-02 -2.300000000000E-02
     13 T   1 H     1.960000000000E-01 -4.508000000000E-01  2.520000000000E-01
     14 F   1 H     3.040000000000E-01  4.508000000000E-01 -2.480000000000E-01
     15 F   1 H    -3.040000000000E-01 -4.920000000000E-02 -2.520000000000E-01
     16 F   1 H    -1.960000000000E-01  4.920000000000E-02  2.480000000000E-01
     17 T   1 H     3.040000000000E-01 -4.929000000000E-01  1.720000000000E-01
     18 F   1 H     1.960000000000E-01  4.929000000000E-01 -3.280000000000E-01
     19 F   1 H    -1.960000000000E-01 -7.100000000000E-03 -1.720000000000E-01
     20 F   1 H    -3.040000000000E-01  7.100000000000E-03  3.280000000000E-01
     21 T   1 H    -2.990000000000E-01  4.962000000000E-01  2.660000000000E-01
     22 F   1 H    -2.010000000000E-01 -4.962000000000E-01 -2.340000000000E-01
     23 F   1 H     2.010000000000E-01  3.800000000000E-03 -2.660000000000E-01
     24 F   1 H     2.990000000000E-01 -3.800000000000E-03  2.340000000000E-01
     25 T   1 H     2.020000000000E-01  4.718000000000E-01  3.670000000000E-01
     26 F   1 H     2.980000000000E-01 -4.718000000000E-01 -1.330000000000E-01
     27 F   1 H    -2.980000000000E-01  2.820000000000E-02 -3.670000000000E-01
     28 F   1 H    -2.020000000000E-01 -2.820000000000E-02  1.330000000000E-01
     29 T   1 H     4.260000000000E-01  4.502000000000E-01 -4.790000000000E-01
     30 F   1 H     7.400000000000E-02 -4.502000000000E-01  2.100000000000E-02
     31 F   1 H    -7.400000000000E-02  4.980000000000E-02  4.790000000000E-01
     32 F   1 H    -4.260000000000E-01 -4.980000000000E-02 -2.100000000000E-02
     33 T   1 H    -2.930000000000E-01 -4.593000000000E-01 -4.800000000000E-01
     34 F   1 H    -2.070000000000E-01  4.593000000000E-01  2.000000000000E-02
     35 F   1 H     2.070000000000E-01 -4.070000000000E-02  4.800000000000E-01
     36 F   1 H     2.930000000000E-01  4.070000000000E-02 -2.000000000000E-02
     37 T   1 H     4.580000000000E-01 -3.950000000000E-01 -3.970000000000E-01
     38 F   1 H     4.200000000000E-02  3.950000000000E-01  1.030000000000E-01
     39 F   1 H    -4.200000000000E-02 -1.050000000000E-01  3.970000000000E-01
     40 F   1 H    -4.580000000000E-01  1.050000000000E-01 -1.030000000000E-01
     41 T   1 H     4.010000000000E-01 -3.684000000000E-01 -4.980000000000E-01
     42 F   1 H     9.900000000000E-02  3.684000000000E-01  2.000000000000E-03
     43 F   1 H    -9.900000000000E-02 -1.316000000000E-01  4.980000000000E-01
     44 F   1 H    -4.010000000000E-01  1.316000000000E-01 -2.000000000000E-03
     45 T   1 H     1.470000000000E-01 -3.840000000000E-01 -4.250000000000E-01
     46 F   1 H     3.530000000000E-01  3.840000000000E-01  7.500000000000E-02
     47 F   1 H    -3.530000000000E-01 -1.160000000000E-01  4.250000000000E-01
     48 F   1 H    -1.470000000000E-01  1.160000000000E-01 -7.500000000000E-02
     49 T   1 H     1.560000000000E-01 -1.235000000000E-01  1.600000000000E-01
     50 F   1 H     3.440000000000E-01  1.235000000000E-01 -3.400000000000E-01
     51 F   1 H    -3.440000000000E-01 -3.765000000000E-01 -1.600000000000E-01
     52 F   1 H    -1.560000000000E-01  3.765000000000E-01  3.400000000000E-01
     53 T   1 H    -2.700000000000E-02 -2.595000000000E-01  4.710000000000E-01
     54 F   1 H    -4.730000000000E-01  2.595000000000E-01 -2.900000000000E-02
     55 F   1 H     4.730000000000E-01 -2.405000000000E-01 -4.710000000000E-01
     56 F   1 H     2.700000000000E-02  2.405000000000E-01  2.900000000000E-02
     57 T   1 H    -2.750000000000E-01 -3.682000000000E-01  3.620000000000E-01
     58 F   1 H    -2.250000000000E-01  3.682000000000E-01 -1.380000000000E-01
     59 F   1 H     2.250000000000E-01 -1.318000000000E-01 -3.620000000000E-01
     60 F   1 H     2.750000000000E-01  1.318000000000E-01  1.380000000000E-01
     61 T   1 H     3.410000000000E-01 -2.045000000000E-01  1.940000000000E-01
     62 F   1 H     1.590000000000E-01  2.045000000000E-01 -3.060000000000E-01
     63 F   1 H    -1.590000000000E-01 -2.955000000000E-01 -1.940000000000E-01
     64 F   1 H    -3.410000000000E-01  2.955000000000E-01  3.060000000000E-01
     65 T   1 H     2.700000000000E-01 -1.711000000000E-01  3.040000000000E-01
     66 F   1 H     2.300000000000E-01  1.711000000000E-01 -1.960000000000E-01
     67 F   1 H    -2.300000000000E-01 -3.289000000000E-01 -3.040000000000E-01
     68 F   1 H    -2.700000000000E-01  3.289000000000E-01  1.960000000000E-01
     69 T   1 H    -1.540000000000E-01 -2.145000000000E-01  3.130000000000E-01
     70 F   1 H    -3.460000000000E-01  2.145000000000E-01 -1.870000000000E-01
     71 F   1 H     3.460000000000E-01 -2.855000000000E-01 -3.130000000000E-01
     72 F   1 H     1.540000000000E-01  2.855000000000E-01  1.870000000000E-01
     73 T   1 H     3.340000000000E-01 -2.757000000000E-01  3.320000000000E-01
     74 F   1 H     1.660000000000E-01  2.757000000000E-01 -1.680000000000E-01
     75 F   1 H    -1.660000000000E-01 -2.243000000000E-01 -3.320000000000E-01
     76 F   1 H    -3.340000000000E-01  2.243000000000E-01  1.680000000000E-01
     77 T   1 H     1.280000000000E-01 -3.610000000000E-01  3.180000000000E-01
     78 F   1 H     3.720000000000E-01  3.610000000000E-01 -1.820000000000E-01
     79 F   1 H    -3.720000000000E-01 -1.390000000000E-01 -3.180000000000E-01
     80 F   1 H    -1.280000000000E-01  1.390000000000E-01  1.820000000000E-01
     81 T   1 H    -1.780000000000E-01 -3.372000000000E-01  1.640000000000E-01
     82 F   1 H    -3.220000000000E-01  3.372000000000E-01 -3.360000000000E-01
     83 F   1 H     3.220000000000E-01 -1.628000000000E-01 -1.640000000000E-01
     84 F   1 H     1.780000000000E-01  1.628000000000E-01  3.360000000000E-01
     85 T   1 H     1.820000000000E-01 -2.740000000000E-01  1.900000000000E-02
     86 F   1 H     3.180000000000E-01  2.740000000000E-01 -4.810000000000E-01
     87 F   1 H    -3.180000000000E-01 -2.260000000000E-01 -1.900000000000E-02
     88 F   1 H    -1.820000000000E-01  2.260000000000E-01  4.810000000000E-01
     89 T   1 H     3.570000000000E-01 -3.260000000000E-01  2.000000000000E-03
     90 F   1 H     1.430000000000E-01  3.260000000000E-01 -4.980000000000E-01
     91 F   1 H    -1.430000000000E-01 -1.740000000000E-01 -2.000000000000E-03
     92 F   1 H    -3.570000000000E-01  1.740000000000E-01  4.980000000000E-01
     93 T   1 H     4.000000000000E-02 -3.320000000000E-01  6.000000000000E-03
     94 F   1 H     4.600000000000E-01  3.320000000000E-01 -4.940000000000E-01
     95 F   1 H    -4.600000000000E-01 -1.680000000000E-01 -6.000000000000E-03
     96 F   1 H    -4.000000000000E-02  1.680000000000E-01  4.940000000000E-01
     97 T   6 C     3.624000000000E-01 -4.651900000000E-01  2.172000000000E-01
     98 F   6 C     1.376000000000E-01  4.651900000000E-01 -2.828000000000E-01
     99 F   6 C    -1.376000000000E-01 -3.481000000000E-02 -2.172000000000E-01
    100 F   6 C    -3.624000000000E-01  3.481000000000E-02  2.828000000000E-01
    101 T   6 C    -4.562000000000E-01 -4.905000000000E-01  2.981000000000E-01
    102 F   6 C    -4.380000000000E-02  4.905000000000E-01 -2.019000000000E-01
    103 F   6 C     4.380000000000E-02 -9.500000000000E-03 -2.981000000000E-01
    104 F   6 C     4.562000000000E-01  9.500000000000E-03  2.019000000000E-01
    105 T   6 C     3.983000000000E-01  4.635700000000E-01  3.580000000000E-01
    106 F   6 C     1.017000000000E-01 -4.635700000000E-01 -1.420000000000E-01
    107 F   6 C    -1.017000000000E-01  3.643000000000E-02 -3.580000000000E-01
    108 F   6 C    -3.983000000000E-01 -3.643000000000E-02  1.420000000000E-01
    109 T   6 C    -4.692000000000E-01  4.672400000000E-01  4.650000000000E-01
    110 F   6 C    -3.080000000000E-02 -4.672400000000E-01 -3.500000000000E-02
    111 F   6 C     3.080000000000E-02  3.276000000000E-02 -4.650000000000E-01
    112 F   6 C     4.692000000000E-01 -3.276000000000E-02  3.500000000000E-02
    113 T   6 C    -4.375000000000E-01 -4.704200000000E-01  4.769000000000E-01
    114 F   6 C    -6.250000000000E-02  4.704200000000E-01 -2.310000000000E-02
    115 F   6 C     6.250000000000E-02 -2.958000000000E-02 -4.769000000000E-01
    116 F   6 C     4.375000000000E-01  2.958000000000E-02  2.310000000000E-02
    117 T   6 C     3.245000000000E-01 -3.936900000000E-01 -4.511000000000E-01
    118 F   6 C     1.755000000000E-01  3.936900000000E-01  4.890000000000E-02
    119 F   6 C    -1.755000000000E-01 -1.063100000000E-01  4.511000000000E-01
    120 F   6 C    -3.245000000000E-01  1.063100000000E-01 -4.890000000000E-02
    121 T   6 C     1.944000000000E-01 -1.865000000000E-01  2.411000000000E-01
    122 F   6 C     3.056000000000E-01  1.865000000000E-01 -2.589000000000E-01
    123 F   6 C    -3.056000000000E-01 -3.135000000000E-01 -2.411000000000E-01
    124 F   6 C    -1.944000000000E-01  3.135000000000E-01  2.589000000000E-01
    125 T   6 C    -3.400000000000E-03 -2.302700000000E-01  2.769000000000E-01
    126 F   6 C    -4.966000000000E-01  2.302700000000E-01 -2.231000000000E-01
    127 F   6 C     4.966000000000E-01 -2.697300000000E-01 -2.769000000000E-01
    128 F   6 C     3.400000000000E-03  2.697300000000E-01  2.231000000000E-01
    129 T   6 C     1.384000000000E-01 -2.734000000000E-01  3.457000000000E-01
    130 F   6 C     3.616000000000E-01  2.734000000000E-01 -1.543000000000E-01
    131 F   6 C    -3.616000000000E-01 -2.266000000000E-01 -3.457000000000E-01
    132 F   6 C    -1.384000000000E-01  2.266000000000E-01  1.543000000000E-01
    133 T   6 C     9.800000000000E-03 -3.277800000000E-01  3.100000000000E-01
    134 F   6 C     4.902000000000E-01  3.277800000000E-01 -1.900000000000E-01
    135 F   6 C    -4.902000000000E-01 -1.722200000000E-01 -3.100000000000E-01
    136 F   6 C    -9.800000000000E-03  1.722200000000E-01  1.900000000000E-01
    137 T   6 C    -4.070000000000E-02 -3.159700000000E-01  1.960000000000E-01
    138 F   6 C    -4.593000000000E-01  3.159700000000E-01 -3.040000000000E-01
    139 F   6 C     4.593000000000E-01 -1.840300000000E-01 -1.960000000000E-01
    140 F   6 C     4.070000000000E-02  1.840300000000E-01  3.040000000000E-01
    141 T   6 C     1.933000000000E-01 -3.145600000000E-01  3.350000000000E-02
    142 F   6 C     3.067000000000E-01  3.145600000000E-01 -4.665000000000E-01
    143 F   6 C    -3.067000000000E-01 -1.854400000000E-01 -3.350000000000E-02
    144 F   6 C    -1.933000000000E-01  1.854400000000E-01  4.665000000000E-01
    145 T   8 O    -3.763000000000E-01 -4.501900000000E-01  3.751600000000E-01
    146 F   8 O    -1.237000000000E-01  4.501900000000E-01 -1.248400000000E-01
    147 F   8 O     1.237000000000E-01 -4.981000000000E-02 -3.751600000000E-01
    148 F   8 O     3.763000000000E-01  4.981000000000E-02  1.248400000000E-01
    149 T   8 O    -4.956000000000E-01 -4.241700000000E-01  1.586600000000E-01
    150 F   8 O    -4.400000000000E-03  4.241700000000E-01 -3.413400000000E-01
    151 F   8 O     4.400000000000E-03 -7.583000000000E-02 -1.586600000000E-01
    152 F   8 O     4.956000000000E-01  7.583000000000E-02  3.413400000000E-01
    153 T   8 O     4.357000000000E-01  4.122600000000E-01  3.075500000000E-01
    154 F   8 O     6.430000000000E-02 -4.122600000000E-01 -1.924500000000E-01
    155 F   8 O    -6.430000000000E-02  8.774000000000E-02 -3.075500000000E-01
    156 F   8 O    -4.357000000000E-01 -8.774000000000E-02  1.924500000000E-01
    157 T   8 O    -2.105000000000E-01  4.405600000000E-01  4.603700000000E-01
    158 F   8 O    -2.895000000000E-01 -4.405600000000E-01 -3.963000000000E-02
    159 F   8 O     2.895000000000E-01  5.944000000000E-02 -4.603700000000E-01
    160 F   8 O     2.105000000000E-01 -5.944000000000E-02  3.963000000000E-02
    161 T   8 O     3.135000000000E-01 -4.495500000000E-01 -4.870400000000E-01
    162 F   8 O     1.865000000000E-01  4.495500000000E-01  1.296000000000E-02
    163 F   8 O    -1.865000000000E-01 -5.045000000000E-02  4.870400000000E-01
    164 F   8 O    -3.135000000000E-01  5.045000000000E-02 -1.296000000000E-02
    165 T   8 O    -1.149000000000E-01 -2.598900000000E-01  1.896000000000E-01
    166 F   8 O    -3.851000000000E-01  2.598900000000E-01 -3.104000000000E-01
    167 F   8 O     3.851000000000E-01 -2.401100000000E-01 -1.896000000000E-01
    168 F   8 O     1.149000000000E-01  2.401100000000E-01  3.104000000000E-01
    169 T   8 O     5.270000000000E-02 -1.451900000000E-01  1.836000000000E-01
    170 F   8 O     4.473000000000E-01  1.451900000000E-01 -3.164000000000E-01
    171 F   8 O    -4.473000000000E-01 -3.548100000000E-01 -1.836000000000E-01
    172 F   8 O    -5.270000000000E-02  3.548100000000E-01  3.164000000000E-01
    173 T   8 O     1.176000000000E-01 -2.621900000000E-01  4.529600000000E-01
    174 F   8 O     3.824000000000E-01  2.621900000000E-01 -4.704000000000E-02
    175 F   8 O    -3.824000000000E-01 -2.378100000000E-01 -4.529600000000E-01
    176 F   8 O    -1.176000000000E-01  2.378100000000E-01  4.704000000000E-02
    177 T   8 O    -2.416000000000E-01 -3.357000000000E-01  3.628600000000E-01
    178 F   8 O    -2.584000000000E-01  3.357000000000E-01 -1.371400000000E-01
    179 F   8 O     2.584000000000E-01 -1.643000000000E-01 -3.628600000000E-01
    180 F   8 O     2.416000000000E-01  1.643000000000E-01  1.371400000000E-01
    181 T   8 O     2.080000000000E-01 -3.270100000000E-01  1.420100000000E-01
    182 F   8 O     2.920000000000E-01  3.270100000000E-01 -3.579900000000E-01
    183 F   8 O    -2.920000000000E-01 -1.729900000000E-01 -1.420100000000E-01
    184 F   8 O    -2.080000000000E-01  1.729900000000E-01  3.579900000000E-01

 T = ATOM BELONGING TO THE ASYMMETRIC UNIT

 ****    4 SYMMOPS - TRANSLATORS IN FRACTIONAL UNITS
 **** MATRICES AND TRANSLATORS IN THE CRYSTALLOGRAPHIC REFERENCE FRAME
   V INV                    ROTATION MATRICES                   TRANSLATORS
   1   1  1.00  0.00  0.00  0.00  1.00  0.00  0.00  0.00  1.00  0.00  0.00  0.00
   2   2 -1.00  0.00  0.00  0.00 -1.00  0.00  0.00  0.00  1.00  0.50  0.00  0.50
   3   3  1.00  0.00  0.00  0.00 -1.00  0.00  0.00  0.00 -1.00  0.50  0.50  0.00
   4   4 -1.00  0.00  0.00  0.00  1.00  0.00  0.00  0.00 -1.00  0.00  0.50  0.50

 DIRECT LATTICE VECTORS CARTESIAN COMPONENTS (ANGSTROM)
          X                    Y                    Z
   0.485950000000E+01   0.000000000000E+00   0.000000000000E+00
   0.000000000000E+00   0.241620000000E+02   0.000000000000E+00
   0.000000000000E+00   0.000000000000E+00   0.128760000000E+02


 CARTESIAN COORDINATES - PRIMITIVE CELL
 *******************************************************************************
 *      ATOM          X(ANGSTROM)         Y(ANGSTROM)         Z(ANGSTROM)
 *******************************************************************************
    1     1 H     1.982676000000E+00 -9.539157600000E+00  2.060160000000E+00
    2     1 H     4.470740000000E-01  9.539157600000E+00 -4.377840000000E+00
    3     1 H    -4.470740000000E-01 -2.541842400000E+00 -2.060160000000E+00
    4     1 H    -1.982676000000E+00  2.541842400000E+00  4.377840000000E+00
    5     1 H     1.394676500000E+00  9.531909000000E+00  4.017312000000E+00
    6     1 H     1.035073500000E+00 -9.531909000000E+00 -2.420688000000E+00
    7     1 H    -1.035073500000E+00  2.549091000000E+00 -4.017312000000E+00
    8     1 H    -1.394676500000E+00 -2.549091000000E+00  2.420688000000E+00
    9     1 H    -7.678010000000E-01  1.058537220000E+01 -6.141852000000E+00
   10     1 H    -1.661949000000E+00 -1.058537220000E+01  2.961480000000E-01
   11     1 H     1.661949000000E+00  1.495627800000E+00  6.141852000000E+00
   12     1 H     7.678010000000E-01 -1.495627800000E+00 -2.961480000000E-01
   13     1 H     9.524620000000E-01 -1.089222960000E+01  3.244752000000E+00
   14     1 H     1.477288000000E+00  1.089222960000E+01 -3.193248000000E+00
   15     1 H    -1.477288000000E+00 -1.188770400000E+00 -3.244752000000E+00
   16     1 H    -9.524620000000E-01  1.188770400000E+00  3.193248000000E+00
   17     1 H     1.477288000000E+00 -1.190944980000E+01  2.214672000000E+00
   18     1 H     9.524620000000E-01  1.190944980000E+01 -4.223328000000E+00
   19     1 H    -9.524620000000E-01 -1.715502000000E-01 -2.214672000000E+00
   20     1 H    -1.477288000000E+00  1.715502000000E-01  4.223328000000E+00
   21     1 H    -1.452990500000E+00  1.198918440000E+01  3.425016000000E+00
   22     1 H    -9.767595000000E-01 -1.198918440000E+01 -3.012984000000E+00
   23     1 H     9.767595000000E-01  9.181560000000E-02 -3.425016000000E+00
   24     1 H     1.452990500000E+00 -9.181560000000E-02  3.012984000000E+00
   25     1 H     9.816190000000E-01  1.139963160000E+01  4.725492000000E+00
   26     1 H     1.448131000000E+00 -1.139963160000E+01 -1.712508000000E+00
   27     1 H    -1.448131000000E+00  6.813684000000E-01 -4.725492000000E+00
   28     1 H    -9.816190000000E-01 -6.813684000000E-01  1.712508000000E+00
   29     1 H     2.070147000000E+00  1.087773240000E+01 -6.167604000000E+00
   30     1 H     3.596030000000E-01 -1.087773240000E+01  2.703960000000E-01
   31     1 H    -3.596030000000E-01  1.203267600000E+00  6.167604000000E+00
   32     1 H    -2.070147000000E+00 -1.203267600000E+00 -2.703960000000E-01
   33     1 H    -1.423833500000E+00 -1.109760660000E+01 -6.180480000000E+00
   34     1 H    -1.005916500000E+00  1.109760660000E+01  2.575200000000E-01
   35     1 H     1.005916500000E+00 -9.833934000000E-01  6.180480000000E+00
   36     1 H     1.423833500000E+00  9.833934000000E-01 -2.575200000000E-01
   37     1 H     2.225651000000E+00 -9.543990000000E+00 -5.111772000000E+00
   38     1 H     2.040990000000E-01  9.543990000000E+00  1.326228000000E+00
   39     1 H    -2.040990000000E-01 -2.537010000000E+00  5.111772000000E+00
   40     1 H    -2.225651000000E+00  2.537010000000E+00 -1.326228000000E+00
   41     1 H     1.948659500000E+00 -8.901280800000E+00 -6.412248000000E+00
   42     1 H     4.810905000000E-01  8.901280800000E+00  2.575200000000E-02
   43     1 H    -4.810905000000E-01 -3.179719200000E+00  6.412248000000E+00
   44     1 H    -1.948659500000E+00  3.179719200000E+00 -2.575200000000E-02
   45     1 H     7.143465000000E-01 -9.278208000000E+00 -5.472300000000E+00
   46     1 H     1.715403500000E+00  9.278208000000E+00  9.657000000000E-01
   47     1 H    -1.715403500000E+00 -2.802792000000E+00  5.472300000000E+00
   48     1 H    -7.143465000000E-01  2.802792000000E+00 -9.657000000000E-01
   49     1 H     7.580820000000E-01 -2.984007000000E+00  2.060160000000E+00
   50     1 H     1.671668000000E+00  2.984007000000E+00 -4.377840000000E+00
   51     1 H    -1.671668000000E+00 -9.096993000000E+00 -2.060160000000E+00
   52     1 H    -7.580820000000E-01  9.096993000000E+00  4.377840000000E+00
   53     1 H    -1.312065000000E-01 -6.270039000000E+00  6.064596000000E+00
   54     1 H    -2.298543500000E+00  6.270039000000E+00 -3.734040000000E-01
   55     1 H     2.298543500000E+00 -5.810961000000E+00 -6.064596000000E+00
   56     1 H     1.312065000000E-01  5.810961000000E+00  3.734040000000E-01
   57     1 H    -1.336362500000E+00 -8.896448400000E+00  4.661112000000E+00
   58     1 H    -1.093387500000E+00  8.896448400000E+00 -1.776888000000E+00
   59     1 H     1.093387500000E+00 -3.184551600000E+00 -4.661112000000E+00
   60     1 H     1.336362500000E+00  3.184551600000E+00  1.776888000000E+00
   61     1 H     1.657089500000E+00 -4.941129000000E+00  2.497944000000E+00
   62     1 H     7.726605000000E-01  4.941129000000E+00 -3.940056000000E+00
   63     1 H    -7.726605000000E-01 -7.139871000000E+00 -2.497944000000E+00
   64     1 H    -1.657089500000E+00  7.139871000000E+00  3.940056000000E+00
   65     1 H     1.312065000000E+00 -4.134118200000E+00  3.914304000000E+00
   66     1 H     1.117685000000E+00  4.134118200000E+00 -2.523696000000E+00
   67     1 H    -1.117685000000E+00 -7.946881800000E+00 -3.914304000000E+00
   68     1 H    -1.312065000000E+00  7.946881800000E+00  2.523696000000E+00
   69     1 H    -7.483630000000E-01 -5.182749000000E+00  4.030188000000E+00
   70     1 H    -1.681387000000E+00  5.182749000000E+00 -2.407812000000E+00
   71     1 H     1.681387000000E+00 -6.898251000000E+00 -4.030188000000E+00
   72     1 H     7.483630000000E-01  6.898251000000E+00  2.407812000000E+00
   73     1 H     1.623073000000E+00 -6.661463400000E+00  4.274832000000E+00
   74     1 H     8.066770000000E-01  6.661463400000E+00 -2.163168000000E+00
   75     1 H    -8.066770000000E-01 -5.419536600000E+00 -4.274832000000E+00
   76     1 H    -1.623073000000E+00  5.419536600000E+00  2.163168000000E+00
   77     1 H     6.220160000000E-01 -8.722482000000E+00  4.094568000000E+00
   78     1 H     1.807734000000E+00  8.722482000000E+00 -2.343432000000E+00
   79     1 H    -1.807734000000E+00 -3.358518000000E+00 -4.094568000000E+00
   80     1 H    -6.220160000000E-01  3.358518000000E+00  2.343432000000E+00
   81     1 H    -8.649910000000E-01 -8.147426400000E+00  2.111664000000E+00
   82     1 H    -1.564759000000E+00  8.147426400000E+00 -4.326336000000E+00
   83     1 H     1.564759000000E+00 -3.933573600000E+00 -2.111664000000E+00
   84     1 H     8.649910000000E-01  3.933573600000E+00  4.326336000000E+00
   85     1 H     8.844290000000E-01 -6.620388000000E+00  2.446440000000E-01
   86     1 H     1.545321000000E+00  6.620388000000E+00 -6.193356000000E+00
   87     1 H    -1.545321000000E+00 -5.460612000000E+00 -2.446440000000E-01
   88     1 H    -8.844290000000E-01  5.460612000000E+00  6.193356000000E+00
   89     1 H     1.734841500000E+00 -7.876812000000E+00  2.575200000000E-02
   90     1 H     6.949085000000E-01  7.876812000000E+00 -6.412248000000E+00
   91     1 H    -6.949085000000E-01 -4.204188000000E+00 -2.575200000000E-02
   92     1 H    -1.734841500000E+00  4.204188000000E+00  6.412248000000E+00
   93     1 H     1.943800000000E-01 -8.021784000000E+00  7.725600000000E-02
   94     1 H     2.235370000000E+00  8.021784000000E+00 -6.360744000000E+00
   95     1 H    -2.235370000000E+00 -4.059216000000E+00 -7.725600000000E-02
   96     1 H    -1.943800000000E-01  4.059216000000E+00  6.360744000000E+00
   97     6 C     1.761082800000E+00 -1.123992078000E+01  2.796667200000E+00
   98     6 C     6.686672000000E-01  1.123992078000E+01 -3.641332800000E+00
   99     6 C    -6.686672000000E-01 -8.410792200000E-01 -2.796667200000E+00
  100     6 C    -1.761082800000E+00  8.410792200000E-01  3.641332800000E+00
  101     6 C    -2.216903900000E+00 -1.185146100000E+01  3.838335600000E+00
  102     6 C    -2.128461000000E-01  1.185146100000E+01 -2.599664400000E+00
  103     6 C     2.128461000000E-01 -2.295390000000E-01 -3.838335600000E+00
  104     6 C     2.216903900000E+00  2.295390000000E-01  2.599664400000E+00
  105     6 C     1.935538850000E+00  1.120077834000E+01  4.609608000000E+00
  106     6 C     4.942111500000E-01 -1.120077834000E+01 -1.828392000000E+00
  107     6 C    -4.942111500000E-01  8.802216600000E-01 -4.609608000000E+00
  108     6 C    -1.935538850000E+00 -8.802216600000E-01  1.828392000000E+00
  109     6 C    -2.280077400000E+00  1.128945288000E+01  5.987340000000E+00
  110     6 C    -1.496726000000E-01 -1.128945288000E+01 -4.506600000000E-01
  111     6 C     1.496726000000E-01  7.915471200000E-01 -5.987340000000E+00
  112     6 C     2.280077400000E+00 -7.915471200000E-01  4.506600000000E-01
  113     6 C    -2.126031250000E+00 -1.136628804000E+01  6.140564400000E+00
  114     6 C    -3.037187500000E-01  1.136628804000E+01 -2.974356000000E-01
  115     6 C     3.037187500000E-01 -7.147119600000E-01 -6.140564400000E+00
  116     6 C     2.126031250000E+00  7.147119600000E-01  2.974356000000E-01
  117     6 C     1.576907750000E+00 -9.512337780000E+00 -5.808363600000E+00
  118     6 C     8.528422500000E-01  9.512337780000E+00  6.296364000000E-01
  119     6 C    -8.528422500000E-01 -2.568662220000E+00  5.808363600000E+00
  120     6 C    -1.576907750000E+00  2.568662220000E+00 -6.296364000000E-01
  121     6 C     9.446868000000E-01 -4.506213000000E+00  3.104403600000E+00
  122     6 C     1.485063200000E+00  4.506213000000E+00 -3.333596400000E+00
  123     6 C    -1.485063200000E+00 -7.574787000000E+00 -3.104403600000E+00
  124     6 C    -9.446868000000E-01  7.574787000000E+00  3.333596400000E+00
  125     6 C    -1.652230000000E-02 -5.563783740000E+00  3.565364400000E+00
  126     6 C    -2.413227700000E+00  5.563783740000E+00 -2.872635600000E+00
  127     6 C     2.413227700000E+00 -6.517216260000E+00 -3.565364400000E+00
  128     6 C     1.652230000000E-02  6.517216260000E+00  2.872635600000E+00
  129     6 C     6.725548000000E-01 -6.605890800000E+00  4.451233200000E+00
  130     6 C     1.757195200000E+00  6.605890800000E+00 -1.986766800000E+00
  131     6 C    -1.757195200000E+00 -5.475109200000E+00 -4.451233200000E+00
  132     6 C    -6.725548000000E-01  5.475109200000E+00  1.986766800000E+00
  133     6 C     4.762310000000E-02 -7.919820360000E+00  3.991560000000E+00
  134     6 C     2.382126900000E+00  7.919820360000E+00 -2.446440000000E+00
  135     6 C    -2.382126900000E+00 -4.161179640000E+00 -3.991560000000E+00
  136     6 C    -4.762310000000E-02  4.161179640000E+00  2.446440000000E+00
  137     6 C    -1.977816500000E-01 -7.634467140000E+00  2.523696000000E+00
  138     6 C    -2.231968350000E+00  7.634467140000E+00 -3.914304000000E+00
  139     6 C     2.231968350000E+00 -4.446532860000E+00 -2.523696000000E+00
  140     6 C     1.977816500000E-01  4.446532860000E+00  3.914304000000E+00
  141     6 C     9.393413500000E-01 -7.600398720000E+00  4.313460000000E-01
  142     6 C     1.490408650000E+00  7.600398720000E+00 -6.006654000000E+00
  143     6 C    -1.490408650000E+00 -4.480601280000E+00 -4.313460000000E-01
  144     6 C    -9.393413500000E-01  4.480601280000E+00  6.006654000000E+00
  145     8 O    -1.828629850000E+00 -1.087749078000E+01  4.830560160000E+00
  146     8 O    -6.011201500000E-01  1.087749078000E+01 -1.607439840000E+00
  147     8 O     6.011201500000E-01 -1.203509220000E+00 -4.830560160000E+00
  148     8 O     1.828629850000E+00  1.203509220000E+00  1.607439840000E+00
  149     8 O    -2.408368200000E+00 -1.024879554000E+01  2.042906160000E+00
  150     8 O    -2.138180000000E-02  1.024879554000E+01 -4.395093840000E+00
  151     8 O     2.138180000000E-02 -1.832204460000E+00 -2.042906160000E+00
  152     8 O     2.408368200000E+00  1.832204460000E+00  4.395093840000E+00
  153     8 O     2.117284150000E+00  9.961026120000E+00  3.960013800000E+00
  154     8 O     3.124658500000E-01 -9.961026120000E+00 -2.477986200000E+00
  155     8 O    -3.124658500000E-01  2.119973880000E+00 -3.960013800000E+00
  156     8 O    -2.117284150000E+00 -2.119973880000E+00  2.477986200000E+00
  157     8 O    -1.022924750000E+00  1.064481072000E+01  5.927724120000E+00
  158     8 O    -1.406825250000E+00 -1.064481072000E+01 -5.102758800000E-01
  159     8 O     1.406825250000E+00  1.436189280000E+00 -5.927724120000E+00
  160     8 O     1.022924750000E+00 -1.436189280000E+00  5.102758800000E-01
  161     8 O     1.523453250000E+00 -1.086202710000E+01 -6.271127040000E+00
  162     8 O     9.062967500000E-01  1.086202710000E+01  1.668729600000E-01
  163     8 O    -9.062967500000E-01 -1.218972900000E+00  6.271127040000E+00
  164     8 O    -1.523453250000E+00  1.218972900000E+00 -1.668729600000E-01
  165     8 O    -5.583565500000E-01 -6.279462180000E+00  2.441289600000E+00
  166     8 O    -1.871393450000E+00  6.279462180000E+00 -3.996710400000E+00
  167     8 O     1.871393450000E+00 -5.801537820000E+00 -2.441289600000E+00
  168     8 O     5.583565500000E-01  5.801537820000E+00  3.996710400000E+00
  169     8 O     2.560956500000E-01 -3.508080780000E+00  2.364033600000E+00
  170     8 O     2.173654350000E+00  3.508080780000E+00 -4.073966400000E+00
  171     8 O    -2.173654350000E+00 -8.572919220000E+00 -2.364033600000E+00
  172     8 O    -2.560956500000E-01  8.572919220000E+00  4.073966400000E+00
  173     8 O     5.714772000000E-01 -6.335034780000E+00  5.832312960000E+00
  174     8 O     1.858272800000E+00  6.335034780000E+00 -6.056870400000E-01
  175     8 O    -1.858272800000E+00 -5.745965220000E+00 -5.832312960000E+00
  176     8 O    -5.714772000000E-01  5.745965220000E+00  6.056870400000E-01
  177     8 O    -1.174055200000E+00 -8.111183400000E+00  4.672185360000E+00
  178     8 O    -1.255694800000E+00  8.111183400000E+00 -1.765814640000E+00
  179     8 O     1.255694800000E+00 -3.969816600000E+00 -4.672185360000E+00
  180     8 O     1.174055200000E+00  3.969816600000E+00  1.765814640000E+00
  181     8 O     1.010776000000E+00 -7.901215620000E+00  1.828520760000E+00
  182     8 O     1.418974000000E+00  7.901215620000E+00 -4.609479240000E+00
  183     8 O    -1.418974000000E+00 -4.179784380000E+00 -1.828520760000E+00
  184     8 O    -1.010776000000E+00  4.179784380000E+00  4.609479240000E+00

 *******************************************************************************
 LOCAL ATOMIC FUNCTIONS BASIS SET
 *******************************************************************************
   ATOM   X(AU)   Y(AU)   Z(AU)  N. TYPE  EXPONENT  S COEF   P COEF   D/F/G COEF
 *******************************************************************************
   1 H    3.747 -18.026   3.893
                                  1 S  
                                         1.873E+01 3.349E-02 0.000E+00 0.000E+00
                                         2.825E+00 2.347E-01 0.000E+00 0.000E+00
                                         6.401E-01 8.138E-01 0.000E+00 0.000E+00
                                  2 S  
                                         1.613E-01 1.000E+00 0.000E+00 0.000E+00
                           3-     5 P  
                                         1.100E+00 0.000E+00 1.000E+00 0.000E+00
   2 H    0.845  18.026  -8.273
   3 H   -0.845  -4.803  -3.893
   4 H   -3.747   4.803   8.273
   5 H    2.636  18.013   7.592
   6 H    1.956 -18.013  -4.574
   7 H   -1.956   4.817  -7.592
   8 H   -2.636  -4.817   4.574
   9 H   -1.451  20.003 -11.606
  10 H   -3.141 -20.003   0.560
  11 H    3.141   2.826  11.606
  12 H    1.451  -2.826  -0.560
  13 H    1.800 -20.583   6.132
  14 H    2.792  20.583  -6.034
  15 H   -2.792  -2.246  -6.132
  16 H   -1.800   2.246   6.034
  17 H    2.792 -22.506   4.185
  18 H    1.800  22.506  -7.981
  19 H   -1.800  -0.324  -4.185
  20 H   -2.792   0.324   7.981
  21 H   -2.746  22.656   6.472
  22 H   -1.846 -22.656  -5.694
  23 H    1.846   0.174  -6.472
  24 H    2.746  -0.174   5.694
  25 H    1.855  21.542   8.930
  26 H    2.737 -21.542  -3.236
  27 H   -2.737   1.288  -8.930
  28 H   -1.855  -1.288   3.236
  29 H    3.912  20.556 -11.655
  30 H    0.680 -20.556   0.511
  31 H   -0.680   2.274  11.655
  32 H   -3.912  -2.274  -0.511
  33 H   -2.691 -20.971 -11.679
  34 H   -1.901  20.971   0.487
  35 H    1.901  -1.858  11.679
  36 H    2.691   1.858  -0.487
  37 H    4.206 -18.036  -9.660
  38 H    0.386  18.036   2.506
  39 H   -0.386  -4.794   9.660
  40 H   -4.206   4.794  -2.506
  41 H    3.682 -16.821 -12.117
  42 H    0.909  16.821   0.049
  43 H   -0.909  -6.009  12.117
  44 H   -3.682   6.009  -0.049
  45 H    1.350 -17.533 -10.341
  46 H    3.242  17.533   1.825
  47 H   -3.242  -5.297  10.341
  48 H   -1.350   5.297  -1.825
  49 H    1.433  -5.639   3.893
  50 H    3.159   5.639  -8.273
  51 H   -3.159 -17.191  -3.893
  52 H   -1.433  17.191   8.273
  53 H   -0.248 -11.849  11.460
  54 H   -4.344  11.849  -0.706
  55 H    4.344 -10.981 -11.460
  56 H    0.248  10.981   0.706
  57 H   -2.525 -16.812   8.808
  58 H   -2.066  16.812  -3.358
  59 H    2.066  -6.018  -8.808
  60 H    2.525   6.018   3.358
  61 H    3.131  -9.337   4.720
  62 H    1.460   9.337  -7.446
  63 H   -1.460 -13.492  -4.720
  64 H   -3.131  13.492   7.446
  65 H    2.479  -7.812   7.397
  66 H    2.112   7.812  -4.769
  67 H   -2.112 -15.017  -7.397
  68 H   -2.479  15.017   4.769
  69 H   -1.414  -9.794   7.616
  70 H   -3.177   9.794  -4.550
  71 H    3.177 -13.036  -7.616
  72 H    1.414  13.036   4.550
  73 H    3.067 -12.588   8.078
  74 H    1.524  12.588  -4.088
  75 H   -1.524 -10.241  -8.078
  76 H   -3.067  10.241   4.088
  77 H    1.175 -16.483   7.738
  78 H    3.416  16.483  -4.428
  79 H   -3.416  -6.347  -7.738
  80 H   -1.175   6.347   4.428
  81 H   -1.635 -15.396   3.990
  82 H   -2.957  15.396  -8.176
  83 H    2.957  -7.433  -3.990
  84 H    1.635   7.433   8.176
  85 H    1.671 -12.511   0.462
  86 H    2.920  12.511 -11.704
  87 H   -2.920 -10.319  -0.462
  88 H   -1.671  10.319  11.704
  89 H    3.278 -14.885   0.049
  90 H    1.313  14.885 -12.117
  91 H   -1.313  -7.945  -0.049
  92 H   -3.278   7.945  12.117
  93 H    0.367 -15.159   0.146
  94 H    4.224  15.159 -12.020
  95 H   -4.224  -7.671  -0.146
  96 H   -0.367   7.671  12.020
  97 C    3.328 -21.240   5.285
                                481 S  
                                         3.048E+03 1.835E-03 0.000E+00 0.000E+00
                                         4.574E+02 1.404E-02 0.000E+00 0.000E+00
                                         1.039E+02 6.884E-02 0.000E+00 0.000E+00
                                         2.921E+01 2.322E-01 0.000E+00 0.000E+00
                                         9.287E+00 4.679E-01 0.000E+00 0.000E+00
                                         3.164E+00 3.623E-01 0.000E+00 0.000E+00
                         482-   485 SP 
                                         7.868E+00-1.193E-01 6.900E-02 0.000E+00
                                         1.881E+00-1.609E-01 3.164E-01 0.000E+00
                                         5.442E-01 1.143E+00 7.443E-01 0.000E+00
                         486-   489 SP 
                                         1.687E-01 1.000E+00 1.000E+00 0.000E+00
                         490-   494 D  
                                         8.000E-01 0.000E+00 0.000E+00 1.000E+00
  98 C    1.264  21.240  -6.881
  99 C   -1.264  -1.589  -5.285
 100 C   -3.328   1.589   6.881
 101 C   -4.189 -22.396   7.253
 102 C   -0.402  22.396  -4.913
 103 C    0.402  -0.434  -7.253
 104 C    4.189   0.434   4.913
 105 C    3.658  21.166   8.711
 106 C    0.934 -21.166  -3.455
 107 C   -0.934   1.663  -8.711
 108 C   -3.658  -1.663   3.455
 109 C   -4.309  21.334  11.314
 110 C   -0.283 -21.334  -0.852
 111 C    0.283   1.496 -11.314
 112 C    4.309  -1.496   0.852
 113 C   -4.018 -21.479  11.604
 114 C   -0.574  21.479  -0.562
 115 C    0.574  -1.351 -11.604
 116 C    4.018   1.351   0.562
 117 C    2.980 -17.976 -10.976
 118 C    1.612  17.976   1.190
 119 C   -1.612  -4.854  10.976
 120 C   -2.980   4.854  -1.190
 121 C    1.785  -8.516   5.866
 122 C    2.806   8.516  -6.300
 123 C   -2.806 -14.314  -5.866
 124 C   -1.785  14.314   6.300
 125 C   -0.031 -10.514   6.738
 126 C   -4.560  10.514  -5.428
 127 C    4.560 -12.316  -6.738
 128 C    0.031  12.316   5.428
 129 C    1.271 -12.483   8.412
 130 C    3.321  12.483  -3.754
 131 C   -3.321 -10.346  -8.412
 132 C   -1.271  10.346   3.754
 133 C    0.090 -14.966   7.543
 134 C    4.502  14.966  -4.623
 135 C   -4.502  -7.863  -7.543
 136 C   -0.090   7.863   4.623
 137 C   -0.374 -14.427   4.769
 138 C   -4.218  14.427  -7.397
 139 C    4.218  -8.403  -4.769
 140 C    0.374   8.403   7.397
 141 C    1.775 -14.363   0.815
 142 C    2.816  14.363 -11.351
 143 C   -2.816  -8.467  -0.815
 144 C   -1.775   8.467  11.351
 145 O   -3.456 -20.555   9.128
                               1153 S  
                                         5.485E+03 1.831E-03 0.000E+00 0.000E+00
                                         8.252E+02 1.395E-02 0.000E+00 0.000E+00
                                         1.880E+02 6.845E-02 0.000E+00 0.000E+00
                                         5.296E+01 2.327E-01 0.000E+00 0.000E+00
                                         1.690E+01 4.702E-01 0.000E+00 0.000E+00
                                         5.800E+00 3.585E-01 0.000E+00 0.000E+00
                        1154-  1157 SP 
                                         1.554E+01-1.108E-01 7.087E-02 0.000E+00
                                         3.600E+00-1.480E-01 3.398E-01 0.000E+00
                                         1.014E+00 1.131E+00 7.272E-01 0.000E+00
                        1158-  1161 SP 
                                         2.700E-01 1.000E+00 1.000E+00 0.000E+00
                        1162-  1166 D  
                                         8.000E-01 0.000E+00 0.000E+00 1.000E+00
 146 O   -1.136  20.555  -3.038
 147 O    1.136  -2.274  -9.128
 148 O    3.456   2.274   3.038
 149 O   -4.551 -19.367   3.861
 150 O   -0.040  19.367  -8.306
 151 O    0.040  -3.462  -3.861
 152 O    4.551   3.462   8.306
 153 O    4.001  18.824   7.483
 154 O    0.590 -18.824  -4.683
 155 O   -0.590   4.006  -7.483
 156 O   -4.001  -4.006   4.683
 157 O   -1.933  20.116  11.202
 158 O   -2.659 -20.116  -0.964
 159 O    2.659   2.714 -11.202
 160 O    1.933  -2.714   0.964
 161 O    2.879 -20.526 -11.851
 162 O    1.713  20.526   0.315
 163 O   -1.713  -2.304  11.851
 164 O   -2.879   2.304  -0.315
 165 O   -1.055 -11.866   4.613
 166 O   -3.536  11.866  -7.553
 167 O    3.536 -10.963  -4.613
 168 O    1.055  10.963   7.553
 169 O    0.484  -6.629   4.467
 170 O    4.108   6.629  -7.699
 171 O   -4.108 -16.200  -4.467
 172 O   -0.484  16.200   7.699
 173 O    1.080 -11.971  11.021
 174 O    3.512  11.971  -1.145
 175 O   -3.512 -10.858 -11.021
 176 O   -1.080  10.858   1.145
 177 O   -2.219 -15.328   8.829
 178 O   -2.373  15.328  -3.337
 179 O    2.373  -7.502  -8.829
 180 O    2.219   7.502   3.337
 181 O    1.910 -14.931   3.455
 182 O    2.681  14.931  -8.711
 183 O   -2.681  -7.899  -3.455
 184 O   -1.910   7.899   8.711
 INFORMATION **** SET_MPP **** PCRYSTAL CALCULATION
 INFORMATION **** READM2 **** NEW DEFAULT: FOCK/KS MATRIX MIXING SET TO 30 %
 INFORMATION **** READM2 **** NEW DEFAULT: FULL DIRECT SCF MODE
 INFORMATION **** READM2 **** NEW DEFAULT: COULOMB BIPOLAR BUFFER SET TO 32 Mb
 INFORMATION **** READM2 **** NEW DEFAULT: EXCHANGE BIPOLAR BUFFER SET TO 32 Mb

 *******************************************************************************
 NEW DEFAULT: DFT INTEGRATION GRID INCREASED TO XLGRID
 NEW DEFAULT: DIIS ACCELERATOR ACTIVE
 USE KEYWORD NODIIS TO TURN IT OFF
 *******************************************************************************

 INFORMATION **** GRIMME **** GRIMME DISPERSION CORRECTION FOR ENER AND GRAD

 GRIMME DISPERSION CORRECTION PARAMETERS

 C6 COEFFICIENTS (KJ/MOL) AND VDW RADII (ANG)

                            ELEMENT  C6 COEF  RADIUS
                              H      0.140     1.001
                              C      1.750     1.452
                              N      1.230     1.397
                              O      0.700     1.342
 INFORMATION **** READM2 **** FULL DIRECT SCF (MONO AND BIEL INT) SELECTED
 INFORMATION **** MAXCYCLE **** MAX NUMBER OF SCF CYCLES SET TO         500
 *******************************************************************************
 N. OF ATOMS PER CELL       184  COULOMB OVERLAP TOL         (T1) 10**   -6
 NUMBER OF SHELLS           640  COULOMB PENETRATION TOL     (T2) 10**   -6
 NUMBER OF AO              1712  EXCHANGE OVERLAP TOL        (T3) 10**   -6
 N. OF ELECTRONS PER CELL   704  EXCHANGE PSEUDO OVP (F(G))  (T4) 10**   -6
 CORE ELECTRONS PER CELL    176  EXCHANGE PSEUDO OVP (P(G))  (T5) 10**  -12
 N. OF SYMMETRY OPERATORS     4  POLE ORDER IN MONO ZONE                  4
 *******************************************************************************
 TYPE OF CALCULATION :  RESTRICTED CLOSED SHELL
 KOHN-SHAM HAMILTONIAN

 (EXCHANGE)[CORRELATION] FUNCTIONAL:(BECKE 88)[LEE-YANG-PARR]

 NON-LOCAL WEIGHTING FACTOR (EXCHANGE) =           0.9000
 NON-LOCAL WEIGHTING FACTOR [CORRELATION] =        0.8100

 HYBRID EXCHANGE - PERCENTAGE OF FOCK EXCHANGE    20.0000

 CAPPA:IS1  4;IS2  4;IS3  4; K PTS MONK NET  27; SYMMOPS:K SPACE   8;G SPACE   4

 *******************************************************************************
 MAX NUMBER OF SCF CYCLES     500  CONVERGENCE ON DELTAP        10**-16
 WEIGHT OF F(I) IN F(I+1)      50% CONVERGENCE ON ENERGY        10**-10
 SHRINK. FACT.(MONKH.)    4  4  4  NUMBER OF K POINTS IN THE IBZ     27
 SHRINKING FACTOR(GILAT NET)    4  NUMBER OF K POINTS(GILAT NET)     27
 *******************************************************************************
 *** K POINTS COORDINATES (OBLIQUE COORDINATES IN UNITS OF IS =  4)
   1-R(  0  0  0)   2-C(  1  0  0)   3-R(  2  0  0)   4-C(  0  1  0)
   5-C(  1  1  0)   6-C(  2  1  0)   7-R(  0  2  0)   8-C(  1  2  0)
   9-R(  2  2  0)  10-C(  0  0  1)  11-C(  1  0  1)  12-C(  2  0  1)
  13-C(  0  1  1)  14-C(  1  1  1)  15-C(  2  1  1)  16-C(  0  2  1)
  17-C(  1  2  1)  18-C(  2  2  1)  19-R(  0  0  2)  20-C(  1  0  2)
  21-R(  2  0  2)  22-C(  0  1  2)  23-C(  1  1  2)  24-C(  2  1  2)
  25-R(  0  2  2)  26-C(  1  2  2)  27-R(  2  2  2)

 DIRECT LATTICE VECTORS COMPON. (A.U.)     RECIP. LATTICE VECTORS COMPON. (A.U.) 
        X            Y            Z              X            Y            Z
    9.1831241    0.0000000    0.0000000      0.6842100    0.0000000    0.0000000
    0.0000000   45.6595628    0.0000000      0.0000000    0.1376094    0.0000000
    0.0000000    0.0000000   24.3321137      0.0000000    0.0000000    0.2582260

 DISK SPACE FOR EIGENVECTORS (FTN 10)   134823424 REALS

 SYMMETRY ADAPTION OF THE BLOCH FUNCTIONS ENABLED
 TTTTTTTTTTTTTTTTTTTTTTTTTTTTTT gordsh1     TELAPSE        0.32 TCPU        0.08

 MATRIX SIZE: P(G) 1823488, F(G)  317560, P(G) IRR  230182, F(G) IRR   80389
 MAX G-VECTOR INDEX FOR 1- AND 2-ELECTRON INTEGRALS  77

 TTTTTTTTTTTTTTTTTTTTTTTTTTTTTT INPUT       TELAPSE        0.36 TCPU        0.13

 NEIGHBORS OF THE NON-EQUIVALENT ATOMS

 N = NUMBER OF NEIGHBORS AT DISTANCE R
    ATOM  N     R/ANG      R/AU   NEIGHBORS (ATOM LABELS AND CELL INDICES)
   1 H    1     0.8505     1.6072  149 O    1 0 0
   1 H    1     1.8666     3.5273   97 C    0 0 0
   1 H    1     1.9186     3.6257  181 O    0 0 0
   1 H    1     2.0725     3.9165   13 H    0 0 0
   1 H    1     2.3837     4.5046   10 H    1 0 0
   1 H    1     2.4285     4.5892   17 H    0 0 0

   5 H    1     0.8424     1.5918  153 O    0 0 0
   5 H    1     1.8516     3.4990  105 C    0 0 0
   5 H    1     1.9100     3.6093  172 O    0 0 0
   5 H    1     2.0397     3.8545   25 H    0 0 0
   5 H    1     2.2256     4.2059   52 H    0 0 0
   5 H    1     2.7651     5.2252   52 H    1 0 0

   9 H    1     0.8479     1.6023  157 O    0 0-1
   9 H    1     1.8277     3.4538  109 C    0 0-1
   9 H    1     1.9291     3.6456  150 O    0 0 0
   9 H    1     2.0427     3.8602   29 H   -1 0 0
   9 H    1     2.3837     4.5046    2 H    0 0 0
   9 H    1     2.5646     4.8465   33 H    0 1 0

  13 H    1     0.9877     1.8665   97 C    0 0 0
  13 H    1     1.5399     2.9100   17 H    0 0 0
  13 H    1     2.0259     3.8285  149 O    1 0 0
  13 H    1     2.0320     3.8399  101 C    1 0 0
  13 H    1     2.0725     3.9165    1 H    0 0 0
  13 H    1     2.3535     4.4476   77 H    0 0 0

  17 H    1     0.9314     1.7601   97 C    0 0 0
  17 H    1     1.5399     2.9100   13 H    0 0 0
  17 H    1     1.9328     3.6524  149 O    1 0 0
  17 H    1     1.9994     3.7783  101 C    1 0 0
  17 H    1     2.2926     4.3325   21 H    1-1 0
  17 H    1     2.4285     4.5892    1 H    0 0 0

  21 H    1     0.9261     1.7501  101 C    0 1 0
  21 H    1     1.9480     3.6811  145 O    0 1 0
  21 H    1     1.9931     3.7665   97 C   -1 1 0
  21 H    1     2.0466     3.8675  105 C   -1 0 0
  21 H    1     2.2926     4.3325   17 H   -1 1 0
  21 H    1     2.4621     4.6526  153 O   -1 0 0

  25 H    1     0.9813     1.8544  105 C    0 0 0
  25 H    1     1.9863     3.7535  153 O    0 0 0
  25 H    1     2.0390     3.8531  109 C    1 0 0
  25 H    1     2.0397     3.8545    5 H    0 0 0
  25 H    1     2.0918     3.9529  101 C    1 1 0
  25 H    1     2.3215     4.3869   29 H    0 0 1

  29 H    1     0.9741     1.8407  109 C    1 0-1
  29 H    1     1.9452     3.6760  157 O    1 0-1
  29 H    1     2.0427     3.8602    9 H    1 0 0
  29 H    1     2.1074     3.9824  113 C    1 1-1
  29 H    1     2.1278     4.0209  105 C    0 0-1
  29 H    1     2.3215     4.3869   25 H    0 0-1

  33 H    1     0.9345     1.7659  113 C    0 0-1
  33 H    1     1.9210     3.6302  145 O    0 0-1
  33 H    1     1.9288     3.6449  161 O   -1 0 0
  33 H    1     2.0941     3.9572  109 C    0-1-1
  33 H    1     2.2405     4.2340   37 H   -1 0 0
  33 H    1     2.4711     4.6698  117 C   -1 0 0

  37 H    1     0.9524     1.7998  117 C    0 0 0
  37 H    1     1.4768     2.7908   41 H    0 0 0
  37 H    1     1.5763     2.9787   45 H    0 0 0
  37 H    1     1.8906     3.5727  161 O    0 0 0
  37 H    1     2.2405     4.2340   33 H    1 0 0
  37 H    1     2.4930     4.7110  113 C    1 0-1

  41 H    1     0.9361     1.7690  117 C    0 0 0
  41 H    1     1.4768     2.7908   37 H    0 0 0
  41 H    1     1.5966     3.0171   45 H    0 0 0
  41 H    1     2.0113     3.8008  161 O    0 0 0
  41 H    1     2.3934     4.5229   57 H    1 0-1
  41 H    1     2.6070     4.9266  113 C    1 0-1

  45 H    1     0.9549     1.8044  117 C    0 0 0
  45 H    1     1.5763     2.9787   37 H    0 0 0
  45 H    1     1.5966     3.0171   41 H    0 0 0
  45 H    1     1.9497     3.6844  161 O    0 0 0
  45 H    1     2.7488     5.1946   67 H    0 0 0
  45 H    1     2.8954     5.4716   33 H    0 0 0

  49 H    1     0.7868     1.4868  169 O    0 0 0
  49 H    1     1.8554     3.5061  121 C    0 0 0
  49 H    1     2.1978     4.1532   61 H    0 0 0
  49 H    1     2.2041     4.1651  156 O    1 0 0
  49 H    1     2.2064     4.1694  160 O    0 0 0
  49 H    1     2.2256     4.2059    8 H    0 0 0

  53 H    1     0.7429     1.4039  173 O    0 0 0
  53 H    1     1.8335     3.4648  129 C    0 0 0
  53 H    1     2.0533     3.8802  175 O    0 0 1
  53 H    1     2.3879     4.5124   69 H    0 0 0
  53 H    1     2.5330     4.7867  177 O    0 0 0
  53 H    1     2.5365     4.7933   73 H    0 0 0

  57 H    1     0.8019     1.5154  177 O    0 0 0
  57 H    1     1.8214     3.4420  133 C    0 0 0
  57 H    1     2.0461     3.8665   77 H    0 0 0
  57 H    1     2.0483     3.8707  145 O    0 0 0
  57 H    1     2.3934     4.5229   41 H   -1 0 1
  57 H    1     2.6987     5.0998   81 H    0 0 0

  61 H    1     1.0317     1.9497  121 C    0 0 0
  61 H    1     1.6662     3.1488   65 H    0 0 0
  61 H    1     2.0086     3.7956  169 O    0 0 0
  61 H    1     2.0804     3.9314  125 C    0 0 0
  61 H    1     2.1978     4.1532   49 H    0 0 0
  61 H    1     2.4735     4.6742   73 H    0 0 0

  65 H    1     0.9640     1.8218  121 C    0 0 0
  65 H    1     1.6662     3.1488   61 H    0 0 0
  65 H    1     1.9775     3.7369  169 O    0 0 0
  65 H    1     1.9826     3.7466  125 C    0 0 0
  65 H    1     2.2511     4.2540   49 H    0 0 0
  65 H    1     2.3148     4.3744   69 H    0 0 0

  69 H    1     0.9470     1.7896  125 C    0 0 0
  69 H    1     1.9400     3.6660  165 O    0 0 0
  69 H    1     2.0448     3.8641  121 C    0 0 0
  69 H    1     2.0547     3.8827  129 C    0 0 0
  69 H    1     2.3148     4.3744   65 H    0 0 0
  69 H    1     2.3879     4.5124   53 H    0 0 0

  73 H    1     0.9683     1.8299  129 C    0 0 0
  73 H    1     1.9074     3.6045  173 O    0 0 0
  73 H    1     2.0361     3.8477  133 C    0 0 0
  73 H    1     2.0968     3.9624  125 C    0 0 0
  73 H    1     2.2983     4.3433   77 H    0 0 0
  73 H    1     2.4735     4.6742   61 H    0 0 0

  77 H    1     0.9924     1.8753  133 C    0 0 0
  77 H    1     1.9832     3.7478  177 O    0 0 0
  77 H    1     2.0461     3.8665   57 H    0 0 0
  77 H    1     2.0793     3.9293  137 C    0 0 0
  77 H    1     2.1470     4.0573  129 C    0 0 0
  77 H    1     2.2983     4.3433   73 H    0 0 0

  81 H    1     0.9371     1.7708  137 C    0 0 0
  81 H    1     1.9129     3.6149  181 O    0 0 0
  81 H    1     1.9214     3.6310  165 O    0 0 0
  81 H    1     2.1021     3.9723  133 C    0 0 0
  81 H    1     2.2971     4.3410   93 H    0 0 0
  81 H    1     2.4468     4.6239    1 H   -1 0 0

  85 H    1     0.9991     1.8881  141 C    0 0 0
  85 H    1     1.5329     2.8967   89 H    0 0 0
  85 H    1     1.5710     2.9688   93 H    0 0 0
  85 H    1     2.0409     3.8567  181 O    0 0 0
  85 H    1     2.6501     5.0080  165 O    0 0 0
  85 H    1     2.7191     5.1384  137 C    0 0 0

  89 H    1     0.9347     1.7664  141 C    0 0 0
  89 H    1     1.5329     2.8967   85 H    0 0 0
  89 H    1     1.5481     2.9255   93 H    0 0 0
  89 H    1     1.9429     3.6715  181 O    0 0 0
  89 H    1     2.6389     4.9867    1 H    0 0 0
  89 H    1     2.6646     5.0353  171 O    1 0 0

  93 H    1     0.9262     1.7503  141 C    0 0 0
  93 H    1     1.5481     2.9255   89 H    0 0 0
  93 H    1     1.5710     2.9688   85 H    0 0 0
  93 H    1     1.9360     3.6584  181 O    0 0 0
  93 H    1     2.2971     4.3410   81 H    0 0 0
  93 H    1     2.5078     4.7390  137 C    0 0 0

  97 C    1     0.9314     1.7601   17 H    0 0 0
  97 C    1     0.9877     1.8665   13 H    0 0 0
  97 C    1     1.4236     2.6902  149 O    1 0 0
  97 C    1     1.4954     2.8258  101 C    1 0 0
  97 C    1     1.8666     3.5273    1 H    0 0 0
  97 C    1     1.9931     3.7665   21 H    1-1 0

 101 C    1     0.9261     1.7501   21 H    0-1 0
 101 C    1     1.4436     2.7279  145 O    0 0 0
 101 C    1     1.4954     2.8258   97 C   -1 0 0
 101 C    1     1.5252     2.8823  105 C   -1-1 0
 101 C    1     1.9994     3.7783   17 H   -1 0 0
 101 C    1     2.0320     3.8399   13 H   -1 0 0

 105 C    1     0.9813     1.8544   25 H    0 0 0
 105 C    1     1.4114     2.6671  153 O    0 0 0
 105 C    1     1.5233     2.8787  109 C    1 0 0
 105 C    1     1.5252     2.8823  101 C    1 1 0
 105 C    1     1.8516     3.4990    5 H    0 0 0
 105 C    1     2.0466     3.8675   21 H    1 0 0

 109 C    1     0.9741     1.8407   29 H   -1 0 1
 109 C    1     1.4141     2.6722  157 O    0 0 0
 109 C    1     1.5218     2.8759  113 C    0 1 0
 109 C    1     1.5233     2.8787  105 C   -1 0 0
 109 C    1     1.8277     3.4538    9 H    0 0 1
 109 C    1     2.0390     3.8531   25 H   -1 0 0

 113 C    1     0.9345     1.7659   33 H    0 0 1
 113 C    1     1.3907     2.6280  161 O   -1 0 1
 113 C    1     1.4295     2.7014  145 O    0 0 0
 113 C    1     1.5218     2.8759  109 C    0-1 0
 113 C    1     2.1074     3.9824   29 H   -1-1 1
 113 C    1     2.3504     4.4416  105 C   -1-1 0

 117 C    1     0.9361     1.7690   41 H    0 0 0
 117 C    1     0.9524     1.7998   37 H    0 0 0
 117 C    1     0.9549     1.8044   45 H    0 0 0
 117 C    1     1.4278     2.6982  161 O    0 0 0
 117 C    1     2.3737     4.4856  113 C    1 0-1
 117 C    1     2.4711     4.6698   33 H    1 0 0

 121 C    1     0.9640     1.8218   65 H    0 0 0
 121 C    1     1.0317     1.9497   61 H    0 0 0
 121 C    1     1.4208     2.6849  169 O    0 0 0
 121 C    1     1.5016     2.8377  125 C    0 0 0
 121 C    1     1.8554     3.5061   49 H    0 0 0
 121 C    1     2.0448     3.8641   69 H    0 0 0

 125 C    1     0.9470     1.7896   69 H    0 0 0
 125 C    1     1.4385     2.7184  165 O    0 0 0
 125 C    1     1.5016     2.8377  121 C    0 0 0
 125 C    1     1.5315     2.8942  129 C    0 0 0
 125 C    1     1.9826     3.7466   65 H    0 0 0
 125 C    1     2.0804     3.9314   61 H    0 0 0

 129 C    1     0.9683     1.8299   73 H    0 0 0
 129 C    1     1.4110     2.6664  173 O    0 0 0
 129 C    1     1.5259     2.8835  133 C    0 0 0
 129 C    1     1.5315     2.8942  125 C    0 0 0
 129 C    1     1.8335     3.4648   53 H    0 0 0
 129 C    1     2.0547     3.8827   69 H    0 0 0

 133 C    1     0.9924     1.8753   77 H    0 0 0
 133 C    1     1.4115     2.6674  177 O    0 0 0
 133 C    1     1.5153     2.8636  137 C    0 0 0
 133 C    1     1.5259     2.8835  129 C    0 0 0
 133 C    1     1.8214     3.4420   57 H    0 0 0
 133 C    1     2.0361     3.8477   73 H    0 0 0

 137 C    1     0.9371     1.7708   81 H    0 0 0
 137 C    1     1.4046     2.6543  165 O    0 0 0
 137 C    1     1.4195     2.6825  181 O    0 0 0
 137 C    1     1.5153     2.8636  133 C    0 0 0
 137 C    1     2.0793     3.9293   77 H    0 0 0
 137 C    1     2.3250     4.3936  125 C    0 0 0

 141 C    1     0.9262     1.7503   93 H    0 0 0
 141 C    1     0.9347     1.7664   89 H    0 0 0
 141 C    1     0.9991     1.8881   85 H    0 0 0
 141 C    1     1.4310     2.7042  181 O    0 0 0
 141 C    1     2.3816     4.5006  137 C    0 0 0
 141 C    1     2.5255     4.7726   81 H    0 0 0

 145 O    1     1.4295     2.7014  113 C    0 0 0
 145 O    1     1.4436     2.7279  101 C    0 0 0
 145 O    1     1.9210     3.6302   33 H    0 0 1
 145 O    1     1.9480     3.6811   21 H    0-1 0
 145 O    1     2.0483     3.8707   57 H    0 0 0
 145 O    1     2.3282     4.3997  161 O   -1 0 1

 149 O    1     0.8505     1.6072    1 H   -1 0 0
 149 O    1     1.4236     2.6902   97 C   -1 0 0
 149 O    1     1.9291     3.6456   10 H    0 0 0
 149 O    1     1.9328     3.6524   17 H   -1 0 0
 149 O    1     2.0259     3.8285   13 H   -1 0 0
 149 O    1     2.4143     4.5623  101 C    0 0 0

 153 O    1     0.8424     1.5918    5 H    0 0 0
 153 O    1     1.4114     2.6671  105 C    0 0 0
 153 O    1     1.9863     3.7535   25 H    0 0 0
 153 O    1     2.2041     4.1651   52 H    1 0 0
 153 O    1     2.4106     4.5554  101 C    1 1 0
 153 O    1     2.4621     4.6526   21 H    1 0 0

 157 O    1     0.8479     1.6023    9 H    0 0 1
 157 O    1     1.4141     2.6722  109 C    0 0 0
 157 O    1     1.9452     3.6760   29 H   -1 0 1
 157 O    1     2.2064     4.1694   52 H    0 0 0
 157 O    1     2.3792     4.4960  105 C   -1 0 0
 157 O    1     2.4266     4.5857  113 C    0 1 0

 161 O    1     1.3907     2.6280  113 C    1 0-1
 161 O    1     1.4278     2.6982  117 C    0 0 0
 161 O    1     1.8906     3.5727   37 H    0 0 0
 161 O    1     1.9288     3.6449   33 H    1 0 0
 161 O    1     1.9497     3.6844   45 H    0 0 0
 161 O    1     2.0113     3.8008   41 H    0 0 0

 165 O    1     1.4046     2.6543  137 C    0 0 0
 165 O    1     1.4385     2.7184  125 C    0 0 0
 165 O    1     1.9214     3.6310   81 H    0 0 0
 165 O    1     1.9400     3.6660   69 H    0 0 0
 165 O    1     2.3369     4.4162  133 C    0 0 0
 165 O    1     2.3383     4.4188  181 O    0 0 0

 169 O    1     0.7868     1.4868   49 H    0 0 0
 169 O    1     1.4208     2.6849  121 C    0 0 0
 169 O    1     1.9100     3.6093    8 H    0 0 0
 169 O    1     1.9775     3.7369   65 H    0 0 0
 169 O    1     2.0086     3.7956   61 H    0 0 0
 169 O    1     2.3965     4.5288  125 C    0 0 0

 173 O    1     0.7429     1.4039   53 H    0 0 0
 173 O    1     1.4110     2.6664  129 C    0 0 0
 173 O    1     1.9074     3.6045   73 H    0 0 0
 173 O    1     2.0533     3.8802   55 H    0 0 1
 173 O    1     2.4657     4.6595  125 C    0 0 0
 173 O    1     2.4848     4.6956  133 C    0 0 0

 177 O    1     0.8019     1.5154   57 H    0 0 0
 177 O    1     1.4115     2.6674  133 C    0 0 0
 177 O    1     1.9832     3.7478   77 H    0 0 0
 177 O    1     2.3926     4.5214  129 C    0 0 0
 177 O    1     2.4076     4.5496  137 C    0 0 0
 177 O    1     2.5330     4.7867   53 H    0 0 0

 181 O    1     1.4195     2.6825  137 C    0 0 0
 181 O    1     1.4310     2.7042  141 C    0 0 0
 181 O    1     1.9129     3.6149   81 H    0 0 0
 181 O    1     1.9186     3.6257    1 H    0 0 0
 181 O    1     1.9360     3.6584   93 H    0 0 0
 181 O    1     1.9429     3.6715   89 H    0 0 0


 SYMMETRY ALLOWED INTERNAL DEGREE(S) OF FREEDOM: 138
 TTTTTTTTTTTTTTTTTTTTTTTTTTTTTT SYMM        TELAPSE        0.79 TCPU        0.43
 TTTTTTTTTTTTTTTTTTTTTTTTTTTTTT INT_SCREEN  TELAPSE        0.81 TCPU        0.44

 *******************************************************************************
 *                                                                             *
 *                                                                             *
 *         FFFFF  RRRR   EEEE   QQQ   U   U  EEEE  N   N   CCC  Y   Y          *
 *         F      R   R  E     Q   Q  U   U  E     NN  N  C      Y Y           *
 *         FFF    RRRR   EEEE  Q   Q  U   U  EEEE  N N N  C       Y            *
 *         F      R   R  E     Q  QQ  U   U  E     N  NN  C       Y            *
 *         F      R   R  EEEE   QQ Q   UUU   EEEE  N   N   CCC    Y            *
 *                                                                             *
 *                                                                             *
 * CALCULATION OF PHONON FREQUENCIES AT THE GAMMA POINT.                       *
 *                                                                             *
 * SYMMETRY IS EXPLOITED TO BUILD THE TOTAL HESSIAN MATRIX.                    *
 * (F. PASCALE PHD THESIS TURIN-PARIS 2002)                                    *
 *                                                                             *
 *******************************************************************************


 * INTENSITIES COMPUTED VIA THE CPHF ANALYTICAL APPROACH                       *
 *                                                                             *
 * REFERENCES TO BE QUOTED WHEN USING THIS MODULE:                             *
 *                                                                             *
 * F. Pascale, C.M. Zicovich-Wilson, F. Lopez, B. Civalleri                    *
 * R. Orlando, R. Dovesi                                                       *
 * The calculation of the vibration frequencies of crystalline                 *
 * compounds and its implementation in the CRYSTAL code                        *
 * J. Comput. Chem. 25 (2004) 888-897                                          *
 *                                                                             *
 * C.M. Zicovich-Wilson, F. Pascale, C. Roetti, V.R. Saunders,                 *
 * R. Orlando, R. Dovesi                                                       *
 * The calculation of the vibration frequencies of alpha-quartz:               *
 * the effect of hamiltonian and basis set                                     *
 * J. Comput. Chem. 25 (2004) 1873-1881                                        *
 *******************************************************************************


 *                                                                             *
 * FOR THE ANALYTICAL IR INTENSITIES MODULE PLEASE CITE:                       *
 *                                                                             *
 * L. Maschio, B. Kirtman, R. Orlando, M. Rerat,                               *
 * Ab initio analytical infrared intensities for periodic systems              *
 * through a coupled perturbed Hartree-Fock/Kohn-Sham method                   *
 * J. Chem. Phys. 137, 204113 (2012)                                           *
 *******************************************************************************


 ATOMS ISOTOPIC MASS (AMU) FOR FREQUENCY CALCULATION 

    1 H       1.0078    2 H       1.0078    3 H       1.0078    4 H       1.0078
    5 H       1.0078    6 H       1.0078    7 H       1.0078    8 H       1.0078
    9 H       1.0078   10 H       1.0078   11 H       1.0078   12 H       1.0078
   13 H       1.0078   14 H       1.0078   15 H       1.0078   16 H       1.0078
   17 H       1.0078   18 H       1.0078   19 H       1.0078   20 H       1.0078
   21 H       1.0078   22 H       1.0078   23 H       1.0078   24 H       1.0078
   25 H       1.0078   26 H       1.0078   27 H       1.0078   28 H       1.0078
   29 H       1.0078   30 H       1.0078   31 H       1.0078   32 H       1.0078
   33 H       1.0078   34 H       1.0078   35 H       1.0078   36 H       1.0078
   37 H       1.0078   38 H       1.0078   39 H       1.0078   40 H       1.0078
   41 H       1.0078   42 H       1.0078   43 H       1.0078   44 H       1.0078
   45 H       1.0078   46 H       1.0078   47 H       1.0078   48 H       1.0078
   49 H       1.0078   50 H       1.0078   51 H       1.0078   52 H       1.0078
   53 H       1.0078   54 H       1.0078   55 H       1.0078   56 H       1.0078
   57 H       1.0078   58 H       1.0078   59 H       1.0078   60 H       1.0078
   61 H       1.0078   62 H       1.0078   63 H       1.0078   64 H       1.0078
   65 H       1.0078   66 H       1.0078   67 H       1.0078   68 H       1.0078
   69 H       1.0078   70 H       1.0078   71 H       1.0078   72 H       1.0078
   73 H       1.0078   74 H       1.0078   75 H       1.0078   76 H       1.0078
   77 H       1.0078   78 H       1.0078   79 H       1.0078   80 H       1.0078
   81 H       1.0078   82 H       1.0078   83 H       1.0078   84 H       1.0078
   85 H       1.0078   86 H       1.0078   87 H       1.0078   88 H       1.0078
   89 H       1.0078   90 H       1.0078   91 H       1.0078   92 H       1.0078
   93 H       1.0078   94 H       1.0078   95 H       1.0078   96 H       1.0078
   97 C      12.0000   98 C      12.0000   99 C      12.0000  100 C      12.0000
  101 C      12.0000  102 C      12.0000  103 C      12.0000  104 C      12.0000
  105 C      12.0000  106 C      12.0000  107 C      12.0000  108 C      12.0000
  109 C      12.0000  110 C      12.0000  111 C      12.0000  112 C      12.0000
  113 C      12.0000  114 C      12.0000  115 C      12.0000  116 C      12.0000
  117 C      12.0000  118 C      12.0000  119 C      12.0000  120 C      12.0000
  121 C      12.0000  122 C      12.0000  123 C      12.0000  124 C      12.0000
  125 C      12.0000  126 C      12.0000  127 C      12.0000  128 C      12.0000
  129 C      12.0000  130 C      12.0000  131 C      12.0000  132 C      12.0000
  133 C      12.0000  134 C      12.0000  135 C      12.0000  136 C      12.0000
  137 C      12.0000  138 C      12.0000  139 C      12.0000  140 C      12.0000
  141 C      12.0000  142 C      12.0000  143 C      12.0000  144 C      12.0000
  145 O      15.9949  146 O      15.9949  147 O      15.9949  148 O      15.9949
  149 O      15.9949  150 O      15.9949  151 O      15.9949  152 O      15.9949
  153 O      15.9949  154 O      15.9949  155 O      15.9949  156 O      15.9949
  157 O      15.9949  158 O      15.9949  159 O      15.9949  160 O      15.9949
  161 O      15.9949  162 O      15.9949  163 O      15.9949  164 O      15.9949
  165 O      15.9949  166 O      15.9949  167 O      15.9949  168 O      15.9949
  169 O      15.9949  170 O      15.9949  171 O      15.9949  172 O      15.9949
  173 O      15.9949  174 O      15.9949  175 O      15.9949  176 O      15.9949
  177 O      15.9949  178 O      15.9949  179 O      15.9949  180 O      15.9949
  181 O      15.9949  182 O      15.9949  183 O      15.9949  184 O      15.9949

 INFORMATION CONCERNING THE SCF+GRADIENT CALCULATIONS REQUIRED FOR
 GENERATING FREQUENCIES. IN PRINCIPLE 3N+1 SCF + GRADIENT
 CALCULATIONS  ARE REQUIRED;
 FOR EACH OF THEM THE REMAINING POINT SYMMETRY IS INDICATED.
 POINT SYMMETRY PERMITS TO GENERATE GRADIENTS FOR DISPLACEMENT B 
 STARTING FROM THE GRADIENT GENERATED BY DISPLACEMENT A.

   N   LABEL SYMBOL DISPLACEMENT     SYM. 

   1     EQUILIBRIUM GEOMETRY            4

   2      1   H            DX           1
   3      1   H            DY           1
   4      1   H            DZ           1
   5      5   H            DX           1
   6      5   H            DY           1
   7      5   H            DZ           1
   8      9   H            DX           1
   9      9   H            DY           1
  10      9   H            DZ           1
  11     13   H            DX           1
  12     13   H            DY           1
  13     13   H            DZ           1
  14     17   H            DX           1
  15     17   H            DY           1
  16     17   H            DZ           1
  17     21   H            DX           1
  18     21   H            DY           1
  19     21   H            DZ           1
  20     25   H            DX           1
  21     25   H            DY           1
  22     25   H            DZ           1
  23     29   H            DX           1
  24     29   H            DY           1
  25     29   H            DZ           1
  26     33   H            DX           1
  27     33   H            DY           1
  28     33   H            DZ           1
  29     37   H            DX           1
  30     37   H            DY           1
  31     37   H            DZ           1
  32     41   H            DX           1
  33     41   H            DY           1
  34     41   H            DZ           1
  35     45   H            DX           1
  36     45   H            DY           1
  37     45   H            DZ           1
  38     49   H            DX           1
  39     49   H            DY           1
  40     49   H            DZ           1
  41     53   H            DX           1
  42     53   H            DY           1
  43     53   H            DZ           1
  44     57   H            DX           1
  45     57   H            DY           1
  46     57   H            DZ           1
  47     61   H            DX           1
  48     61   H            DY           1
  49     61   H            DZ           1
  50     65   H            DX           1
  51     65   H            DY           1
  52     65   H            DZ           1
  53     69   H            DX           1
  54     69   H            DY           1
  55     69   H            DZ           1
  56     73   H            DX           1
  57     73   H            DY           1
  58     73   H            DZ           1
  59     77   H            DX           1
  60     77   H            DY           1
  61     77   H            DZ           1
  62     81   H            DX           1
  63     81   H            DY           1
  64     81   H            DZ           1
  65     85   H            DX           1
  66     85   H            DY           1
  67     85   H            DZ           1
  68     89   H            DX           1
  69     89   H            DY           1
  70     89   H            DZ           1
  71     93   H            DX           1
  72     93   H            DY           1
  73     93   H            DZ           1
  74     97   C            DX           1
  75     97   C            DY           1
  76     97   C            DZ           1
  77    101   C            DX           1
  78    101   C            DY           1
  79    101   C            DZ           1
  80    105   C            DX           1
  81    105   C            DY           1
  82    105   C            DZ           1
  83    109   C            DX           1
  84    109   C            DY           1
  85    109   C            DZ           1
  86    113   C            DX           1
  87    113   C            DY           1
  88    113   C            DZ           1
  89    117   C            DX           1
  90    117   C            DY           1
  91    117   C            DZ           1
  92    121   C            DX           1
  93    121   C            DY           1
  94    121   C            DZ           1
  95    125   C            DX           1
  96    125   C            DY           1
  97    125   C            DZ           1
  98    129   C            DX           1
  99    129   C            DY           1
 100    129   C            DZ           1
 101    133   C            DX           1
 102    133   C            DY           1
 103    133   C            DZ           1
 104    137   C            DX           1
 105    137   C            DY           1
 106    137   C            DZ           1
 107    141   C            DX           1
 108    141   C            DY           1
 109    141   C            DZ           1
 110    145   O            DX           1
 111    145   O            DY           1
 112    145   O            DZ           1
 113    149   O            DX           1
 114    149   O            DY           1
 115    149   O            DZ           1
 116    153   O            DX           1
 117    153   O            DY           1
 118    153   O            DZ           1
 119    157   O            DX           1
 120    157   O            DY           1
 121    157   O            DZ           1
 122    161   O            DX           1
 123    161   O            DY           1
 124    161   O            DZ           1
 125    165   O            DX           1
 126    165   O            DY           1
 127    165   O            DZ           1
 128    169   O            DX           1
 129    169   O            DY           1
 130    169   O            DZ           1
 131    173   O            DX           1
 132    173   O            DY           1
 133    173   O            DZ           1
 134    177   O            DX           1
 135    177   O            DY           1
 136    177   O            DZ           1
 137    181   O            DX           1
 138    181   O            DY           1
 139    181   O            DZ           1
 USE OF RESIDUAL SYMMETRY AFTER DISPLACEMENT

 NUMERICAL GRADIENT COMPUTED WITH A SINGLE DISPLACEMENT (+DX) FOR EACH
 CARTESIAN COORDINATE WITH RESPECT TO THE EQUILIBRIUM CONFIGURATION
 DX=  0.003 ANGSTROM
 NUMBER OF IRREDUCIBLE ATOMS                    46
 NUMBER OF SCF+GRADIENT CALCULATIONS           139

  ATOM  SYMOP  ORDER
    1      1      1
    5      1      1
    9      1      1
   13      1      1
   17      1      1
   21      1      1
   25      1      1
   29      1      1
   33      1      1
   37      1      1
   41      1      1
   45      1      1
   49      1      1
   53      1      1
   57      1      1
   61      1      1
   65      1      1
   69      1      1
   73      1      1
   77      1      1
   81      1      1
   85      1      1
   89      1      1
   93      1      1
   97      1      1
  101      1      1
  105      1      1
  109      1      1
  113      1      1
  117      1      1
  121      1      1
  125      1      1
  129      1      1
  133      1      1
  137      1      1
  141      1      1
  145      1      1
  149      1      1
  153      1      1
  157      1      1
  161      1      1
  165      1      1
  169      1      1
  173      1      1
  177      1      1
  181      1      1

 ATOM  : IRREDUCIBLE ATOM
 SYMOP : NUMBER OF SYMMETRY OPERATORS THAT DOESN'T MOVE THE IRREDUCIBLE ATOM
 ORDER : MAXIMUM ORDER AMONG THE OPERATORS OF THE IRREDUCIBLE ATOM

 *******************************************************************************


 GCALCO - MAX INDICES DIRECT LATTICE VECTOR    34     7    13
 NO.OF VECTORS CREATED 6999 STARS 1088 RMAX   257.63104 BOHR

 CAPPA:IS1  4;IS2  4;IS3  4; K PTS MONK NET  27; SYMMOPS:K SPACE   8;G SPACE   4

 TTTTTTTTTTTTTTTTTTTTTTTTTTTTTT gordsh1     TELAPSE        1.06 TCPU        0.66

 MATRIX SIZE: P(G) 1823488, F(G)  317560, P(G) IRR  230182, F(G) IRR   80389
 MAX G-VECTOR INDEX FOR 1- AND 2-ELECTRON INTEGRALS  77

 TTTTTTTTTTTTTTTTTTTTTTTTTTTTTT INPUT       TELAPSE        1.10 TCPU        0.70

 SYMMETRY ALLOWED INTERNAL DEGREE(S) OF FREEDOM: 138
 TTTTTTTTTTTTTTTTTTTTTTTTTTTTTT SYMM        TELAPSE        1.22 TCPU        0.80
 TTTTTTTTTTTTTTTTTTTTTTTTTTTTTT INT_SCREEN  TELAPSE        1.23 TCPU        0.81

         THE FIRST POINT IS RESTORED FROM THE FREQINFO.DAT


 RESTART FROM  AN INCOMPLETE HESSIAN MATRIX


 HHHHHHHHHHHHHHHHHHHHHHHHHHHHHHHHHHHHHHHHHHHHHHHHHHHHHHHHHHHHHHHHHHHHHHHHHHHHHHH
                   FORCE CONSTANT MATRIX - NUMERICAL ESTIMATE
 HHHHHHHHHHHHHHHHHHHHHHHHHHHHHHHHHHHHHHHHHHHHHHHHHHHHHHHHHHHHHHHHHHHHHHHHHHHHHHH
 MAX ABS(DGRAD): MAXIMUM ABSOLUTE GRADIENT DIFFERENCE WITH RESPECT TO
                 THE CENTRAL POINT
 DE:             ENERGY DIFFERENCE WITH RESPECT TO THE CENTRAL POINT
                 (DE IS EXPECTED TO BE POSITIVE FOR ALL DISPLACEMENTS)

   ATOM      MAX ABS(DGRAD)       TOTAL ENERGY (AU)  N.CYC      DE       SYM
    CENTRAL POINT             -4.893813647994E+03     0     0.0000E+00     4
    1 H  DX                   RESTORED FROM A PREV. HESS. MATRIX
    1 H  DY                   RESTORED FROM A PREV. HESS. MATRIX
    1 H  DZ                   RESTORED FROM A PREV. HESS. MATRIX
    5 H  DX                   RESTORED FROM A PREV. HESS. MATRIX
    5 H  DY                   RESTORED FROM A PREV. HESS. MATRIX
    5 H  DZ                   RESTORED FROM A PREV. HESS. MATRIX
    9 H  DX                   RESTORED FROM A PREV. HESS. MATRIX
    9 H  DY                   RESTORED FROM A PREV. HESS. MATRIX
    9 H  DZ                   RESTORED FROM A PREV. HESS. MATRIX
   13 H  DX                   RESTORED FROM A PREV. HESS. MATRIX
   13 H  DY                   RESTORED FROM A PREV. HESS. MATRIX
   13 H  DZ                   RESTORED FROM A PREV. HESS. MATRIX
   17 H  DX                   RESTORED FROM A PREV. HESS. MATRIX
   17 H  DY                   RESTORED FROM A PREV. HESS. MATRIX
   17 H  DZ                   RESTORED FROM A PREV. HESS. MATRIX
   21 H  DX                   RESTORED FROM A PREV. HESS. MATRIX
   21 H  DY                   RESTORED FROM A PREV. HESS. MATRIX
   21 H  DZ                   RESTORED FROM A PREV. HESS. MATRIX
   25 H  DX                   RESTORED FROM A PREV. HESS. MATRIX
   25 H  DY                   RESTORED FROM A PREV. HESS. MATRIX
   25 H  DZ                   RESTORED FROM A PREV. HESS. MATRIX
   29 H  DX                   RESTORED FROM A PREV. HESS. MATRIX
   29 H  DY                   RESTORED FROM A PREV. HESS. MATRIX
   29 H  DZ                   RESTORED FROM A PREV. HESS. MATRIX
   33 H  DX                   RESTORED FROM A PREV. HESS. MATRIX
   33 H  DY                   RESTORED FROM A PREV. HESS. MATRIX
   33 H  DZ                   RESTORED FROM A PREV. HESS. MATRIX
   37 H  DX                   RESTORED FROM A PREV. HESS. MATRIX
   37 H  DY                   RESTORED FROM A PREV. HESS. MATRIX
   37 H  DZ                   RESTORED FROM A PREV. HESS. MATRIX
   41 H  DX                   RESTORED FROM A PREV. HESS. MATRIX
   41 H  DY                   RESTORED FROM A PREV. HESS. MATRIX
   41 H  DZ                   RESTORED FROM A PREV. HESS. MATRIX
   45 H  DX                   RESTORED FROM A PREV. HESS. MATRIX
   45 H  DY                   RESTORED FROM A PREV. HESS. MATRIX
   45 H  DZ                   RESTORED FROM A PREV. HESS. MATRIX
   49 H  DX                   RESTORED FROM A PREV. HESS. MATRIX
   49 H  DY                   RESTORED FROM A PREV. HESS. MATRIX
   49 H  DZ                   RESTORED FROM A PREV. HESS. MATRIX
   53 H  DX                   RESTORED FROM A PREV. HESS. MATRIX
   53 H  DY                   RESTORED FROM A PREV. HESS. MATRIX
   53 H  DZ                   RESTORED FROM A PREV. HESS. MATRIX
   57 H  DX                   RESTORED FROM A PREV. HESS. MATRIX
   57 H  DY                   RESTORED FROM A PREV. HESS. MATRIX
   57 H  DZ                   RESTORED FROM A PREV. HESS. MATRIX
   61 H  DX                   RESTORED FROM A PREV. HESS. MATRIX
   61 H  DY                   RESTORED FROM A PREV. HESS. MATRIX
   61 H  DZ                   RESTORED FROM A PREV. HESS. MATRIX
   65 H  DX                   RESTORED FROM A PREV. HESS. MATRIX
   65 H  DY                   RESTORED FROM A PREV. HESS. MATRIX
   65 H  DZ                   RESTORED FROM A PREV. HESS. MATRIX
   69 H  DX                   RESTORED FROM A PREV. HESS. MATRIX
   69 H  DY                   RESTORED FROM A PREV. HESS. MATRIX
   69 H  DZ                   RESTORED FROM A PREV. HESS. MATRIX
   73 H  DX                   RESTORED FROM A PREV. HESS. MATRIX
   73 H  DY                   RESTORED FROM A PREV. HESS. MATRIX
   73 H  DZ                   RESTORED FROM A PREV. HESS. MATRIX
   77 H  DX                   RESTORED FROM A PREV. HESS. MATRIX
   77 H  DY                   RESTORED FROM A PREV. HESS. MATRIX
   77 H  DZ                   RESTORED FROM A PREV. HESS. MATRIX
   81 H  DX                   RESTORED FROM A PREV. HESS. MATRIX
   81 H  DY                   RESTORED FROM A PREV. HESS. MATRIX
   81 H  DZ                   RESTORED FROM A PREV. HESS. MATRIX
   85 H  DX                   RESTORED FROM A PREV. HESS. MATRIX
   85 H  DY                   RESTORED FROM A PREV. HESS. MATRIX
   85 H  DZ                   RESTORED FROM A PREV. HESS. MATRIX
   89 H  DX                   RESTORED FROM A PREV. HESS. MATRIX
   89 H  DY                   RESTORED FROM A PREV. HESS. MATRIX
   89 H  DZ                   RESTORED FROM A PREV. HESS. MATRIX
   93 H  DX                   RESTORED FROM A PREV. HESS. MATRIX
   93 H  DY                   RESTORED FROM A PREV. HESS. MATRIX
   93 H  DZ                   RESTORED FROM A PREV. HESS. MATRIX
   97 C  DX                   RESTORED FROM A PREV. HESS. MATRIX
   97 C  DY                   RESTORED FROM A PREV. HESS. MATRIX
   97 C  DZ                   RESTORED FROM A PREV. HESS. MATRIX
  101 C  DX                   RESTORED FROM A PREV. HESS. MATRIX
  101 C  DY                   RESTORED FROM A PREV. HESS. MATRIX
  101 C  DZ                   RESTORED FROM A PREV. HESS. MATRIX
  105 C  DX                   RESTORED FROM A PREV. HESS. MATRIX
  105 C  DY                   RESTORED FROM A PREV. HESS. MATRIX
  105 C  DZ                   RESTORED FROM A PREV. HESS. MATRIX
  109 C  DX                   RESTORED FROM A PREV. HESS. MATRIX
  109 C  DY                   RESTORED FROM A PREV. HESS. MATRIX
  109 C  DZ                   RESTORED FROM A PREV. HESS. MATRIX
  113 C  DX                   RESTORED FROM A PREV. HESS. MATRIX
  113 C  DY                   RESTORED FROM A PREV. HESS. MATRIX
  113 C  DZ                   RESTORED FROM A PREV. HESS. MATRIX
  117 C  DX                   RESTORED FROM A PREV. HESS. MATRIX
  117 C  DY                   RESTORED FROM A PREV. HESS. MATRIX
  117 C  DZ                   RESTORED FROM A PREV. HESS. MATRIX
  121 C  DX                   RESTORED FROM A PREV. HESS. MATRIX
  121 C  DY                   RESTORED FROM A PREV. HESS. MATRIX
  121 C  DZ                   RESTORED FROM A PREV. HESS. MATRIX
  125 C  DX                   RESTORED FROM A PREV. HESS. MATRIX
  125 C  DY                   RESTORED FROM A PREV. HESS. MATRIX
  125 C  DZ                   RESTORED FROM A PREV. HESS. MATRIX
  129 C  DX                   RESTORED FROM A PREV. HESS. MATRIX
  129 C  DY                   RESTORED FROM A PREV. HESS. MATRIX
  129 C  DZ                   RESTORED FROM A PREV. HESS. MATRIX
  133 C  DX                   RESTORED FROM A PREV. HESS. MATRIX
  133 C  DY                   RESTORED FROM A PREV. HESS. MATRIX
  133 C  DZ                   RESTORED FROM A PREV. HESS. MATRIX
  137 C  DX                   RESTORED FROM A PREV. HESS. MATRIX
  137 C  DY                   RESTORED FROM A PREV. HESS. MATRIX
  137 C  DZ                   RESTORED FROM A PREV. HESS. MATRIX
  141 C  DX                   RESTORED FROM A PREV. HESS. MATRIX
  141 C  DY                   RESTORED FROM A PREV. HESS. MATRIX
  141 C  DZ                   RESTORED FROM A PREV. HESS. MATRIX
  145 O  DX                   RESTORED FROM A PREV. HESS. MATRIX
  145 O  DY                   RESTORED FROM A PREV. HESS. MATRIX
  145 O  DZ                   RESTORED FROM A PREV. HESS. MATRIX
  149 O  DX                   RESTORED FROM A PREV. HESS. MATRIX
  149 O  DY                   RESTORED FROM A PREV. HESS. MATRIX
  149 O  DZ                   RESTORED FROM A PREV. HESS. MATRIX
  153 O  DX                   RESTORED FROM A PREV. HESS. MATRIX
  153 O  DY                   RESTORED FROM A PREV. HESS. MATRIX
  153 O  DZ                   RESTORED FROM A PREV. HESS. MATRIX
  157 O  DX                   RESTORED FROM A PREV. HESS. MATRIX
  157 O  DY                   RESTORED FROM A PREV. HESS. MATRIX
  157 O  DZ                   RESTORED FROM A PREV. HESS. MATRIX
  161 O  DX                   RESTORED FROM A PREV. HESS. MATRIX
  161 O  DY                   RESTORED FROM A PREV. HESS. MATRIX
  161 O  DZ                   RESTORED FROM A PREV. HESS. MATRIX
  165 O  DX                   RESTORED FROM A PREV. HESS. MATRIX
  165 O  DY                   RESTORED FROM A PREV. HESS. MATRIX
  165 O  DZ                   RESTORED FROM A PREV. HESS. MATRIX
  169 O  DX                   RESTORED FROM A PREV. HESS. MATRIX
  169 O  DY                   RESTORED FROM A PREV. HESS. MATRIX
  169 O  DZ                   RESTORED FROM A PREV. HESS. MATRIX
  173 O  DX                   RESTORED FROM A PREV. HESS. MATRIX
  173 O  DY                   RESTORED FROM A PREV. HESS. MATRIX
  173 O  DZ                   RESTORED FROM A PREV. HESS. MATRIX
  177 O  DX                   RESTORED FROM A PREV. HESS. MATRIX
  177 O  DY                   RESTORED FROM A PREV. HESS. MATRIX
  177 O  DZ                   RESTORED FROM A PREV. HESS. MATRIX
  181 O  DX                   RESTORED FROM A PREV. HESS. MATRIX
  181 O  DY                   RESTORED FROM A PREV. HESS. MATRIX
  181 O  DZ                   RESTORED FROM A PREV. HESS. MATRIX

 GCALCO - MAX INDICES DIRECT LATTICE VECTOR    34     7    13
 NO.OF VECTORS CREATED 6999 STARS 1088 RMAX   257.63104 BOHR

 CAPPA:IS1  4;IS2  4;IS3  4; K PTS MONK NET  27; SYMMOPS:K SPACE   8;G SPACE   4

 TTTTTTTTTTTTTTTTTTTTTTTTTTTTTT gordsh1     TELAPSE        1.89 TCPU        1.41

 MATRIX SIZE: P(G) 1823488, F(G)  317560, P(G) IRR  230182, F(G) IRR   80389
 MAX G-VECTOR INDEX FOR 1- AND 2-ELECTRON INTEGRALS  77

 TTTTTTTTTTTTTTTTTTTTTTTTTTTTTT INPUT       TELAPSE        1.94 TCPU        1.45

 SYMMETRY ALLOWED INTERNAL DEGREE(S) OF FREEDOM: 138
 TTTTTTTTTTTTTTTTTTTTTTTTTTTTTT SYMM        TELAPSE        2.10 TCPU        1.59
 TTTTTTTTTTTTTTTTTTTTTTTTTTTTTT INT_SCREEN  TELAPSE        2.11 TCPU        1.61

 ATOMIC BORN CHARGE TENSOR (UNITS OF e, ELECTRON CHARGE).
 DYNAMIC CHARGE = 1/3 * TRACE .

 ATOM   1 H  DYNAMIC CHARGE     0.615558

              1           2           3
   1     5.6644E-01 -3.5734E-01  9.6847E-02
   2    -3.8328E-01  1.0140E+00  3.9712E-02
   3     1.3508E-01  3.6194E-03  2.6625E-01

 ATOM   2 H  DYNAMIC CHARGE     0.615558

              1           2           3
   1     5.6644E-01 -3.5734E-01 -9.6847E-02
   2    -3.8328E-01  1.0140E+00 -3.9712E-02
   3    -1.3508E-01 -3.6194E-03  2.6625E-01

 ATOM   3 H  DYNAMIC CHARGE     0.615558

              1           2           3
   1     5.6644E-01  3.5734E-01 -9.6847E-02
   2     3.8328E-01  1.0140E+00  3.9712E-02
   3    -1.3508E-01  3.6194E-03  2.6625E-01

 ATOM   4 H  DYNAMIC CHARGE     0.615558

              1           2           3
   1     5.6644E-01  3.5734E-01  9.6847E-02
   2     3.8328E-01  1.0140E+00 -3.9712E-02
   3     1.3508E-01 -3.6194E-03  2.6625E-01

 ATOM   5 H  DYNAMIC CHARGE     0.632343

              1           2           3
   1     8.4166E-01  3.4866E-01  3.3513E-02
   2     5.3874E-01  6.7777E-01 -4.5611E-02
   3     1.2582E-01  1.8820E-02  3.7759E-01

 ATOM   6 H  DYNAMIC CHARGE     0.632343

              1           2           3
   1     8.4166E-01  3.4866E-01 -3.3513E-02
   2     5.3874E-01  6.7777E-01  4.5611E-02
   3    -1.2582E-01 -1.8820E-02  3.7759E-01

 ATOM   7 H  DYNAMIC CHARGE     0.632343

              1           2           3
   1     8.4166E-01 -3.4866E-01 -3.3513E-02
   2    -5.3874E-01  6.7777E-01 -4.5611E-02
   3    -1.2582E-01  1.8820E-02  3.7759E-01

 ATOM   8 H  DYNAMIC CHARGE     0.632343

              1           2           3
   1     8.4166E-01 -3.4866E-01  3.3513E-02
   2    -5.3874E-01  6.7777E-01  4.5611E-02
   3     1.2582E-01 -1.8820E-02  3.7759E-01

 ATOM   9 H  DYNAMIC CHARGE     0.612732

              1           2           3
   1     5.7389E-01 -1.1385E-02  4.3256E-01
   2     2.1628E-02  3.5418E-01 -1.6091E-01
   3     3.0197E-01 -2.2219E-01  9.1012E-01

 ATOM  10 H  DYNAMIC CHARGE     0.612732

              1           2           3
   1     5.7389E-01 -1.1385E-02 -4.3256E-01
   2     2.1628E-02  3.5418E-01  1.6091E-01
   3    -3.0197E-01  2.2219E-01  9.1012E-01

 ATOM  11 H  DYNAMIC CHARGE     0.612732

              1           2           3
   1     5.7389E-01  1.1385E-02 -4.3256E-01
   2    -2.1628E-02  3.5418E-01 -1.6091E-01
   3    -3.0197E-01 -2.2219E-01  9.1012E-01

 ATOM  12 H  DYNAMIC CHARGE     0.612732

              1           2           3
   1     5.7389E-01  1.1385E-02  4.3256E-01
   2    -2.1628E-02  3.5418E-01  1.6091E-01
   3     3.0197E-01  2.2219E-01  9.1012E-01

 ATOM  13 H  DYNAMIC CHARGE    -0.038073

              1           2           3
   1    -7.0316E-02  7.4979E-02  1.0402E-01
   2     4.7740E-02 -2.3278E-03  1.3251E-02
   3     8.3833E-02  2.1363E-02 -4.1575E-02

 ATOM  14 H  DYNAMIC CHARGE    -0.038073

              1           2           3
   1    -7.0316E-02  7.4979E-02 -1.0402E-01
   2     4.7740E-02 -2.3278E-03 -1.3251E-02
   3    -8.3833E-02 -2.1363E-02 -4.1575E-02

 ATOM  15 H  DYNAMIC CHARGE    -0.038073

              1           2           3
   1    -7.0316E-02 -7.4979E-02 -1.0402E-01
   2    -4.7740E-02 -2.3278E-03  1.3251E-02
   3    -8.3833E-02  2.1363E-02 -4.1575E-02

 ATOM  16 H  DYNAMIC CHARGE    -0.038073

              1           2           3
   1    -7.0316E-02 -7.4979E-02  1.0402E-01
   2    -4.7740E-02 -2.3278E-03 -1.3251E-02
   3     8.3833E-02 -2.1363E-02 -4.1575E-02

 ATOM  17 H  DYNAMIC CHARGE     0.003699

              1           2           3
   1     1.3699E-02 -7.0290E-02 -1.2353E-03
   2    -6.5569E-02 -7.7908E-02  1.4085E-02
   3    -8.0874E-03  3.8008E-02  7.5305E-02

 ATOM  18 H  DYNAMIC CHARGE     0.003699

              1           2           3
   1     1.3699E-02 -7.0290E-02  1.2353E-03
   2    -6.5569E-02 -7.7908E-02 -1.4085E-02
   3     8.0874E-03 -3.8008E-02  7.5305E-02

 ATOM  19 H  DYNAMIC CHARGE     0.003699

              1           2           3
   1     1.3699E-02  7.0290E-02  1.2353E-03
   2     6.5569E-02 -7.7908E-02  1.4085E-02
   3     8.0874E-03  3.8008E-02  7.5305E-02

 ATOM  20 H  DYNAMIC CHARGE     0.003699

              1           2           3
   1     1.3699E-02  7.0290E-02 -1.2353E-03
   2     6.5569E-02 -7.7908E-02 -1.4085E-02
   3    -8.0874E-03 -3.8008E-02  7.5305E-02

 ATOM  21 H  DYNAMIC CHARGE    -0.072460

              1           2           3
   1    -1.2775E-01  7.4200E-02  6.4831E-02
   2     7.5427E-02 -4.0702E-03 -6.2722E-02
   3     8.1394E-02 -8.9920E-02 -8.5558E-02

 ATOM  22 H  DYNAMIC CHARGE    -0.072460

              1           2           3
   1    -1.2775E-01  7.4200E-02 -6.4831E-02
   2     7.5427E-02 -4.0702E-03  6.2722E-02
   3    -8.1394E-02  8.9920E-02 -8.5558E-02

 ATOM  23 H  DYNAMIC CHARGE    -0.072460

              1           2           3
   1    -1.2775E-01 -7.4200E-02 -6.4831E-02
   2    -7.5427E-02 -4.0702E-03 -6.2722E-02
   3    -8.1394E-02 -8.9920E-02 -8.5558E-02

 ATOM  24 H  DYNAMIC CHARGE    -0.072460

              1           2           3
   1    -1.2775E-01 -7.4200E-02  6.4831E-02
   2    -7.5427E-02 -4.0702E-03  6.2722E-02
   3     8.1394E-02  8.9920E-02 -8.5558E-02

 ATOM  25 H  DYNAMIC CHARGE     0.019010

              1           2           3
   1     2.9826E-02  6.4697E-02 -9.3172E-02
   2     7.5986E-02 -2.6044E-02 -4.4658E-02
   3    -2.9304E-02 -3.5442E-02  5.3249E-02

 ATOM  26 H  DYNAMIC CHARGE     0.019010

              1           2           3
   1     2.9826E-02  6.4697E-02  9.3172E-02
   2     7.5986E-02 -2.6044E-02  4.4658E-02
   3     2.9304E-02  3.5442E-02  5.3249E-02

 ATOM  27 H  DYNAMIC CHARGE     0.019010

              1           2           3
   1     2.9826E-02 -6.4697E-02  9.3172E-02
   2    -7.5986E-02 -2.6044E-02 -4.4658E-02
   3     2.9304E-02 -3.5442E-02  5.3249E-02

 ATOM  28 H  DYNAMIC CHARGE     0.019010

              1           2           3
   1     2.9826E-02 -6.4697E-02 -9.3172E-02
   2    -7.5986E-02 -2.6044E-02  4.4658E-02
   3    -2.9304E-02  3.5442E-02  5.3249E-02

 ATOM  29 H  DYNAMIC CHARGE    -0.044358

              1           2           3
   1    -6.1877E-02  6.5382E-03  7.1641E-02
   2     2.7080E-02 -1.6784E-02  6.9116E-02
   3     2.1604E-02  8.7802E-02 -5.4414E-02

 ATOM  30 H  DYNAMIC CHARGE    -0.044358

              1           2           3
   1    -6.1877E-02  6.5382E-03 -7.1641E-02
   2     2.7080E-02 -1.6784E-02 -6.9116E-02
   3    -2.1604E-02 -8.7802E-02 -5.4414E-02

 ATOM  31 H  DYNAMIC CHARGE    -0.044358

              1           2           3
   1    -6.1877E-02 -6.5382E-03 -7.1641E-02
   2    -2.7080E-02 -1.6784E-02  6.9116E-02
   3    -2.1604E-02  8.7802E-02 -5.4414E-02

 ATOM  32 H  DYNAMIC CHARGE    -0.044358

              1           2           3
   1    -6.1877E-02 -6.5382E-03  7.1641E-02
   2    -2.7080E-02 -1.6784E-02 -6.9116E-02
   3     2.1604E-02 -8.7802E-02 -5.4414E-02

 ATOM  33 H  DYNAMIC CHARGE    -0.061227

              1           2           3
   1    -6.1099E-02 -5.8824E-02 -1.0776E-01
   2     3.2681E-02 -8.1553E-03 -2.4788E-02
   3    -4.9933E-02 -7.2278E-02 -1.1443E-01

 ATOM  34 H  DYNAMIC CHARGE    -0.061227

              1           2           3
   1    -6.1099E-02 -5.8824E-02  1.0776E-01
   2     3.2681E-02 -8.1553E-03  2.4788E-02
   3     4.9933E-02  7.2278E-02 -1.1443E-01

 ATOM  35 H  DYNAMIC CHARGE    -0.061227

              1           2           3
   1    -6.1099E-02  5.8824E-02  1.0776E-01
   2    -3.2681E-02 -8.1553E-03 -2.4788E-02
   3     4.9933E-02 -7.2278E-02 -1.1443E-01

 ATOM  36 H  DYNAMIC CHARGE    -0.061227

              1           2           3
   1    -6.1099E-02  5.8824E-02 -1.0776E-01
   2    -3.2681E-02 -8.1553E-03  2.4788E-02
   3    -4.9933E-02  7.2278E-02 -1.1443E-01

 ATOM  37 H  DYNAMIC CHARGE    -0.022868

              1           2           3
   1     8.4714E-02  7.8485E-02 -3.4653E-02
   2     2.3019E-02 -1.3510E-02 -8.8275E-02
   3    -1.1330E-01 -1.4066E-02 -1.3981E-01

 ATOM  38 H  DYNAMIC CHARGE    -0.022868

              1           2           3
   1     8.4714E-02  7.8485E-02  3.4653E-02
   2     2.3019E-02 -1.3510E-02  8.8275E-02
   3     1.1330E-01  1.4066E-02 -1.3981E-01

 ATOM  39 H  DYNAMIC CHARGE    -0.022868

              1           2           3
   1     8.4714E-02 -7.8485E-02  3.4653E-02
   2    -2.3019E-02 -1.3510E-02 -8.8275E-02
   3     1.1330E-01 -1.4066E-02 -1.3981E-01

 ATOM  40 H  DYNAMIC CHARGE    -0.022868

              1           2           3
   1     8.4714E-02 -7.8485E-02 -3.4653E-02
   2    -2.3019E-02 -1.3510E-02  8.8275E-02
   3    -1.1330E-01  1.4066E-02 -1.3981E-01

 ATOM  41 H  DYNAMIC CHARGE     0.027771

              1           2           3
   1     4.4073E-02  1.9008E-02  5.9291E-02
   2    -9.1578E-02 -3.3151E-03  1.2704E-02
   3     2.4075E-02 -2.2925E-02  4.2556E-02

 ATOM  42 H  DYNAMIC CHARGE     0.027771

              1           2           3
   1     4.4073E-02  1.9008E-02 -5.9291E-02
   2    -9.1578E-02 -3.3151E-03 -1.2704E-02
   3    -2.4075E-02  2.2925E-02  4.2556E-02

 ATOM  43 H  DYNAMIC CHARGE     0.027771

              1           2           3
   1     4.4073E-02 -1.9008E-02 -5.9291E-02
   2     9.1578E-02 -3.3151E-03  1.2704E-02
   3    -2.4075E-02 -2.2925E-02  4.2556E-02

 ATOM  44 H  DYNAMIC CHARGE     0.027771

              1           2           3
   1     4.4073E-02 -1.9008E-02  5.9291E-02
   2     9.1578E-02 -3.3151E-03 -1.2704E-02
   3     2.4075E-02  2.2925E-02  4.2556E-02

 ATOM  45 H  DYNAMIC CHARGE     0.035396

              1           2           3
   1    -4.1534E-02  4.2871E-02  1.6999E-03
   2     9.0169E-02  3.4539E-02 -6.3085E-02
   3     1.0015E-02 -6.7855E-02  1.1318E-01

 ATOM  46 H  DYNAMIC CHARGE     0.035396

              1           2           3
   1    -4.1534E-02  4.2871E-02 -1.6999E-03
   2     9.0169E-02  3.4539E-02  6.3085E-02
   3    -1.0015E-02  6.7855E-02  1.1318E-01

 ATOM  47 H  DYNAMIC CHARGE     0.035396

              1           2           3
   1    -4.1534E-02 -4.2871E-02 -1.6999E-03
   2    -9.0169E-02  3.4539E-02 -6.3085E-02
   3    -1.0015E-02 -6.7855E-02  1.1318E-01

 ATOM  48 H  DYNAMIC CHARGE     0.035396

              1           2           3
   1    -4.1534E-02 -4.2871E-02  1.6999E-03
   2    -9.0169E-02  3.4539E-02  6.3085E-02
   3     1.0015E-02  6.7855E-02  1.1318E-01

 ATOM  49 H  DYNAMIC CHARGE     0.572643

              1           2           3
   1     4.9632E-01  2.0093E-01 -7.1741E-02
   2     2.6731E-01  6.9031E-01 -1.3948E-01
   3    -1.0501E-01 -1.3975E-01  5.3130E-01

 ATOM  50 H  DYNAMIC CHARGE     0.572643

              1           2           3
   1     4.9632E-01  2.0093E-01  7.1741E-02
   2     2.6731E-01  6.9031E-01  1.3948E-01
   3     1.0501E-01  1.3975E-01  5.3130E-01

 ATOM  51 H  DYNAMIC CHARGE     0.572643

              1           2           3
   1     4.9632E-01 -2.0093E-01  7.1741E-02
   2    -2.6731E-01  6.9031E-01 -1.3948E-01
   3     1.0501E-01 -1.3975E-01  5.3130E-01

 ATOM  52 H  DYNAMIC CHARGE     0.572643

              1           2           3
   1     4.9632E-01 -2.0093E-01 -7.1741E-02
   2    -2.6731E-01  6.9031E-01  1.3948E-01
   3    -1.0501E-01  1.3975E-01  5.3130E-01

 ATOM  53 H  DYNAMIC CHARGE     0.591268

              1           2           3
   1     7.3539E-01 -1.5802E-01 -3.3667E-01
   2    -1.7786E-01  4.8075E-01  1.1023E-01
   3    -5.0554E-01  1.1732E-01  5.5766E-01

 ATOM  54 H  DYNAMIC CHARGE     0.591268

              1           2           3
   1     7.3539E-01 -1.5802E-01  3.3667E-01
   2    -1.7786E-01  4.8075E-01 -1.1023E-01
   3     5.0554E-01 -1.1732E-01  5.5766E-01

 ATOM  55 H  DYNAMIC CHARGE     0.591268

              1           2           3
   1     7.3539E-01  1.5802E-01  3.3667E-01
   2     1.7786E-01  4.8075E-01  1.1023E-01
   3     5.0554E-01  1.1732E-01  5.5766E-01

 ATOM  56 H  DYNAMIC CHARGE     0.591268

              1           2           3
   1     7.3539E-01  1.5802E-01 -3.3667E-01
   2     1.7786E-01  4.8075E-01 -1.1023E-01
   3    -5.0554E-01 -1.1732E-01  5.5766E-01

 ATOM  57 H  DYNAMIC CHARGE     0.565778

              1           2           3
   1     4.8041E-01  3.1214E-01  3.3019E-02
   2     1.7582E-01  9.0362E-01 -1.1553E-01
   3     5.0402E-03 -1.2400E-01  3.1330E-01

 ATOM  58 H  DYNAMIC CHARGE     0.565778

              1           2           3
   1     4.8041E-01  3.1214E-01 -3.3019E-02
   2     1.7582E-01  9.0362E-01  1.1553E-01
   3    -5.0402E-03  1.2400E-01  3.1330E-01

 ATOM  59 H  DYNAMIC CHARGE     0.565778

              1           2           3
   1     4.8041E-01 -3.1214E-01 -3.3019E-02
   2    -1.7582E-01  9.0362E-01 -1.1553E-01
   3    -5.0402E-03 -1.2400E-01  3.1330E-01

 ATOM  60 H  DYNAMIC CHARGE     0.565778

              1           2           3
   1     4.8041E-01 -3.1214E-01  3.3019E-02
   2    -1.7582E-01  9.0362E-01  1.1553E-01
   3     5.0402E-03  1.2400E-01  3.1330E-01

 ATOM  61 H  DYNAMIC CHARGE    -0.050130

              1           2           3
   1    -2.7851E-02  1.0540E-01  9.1705E-02
   2     9.8332E-02 -7.4638E-02  2.8151E-03
   3     3.2399E-02 -8.2128E-03 -4.7901E-02

 ATOM  62 H  DYNAMIC CHARGE    -0.050130

              1           2           3
   1    -2.7851E-02  1.0540E-01 -9.1705E-02
   2     9.8332E-02 -7.4638E-02 -2.8151E-03
   3    -3.2399E-02  8.2128E-03 -4.7901E-02

 ATOM  63 H  DYNAMIC CHARGE    -0.050130

              1           2           3
   1    -2.7851E-02 -1.0540E-01 -9.1705E-02
   2    -9.8332E-02 -7.4638E-02  2.8151E-03
   3    -3.2399E-02 -8.2128E-03 -4.7901E-02

 ATOM  64 H  DYNAMIC CHARGE    -0.050130

              1           2           3
   1    -2.7851E-02 -1.0540E-01  9.1705E-02
   2    -9.8332E-02 -7.4638E-02 -2.8151E-03
   3     3.2399E-02  8.2128E-03 -4.7901E-02

 ATOM  65 H  DYNAMIC CHARGE    -0.061569

              1           2           3
   1    -2.8782E-03 -2.8739E-02 -1.5127E-01
   2     1.2914E-02 -4.9501E-02 -2.7878E-02
   3    -1.3384E-01 -4.3877E-02 -1.3233E-01

 ATOM  66 H  DYNAMIC CHARGE    -0.061569

              1           2           3
   1    -2.8782E-03 -2.8739E-02  1.5127E-01
   2     1.2914E-02 -4.9501E-02  2.7878E-02
   3     1.3384E-01  4.3877E-02 -1.3233E-01

 ATOM  67 H  DYNAMIC CHARGE    -0.061569

              1           2           3
   1    -2.8782E-03  2.8739E-02  1.5127E-01
   2    -1.2914E-02 -4.9501E-02 -2.7878E-02
   3     1.3384E-01 -4.3877E-02 -1.3233E-01

 ATOM  68 H  DYNAMIC CHARGE    -0.061569

              1           2           3
   1    -2.8782E-03  2.8739E-02 -1.5127E-01
   2    -1.2914E-02 -4.9501E-02  2.7878E-02
   3    -1.3384E-01  4.3877E-02 -1.3233E-01

 ATOM  69 H  DYNAMIC CHARGE    -0.062179

              1           2           3
   1    -8.7521E-02  4.8382E-02  7.8000E-02
   2     5.7993E-02 -5.7526E-02 -9.8280E-02
   3     1.0891E-01 -7.4450E-02 -4.1490E-02

 ATOM  70 H  DYNAMIC CHARGE    -0.062179

              1           2           3
   1    -8.7521E-02  4.8382E-02 -7.8000E-02
   2     5.7993E-02 -5.7526E-02  9.8280E-02
   3    -1.0891E-01  7.4450E-02 -4.1490E-02

 ATOM  71 H  DYNAMIC CHARGE    -0.062179

              1           2           3
   1    -8.7521E-02 -4.8382E-02 -7.8000E-02
   2    -5.7993E-02 -5.7526E-02 -9.8280E-02
   3    -1.0891E-01 -7.4450E-02 -4.1490E-02

 ATOM  72 H  DYNAMIC CHARGE    -0.062179

              1           2           3
   1    -8.7521E-02 -4.8382E-02  7.8000E-02
   2    -5.7993E-02 -5.7526E-02  9.8280E-02
   3     1.0891E-01  7.4450E-02 -4.1490E-02

 ATOM  73 H  DYNAMIC CHARGE     0.027803

              1           2           3
   1     1.5744E-02 -7.3970E-02  2.3443E-02
   2    -2.8357E-02  6.1460E-02 -3.7217E-02
   3     5.3121E-02 -1.0397E-02  6.2059E-03

 ATOM  74 H  DYNAMIC CHARGE     0.027803

              1           2           3
   1     1.5744E-02 -7.3970E-02 -2.3443E-02
   2    -2.8357E-02  6.1460E-02  3.7217E-02
   3    -5.3121E-02  1.0397E-02  6.2059E-03

 ATOM  75 H  DYNAMIC CHARGE     0.027803

              1           2           3
   1     1.5744E-02  7.3970E-02 -2.3443E-02
   2     2.8357E-02  6.1460E-02 -3.7217E-02
   3    -5.3121E-02 -1.0397E-02  6.2059E-03

 ATOM  76 H  DYNAMIC CHARGE     0.027803

              1           2           3
   1     1.5744E-02  7.3970E-02  2.3443E-02
   2     2.8357E-02  6.1460E-02  3.7217E-02
   3     5.3121E-02  1.0397E-02  6.2059E-03

 ATOM  77 H  DYNAMIC CHARGE    -0.057590

              1           2           3
   1    -1.0960E-01  1.0656E-01  5.4076E-02
   2     6.3736E-02 -1.1229E-01  4.7200E-02
   3     5.3553E-02  1.8170E-02  4.9111E-02

 ATOM  78 H  DYNAMIC CHARGE    -0.057590

              1           2           3
   1    -1.0960E-01  1.0656E-01 -5.4076E-02
   2     6.3736E-02 -1.1229E-01 -4.7200E-02
   3    -5.3553E-02 -1.8170E-02  4.9111E-02

 ATOM  79 H  DYNAMIC CHARGE    -0.057590

              1           2           3
   1    -1.0960E-01 -1.0656E-01 -5.4076E-02
   2    -6.3736E-02 -1.1229E-01  4.7200E-02
   3    -5.3553E-02  1.8170E-02  4.9111E-02

 ATOM  80 H  DYNAMIC CHARGE    -0.057590

              1           2           3
   1    -1.0960E-01 -1.0656E-01  5.4076E-02
   2    -6.3736E-02 -1.1229E-01 -4.7200E-02
   3     5.3553E-02 -1.8170E-02  4.9111E-02

 ATOM  81 H  DYNAMIC CHARGE    -0.035194

              1           2           3
   1    -4.0786E-02 -2.1196E-02 -6.6965E-02
   2    -2.2166E-02 -1.0483E-03 -1.0087E-01
   3     3.2071E-02 -3.4979E-02 -6.3748E-02

 ATOM  82 H  DYNAMIC CHARGE    -0.035194

              1           2           3
   1    -4.0786E-02 -2.1196E-02  6.6965E-02
   2    -2.2166E-02 -1.0483E-03  1.0087E-01
   3    -3.2071E-02  3.4979E-02 -6.3748E-02

 ATOM  83 H  DYNAMIC CHARGE    -0.035194

              1           2           3
   1    -4.0786E-02  2.1196E-02  6.6965E-02
   2     2.2166E-02 -1.0483E-03 -1.0087E-01
   3    -3.2071E-02 -3.4979E-02 -6.3748E-02

 ATOM  84 H  DYNAMIC CHARGE    -0.035194

              1           2           3
   1    -4.0786E-02  2.1196E-02 -6.6965E-02
   2     2.2166E-02 -1.0483E-03  1.0087E-01
   3     3.2071E-02  3.4979E-02 -6.3748E-02

 ATOM  85 H  DYNAMIC CHARGE    -0.002930

              1           2           3
   1     9.8111E-02  2.6547E-02 -1.3639E-02
   2     1.9954E-02 -1.3376E-01 -2.7669E-03
   3    -7.5091E-02  8.7592E-02  2.6860E-02

 ATOM  86 H  DYNAMIC CHARGE    -0.002930

              1           2           3
   1     9.8111E-02  2.6547E-02  1.3639E-02
   2     1.9954E-02 -1.3376E-01  2.7669E-03
   3     7.5091E-02 -8.7592E-02  2.6860E-02

 ATOM  87 H  DYNAMIC CHARGE    -0.002930

              1           2           3
   1     9.8111E-02 -2.6547E-02  1.3639E-02
   2    -1.9954E-02 -1.3376E-01 -2.7669E-03
   3     7.5091E-02  8.7592E-02  2.6860E-02

 ATOM  88 H  DYNAMIC CHARGE    -0.002930

              1           2           3
   1     9.8111E-02 -2.6547E-02 -1.3639E-02
   2    -1.9954E-02 -1.3376E-01  2.7669E-03
   3    -7.5091E-02 -8.7592E-02  2.6860E-02

 ATOM  89 H  DYNAMIC CHARGE     0.074864

              1           2           3
   1     3.1961E-03  3.3658E-02 -4.4172E-02
   2     3.1257E-02  1.1821E-01  1.4959E-02
   3     3.0574E-02 -6.1451E-03  1.0319E-01

 ATOM  90 H  DYNAMIC CHARGE     0.074864

              1           2           3
   1     3.1961E-03  3.3658E-02  4.4172E-02
   2     3.1257E-02  1.1821E-01 -1.4959E-02
   3    -3.0574E-02  6.1451E-03  1.0319E-01

 ATOM  91 H  DYNAMIC CHARGE     0.074864

              1           2           3
   1     3.1961E-03 -3.3658E-02  4.4172E-02
   2    -3.1257E-02  1.1821E-01  1.4959E-02
   3    -3.0574E-02 -6.1451E-03  1.0319E-01

 ATOM  92 H  DYNAMIC CHARGE     0.074864

              1           2           3
   1     3.1961E-03 -3.3658E-02 -4.4172E-02
   2    -3.1257E-02  1.1821E-01 -1.4959E-02
   3     3.0574E-02  6.1451E-03  1.0319E-01

 ATOM  93 H  DYNAMIC CHARGE    -0.014394

              1           2           3
   1    -5.0905E-02 -1.0429E-01  2.3349E-02
   2    -1.1477E-01  3.9013E-02  3.2122E-02
   3    -1.0735E-01 -8.7486E-03 -3.1290E-02

 ATOM  94 H  DYNAMIC CHARGE    -0.014394

              1           2           3
   1    -5.0905E-02 -1.0429E-01 -2.3349E-02
   2    -1.1477E-01  3.9013E-02 -3.2122E-02
   3     1.0735E-01  8.7486E-03 -3.1290E-02

 ATOM  95 H  DYNAMIC CHARGE    -0.014394

              1           2           3
   1    -5.0905E-02  1.0429E-01 -2.3349E-02
   2     1.1477E-01  3.9013E-02  3.2122E-02
   3     1.0735E-01 -8.7486E-03 -3.1290E-02

 ATOM  96 H  DYNAMIC CHARGE    -0.014394

              1           2           3
   1    -5.0905E-02  1.0429E-01  2.3349E-02
   2     1.1477E-01  3.9013E-02 -3.2122E-02
   3    -1.0735E-01  8.7486E-03 -3.1290E-02

 ATOM  97 C  DYNAMIC CHARGE     0.578370

              1           2           3
   1     3.4463E-01  2.1946E-01 -1.4303E-01
   2     1.3856E-01  7.6357E-01 -4.3843E-01
   3    -1.5931E-01 -4.0993E-01  6.2692E-01

 ATOM  98 C  DYNAMIC CHARGE     0.578370

              1           2           3
   1     3.4463E-01  2.1946E-01  1.4303E-01
   2     1.3856E-01  7.6357E-01  4.3843E-01
   3     1.5931E-01  4.0993E-01  6.2692E-01

 ATOM  99 C  DYNAMIC CHARGE     0.578370

              1           2           3
   1     3.4463E-01 -2.1946E-01  1.4303E-01
   2    -1.3856E-01  7.6357E-01 -4.3843E-01
   3     1.5931E-01 -4.0993E-01  6.2692E-01

 ATOM 100 C  DYNAMIC CHARGE     0.578370

              1           2           3
   1     3.4463E-01 -2.1946E-01 -1.4303E-01
   2    -1.3856E-01  7.6357E-01  4.3843E-01
   3    -1.5931E-01  4.0993E-01  6.2692E-01

 ATOM 101 C  DYNAMIC CHARGE     0.505205

              1           2           3
   1     4.0028E-01 -7.6035E-02  2.0209E-01
   2     3.2247E-02  4.0500E-01  3.7028E-01
   3     1.4344E-01  4.1600E-01  7.1033E-01

 ATOM 102 C  DYNAMIC CHARGE     0.505205

              1           2           3
   1     4.0028E-01 -7.6035E-02 -2.0209E-01
   2     3.2247E-02  4.0500E-01 -3.7028E-01
   3    -1.4344E-01 -4.1600E-01  7.1033E-01

 ATOM 103 C  DYNAMIC CHARGE     0.505205

              1           2           3
   1     4.0028E-01  7.6035E-02 -2.0209E-01
   2    -3.2247E-02  4.0500E-01  3.7028E-01
   3    -1.4344E-01  4.1600E-01  7.1033E-01

 ATOM 104 C  DYNAMIC CHARGE     0.505205

              1           2           3
   1     4.0028E-01  7.6035E-02  2.0209E-01
   2    -3.2247E-02  4.0500E-01 -3.7028E-01
   3     1.4344E-01 -4.1600E-01  7.1033E-01

 ATOM 105 C  DYNAMIC CHARGE     0.566750

              1           2           3
   1     2.3350E-01  5.7718E-02  2.4698E-02
   2     7.7448E-02  1.0022E+00  3.9894E-01
   3     1.8404E-02  2.7519E-01  4.6452E-01

 ATOM 106 C  DYNAMIC CHARGE     0.566750

              1           2           3
   1     2.3350E-01  5.7718E-02 -2.4698E-02
   2     7.7448E-02  1.0022E+00 -3.9894E-01
   3    -1.8404E-02 -2.7519E-01  4.6452E-01

 ATOM 107 C  DYNAMIC CHARGE     0.566750

              1           2           3
   1     2.3350E-01 -5.7718E-02 -2.4698E-02
   2    -7.7448E-02  1.0022E+00  3.9894E-01
   3    -1.8404E-02  2.7519E-01  4.6452E-01

 ATOM 108 C  DYNAMIC CHARGE     0.566750

              1           2           3
   1     2.3350E-01 -5.7718E-02  2.4698E-02
   2    -7.7448E-02  1.0022E+00 -3.9894E-01
   3     1.8404E-02 -2.7519E-01  4.6452E-01

 ATOM 109 C  DYNAMIC CHARGE     0.494988

              1           2           3
   1     8.9903E-01 -3.1565E-01  1.7649E-02
   2    -4.3151E-01  3.9881E-01 -2.2487E-01
   3     5.3652E-02 -1.1594E-01  1.8712E-01

 ATOM 110 C  DYNAMIC CHARGE     0.494988

              1           2           3
   1     8.9903E-01 -3.1565E-01 -1.7649E-02
   2    -4.3151E-01  3.9881E-01  2.2487E-01
   3    -5.3652E-02  1.1594E-01  1.8712E-01

 ATOM 111 C  DYNAMIC CHARGE     0.494988

              1           2           3
   1     8.9903E-01  3.1565E-01 -1.7649E-02
   2     4.3151E-01  3.9881E-01 -2.2487E-01
   3    -5.3652E-02 -1.1594E-01  1.8712E-01

 ATOM 112 C  DYNAMIC CHARGE     0.494988

              1           2           3
   1     8.9903E-01  3.1565E-01  1.7649E-02
   2     4.3151E-01  3.9881E-01  2.2487E-01
   3     5.3652E-02  1.1594E-01  1.8712E-01

 ATOM 113 C  DYNAMIC CHARGE     1.121438

              1           2           3
   1     1.1478E+00 -1.0867E-01 -3.7283E-01
   2    -4.7235E-01  6.7468E-01 -1.3087E-02
   3    -7.0958E-01 -5.5527E-02  1.5419E+00

 ATOM 114 C  DYNAMIC CHARGE     1.121438

              1           2           3
   1     1.1478E+00 -1.0867E-01  3.7283E-01
   2    -4.7235E-01  6.7468E-01  1.3087E-02
   3     7.0958E-01  5.5527E-02  1.5419E+00

 ATOM 115 C  DYNAMIC CHARGE     1.121438

              1           2           3
   1     1.1478E+00  1.0867E-01  3.7283E-01
   2     4.7235E-01  6.7468E-01 -1.3087E-02
   3     7.0958E-01 -5.5527E-02  1.5419E+00

 ATOM 116 C  DYNAMIC CHARGE     1.121438

              1           2           3
   1     1.1478E+00  1.0867E-01 -3.7283E-01
   2     4.7235E-01  6.7468E-01  1.3087E-02
   3    -7.0958E-01  5.5527E-02  1.5419E+00

 ATOM 117 C  DYNAMIC CHARGE     0.552100

              1           2           3
   1     2.2003E-01 -1.5055E-01 -1.7139E-02
   2    -2.2244E-02  9.1953E-01  2.6326E-01
   3     4.8676E-02  3.0896E-01  5.1674E-01

 ATOM 118 C  DYNAMIC CHARGE     0.552100

              1           2           3
   1     2.2003E-01 -1.5055E-01  1.7139E-02
   2    -2.2244E-02  9.1953E-01 -2.6326E-01
   3    -4.8676E-02 -3.0896E-01  5.1674E-01

 ATOM 119 C  DYNAMIC CHARGE     0.552100

              1           2           3
   1     2.2003E-01  1.5055E-01  1.7139E-02
   2     2.2244E-02  9.1953E-01  2.6326E-01
   3    -4.8676E-02  3.0896E-01  5.1674E-01

 ATOM 120 C  DYNAMIC CHARGE     0.552100

              1           2           3
   1     2.2003E-01  1.5055E-01 -1.7139E-02
   2     2.2244E-02  9.1953E-01 -2.6326E-01
   3     4.8676E-02 -3.0896E-01  5.1674E-01

 ATOM 121 C  DYNAMIC CHARGE     0.642699

              1           2           3
   1     3.5827E-01 -3.0485E-01  2.8546E-01
   2    -2.2978E-01  9.1488E-01 -3.6204E-01
   3     1.5912E-01 -3.9202E-01  6.5495E-01

 ATOM 122 C  DYNAMIC CHARGE     0.642699

              1           2           3
   1     3.5827E-01 -3.0485E-01 -2.8546E-01
   2    -2.2978E-01  9.1488E-01  3.6204E-01
   3    -1.5912E-01  3.9202E-01  6.5495E-01

 ATOM 123 C  DYNAMIC CHARGE     0.642699

              1           2           3
   1     3.5827E-01  3.0485E-01 -2.8546E-01
   2     2.2978E-01  9.1488E-01 -3.6204E-01
   3    -1.5912E-01 -3.9202E-01  6.5495E-01

 ATOM 124 C  DYNAMIC CHARGE     0.642699

              1           2           3
   1     3.5827E-01  3.0485E-01  2.8546E-01
   2     2.2978E-01  9.1488E-01  3.6204E-01
   3     1.5912E-01  3.9202E-01  6.5495E-01

 ATOM 125 C  DYNAMIC CHARGE     0.512045

              1           2           3
   1     4.2737E-01  2.2718E-01  3.2045E-02
   2     2.5054E-01  5.8199E-01  4.3188E-01
   3     3.4766E-02  2.9961E-01  5.2678E-01

 ATOM 126 C  DYNAMIC CHARGE     0.512045

              1           2           3
   1     4.2737E-01  2.2718E-01 -3.2045E-02
   2     2.5054E-01  5.8199E-01 -4.3188E-01
   3    -3.4766E-02 -2.9961E-01  5.2678E-01

 ATOM 127 C  DYNAMIC CHARGE     0.512045

              1           2           3
   1     4.2737E-01 -2.2718E-01 -3.2045E-02
   2    -2.5054E-01  5.8199E-01  4.3188E-01
   3    -3.4766E-02  2.9961E-01  5.2678E-01

 ATOM 128 C  DYNAMIC CHARGE     0.512045

              1           2           3
   1     4.2737E-01 -2.2718E-01  3.2045E-02
   2    -2.5054E-01  5.8199E-01 -4.3188E-01
   3     3.4766E-02 -2.9961E-01  5.2678E-01

 ATOM 129 C  DYNAMIC CHARGE     0.595447

              1           2           3
   1     2.3480E-01 -1.8313E-02  8.3370E-02
   2    -7.0812E-02  3.8905E-01  1.0523E-01
   3     1.4553E-02  2.4702E-01  1.1625E+00

 ATOM 130 C  DYNAMIC CHARGE     0.595447

              1           2           3
   1     2.3480E-01 -1.8313E-02 -8.3370E-02
   2    -7.0812E-02  3.8905E-01 -1.0523E-01
   3    -1.4553E-02 -2.4702E-01  1.1625E+00

 ATOM 131 C  DYNAMIC CHARGE     0.595447

              1           2           3
   1     2.3480E-01  1.8313E-02 -8.3370E-02
   2     7.0812E-02  3.8905E-01  1.0523E-01
   3    -1.4553E-02  2.4702E-01  1.1625E+00

 ATOM 132 C  DYNAMIC CHARGE     0.595447

              1           2           3
   1     2.3480E-01  1.8313E-02  8.3370E-02
   2     7.0812E-02  3.8905E-01 -1.0523E-01
   3     1.4553E-02 -2.4702E-01  1.1625E+00

 ATOM 133 C  DYNAMIC CHARGE     0.499827

              1           2           3
   1     8.1851E-01  7.4299E-02 -2.8817E-01
   2     2.1510E-01  3.5444E-01 -1.6886E-01
   3    -3.5399E-01 -2.5320E-01  3.2653E-01

 ATOM 134 C  DYNAMIC CHARGE     0.499827

              1           2           3
   1     8.1851E-01  7.4299E-02  2.8817E-01
   2     2.1510E-01  3.5444E-01  1.6886E-01
   3     3.5399E-01  2.5320E-01  3.2653E-01

 ATOM 135 C  DYNAMIC CHARGE     0.499827

              1           2           3
   1     8.1851E-01 -7.4299E-02  2.8817E-01
   2    -2.1510E-01  3.5444E-01 -1.6886E-01
   3     3.5399E-01 -2.5320E-01  3.2653E-01

 ATOM 136 C  DYNAMIC CHARGE     0.499827

              1           2           3
   1     8.1851E-01 -7.4299E-02 -2.8817E-01
   2    -2.1510E-01  3.5444E-01  1.6886E-01
   3    -3.5399E-01  2.5320E-01  3.2653E-01

 ATOM 137 C  DYNAMIC CHARGE     1.092443

              1           2           3
   1     9.9692E-01 -2.1200E-01 -2.6889E-01
   2    -4.7294E-01  1.3512E+00  2.6941E-01
   3    -7.2653E-01  3.9668E-01  9.2921E-01

 ATOM 138 C  DYNAMIC CHARGE     1.092443

              1           2           3
   1     9.9692E-01 -2.1200E-01  2.6889E-01
   2    -4.7294E-01  1.3512E+00 -2.6941E-01
   3     7.2653E-01 -3.9668E-01  9.2921E-01

 ATOM 139 C  DYNAMIC CHARGE     1.092443

              1           2           3
   1     9.9692E-01  2.1200E-01  2.6889E-01
   2     4.7294E-01  1.3512E+00  2.6941E-01
   3     7.2653E-01  3.9668E-01  9.2921E-01

 ATOM 140 C  DYNAMIC CHARGE     1.092443

              1           2           3
   1     9.9692E-01  2.1200E-01 -2.6889E-01
   2     4.7294E-01  1.3512E+00 -2.6941E-01
   3    -7.2653E-01 -3.9668E-01  9.2921E-01

 ATOM 141 C  DYNAMIC CHARGE     0.543578

              1           2           3
   1     2.6453E-01  5.8171E-02  9.5762E-02
   2     8.7907E-02  3.5375E-01 -9.6665E-02
   3     2.2704E-01 -1.5688E-01  1.0125E+00

 ATOM 142 C  DYNAMIC CHARGE     0.543578

              1           2           3
   1     2.6453E-01  5.8171E-02 -9.5762E-02
   2     8.7907E-02  3.5375E-01  9.6665E-02
   3    -2.2704E-01  1.5688E-01  1.0125E+00

 ATOM 143 C  DYNAMIC CHARGE     0.543578

              1           2           3
   1     2.6453E-01 -5.8171E-02 -9.5762E-02
   2    -8.7907E-02  3.5375E-01 -9.6665E-02
   3    -2.2704E-01 -1.5688E-01  1.0125E+00

 ATOM 144 C  DYNAMIC CHARGE     0.543578

              1           2           3
   1     2.6453E-01 -5.8171E-02  9.5762E-02
   2    -8.7907E-02  3.5375E-01  9.6665E-02
   3     2.2704E-01  1.5688E-01  1.0125E+00

 ATOM 145 O  DYNAMIC CHARGE    -1.141684

              1           2           3
   1    -7.3189E-01 -2.8947E-01  1.1948E-01
   2    -7.8590E-02 -1.0728E+00 -1.0397E-01
   3     3.0194E-02 -3.2971E-02 -1.6204E+00

 ATOM 146 O  DYNAMIC CHARGE    -1.141684

              1           2           3
   1    -7.3189E-01 -2.8947E-01 -1.1948E-01
   2    -7.8590E-02 -1.0728E+00  1.0397E-01
   3    -3.0194E-02  3.2971E-02 -1.6204E+00

 ATOM 147 O  DYNAMIC CHARGE    -1.141684

              1           2           3
   1    -7.3189E-01  2.8947E-01 -1.1948E-01
   2     7.8590E-02 -1.0728E+00 -1.0397E-01
   3    -3.0194E-02 -3.2971E-02 -1.6204E+00

 ATOM 148 O  DYNAMIC CHARGE    -1.141684

              1           2           3
   1    -7.3189E-01  2.8947E-01  1.1948E-01
   2     7.8590E-02 -1.0728E+00  1.0397E-01
   3     3.0194E-02  3.2971E-02 -1.6204E+00

 ATOM 149 O  DYNAMIC CHARGE    -1.168858

              1           2           3
   1    -9.0921E-01 -1.8945E-02  1.6011E-01
   2    -6.9739E-02 -1.4060E+00  2.5261E-01
   3     1.0468E-01  3.1526E-01 -1.1913E+00

 ATOM 150 O  DYNAMIC CHARGE    -1.168858

              1           2           3
   1    -9.0921E-01 -1.8945E-02 -1.6011E-01
   2    -6.9739E-02 -1.4060E+00 -2.5261E-01
   3    -1.0468E-01 -3.1526E-01 -1.1913E+00

 ATOM 151 O  DYNAMIC CHARGE    -1.168858

              1           2           3
   1    -9.0921E-01  1.8945E-02 -1.6011E-01
   2     6.9739E-02 -1.4060E+00  2.5261E-01
   3    -1.0468E-01  3.1526E-01 -1.1913E+00

 ATOM 152 O  DYNAMIC CHARGE    -1.168858

              1           2           3
   1    -9.0921E-01  1.8945E-02  1.6011E-01
   2     6.9739E-02 -1.4060E+00 -2.5261E-01
   3     1.0468E-01 -3.1526E-01 -1.1913E+00

 ATOM 153 O  DYNAMIC CHARGE    -1.047200

              1           2           3
   1    -8.2327E-01 -2.1363E-01 -1.6106E-01
   2    -1.8384E-01 -1.4728E+00 -2.3211E-01
   3    -1.4448E-01 -3.2779E-01 -8.4551E-01

 ATOM 154 O  DYNAMIC CHARGE    -1.047200

              1           2           3
   1    -8.2327E-01 -2.1363E-01  1.6106E-01
   2    -1.8384E-01 -1.4728E+00  2.3211E-01
   3     1.4448E-01  3.2779E-01 -8.4551E-01

 ATOM 155 O  DYNAMIC CHARGE    -1.047200

              1           2           3
   1    -8.2327E-01  2.1363E-01  1.6106E-01
   2     1.8384E-01 -1.4728E+00 -2.3211E-01
   3     1.4448E-01 -3.2779E-01 -8.4551E-01

 ATOM 156 O  DYNAMIC CHARGE    -1.047200

              1           2           3
   1    -8.2327E-01  2.1363E-01 -1.6106E-01
   2     1.8384E-01 -1.4728E+00  2.3211E-01
   3    -1.4448E-01  3.2779E-01 -8.4551E-01

 ATOM 157 O  DYNAMIC CHARGE    -1.085455

              1           2           3
   1    -1.3486E+00  2.2020E-01 -2.2013E-01
   2     3.1105E-01 -9.8580E-01  6.4509E-02
   3    -1.9427E-01  1.4803E-01 -9.2199E-01

 ATOM 158 O  DYNAMIC CHARGE    -1.085455

              1           2           3
   1    -1.3486E+00  2.2020E-01  2.2013E-01
   2     3.1105E-01 -9.8580E-01 -6.4509E-02
   3     1.9427E-01 -1.4803E-01 -9.2199E-01

 ATOM 159 O  DYNAMIC CHARGE    -1.085455

              1           2           3
   1    -1.3486E+00 -2.2020E-01  2.2013E-01
   2    -3.1105E-01 -9.8580E-01  6.4509E-02
   3     1.9427E-01  1.4803E-01 -9.2199E-01

 ATOM 160 O  DYNAMIC CHARGE    -1.085455

              1           2           3
   1    -1.3486E+00 -2.2020E-01 -2.2013E-01
   2    -3.1105E-01 -9.8580E-01 -6.4509E-02
   3    -1.9427E-01 -1.4803E-01 -9.2199E-01

 ATOM 161 O  DYNAMIC CHARGE    -1.084075

              1           2           3
   1    -1.0320E+00  3.2572E-01  2.1839E-01
   2     3.8631E-01 -1.2852E+00 -1.8739E-01
   3     4.7814E-01 -3.7684E-01 -9.3506E-01

 ATOM 162 O  DYNAMIC CHARGE    -1.084075

              1           2           3
   1    -1.0320E+00  3.2572E-01 -2.1839E-01
   2     3.8631E-01 -1.2852E+00  1.8739E-01
   3    -4.7814E-01  3.7684E-01 -9.3506E-01

 ATOM 163 O  DYNAMIC CHARGE    -1.084075

              1           2           3
   1    -1.0320E+00 -3.2572E-01 -2.1839E-01
   2    -3.8631E-01 -1.2852E+00 -1.8739E-01
   3    -4.7814E-01 -3.7684E-01 -9.3506E-01

 ATOM 164 O  DYNAMIC CHARGE    -1.084075

              1           2           3
   1    -1.0320E+00 -3.2572E-01  2.1839E-01
   2    -3.8631E-01 -1.2852E+00  1.8739E-01
   3     4.7814E-01  3.7684E-01 -9.3506E-01

 ATOM 165 O  DYNAMIC CHARGE    -1.044525

              1           2           3
   1    -7.4820E-01  1.2241E-01 -1.4793E-01
   2    -1.5599E-02 -1.5023E+00 -2.9230E-01
   3    -6.0521E-03 -3.5770E-01 -8.8304E-01

 ATOM 166 O  DYNAMIC CHARGE    -1.044525

              1           2           3
   1    -7.4820E-01  1.2241E-01  1.4793E-01
   2    -1.5599E-02 -1.5023E+00  2.9230E-01
   3     6.0521E-03  3.5770E-01 -8.8304E-01

 ATOM 167 O  DYNAMIC CHARGE    -1.044525

              1           2           3
   1    -7.4820E-01 -1.2241E-01  1.4793E-01
   2     1.5599E-02 -1.5023E+00 -2.9230E-01
   3     6.0521E-03 -3.5770E-01 -8.8304E-01

 ATOM 168 O  DYNAMIC CHARGE    -1.044525

              1           2           3
   1    -7.4820E-01 -1.2241E-01 -1.4793E-01
   2     1.5599E-02 -1.5023E+00  2.9230E-01
   3    -6.0521E-03  3.5770E-01 -8.8304E-01

 ATOM 169 O  DYNAMIC CHARGE    -1.137772

              1           2           3
   1    -9.3986E-01  2.3794E-01 -1.5989E-01
   2     2.5965E-01 -1.4333E+00  4.1306E-01
   3    -1.1224E-01  4.1509E-01 -1.0401E+00

 ATOM 170 O  DYNAMIC CHARGE    -1.137772

              1           2           3
   1    -9.3986E-01  2.3794E-01  1.5989E-01
   2     2.5965E-01 -1.4333E+00 -4.1306E-01
   3     1.1224E-01 -4.1509E-01 -1.0401E+00

 ATOM 171 O  DYNAMIC CHARGE    -1.137772

              1           2           3
   1    -9.3986E-01 -2.3794E-01  1.5989E-01
   2    -2.5965E-01 -1.4333E+00  4.1306E-01
   3     1.1224E-01  4.1509E-01 -1.0401E+00

 ATOM 172 O  DYNAMIC CHARGE    -1.137772

              1           2           3
   1    -9.3986E-01 -2.3794E-01 -1.5989E-01
   2    -2.5965E-01 -1.4333E+00 -4.1306E-01
   3    -1.1224E-01 -4.1509E-01 -1.0401E+00

 ATOM 173 O  DYNAMIC CHARGE    -1.055862

              1           2           3
   1    -8.3856E-01 -6.4503E-03 -1.3183E-01
   2     2.3810E-02 -8.0897E-01 -2.2180E-01
   3     1.0417E-01 -2.4375E-01 -1.5201E+00

 ATOM 174 O  DYNAMIC CHARGE    -1.055862

              1           2           3
   1    -8.3856E-01 -6.4503E-03  1.3183E-01
   2     2.3810E-02 -8.0897E-01  2.2180E-01
   3    -1.0417E-01  2.4375E-01 -1.5201E+00

 ATOM 175 O  DYNAMIC CHARGE    -1.055862

              1           2           3
   1    -8.3856E-01  6.4503E-03  1.3183E-01
   2    -2.3810E-02 -8.0897E-01 -2.2180E-01
   3    -1.0417E-01 -2.4375E-01 -1.5201E+00

 ATOM 176 O  DYNAMIC CHARGE    -1.055862

              1           2           3
   1    -8.3856E-01  6.4503E-03 -1.3183E-01
   2    -2.3810E-02 -8.0897E-01  2.2180E-01
   3     1.0417E-01  2.4375E-01 -1.5201E+00

 ATOM 177 O  DYNAMIC CHARGE    -1.018032

              1           2           3
   1    -1.2435E+00 -2.9930E-01  1.4654E-01
   2    -3.0339E-01 -9.7078E-01  2.7141E-01
   3     2.8346E-01  2.3939E-01 -8.3978E-01

 ATOM 178 O  DYNAMIC CHARGE    -1.018032

              1           2           3
   1    -1.2435E+00 -2.9930E-01 -1.4654E-01
   2    -3.0339E-01 -9.7078E-01 -2.7141E-01
   3    -2.8346E-01 -2.3939E-01 -8.3978E-01

 ATOM 179 O  DYNAMIC CHARGE    -1.018032

              1           2           3
   1    -1.2435E+00  2.9930E-01 -1.4654E-01
   2     3.0339E-01 -9.7078E-01  2.7141E-01
   3    -2.8346E-01  2.3939E-01 -8.3978E-01

 ATOM 180 O  DYNAMIC CHARGE    -1.018032

              1           2           3
   1    -1.2435E+00  2.9930E-01  1.4654E-01
   2     3.0339E-01 -9.7078E-01 -2.7141E-01
   3     2.8346E-01 -2.3939E-01 -8.3978E-01

 ATOM 181 O  DYNAMIC CHARGE    -1.177319

              1           2           3
   1    -1.0319E+00  2.0491E-01  2.4063E-01
   2     4.2113E-01 -9.6412E-01 -1.0755E-01
   3     3.4585E-01  2.2975E-02 -1.5359E+00

 ATOM 182 O  DYNAMIC CHARGE    -1.177319

              1           2           3
   1    -1.0319E+00  2.0491E-01 -2.4063E-01
   2     4.2113E-01 -9.6412E-01  1.0755E-01
   3    -3.4585E-01 -2.2975E-02 -1.5359E+00

 ATOM 183 O  DYNAMIC CHARGE    -1.177319

              1           2           3
   1    -1.0319E+00 -2.0491E-01 -2.4063E-01
   2    -4.2113E-01 -9.6412E-01 -1.0755E-01
   3    -3.4585E-01  2.2975E-02 -1.5359E+00

 ATOM 184 O  DYNAMIC CHARGE    -1.177319

              1           2           3
   1    -1.0319E+00 -2.0491E-01  2.4063E-01
   2    -4.2113E-01 -9.6412E-01  1.0755E-01
   3     3.4585E-01 -2.2975E-02 -1.5359E+00

 +++ SYMMETRY ADAPTION OF VIBRATIONAL MODES +++

 SYMMETRY INFORMATION:
 K-LITTLE GROUP: CLASS TABLE, CHARACTER TABLE.
 IRREP-(DIMENSION, NO. IRREDUCIBLE SETS)
 [WARNINGS: (1) ONLY ACTIVE IRREPS ARE GENERATED AND LISTED.
            (2) ONLY RELEVANT CLASSES ARE CONSIDERED IN THE CHARACTER TABLE
            (3) SYMBOLS MAY NOT FULLY COINCIDE WITH THOSE FROM TEXT BOOKS.]

 (P, D, RP, RD, STAND FOR PAIRING, DOUBLING, REAL PAIRING AND REAL DOUBLING 
 OF THE IRREPS (SEE MANUAL))

 CLASS  | GROUP OPERATORS (SEE SYMMOPS KEYWORD)
 --------------------------------------------------------------------
 C2     |   2;
 C2'    |   3;
 C2''   |   4;

 IRREP/CLA      E     C2    C2'   C2''
 -------------------------------------
  MULTIP |      1      1      1      1
 -------------------------------------
    A    |   1.00   1.00   1.00   1.00
    B1   |   1.00   1.00  -1.00  -1.00
    B2   |   1.00  -1.00   1.00  -1.00
    B3   |   1.00  -1.00  -1.00   1.00
 
 A  -(1, 138); B1 -(1, 138); B2 -(1, 138); B3 -(1, 138);


 BORN CHARGE VECTOR IN THE BASIS OF NORMAL MODES (UNITS OF e*M_E**(-1/2) ).
 e AND M_E ARE UNITS OF ELECTRON CHARGE AND MASS, RESPECTIVELY.

 MODE         X              Y              Z
   1   -0.52448E-20   -0.85259E-19   -0.53992E-09
   2    0.12330E-08   -0.68832E-19   -0.46536E-19
   3    0.57359E-19    0.26416E-08   -0.16945E-19
   4    0.61094E-18   -0.15926E-18   -0.32387E-18
   5    0.65930E-18    0.20113E-03   -0.28024E-18
   6    0.13666E-18   -0.29366E-19    0.13722E-18
   7    0.41958E-19   -0.11711E-18    0.53585E-19
   8    0.59274E-19    0.50842E-03   -0.97555E-19
   9   -0.40174E-18   -0.88213E-19    0.38841E-18
  10    0.55869E-03   -0.39243E-18   -0.23369E-18
  11   -0.98983E-19    0.18776E-18   -0.13440E-02
  12   -0.70714E-03    0.36021E-18    0.36410E-20
  13    0.23421E-18    0.32425E-18    0.39094E-03
  14   -0.17429E-18   -0.12118E-02   -0.18897E-18
  15    0.46653E-18   -0.23032E-19    0.18496E-18
  16   -0.12292E-18    0.12319E-18   -0.80528E-03
  17   -0.84939E-03   -0.30590E-18   -0.65617E-19
  18    0.67248E-03    0.31568E-18    0.62093E-19
  19    0.30638E-19    0.12887E-19   -0.92700E-03
  20    0.52352E-19    0.10333E-21   -0.26308E-18
  21    0.86610E-18    0.10499E-02    0.85391E-19
  22   -0.26909E-18    0.10585E-18   -0.47364E-03
  23    0.62764E-19   -0.20714E-19   -0.47768E-18
  24    0.60795E-03    0.29110E-18   -0.10720E-18
  25    0.58784E-19    0.51190E-18    0.17939E-02
  26    0.48738E-18    0.24961E-02   -0.25447E-18
  27    0.61404E-19   -0.20816E-18    0.15059E-18
  28   -0.57548E-03   -0.33275E-19   -0.10691E-18
  29    0.39720E-19    0.18699E-02   -0.58763E-19
  30    0.14223E-19   -0.21420E-18    0.12240E-02
  31   -0.10134E-18    0.11515E-18   -0.87107E-18
  32    0.31336E-05   -0.39836E-18    0.23079E-18
  33    0.60678E-20    0.27629E-18    0.18737E-02
  34   -0.23000E-18   -0.27862E-03    0.35978E-18
  35    0.43223E-03    0.27304E-18    0.14172E-18
  36   -0.20668E-19   -0.23733E-19    0.29819E-19
  37   -0.43736E-19    0.60683E-19   -0.20414E-02
  38   -0.29983E-02    0.16099E-18   -0.10817E-18
  39   -0.24673E-18   -0.17056E-03    0.12311E-18
  40   -0.91458E-19   -0.56809E-19   -0.34667E-02
  41   -0.12449E-02    0.10139E-18    0.55848E-19
  42   -0.72538E-19   -0.21824E-02   -0.35636E-18
  43   -0.11832E-18    0.17893E-03   -0.61229E-18
  44   -0.66528E-19    0.36332E-19    0.81677E-18
  45    0.18017E-03   -0.50687E-18    0.20173E-18
  46    0.27811E-20   -0.39480E-03    0.15448E-18
  47   -0.84940E-19    0.12264E-20   -0.15552E-02
  48    0.14566E-18   -0.95571E-19   -0.20300E-18
  49    0.18128E-18   -0.13415E-18    0.35295E-18
  50   -0.43884E-03    0.16667E-18   -0.18667E-19
  51   -0.72727E-19    0.46987E-18   -0.12279E-02
  52   -0.19127E-18    0.77713E-19    0.42951E-19
  53   -0.17722E-18    0.14767E-02   -0.15926E-18
  54   -0.16010E-02    0.11601E-18   -0.50222E-19
  55   -0.31817E-19    0.11560E-18    0.13991E-02
  56   -0.31302E-18   -0.14663E-02   -0.28214E-19
  57    0.10038E-02   -0.37351E-18   -0.53223E-20
  58    0.25788E-20    0.55907E-19   -0.13368E-18
  59   -0.15968E-18   -0.62940E-03    0.17860E-18
  60   -0.13732E-18   -0.31359E-18   -0.18529E-02
  61    0.73198E-19   -0.57255E-19    0.92808E-19
  62   -0.21095E-02   -0.51134E-18   -0.94071E-19
  63    0.13210E-19    0.91744E-19   -0.11881E-02
  64    0.24235E-18    0.39368E-02    0.44467E-18
  65   -0.23015E-02   -0.46270E-18    0.70141E-19
  66    0.37294E-19   -0.68019E-19   -0.81729E-19
  67    0.77081E-19   -0.12651E-18   -0.58701E-02
  68    0.14192E-18    0.32059E-02    0.24921E-18
  69    0.85374E-19    0.77169E-19   -0.11928E-18
  70   -0.21695E-02    0.31944E-19   -0.41906E-19
  71    0.12695E-18   -0.36286E-02   -0.94551E-19
  72    0.10622E-03    0.26825E-19    0.27133E-19
  73    0.83359E-19   -0.11101E-18   -0.22410E-02
  74   -0.27049E-18   -0.66543E-20    0.18632E-18
  75   -0.30999E-02   -0.87993E-19   -0.14394E-18
  76    0.94427E-19   -0.17026E-02    0.90984E-19
  77   -0.25635E-18   -0.44441E-19   -0.51534E-03
  78   -0.61795E-18    0.16977E-19    0.52669E-19
  79    0.19816E-18   -0.25718E-02   -0.84047E-19
  80    0.36448E-03    0.37207E-18   -0.55237E-19
  81    0.10257E-18   -0.13880E-18   -0.28400E-18
  82    0.53931E-19   -0.60648E-18    0.93318E-02
  83   -0.12695E-18    0.12417E-02    0.13587E-18
  84   -0.11055E-18   -0.72663E-19   -0.66549E-03
  85    0.53042E-18   -0.44569E-20    0.27026E-18
  86   -0.20964E-02   -0.21429E-18    0.21415E-18
  87   -0.88137E-19   -0.19113E-18   -0.27031E-02
  88   -0.78915E-18   -0.27361E-02   -0.64371E-19
  89   -0.12430E-18   -0.29031E-20    0.43432E-18
  90    0.10460E-18   -0.30090E-19   -0.22781E-02
  91    0.60010E-03   -0.19189E-18   -0.20713E-18
  92   -0.16636E-18   -0.17699E-02   -0.20549E-19
  93    0.16642E-19    0.21015E-19   -0.24906E-19
  94    0.40310E-02   -0.23974E-19    0.33328E-19
  95    0.13347E-18    0.54400E-18   -0.95367E-03
  96    0.15154E-18    0.58910E-02   -0.21597E-19
  97   -0.28907E-19    0.90527E-19    0.44093E-18
  98    0.79274E-03   -0.64224E-18    0.84546E-19
  99   -0.91122E-19   -0.25136E-02   -0.28830E-18
 100    0.15650E-19   -0.76923E-20   -0.25690E-02
 101    0.97578E-19   -0.85302E-21   -0.41056E-19
 102   -0.39587E-03    0.47915E-19   -0.22046E-18
 103   -0.28674E-19    0.36819E-20   -0.23150E-03
 104    0.19006E-19    0.12654E-02   -0.23435E-18
 105   -0.34824E-18   -0.62947E-19    0.14135E-19
 106    0.78693E-03    0.27471E-18    0.18548E-18
 107    0.13861E-19    0.11669E-19   -0.32352E-02
 108    0.91150E-19    0.27093E-18    0.13912E-18
 109    0.61528E-18    0.63326E-02   -0.48289E-18
 110    0.42090E-02    0.42464E-20    0.11105E-18
 111    0.16611E-18   -0.32401E-19    0.24633E-03
 112    0.23953E-18    0.49560E-03    0.15496E-18
 113    0.22976E-02    0.46967E-18   -0.28887E-18
 114   -0.56033E-19   -0.12520E-18   -0.20417E-18
 115   -0.31199E-18   -0.21193E-02    0.95901E-19
 116   -0.78965E-19   -0.33441E-18   -0.78693E-03
 117   -0.28691E-19   -0.31231E-02   -0.77538E-18
 118    0.11841E-03    0.83270E-18   -0.12415E-18
 119   -0.14687E-18   -0.36168E-19    0.38861E-02
 120    0.19227E-18   -0.16420E-18   -0.50155E-18
 121   -0.63834E-19    0.21051E-19    0.66526E-19
 122    0.16873E-02    0.37820E-18   -0.21533E-18
 123    0.13517E-18   -0.39309E-03   -0.42387E-18
 124    0.41838E-02   -0.52869E-18   -0.13367E-18
 125    0.38182E-19    0.12938E-18   -0.16073E-02
 126   -0.40291E-18    0.11686E-18   -0.42679E-18
 127    0.16249E-18   -0.13573E-02   -0.69989E-19
 128   -0.32111E-18   -0.15007E-19   -0.20053E-02
 129    0.66669E-02   -0.95110E-19    0.87997E-19
 130   -0.22539E-19    0.10691E-18    0.64536E-19
 131    0.87326E-19   -0.72442E-03    0.10109E-18
 132   -0.57581E-02    0.54507E-18   -0.50532E-19
 133   -0.34602E-19    0.10175E-18   -0.11466E-02
 134    0.54404E-18    0.16349E-18   -0.61522E-18
 135   -0.16654E-18   -0.87791E-19   -0.10100E-02
 136   -0.15229E-19   -0.12447E-02    0.12566E-18
 137    0.17355E-02   -0.68497E-19    0.14065E-18
 138   -0.24978E-18   -0.15218E-18   -0.46741E-02
 139   -0.98949E-19    0.35595E-18    0.33670E-19
 140   -0.15202E-18   -0.27859E-18   -0.13900E-18
 141   -0.40456E-18    0.96213E-03    0.40549E-18
 142   -0.26453E-18    0.37684E-02   -0.29440E-18
 143   -0.15811E-18   -0.14122E-18    0.66468E-02
 144   -0.32449E-04    0.18274E-18    0.74633E-19
 145    0.71844E-19   -0.16205E-18    0.45034E-18
 146   -0.37604E-19   -0.68938E-19    0.63483E-02
 147    0.52055E-02   -0.25358E-18    0.33759E-18
 148   -0.43542E-18    0.11466E-18   -0.12144E-18
 149   -0.68040E-19   -0.22564E-02    0.53935E-18
 150   -0.29688E-02    0.44535E-18    0.18126E-18
 151    0.31836E-18    0.73579E-02   -0.28162E-20
 152   -0.14929E-19    0.54357E-19    0.60149E-02
 153    0.58771E-18   -0.62827E-02    0.76391E-18
 154    0.24523E-18   -0.22307E-18   -0.31452E-02
 155   -0.33633E-02    0.22520E-19    0.10355E-18
 156   -0.62395E-19    0.86610E-20   -0.12077E-18
 157    0.59743E-19    0.68778E-02   -0.11322E-17
 158   -0.45305E-19   -0.38035E-19    0.24465E-02
 159    0.72256E-03    0.47176E-18    0.44077E-19
 160    0.33869E-18    0.16874E-19   -0.10612E-19
 161   -0.15482E-18   -0.24620E-19   -0.35179E-18
 162    0.19545E-18    0.86424E-18   -0.51687E-02
 163   -0.48066E-02    0.46261E-18    0.61844E-19
 164   -0.13822E-18    0.69360E-02   -0.29011E-18
 165    0.39099E-19   -0.54133E-02    0.82478E-19
 166   -0.11670E-18   -0.64330E-19   -0.73015E-18
 167    0.56902E-20   -0.13544E-18   -0.36485E-02
 168    0.74994E-02   -0.14078E-18    0.12081E-18
 169    0.32184E-18   -0.15174E-02   -0.11736E-18
 170   -0.12721E-18   -0.31298E-19    0.89102E-02
 171   -0.46648E-19   -0.22665E-18   -0.17371E-17
 172   -0.22978E-02   -0.28262E-18    0.67361E-18
 173    0.22205E-18    0.36695E-19   -0.59479E-18
 174    0.13492E-01    0.22761E-18    0.41603E-19
 175    0.85507E-19   -0.33747E-18    0.14563E-01
 176    0.42976E-18    0.15933E-01   -0.36039E-18
 177   -0.22224E-18   -0.36058E-18   -0.61882E-18
 178   -0.80050E-02    0.41668E-18    0.45562E-19
 179   -0.14787E-18    0.19772E-01    0.11489E-18
 180    0.17736E-19    0.11214E-17    0.19325E-02
 181    0.65180E-18   -0.41957E-02    0.93172E-19
 182   -0.46008E-02   -0.46021E-19   -0.45860E-22
 183    0.27024E-18    0.50745E-19    0.87183E-18
 184    0.61438E-19   -0.61301E-19   -0.24861E-02
 185   -0.73830E-19    0.20120E-19   -0.63895E-18
 186   -0.16933E-02    0.21023E-18    0.81708E-19
 187   -0.75898E-20    0.11530E-18   -0.50882E-02
 188   -0.21159E-18   -0.20746E-02    0.17939E-18
 189    0.59378E-18   -0.10458E-18   -0.19566E-19
 190    0.81014E-18   -0.16479E-01   -0.39697E-18
 191    0.23999E-18   -0.37840E-18    0.78687E-02
 192   -0.16705E-01    0.34649E-18    0.20082E-18
 193   -0.26873E-18   -0.52996E-02   -0.26992E-18
 194    0.67007E-02   -0.59279E-18    0.14533E-18
 195    0.17211E-18   -0.19168E-18   -0.20755E-01
 196    0.16959E-18    0.47247E-18    0.11759E-18
 197    0.69629E-19    0.69057E-19   -0.66813E-18
 198    0.15747E-02   -0.24826E-18    0.32610E-18
 199   -0.11333E-18    0.10936E-02    0.32129E-18
 200    0.12938E-18   -0.14842E-18    0.91044E-02
 201   -0.65707E-19    0.26937E-18   -0.19719E-18
 202   -0.38944E-02   -0.11956E-18   -0.20643E-18
 203    0.13742E-18    0.12733E-01   -0.29923E-19
 204    0.48656E-19    0.29738E-18   -0.22829E-02
 205    0.99678E-19   -0.23565E-18   -0.20138E-01
 206   -0.39122E-19   -0.20334E-18   -0.97636E-19
 207   -0.14898E-18    0.10882E-01    0.46038E-18
 208   -0.13760E-02   -0.62476E-18   -0.14548E-18
 209   -0.33734E-19   -0.53177E-02    0.54275E-18
 210   -0.88472E-02   -0.13107E-18   -0.13605E-18
 211   -0.90763E-19   -0.59098E-19    0.46066E-18
 212   -0.49331E-19    0.31802E-18    0.46464E-03
 213    0.43494E-02   -0.25154E-18   -0.12061E-18
 214   -0.60681E-19    0.95831E-02   -0.20015E-18
 215    0.61183E-19   -0.13729E-18    0.14635E-18
 216    0.14756E-18   -0.55647E-18    0.11499E-01
 217   -0.10096E-18    0.75097E-19    0.30002E-18
 218    0.10762E-02    0.29995E-19   -0.86468E-19
 219    0.20953E-19   -0.22594E-03    0.93396E-19
 220   -0.30899E-21   -0.22129E-19   -0.72168E-02
 221    0.11449E-18    0.58630E-19    0.66413E-19
 222   -0.99491E-19   -0.19246E-20   -0.90746E-02
 223    0.32413E-18   -0.50326E-02    0.31844E-19
 224   -0.30238E-02    0.24349E-19   -0.10472E-18
 225   -0.20141E-18   -0.10667E-18    0.47431E-18
 226   -0.18777E-18   -0.79191E-19   -0.20676E-01
 227   -0.37766E-18   -0.13214E-01    0.86632E-19
 228   -0.72985E-02   -0.18983E-18    0.23417E-18
 229    0.17775E-18   -0.11633E-18   -0.85372E-18
 230   -0.96825E-19   -0.21233E-18   -0.24912E-02
 231   -0.62931E-18   -0.84804E-03    0.55207E-18
 232    0.15952E-01   -0.26653E-18   -0.58505E-19
 233   -0.23517E-18    0.10928E-18    0.63968E-18
 234    0.86393E-02    0.20625E-18    0.20724E-18
 235   -0.39957E-19    0.13749E-18    0.12466E-01
 236   -0.20218E-18    0.60335E-03   -0.21053E-19
 237   -0.19886E-02    0.49111E-18    0.14478E-19
 238   -0.11714E-18    0.13452E-19   -0.80918E-19
 239   -0.18224E-18   -0.13324E-01    0.18320E-18
 240   -0.55421E-19   -0.23618E-18    0.18188E-02
 241   -0.98660E-19   -0.11163E-18    0.84971E-18
 242    0.48877E-19   -0.67501E-19    0.10184E-01
 243   -0.58838E-02    0.21213E-18    0.11490E-18
 244   -0.26562E-18   -0.40845E-02    0.14788E-18
 245    0.44934E-18   -0.10805E-01   -0.41653E-18
 246   -0.16601E-18   -0.57508E-18    0.10673E-01
 247   -0.32898E-18    0.76045E-19    0.50891E-18
 248    0.38610E-02   -0.80112E-18   -0.11540E-18
 249   -0.27806E-18    0.12893E-01    0.84804E-19
 250   -0.42045E-20    0.59033E-20   -0.77654E-18
 251   -0.11022E-01    0.63388E-19    0.42842E-19
 252   -0.12552E-18   -0.26772E-18    0.14653E-01
 253   -0.70953E-02   -0.62407E-18    0.10481E-18
 254    0.32011E-18   -0.21738E-18    0.44093E-18
 255    0.12864E-18   -0.20279E-18   -0.10958E-01
 256    0.76492E-18    0.12651E-01    0.18570E-19
 257   -0.47836E-19   -0.59758E-19   -0.17954E-01
 258   -0.31846E-18    0.92126E-02    0.28479E-18
 259   -0.68077E-19    0.22365E-19   -0.73339E-18
 260   -0.89916E-02    0.42273E-19   -0.70676E-19
 261    0.16320E-18    0.18872E-19   -0.33021E-18
 262    0.16561E-18   -0.59616E-18   -0.21015E-01
 263    0.77544E-19    0.17036E-01   -0.17552E-18
 264    0.41192E-02    0.31751E-19    0.87621E-19
 265    0.12306E-02   -0.25693E-18   -0.88697E-19
 266   -0.27826E-18    0.10066E-18   -0.47684E-18
 267    0.31603E-18   -0.66753E-02    0.35392E-18
 268    0.26003E-19   -0.22583E-18   -0.19081E-02
 269    0.19701E-18    0.36365E-02   -0.13401E-18
 270   -0.32198E-02    0.14798E-18   -0.90738E-19
 271    0.26521E-18   -0.86563E-19   -0.74805E-19
 272    0.28394E-19   -0.14316E-18    0.33584E-02
 273    0.16156E-19   -0.56787E-19   -0.28968E-18
 274    0.15021E-18    0.49706E-18    0.20607E-02
 275   -0.53616E-20   -0.13787E-01   -0.31323E-18
 276    0.70103E-02   -0.28188E-18    0.25857E-18
 277   -0.95474E-20    0.14417E-01    0.43461E-18
 278    0.53400E-19    0.12113E-18   -0.10155E-18
 279   -0.13202E-18    0.20161E-18    0.11335E-02
 280    0.16099E-02    0.74568E-18    0.11905E-18
 281   -0.11067E-19   -0.92103E-19    0.15668E-18
 282   -0.12093E-18    0.43635E-19   -0.10441E-01
 283   -0.11133E-18   -0.14184E-18    0.88942E-02
 284   -0.11419E-18   -0.19876E-02   -0.84014E-19
 285   -0.85654E-02   -0.24549E-18    0.20685E-18
 286   -0.12277E-18    0.80349E-19   -0.27211E-18
 287    0.33946E-18    0.62328E-02    0.32400E-19
 288    0.11305E-01   -0.28058E-18   -0.11799E-18
 289    0.28133E-18    0.53905E-21    0.68117E-02
 290    0.16669E-19    0.21870E-19   -0.23831E-18
 291   -0.20702E-02    0.42051E-19   -0.14476E-18
 292   -0.20618E-18    0.30446E-02    0.22385E-18
 293   -0.65821E-02    0.22186E-18    0.19964E-19
 294    0.24623E-19   -0.25142E-18    0.43739E-20
 295    0.43051E-20    0.52296E-02   -0.79856E-19
 296    0.22921E-18    0.41128E-18   -0.98306E-02
 297   -0.80920E-19    0.13195E-01   -0.31392E-18
 298    0.63547E-19    0.22195E-18   -0.18674E-18
 299   -0.74976E-19    0.14247E-18   -0.15890E-01
 300    0.13959E-21   -0.18793E-18    0.46227E-02
 301    0.41536E-02    0.42389E-18    0.14379E-18
 302   -0.27649E-19    0.10619E-01   -0.36013E-18
 303    0.30373E-18    0.20562E-18    0.15698E-18
 304   -0.13988E-01   -0.29674E-18   -0.39018E-20
 305    0.29884E-19    0.23434E-20   -0.29998E-03
 306    0.71134E-19    0.27608E-02   -0.13857E-18
 307    0.41679E-19   -0.12860E-18   -0.66663E-19
 308    0.18148E-02   -0.57885E-19    0.52662E-19
 309    0.48403E-19   -0.10591E-19    0.14339E-02
 310   -0.12536E-18   -0.24666E-02    0.90645E-19
 311    0.12714E-18    0.15993E-19    0.28694E-19
 312    0.12060E-02    0.17891E-19   -0.92812E-19
 313    0.65277E-02   -0.29907E-18   -0.53640E-19
 314   -0.36017E-18   -0.39387E-19    0.10288E-18
 315    0.23245E-18    0.28333E-02    0.17096E-18
 316    0.12410E-18   -0.20891E-18   -0.42891E-02
 317   -0.37533E-18   -0.14372E-18    0.41748E-18
 318   -0.67165E-02   -0.49026E-18   -0.60640E-19
 319    0.24317E-21    0.77738E-03    0.12426E-18
 320    0.32462E-19    0.11463E-18    0.79848E-03
 321    0.47572E-18   -0.35451E-19   -0.27595E-19
 322    0.75344E-02    0.29193E-18   -0.11363E-18
 323   -0.39896E-18    0.96195E-02   -0.88384E-19
 324   -0.69492E-19   -0.57370E-19    0.73676E-02
 325    0.25191E-19    0.56845E-02    0.26340E-18
 326    0.30926E-02    0.76050E-19   -0.75027E-19
 327   -0.56612E-19   -0.24556E-19   -0.48556E-02
 328    0.73343E-19   -0.10005E-19   -0.77929E-19
 329    0.97921E-19   -0.18227E-18    0.10340E-18
 330    0.78627E-02    0.70179E-18   -0.10579E-18
 331   -0.26511E-18    0.70817E-02    0.29757E-19
 332   -0.76261E-19    0.12484E-18    0.35110E-02
 333    0.16527E-18   -0.27519E-19    0.42480E-18
 334    0.80444E-02   -0.17461E-18   -0.19188E-19
 335   -0.82939E-19    0.26460E-19    0.67768E-02
 336   -0.36588E-18    0.17668E-02    0.22138E-18
 337   -0.73069E-19   -0.29240E-19    0.35197E-18
 338    0.88004E-02   -0.15678E-18   -0.63192E-19
 339   -0.37816E-19    0.59826E-19    0.26701E-02
 340    0.37641E-19   -0.75417E-02   -0.24693E-19
 341   -0.74252E-19    0.26066E-18   -0.28907E-18
 342   -0.10571E-18   -0.28066E-20   -0.46802E-02
 343    0.39890E-02   -0.71225E-19   -0.47192E-19
 344    0.24008E-18    0.23076E-02    0.13492E-18
 345    0.23238E-19    0.88786E-19    0.29986E-18
 346    0.71423E-19    0.18919E-19   -0.45392E-02
 347   -0.49727E-03   -0.13701E-18    0.15701E-19
 348   -0.58669E-19   -0.30803E-02   -0.31484E-18
 349   -0.14668E-18    0.27852E-19   -0.94604E-19
 350   -0.16545E-02   -0.32658E-19   -0.92129E-19
 351    0.18979E-18   -0.58652E-02    0.26146E-18
 352   -0.11728E-18    0.14988E-18   -0.23606E-02
 353   -0.15416E-19    0.10060E-01    0.39388E-18
 354   -0.49141E-20    0.16822E-18   -0.86447E-04
 355   -0.72524E-19    0.21935E-19    0.59134E-19
 356   -0.27879E-02   -0.36282E-19    0.16485E-19
 357    0.42564E-18   -0.17245E-02    0.11922E-18
 358    0.28292E-18   -0.69751E-19   -0.11709E-18
 359   -0.77518E-02   -0.12610E-18   -0.15200E-19
 360   -0.91741E-19    0.22292E-18    0.89492E-03
 361   -0.37703E-03   -0.58137E-19   -0.16542E-18
 362   -0.21158E-18    0.10235E-18    0.18002E-18
 363   -0.78645E-19    0.28502E-18   -0.31041E-02
 364   -0.20048E-18    0.55622E-03   -0.17900E-18
 365   -0.31421E-18    0.38362E-19    0.14893E-18
 366   -0.92622E-02   -0.34002E-19   -0.14278E-19
 367    0.16856E-18    0.46827E-03    0.33534E-19
 368    0.17926E-18    0.99448E-19    0.22999E-02
 369    0.71102E-02    0.42073E-19    0.46526E-19
 370    0.10198E-19   -0.57699E-03   -0.78958E-19
 371   -0.11075E-18    0.18639E-18    0.38819E-19
 372   -0.12375E-18   -0.88712E-19    0.58658E-02
 373   -0.14064E-18   -0.14451E-18    0.41059E-18
 374    0.62290E-02    0.13208E-18    0.61095E-19
 375    0.19477E-18    0.45710E-02    0.11557E-18
 376    0.19652E-19   -0.61831E-19    0.11093E-18
 377   -0.98974E-02   -0.40181E-19   -0.35045E-19
 378   -0.13797E-18    0.14907E-18   -0.20445E-02
 379    0.57386E-19   -0.16358E-18    0.43104E-02
 380   -0.26440E-20    0.14636E-02   -0.32095E-19
 381   -0.11148E-02    0.15565E-19    0.33647E-19
 382   -0.21868E-18   -0.34370E-19   -0.66363E-19
 383    0.21968E-18   -0.44523E-03    0.27385E-18
 384    0.82175E-19    0.74396E-19    0.20787E-02
 385    0.90909E-19    0.40460E-02    0.24167E-18
 386    0.42712E-03    0.17377E-19    0.60368E-19
 387    0.68113E-19   -0.55477E-19    0.10341E-18
 388    0.28116E-18   -0.11693E-18   -0.22849E-02
 389    0.33697E-02    0.91353E-19   -0.31521E-18
 390    0.56310E-18   -0.56102E-19   -0.13342E-19
 391   -0.10518E-18    0.40212E-02   -0.32501E-18
 392    0.22471E-18   -0.21650E-18   -0.20599E-02
 393    0.31845E-18    0.13107E-01    0.50885E-19
 394    0.44308E-18    0.45804E-18    0.10553E-01
 395   -0.27469E-18    0.17172E-18   -0.11215E-18
 396    0.58621E-02   -0.38907E-19   -0.30601E-19
 397    0.26537E-18   -0.19727E-18   -0.20411E-02
 398    0.58081E-19    0.71009E-19    0.42345E-18
 399    0.18821E-18   -0.62397E-02   -0.45888E-19
 400   -0.40043E-02   -0.11196E-18    0.62129E-19
 401   -0.28397E-19   -0.80299E-19    0.14531E-18
 402   -0.47585E-02   -0.23462E-19    0.20371E-18
 403    0.18059E-18   -0.71732E-19    0.83785E-03
 404    0.30283E-18   -0.25398E-02    0.35163E-18
 405    0.13618E-02    0.43751E-19    0.90181E-19
 406    0.61013E-18   -0.15843E-18    0.92475E-19
 407    0.29507E-18   -0.16616E-02   -0.90433E-19
 408    0.11544E-18    0.18822E-18   -0.21363E-18
 409   -0.14669E-18   -0.50455E-18    0.36680E-03
 410   -0.51698E-02   -0.70341E-18   -0.24080E-18
 411    0.23906E-19    0.11421E-18    0.32323E-02
 412   -0.56589E-18    0.14275E-02    0.18356E-18
 413   -0.20675E-02   -0.14364E-18   -0.10963E-19
 414   -0.39461E-18   -0.50584E-19    0.87127E-19
 415    0.69346E-02    0.65714E-19    0.73649E-19
 416    0.16078E-19   -0.22549E-18   -0.99465E-19
 417   -0.37320E-18   -0.85561E-03   -0.53196E-18
 418   -0.23423E-19   -0.59704E-19   -0.47109E-02
 419    0.62842E-19   -0.18326E-02   -0.17927E-18
 420   -0.33205E-19    0.20388E-18    0.42842E-03
 421    0.67422E-19    0.49256E-19   -0.32690E-18
 422    0.26424E-02    0.35447E-19   -0.83526E-19
 423   -0.63699E-18    0.19897E-19    0.25674E-18
 424   -0.92371E-19    0.28557E-18   -0.67624E-03
 425   -0.24976E-02    0.44764E-19   -0.10201E-18
 426   -0.51440E-19   -0.17094E-02   -0.40287E-18
 427   -0.42858E-02    0.52408E-19    0.92435E-20
 428   -0.80097E-20    0.84493E-19   -0.23707E-18
 429   -0.19930E-18   -0.54840E-02    0.25034E-21
 430   -0.27182E-18    0.83312E-19   -0.71656E-02
 431   -0.20500E-02   -0.29447E-18    0.59517E-20
 432   -0.13270E-18   -0.76599E-19   -0.96652E-19
 433   -0.89131E-19    0.94364E-02    0.14753E-18
 434   -0.58145E-19    0.19154E-19    0.23965E-02
 435    0.10170E-19   -0.61443E-19    0.14439E-18
 436    0.41707E-02    0.86811E-19   -0.35249E-20
 437    0.24424E-18    0.32745E-02   -0.20958E-18
 438   -0.35813E-19    0.18536E-18   -0.20348E-03
 439   -0.62362E-19    0.59930E-19   -0.23988E-18
 440   -0.12903E-18   -0.33126E-18   -0.37382E-02
 441   -0.45363E-02   -0.25687E-18   -0.92462E-19
 442   -0.59107E-04   -0.34173E-19    0.49282E-19
 443   -0.17305E-18   -0.26971E-02    0.50485E-19
 444   -0.49364E-19    0.84974E-19   -0.89393E-18
 445   -0.12381E-18   -0.11051E-18   -0.50325E-02
 446    0.40847E-19   -0.38056E-03   -0.18030E-20
 447    0.44241E-02    0.13302E-19   -0.39867E-19
 448    0.47389E-18   -0.45792E-03   -0.99659E-19
 449   -0.38761E-18    0.29468E-19   -0.16750E-18
 450   -0.13243E-19    0.24508E-18    0.23973E-02
 451    0.67813E-19    0.27584E-19    0.14268E-18
 452    0.23259E-02    0.23333E-18    0.15436E-18
 453    0.22348E-18   -0.17005E-19    0.81742E-03
 454    0.23911E-18   -0.53018E-02    0.14245E-18
 455    0.11846E-18    0.70918E-19   -0.17568E-01
 456    0.33043E-18    0.51014E-02   -0.20654E-18
 457   -0.27915E-19    0.38282E-20    0.28506E-19
 458   -0.31078E-18    0.24460E-02   -0.20564E-18
 459   -0.92995E-19    0.14575E-18   -0.71463E-02
 460   -0.10128E-01   -0.97289E-19    0.12965E-19
 461    0.39582E-02    0.17903E-18   -0.85979E-19
 462    0.41942E-19    0.57813E-19   -0.73614E-02
 463    0.49916E-19    0.41993E-19    0.14931E-18
 464    0.63438E-19    0.23752E-02    0.15837E-18
 465   -0.73156E-20   -0.94422E-19   -0.14521E-19
 466   -0.21297E-03    0.27524E-19   -0.26583E-19
 467   -0.43001E-19   -0.78642E-02    0.22630E-18
 468   -0.54935E-19   -0.20255E-18    0.80766E-02
 469    0.17086E-18    0.67557E-19   -0.13550E-18
 470    0.96573E-19   -0.31779E-19    0.37864E-02
 471   -0.62571E-19   -0.38322E-02   -0.10625E-18
 472   -0.54243E-02    0.14226E-18    0.17235E-19
 473   -0.81979E-19   -0.62871E-19   -0.54879E-19
 474    0.11083E-18    0.97579E-19   -0.91718E-02
 475   -0.41775E-18   -0.33518E-02   -0.33013E-18
 476   -0.88366E-02    0.74869E-19    0.50596E-19
 477   -0.50698E-02   -0.13542E-18    0.37102E-19
 478    0.42171E-19    0.30054E-19   -0.73173E-19
 479    0.90670E-19    0.25484E-02   -0.15576E-18
 480   -0.66992E-19    0.84542E-19    0.59468E-03
 481   -0.11273E-18   -0.13913E-19   -0.12237E-18
 482    0.47259E-19    0.91931E-19   -0.69312E-02
 483   -0.21393E-19   -0.55993E-03    0.28066E-18
 484   -0.93768E-02   -0.12038E-19    0.16444E-19
 485    0.50989E-18   -0.87566E-02   -0.13206E-18
 486   -0.13242E-18   -0.12783E-18    0.52465E-19
 487   -0.38107E-02    0.30290E-19   -0.91451E-19
 488   -0.77725E-19    0.24984E-19    0.87938E-02
 489    0.14265E-18   -0.52975E-02   -0.17983E-19
 490   -0.58946E-19    0.73002E-20   -0.88267E-19
 491    0.14642E-18   -0.17496E-18    0.21165E-02
 492    0.65752E-02    0.29441E-18   -0.13092E-19
 493   -0.28093E-18    0.41434E-02   -0.33197E-19
 494    0.32435E-19    0.81478E-19   -0.57387E-02
 495    0.53506E-02   -0.89858E-19    0.15713E-19
 496    0.73864E-19    0.97388E-19   -0.38237E-19
 497   -0.85541E-19   -0.42818E-19   -0.33002E-02
 498    0.27092E-20   -0.13221E-19   -0.12300E-18
 499   -0.14131E-18   -0.50256E-02    0.10668E-19
 500   -0.25616E-02   -0.82839E-19    0.20246E-19
 501    0.15493E-18    0.49608E-03    0.66972E-19
 502   -0.39117E-02    0.56896E-19   -0.37734E-20
 503   -0.64004E-19   -0.85142E-20   -0.97970E-19
 504    0.36341E-19   -0.13897E-18   -0.29781E-02
 505    0.15470E-19   -0.15508E-18   -0.10555E-02
 506    0.13470E-18    0.17864E-19   -0.13317E-18
 507    0.99188E-19   -0.51685E-02    0.11572E-19
 508   -0.32449E-02   -0.75577E-19    0.61465E-20
 509    0.11596E-18   -0.81782E-02   -0.26603E-19
 510   -0.44843E-19   -0.55851E-18    0.10762E-02
 511    0.83788E-19    0.11073E-18    0.51591E-18
 512   -0.28650E-02    0.10044E-18   -0.59298E-19
 513   -0.87572E-20    0.82124E-19    0.59171E-19
 514   -0.47583E-02    0.10496E-19   -0.87536E-20
 515    0.93341E-20    0.25741E-19   -0.33664E-03
 516    0.30308E-19   -0.30928E-02    0.37266E-19
 517   -0.34175E-19   -0.66893E-20    0.27404E-02
 518    0.36873E-19   -0.61317E-19    0.64346E-19
 519    0.44296E-19   -0.25039E-02   -0.21455E-18
 520   -0.15431E-02   -0.37338E-20   -0.14087E-18
 521   -0.55210E-19   -0.17243E-18   -0.14209E-18
 522   -0.27109E-02    0.15554E-18    0.17524E-19
 523    0.22446E-19   -0.28508E-04    0.14161E-18
 524    0.24145E-19   -0.24240E-20   -0.13016E-02
 525   -0.12224E-19    0.17281E-02   -0.23378E-19
 526   -0.38801E-19    0.10796E-19   -0.27744E-02
 527   -0.18665E-19    0.12634E-19   -0.14341E-18
 528    0.12762E-02   -0.18602E-19   -0.80193E-19
 529    0.26509E-17   -0.48333E-01   -0.23373E-19
 530   -0.45147E-18   -0.35382E-19   -0.25902E-18
 531   -0.44229E-01   -0.25244E-17   -0.13588E-18
 532   -0.44513E-18   -0.24084E-17   -0.20248E-01
 533    0.54527E-18   -0.15592E-18    0.38733E-18
 534   -0.38335E-01   -0.69960E-18   -0.13050E-18
 535   -0.20699E-17    0.31808E-01    0.11012E-18
 536    0.29046E-17   -0.89526E-19    0.10057E-17
 537   -0.12567E-19   -0.79995E-19   -0.14186E-01
 538    0.41741E-01   -0.17221E-17   -0.12537E-18
 539    0.51356E-18    0.38549E-18    0.41152E-01
 540    0.18316E-18   -0.34132E-19   -0.14593E-18
 541    0.63907E-18   -0.11927E-01   -0.10850E-17
 542   -0.90661E-02   -0.91740E-18    0.39943E-18
 543   -0.30850E-17   -0.14796E-01   -0.11642E-17
 544    0.77894E-18    0.15242E-18   -0.30961E-01
 545    0.79463E-18   -0.50728E-01    0.31047E-20
 546   -0.17297E-18   -0.15620E-19    0.81747E-19
 547   -0.28268E-18    0.19132E-17    0.34491E-02
 548    0.24253E-01   -0.66780E-18    0.80618E-19
 549    0.58127E-18   -0.32005E-01    0.74646E-19
 550   -0.22437E-18    0.40324E-18    0.58104E-18
 551   -0.35297E-18   -0.34645E-18   -0.12451E-01
 552    0.11427E-01    0.41771E-18   -0.57217E-18

 HHHHHHHHHHHHHHHHHHHHHHHHHHHHHHHHHHHHHHHHHHHHHHHHHHHHHHHHHHHHHHHHHHHHHHHHHHHHHH
 VIBRATIONAL CONTRIBUTIONS TO THE STATIC DIELECTRIC TENSOR (OSCILLATOR
 STRENGTHS) ARE PURE NUMBERS. THEY ARE COMPUTED FOR EACH nth MODE AS:

   f_(n,ij) = 1 / (4 * pi * eps0) * 4 * pi / V * Z_(n,i) * Z_(n,j) / nu_n**2

 WHERE:
  1/(4*pi*eps0)  1 A.U. [M*L**3*T**(-4)*C**(-2)]
  V              CELL VOLUME (BOHR**3) [L**3]
  Z_(n,i)        ith COMPONENT OF BORN CHARGE VECTOR IN THE BASIS
                 OF NORMAL MODES ( e*M_E**(-1/2) ) [C*T*M**(-1/2)]
  nu_n           FREQUENCY (HARTREE) [T**(-1)]
  e, M_E         UNITS OF ELECTRON CHARGE AND MASS, RESPECTIVELY
  M, L, T, C     MASS, LENGTH, TIME, CURRENT, RESPECTIVELY

 HHHHHHHHHHHHHHHHHHHHHHHHHHHHHHHHHHHHHHHHHHHHHHHHHHHHHHHHHHHHHHHHHHHHHHHHHHHHHH

 MODE      CARTESIAN AXES SYSTEM

   5       0.00000    0.00000   -0.00000
           0.00000    0.00404   -0.00000
          -0.00000   -0.00000    0.00000

   8       0.00000    0.00000   -0.00000
           0.00000    0.01548   -0.00000
          -0.00000   -0.00000    0.00000

  10       0.01346   -0.00000   -0.00000
          -0.00000    0.00000    0.00000
          -0.00000    0.00000    0.00000

  11       0.00000   -0.00000    0.00000
          -0.00000    0.00000   -0.00000
           0.00000   -0.00000    0.07679

  12       0.02037   -0.00000   -0.00000
          -0.00000    0.00000    0.00000
          -0.00000    0.00000    0.00000

  13       0.00000    0.00000    0.00000
           0.00000    0.00000    0.00000
           0.00000    0.00000    0.00529

  14       0.00000    0.00000    0.00000
           0.00000    0.04420    0.00000
           0.00000    0.00000    0.00000

  16       0.00000   -0.00000    0.00000
          -0.00000    0.00000   -0.00000
           0.00000   -0.00000    0.01577

  17       0.01373    0.00000    0.00000
           0.00000    0.00000    0.00000
           0.00000    0.00000    0.00000

  18       0.00815    0.00000    0.00000
           0.00000    0.00000    0.00000
           0.00000    0.00000    0.00000

  19       0.00000    0.00000   -0.00000
           0.00000    0.00000   -0.00000
          -0.00000   -0.00000    0.01450

  21       0.00000    0.00000    0.00000
           0.00000    0.01687    0.00000
           0.00000    0.00000    0.00000

  22       0.00000   -0.00000    0.00000
          -0.00000    0.00000   -0.00000
           0.00000   -0.00000    0.00336

  24       0.00470    0.00000   -0.00000
           0.00000    0.00000   -0.00000
          -0.00000   -0.00000    0.00000

  25       0.00000    0.00000    0.00000
           0.00000    0.00000    0.00000
           0.00000    0.00000    0.04004

  26       0.00000    0.00000   -0.00000
           0.00000    0.07269   -0.00000
          -0.00000   -0.00000    0.00000

  28       0.00349    0.00000    0.00000
           0.00000    0.00000    0.00000
           0.00000    0.00000    0.00000

  29       0.00000    0.00000   -0.00000
           0.00000    0.03335   -0.00000
          -0.00000   -0.00000    0.00000

  30       0.00000   -0.00000    0.00000
          -0.00000    0.00000   -0.00000
           0.00000   -0.00000    0.01419

  32       0.00000   -0.00000    0.00000
          -0.00000    0.00000   -0.00000
           0.00000   -0.00000    0.00000

  33       0.00000    0.00000    0.00000
           0.00000    0.00000    0.00000
           0.00000    0.00000    0.02724

  34       0.00000    0.00000   -0.00000
           0.00000    0.00055   -0.00000
          -0.00000   -0.00000    0.00000

  35       0.00131    0.00000    0.00000
           0.00000    0.00000    0.00000
           0.00000    0.00000    0.00000

  37       0.00000   -0.00000    0.00000
          -0.00000    0.00000   -0.00000
           0.00000   -0.00000    0.02690

  38       0.05557   -0.00000    0.00000
          -0.00000    0.00000   -0.00000
           0.00000   -0.00000    0.00000

  39       0.00000    0.00000   -0.00000
           0.00000    0.00018   -0.00000
          -0.00000   -0.00000    0.00000

  40       0.00000    0.00000    0.00000
           0.00000    0.00000    0.00000
           0.00000    0.00000    0.06939

  41       0.00884   -0.00000   -0.00000
          -0.00000    0.00000    0.00000
          -0.00000    0.00000    0.00000

  42       0.00000    0.00000    0.00000
           0.00000    0.02715    0.00000
           0.00000    0.00000    0.00000

  43       0.00000   -0.00000    0.00000
          -0.00000    0.00017   -0.00000
           0.00000   -0.00000    0.00000

  45       0.00016   -0.00000    0.00000
          -0.00000    0.00000   -0.00000
           0.00000   -0.00000    0.00000

  46       0.00000   -0.00000    0.00000
          -0.00000    0.00075   -0.00000
           0.00000   -0.00000    0.00000

  47       0.00000   -0.00000    0.00000
          -0.00000    0.00000   -0.00000
           0.00000   -0.00000    0.01135

  50       0.00077   -0.00000    0.00000
          -0.00000    0.00000   -0.00000
           0.00000   -0.00000    0.00000

  51       0.00000   -0.00000    0.00000
          -0.00000    0.00000   -0.00000
           0.00000   -0.00000    0.00586

  53       0.00000   -0.00000    0.00000
          -0.00000    0.00797   -0.00000
           0.00000   -0.00000    0.00000

  54       0.00901   -0.00000    0.00000
          -0.00000    0.00000   -0.00000
           0.00000   -0.00000    0.00000

  55       0.00000   -0.00000   -0.00000
          -0.00000    0.00000    0.00000
          -0.00000    0.00000    0.00610

  56       0.00000    0.00000    0.00000
           0.00000    0.00654    0.00000
           0.00000    0.00000    0.00000

  57       0.00306   -0.00000   -0.00000
          -0.00000    0.00000    0.00000
          -0.00000    0.00000    0.00000

  59       0.00000    0.00000   -0.00000
           0.00000    0.00108   -0.00000
          -0.00000   -0.00000    0.00000

  60       0.00000    0.00000    0.00000
           0.00000    0.00000    0.00000
           0.00000    0.00000    0.00879

  62       0.01082    0.00000    0.00000
           0.00000    0.00000    0.00000
           0.00000    0.00000    0.00000

  63       0.00000    0.00000   -0.00000
           0.00000    0.00000   -0.00000
          -0.00000   -0.00000    0.00314

  64       0.00000    0.00000    0.00000
           0.00000    0.03413    0.00000
           0.00000    0.00000    0.00000

  65       0.01141    0.00000   -0.00000
           0.00000    0.00000   -0.00000
          -0.00000   -0.00000    0.00000

  67       0.00000   -0.00000   -0.00000
          -0.00000    0.00000    0.00000
          -0.00000    0.00000    0.07126

  68       0.00000    0.00000    0.00000
           0.00000    0.02124    0.00000
           0.00000    0.00000    0.00000

  70       0.00942   -0.00000    0.00000
          -0.00000    0.00000   -0.00000
           0.00000   -0.00000    0.00000

  71       0.00000   -0.00000   -0.00000
          -0.00000    0.02578    0.00000
          -0.00000    0.00000    0.00000

  72       0.00002    0.00000    0.00000
           0.00000    0.00000    0.00000
           0.00000    0.00000    0.00000

  73       0.00000   -0.00000   -0.00000
          -0.00000    0.00000    0.00000
          -0.00000    0.00000    0.00967

  75       0.01766    0.00000    0.00000
           0.00000    0.00000    0.00000
           0.00000    0.00000    0.00000

  76       0.00000   -0.00000    0.00000
          -0.00000    0.00531   -0.00000
           0.00000   -0.00000    0.00000

  77       0.00000    0.00000    0.00000
           0.00000    0.00000    0.00000
           0.00000    0.00000    0.00045

  79       0.00000   -0.00000   -0.00000
          -0.00000    0.01031    0.00000
          -0.00000    0.00000    0.00000

  80       0.00020    0.00000   -0.00000
           0.00000    0.00000   -0.00000
          -0.00000   -0.00000    0.00000

  82       0.00000   -0.00000    0.00000
          -0.00000    0.00000   -0.00000
           0.00000   -0.00000    0.12559

  83       0.00000   -0.00000   -0.00000
          -0.00000    0.00187    0.00000
          -0.00000    0.00000    0.00000

  84       0.00000    0.00000    0.00000
           0.00000    0.00000    0.00000
           0.00000    0.00000    0.00053

  86       0.00507    0.00000   -0.00000
           0.00000    0.00000   -0.00000
          -0.00000   -0.00000    0.00000

  87       0.00000    0.00000    0.00000
           0.00000    0.00000    0.00000
           0.00000    0.00000    0.00800

  88       0.00000    0.00000    0.00000
           0.00000    0.00797    0.00000
           0.00000    0.00000    0.00000

  90       0.00000   -0.00000   -0.00000
          -0.00000    0.00000    0.00000
          -0.00000    0.00000    0.00521

  91       0.00036   -0.00000   -0.00000
          -0.00000    0.00000    0.00000
          -0.00000    0.00000    0.00000

  92       0.00000    0.00000    0.00000
           0.00000    0.00309    0.00000
           0.00000    0.00000    0.00000

  94       0.01541   -0.00000    0.00000
          -0.00000    0.00000   -0.00000
           0.00000   -0.00000    0.00000

  95       0.00000    0.00000   -0.00000
           0.00000    0.00000   -0.00000
          -0.00000   -0.00000    0.00086

  96       0.00000    0.00000   -0.00000
           0.00000    0.03255   -0.00000
          -0.00000   -0.00000    0.00000

  98       0.00054   -0.00000    0.00000
          -0.00000    0.00000   -0.00000
           0.00000   -0.00000    0.00000

  99       0.00000    0.00000    0.00000
           0.00000    0.00519    0.00000
           0.00000    0.00000    0.00000

 100       0.00000   -0.00000   -0.00000
          -0.00000    0.00000    0.00000
          -0.00000    0.00000    0.00538

 102       0.00012   -0.00000    0.00000
          -0.00000    0.00000   -0.00000
           0.00000   -0.00000    0.00000

 103       0.00000   -0.00000    0.00000
          -0.00000    0.00000   -0.00000
           0.00000   -0.00000    0.00004

 104       0.00000    0.00000   -0.00000
           0.00000    0.00116   -0.00000
          -0.00000   -0.00000    0.00000

 106       0.00043    0.00000    0.00000
           0.00000    0.00000    0.00000
           0.00000    0.00000    0.00000

 107       0.00000    0.00000   -0.00000
           0.00000    0.00000   -0.00000
          -0.00000   -0.00000    0.00695

 109       0.00000    0.00000   -0.00000
           0.00000    0.02499   -0.00000
          -0.00000   -0.00000    0.00000

 110       0.01069    0.00000    0.00000
           0.00000    0.00000    0.00000
           0.00000    0.00000    0.00000

 111       0.00000   -0.00000    0.00000
          -0.00000    0.00000   -0.00000
           0.00000   -0.00000    0.00004

 112       0.00000    0.00000    0.00000
           0.00000    0.00014    0.00000
           0.00000    0.00000    0.00000

 113       0.00300    0.00000   -0.00000
           0.00000    0.00000   -0.00000
          -0.00000   -0.00000    0.00000

 115       0.00000    0.00000   -0.00000
           0.00000    0.00251   -0.00000
          -0.00000   -0.00000    0.00000

 116       0.00000    0.00000    0.00000
           0.00000    0.00000    0.00000
           0.00000    0.00000    0.00034

 117       0.00000    0.00000    0.00000
           0.00000    0.00531    0.00000
           0.00000    0.00000    0.00000

 118       0.00001    0.00000   -0.00000
           0.00000    0.00000   -0.00000
          -0.00000   -0.00000    0.00000

 119       0.00000    0.00000   -0.00000
           0.00000    0.00000   -0.00000
          -0.00000   -0.00000    0.00765

 122       0.00136    0.00000   -0.00000
           0.00000    0.00000   -0.00000
          -0.00000   -0.00000    0.00000

 123       0.00000   -0.00000   -0.00000
          -0.00000    0.00007    0.00000
          -0.00000    0.00000    0.00000

 124       0.00813   -0.00000   -0.00000
          -0.00000    0.00000    0.00000
          -0.00000    0.00000    0.00000

 125       0.00000    0.00000   -0.00000
           0.00000    0.00000   -0.00000
          -0.00000   -0.00000    0.00118

 127       0.00000   -0.00000   -0.00000
          -0.00000    0.00080    0.00000
          -0.00000    0.00000    0.00000

 128       0.00000    0.00000    0.00000
           0.00000    0.00000    0.00000
           0.00000    0.00000    0.00173

 129       0.01706   -0.00000    0.00000
          -0.00000    0.00000   -0.00000
           0.00000   -0.00000    0.00000

 131       0.00000   -0.00000    0.00000
          -0.00000    0.00020   -0.00000
           0.00000   -0.00000    0.00000

 132       0.01252   -0.00000    0.00000
          -0.00000    0.00000   -0.00000
           0.00000   -0.00000    0.00000

 133       0.00000   -0.00000    0.00000
          -0.00000    0.00000   -0.00000
           0.00000   -0.00000    0.00048

 135       0.00000    0.00000    0.00000
           0.00000    0.00000    0.00000
           0.00000    0.00000    0.00036

 136       0.00000    0.00000   -0.00000
           0.00000    0.00054   -0.00000
          -0.00000   -0.00000    0.00000

 137       0.00101   -0.00000    0.00000
          -0.00000    0.00000   -0.00000
           0.00000   -0.00000    0.00000

 138       0.00000    0.00000    0.00000
           0.00000    0.00000    0.00000
           0.00000    0.00000    0.00731

 141       0.00000   -0.00000   -0.00000
          -0.00000    0.00030    0.00000
          -0.00000    0.00000    0.00000

 142       0.00000   -0.00000    0.00000
          -0.00000    0.00451   -0.00000
           0.00000   -0.00000    0.00000

 143       0.00000    0.00000   -0.00000
           0.00000    0.00000   -0.00000
          -0.00000   -0.00000    0.01380

 144       0.00000   -0.00000   -0.00000
          -0.00000    0.00000    0.00000
          -0.00000    0.00000    0.00000

 146       0.00000    0.00000   -0.00000
           0.00000    0.00000   -0.00000
          -0.00000   -0.00000    0.00859

 147       0.00574   -0.00000    0.00000
          -0.00000    0.00000   -0.00000
           0.00000   -0.00000    0.00000

 149       0.00000    0.00000   -0.00000
           0.00000    0.00107   -0.00000
          -0.00000   -0.00000    0.00000

 150       0.00184   -0.00000   -0.00000
          -0.00000    0.00000    0.00000
          -0.00000    0.00000    0.00000

 151       0.00000    0.00000   -0.00000
           0.00000    0.01116   -0.00000
          -0.00000   -0.00000    0.00000

 152       0.00000   -0.00000   -0.00000
          -0.00000    0.00000    0.00000
          -0.00000    0.00000    0.00744

 153       0.00000   -0.00000    0.00000
          -0.00000    0.00782   -0.00000
           0.00000   -0.00000    0.00000

 154       0.00000   -0.00000   -0.00000
          -0.00000    0.00000    0.00000
          -0.00000    0.00000    0.00196

 155       0.00224   -0.00000   -0.00000
          -0.00000    0.00000    0.00000
          -0.00000    0.00000    0.00000

 157       0.00000    0.00000   -0.00000
           0.00000    0.00883   -0.00000
          -0.00000   -0.00000    0.00000

 158       0.00000    0.00000   -0.00000
           0.00000    0.00000   -0.00000
          -0.00000   -0.00000    0.00112

 159       0.00010    0.00000    0.00000
           0.00000    0.00000    0.00000
           0.00000    0.00000    0.00000

 162       0.00000    0.00000   -0.00000
           0.00000    0.00000   -0.00000
          -0.00000   -0.00000    0.00431

 163       0.00371   -0.00000   -0.00000
          -0.00000    0.00000    0.00000
          -0.00000    0.00000    0.00000

 164       0.00000   -0.00000    0.00000
          -0.00000    0.00771   -0.00000
           0.00000   -0.00000    0.00000

 165       0.00000   -0.00000    0.00000
          -0.00000    0.00463   -0.00000
           0.00000   -0.00000    0.00000

 167       0.00000   -0.00000   -0.00000
          -0.00000    0.00000    0.00000
          -0.00000    0.00000    0.00210

 168       0.00885   -0.00000    0.00000
          -0.00000    0.00000   -0.00000
           0.00000   -0.00000    0.00000

 169       0.00000   -0.00000   -0.00000
          -0.00000    0.00032    0.00000
          -0.00000    0.00000    0.00000

 170       0.00000    0.00000   -0.00000
           0.00000    0.00000   -0.00000
          -0.00000   -0.00000    0.01096

 172       0.00073    0.00000   -0.00000
           0.00000    0.00000   -0.00000
          -0.00000   -0.00000    0.00000

 174       0.02445    0.00000    0.00000
           0.00000    0.00000    0.00000
           0.00000    0.00000    0.00000

 175       0.00000   -0.00000    0.00000
          -0.00000    0.00000   -0.00000
           0.00000   -0.00000    0.02795

 176       0.00000    0.00000   -0.00000
           0.00000    0.03345   -0.00000
          -0.00000   -0.00000    0.00000

 178       0.00810   -0.00000   -0.00000
          -0.00000    0.00000    0.00000
          -0.00000    0.00000    0.00000

 179       0.00000   -0.00000   -0.00000
          -0.00000    0.04907    0.00000
          -0.00000    0.00000    0.00000

 180       0.00000    0.00000    0.00000
           0.00000    0.00000    0.00000
           0.00000    0.00000    0.00046

 181       0.00000   -0.00000    0.00000
          -0.00000    0.00202   -0.00000
           0.00000   -0.00000    0.00000

 182       0.00243    0.00000    0.00000
           0.00000    0.00000    0.00000
           0.00000    0.00000    0.00000

 184       0.00000   -0.00000   -0.00000
          -0.00000    0.00000    0.00000
          -0.00000    0.00000    0.00070

 186       0.00032   -0.00000   -0.00000
          -0.00000    0.00000    0.00000
          -0.00000    0.00000    0.00000

 187       0.00000   -0.00000    0.00000
          -0.00000    0.00000   -0.00000
           0.00000   -0.00000    0.00283

 188       0.00000    0.00000   -0.00000
           0.00000    0.00047   -0.00000
          -0.00000   -0.00000    0.00000

 190       0.00000   -0.00000   -0.00000
          -0.00000    0.02926    0.00000
          -0.00000    0.00000    0.00000

 191       0.00000   -0.00000    0.00000
          -0.00000    0.00000   -0.00000
           0.00000   -0.00000    0.00665

 192       0.02976   -0.00000   -0.00000
          -0.00000    0.00000    0.00000
          -0.00000    0.00000    0.00000

 193       0.00000    0.00000    0.00000
           0.00000    0.00283    0.00000
           0.00000    0.00000    0.00000

 194       0.00452   -0.00000    0.00000
          -0.00000    0.00000   -0.00000
           0.00000   -0.00000    0.00000

 195       0.00000   -0.00000   -0.00000
          -0.00000    0.00000    0.00000
          -0.00000    0.00000    0.04329

 198       0.00025   -0.00000    0.00000
          -0.00000    0.00000   -0.00000
           0.00000   -0.00000    0.00000

 199       0.00000   -0.00000   -0.00000
          -0.00000    0.00012    0.00000
          -0.00000    0.00000    0.00000

 200       0.00000   -0.00000    0.00000
          -0.00000    0.00000   -0.00000
           0.00000   -0.00000    0.00819

 202       0.00143    0.00000    0.00000
           0.00000    0.00000    0.00000
           0.00000    0.00000    0.00000

 203       0.00000    0.00000   -0.00000
           0.00000    0.01522   -0.00000
          -0.00000   -0.00000    0.00000

 204       0.00000    0.00000   -0.00000
           0.00000    0.00000   -0.00000
          -0.00000   -0.00000    0.00049

 205       0.00000   -0.00000   -0.00000
          -0.00000    0.00000    0.00000
          -0.00000    0.00000    0.03766

 207       0.00000   -0.00000   -0.00000
          -0.00000    0.01080    0.00000
          -0.00000    0.00000    0.00000

 208       0.00017    0.00000    0.00000
           0.00000    0.00000    0.00000
           0.00000    0.00000    0.00000

 209       0.00000    0.00000   -0.00000
           0.00000    0.00236   -0.00000
          -0.00000   -0.00000    0.00000

 210       0.00652    0.00000    0.00000
           0.00000    0.00000    0.00000
           0.00000    0.00000    0.00000

 212       0.00000   -0.00000   -0.00000
          -0.00000    0.00000    0.00000
          -0.00000    0.00000    0.00002

 213       0.00155   -0.00000   -0.00000
          -0.00000    0.00000    0.00000
          -0.00000    0.00000    0.00000

 214       0.00000   -0.00000    0.00000
          -0.00000    0.00750   -0.00000
           0.00000   -0.00000    0.00000

 216       0.00000   -0.00000    0.00000
          -0.00000    0.00000   -0.00000
           0.00000   -0.00000    0.01076

 218       0.00009    0.00000   -0.00000
           0.00000    0.00000   -0.00000
          -0.00000   -0.00000    0.00000

 219       0.00000   -0.00000    0.00000
          -0.00000    0.00000   -0.00000
           0.00000   -0.00000    0.00000

 220       0.00000    0.00000    0.00000
           0.00000    0.00000    0.00000
           0.00000    0.00000    0.00385

 222       0.00000    0.00000    0.00000
           0.00000    0.00000    0.00000
           0.00000    0.00000    0.00596

 223       0.00000   -0.00000    0.00000
          -0.00000    0.00183   -0.00000
           0.00000   -0.00000    0.00000

 224       0.00066   -0.00000    0.00000
          -0.00000    0.00000   -0.00000
           0.00000   -0.00000    0.00000

 226       0.00000    0.00000    0.00000
           0.00000    0.00000    0.00000
           0.00000    0.00000    0.02832

 227       0.00000    0.00000   -0.00000
           0.00000    0.01153   -0.00000
          -0.00000   -0.00000    0.00000

 228       0.00351    0.00000   -0.00000
           0.00000    0.00000   -0.00000
          -0.00000   -0.00000    0.00000

 230       0.00000    0.00000    0.00000
           0.00000    0.00000    0.00000
           0.00000    0.00000    0.00041

 231       0.00000    0.00000   -0.00000
           0.00000    0.00005   -0.00000
          -0.00000   -0.00000    0.00000

 232       0.01661   -0.00000   -0.00000
          -0.00000    0.00000    0.00000
          -0.00000    0.00000    0.00000

 234       0.00462    0.00000    0.00000
           0.00000    0.00000    0.00000
           0.00000    0.00000    0.00000

 235       0.00000   -0.00000   -0.00000
          -0.00000    0.00000    0.00000
          -0.00000    0.00000    0.00961

 236       0.00000   -0.00000    0.00000
          -0.00000    0.00002   -0.00000
           0.00000   -0.00000    0.00000

 237       0.00024   -0.00000   -0.00000
          -0.00000    0.00000    0.00000
          -0.00000    0.00000    0.00000

 239       0.00000    0.00000   -0.00000
           0.00000    0.01080   -0.00000
          -0.00000   -0.00000    0.00000

 240       0.00000    0.00000   -0.00000
           0.00000    0.00000   -0.00000
          -0.00000   -0.00000    0.00020

 242       0.00000   -0.00000    0.00000
          -0.00000    0.00000   -0.00000
           0.00000   -0.00000    0.00584

 243       0.00193   -0.00000   -0.00000
          -0.00000    0.00000    0.00000
          -0.00000    0.00000    0.00000

 244       0.00000    0.00000   -0.00000
           0.00000    0.00093   -0.00000
          -0.00000   -0.00000    0.00000

 245       0.00000   -0.00000   -0.00000
          -0.00000    0.00650    0.00000
          -0.00000    0.00000    0.00000

 246       0.00000    0.00000   -0.00000
           0.00000    0.00000   -0.00000
          -0.00000   -0.00000    0.00633

 248       0.00083   -0.00000   -0.00000
          -0.00000    0.00000    0.00000
          -0.00000    0.00000    0.00000

 249       0.00000   -0.00000   -0.00000
          -0.00000    0.00907    0.00000
          -0.00000    0.00000    0.00000

 251       0.00660   -0.00000   -0.00000
          -0.00000    0.00000    0.00000
          -0.00000    0.00000    0.00000

 252       0.00000    0.00000   -0.00000
           0.00000    0.00000   -0.00000
          -0.00000   -0.00000    0.01160

 253       0.00272    0.00000   -0.00000
           0.00000    0.00000   -0.00000
          -0.00000   -0.00000    0.00000

 255       0.00000   -0.00000   -0.00000
          -0.00000    0.00000    0.00000
          -0.00000    0.00000    0.00641

 256       0.00000    0.00000    0.00000
           0.00000    0.00854    0.00000
           0.00000    0.00000    0.00000

 257       0.00000    0.00000    0.00000
           0.00000    0.00000    0.00000
           0.00000    0.00000    0.01715

 258       0.00000   -0.00000   -0.00000
          -0.00000    0.00451    0.00000
          -0.00000    0.00000    0.00000

 260       0.00426   -0.00000    0.00000
          -0.00000    0.00000   -0.00000
           0.00000   -0.00000    0.00000

 262       0.00000   -0.00000   -0.00000
          -0.00000    0.00000    0.00000
          -0.00000    0.00000    0.02280

 263       0.00000    0.00000   -0.00000
           0.00000    0.01496   -0.00000
          -0.00000   -0.00000    0.00000

 264       0.00087    0.00000    0.00000
           0.00000    0.00000    0.00000
           0.00000    0.00000    0.00000

 265       0.00008   -0.00000   -0.00000
          -0.00000    0.00000    0.00000
          -0.00000    0.00000    0.00000

 267       0.00000   -0.00000    0.00000
          -0.00000    0.00226   -0.00000
           0.00000   -0.00000    0.00000

 268       0.00000   -0.00000   -0.00000
          -0.00000    0.00000    0.00000
          -0.00000    0.00000    0.00018

 269       0.00000    0.00000   -0.00000
           0.00000    0.00066   -0.00000
          -0.00000   -0.00000    0.00000

 270       0.00052   -0.00000    0.00000
          -0.00000    0.00000   -0.00000
           0.00000   -0.00000    0.00000

 272       0.00000   -0.00000    0.00000
          -0.00000    0.00000   -0.00000
           0.00000   -0.00000    0.00056

 274       0.00000    0.00000    0.00000
           0.00000    0.00000    0.00000
           0.00000    0.00000    0.00021

 275       0.00000    0.00000    0.00000
           0.00000    0.00916    0.00000
           0.00000    0.00000    0.00000

 276       0.00237   -0.00000    0.00000
          -0.00000    0.00000   -0.00000
           0.00000   -0.00000    0.00000

 277       0.00000   -0.00000   -0.00000
          -0.00000    0.00998    0.00000
          -0.00000    0.00000    0.00000

 279       0.00000   -0.00000   -0.00000
          -0.00000    0.00000    0.00000
          -0.00000    0.00000    0.00006

 280       0.00012    0.00000    0.00000
           0.00000    0.00000    0.00000
           0.00000    0.00000    0.00000

 282       0.00000   -0.00000    0.00000
          -0.00000    0.00000   -0.00000
           0.00000   -0.00000    0.00518

 283       0.00000    0.00000   -0.00000
           0.00000    0.00000   -0.00000
          -0.00000   -0.00000    0.00375

 284       0.00000    0.00000    0.00000
           0.00000    0.00019    0.00000
           0.00000    0.00000    0.00000

 285       0.00347    0.00000   -0.00000
           0.00000    0.00000   -0.00000
          -0.00000   -0.00000    0.00000

 287       0.00000    0.00000    0.00000
           0.00000    0.00183    0.00000
           0.00000    0.00000    0.00000

 288       0.00601   -0.00000   -0.00000
          -0.00000    0.00000    0.00000
          -0.00000    0.00000    0.00000

 289       0.00000    0.00000    0.00000
           0.00000    0.00000    0.00000
           0.00000    0.00000    0.00213

 291       0.00020   -0.00000    0.00000
          -0.00000    0.00000   -0.00000
           0.00000   -0.00000    0.00000

 292       0.00000   -0.00000   -0.00000
          -0.00000    0.00042    0.00000
          -0.00000    0.00000    0.00000

 293       0.00197   -0.00000   -0.00000
          -0.00000    0.00000    0.00000
          -0.00000    0.00000    0.00000

 295       0.00000    0.00000   -0.00000
           0.00000    0.00124   -0.00000
          -0.00000   -0.00000    0.00000

 296       0.00000    0.00000   -0.00000
           0.00000    0.00000   -0.00000
          -0.00000   -0.00000    0.00437

 297       0.00000   -0.00000    0.00000
          -0.00000    0.00776   -0.00000
           0.00000   -0.00000    0.00000

 299       0.00000   -0.00000    0.00000
          -0.00000    0.00000   -0.00000
           0.00000   -0.00000    0.01121

 300       0.00000   -0.00000    0.00000
          -0.00000    0.00000   -0.00000
           0.00000   -0.00000    0.00095

 301       0.00076    0.00000    0.00000
           0.00000    0.00000    0.00000
           0.00000    0.00000    0.00000

 302       0.00000   -0.00000    0.00000
          -0.00000    0.00499   -0.00000
           0.00000   -0.00000    0.00000

 304       0.00861    0.00000    0.00000
           0.00000    0.00000    0.00000
           0.00000    0.00000    0.00000

 305       0.00000    0.00000   -0.00000
           0.00000    0.00000   -0.00000
          -0.00000   -0.00000    0.00000

 306       0.00000    0.00000   -0.00000
           0.00000    0.00032   -0.00000
          -0.00000   -0.00000    0.00000

 308       0.00014   -0.00000    0.00000
          -0.00000    0.00000   -0.00000
           0.00000   -0.00000    0.00000

 309       0.00000   -0.00000    0.00000
          -0.00000    0.00000   -0.00000
           0.00000   -0.00000    0.00009

 310       0.00000    0.00000   -0.00000
           0.00000    0.00025   -0.00000
          -0.00000   -0.00000    0.00000

 312       0.00006    0.00000   -0.00000
           0.00000    0.00000   -0.00000
          -0.00000   -0.00000    0.00000

 313       0.00174   -0.00000   -0.00000
          -0.00000    0.00000    0.00000
          -0.00000    0.00000    0.00000

 315       0.00000    0.00000    0.00000
           0.00000    0.00033    0.00000
           0.00000    0.00000    0.00000

 316       0.00000   -0.00000   -0.00000
          -0.00000    0.00000    0.00000
          -0.00000    0.00000    0.00075

 318       0.00178    0.00000    0.00000
           0.00000    0.00000    0.00000
           0.00000    0.00000    0.00000

 319       0.00000    0.00000    0.00000
           0.00000    0.00002    0.00000
           0.00000    0.00000    0.00000

 320       0.00000    0.00000    0.00000
           0.00000    0.00000    0.00000
           0.00000    0.00000    0.00003

 322       0.00223    0.00000   -0.00000
           0.00000    0.00000   -0.00000
          -0.00000   -0.00000    0.00000

 323       0.00000   -0.00000    0.00000
          -0.00000    0.00363   -0.00000
           0.00000   -0.00000    0.00000

 324       0.00000    0.00000   -0.00000
           0.00000    0.00000   -0.00000
          -0.00000   -0.00000    0.00213

 325       0.00000    0.00000    0.00000
           0.00000    0.00125    0.00000
           0.00000    0.00000    0.00000

 326       0.00037    0.00000   -0.00000
           0.00000    0.00000   -0.00000
          -0.00000   -0.00000    0.00000

 327       0.00000    0.00000    0.00000
           0.00000    0.00000    0.00000
           0.00000    0.00000    0.00090

 330       0.00231    0.00000   -0.00000
           0.00000    0.00000   -0.00000
          -0.00000   -0.00000    0.00000

 331       0.00000   -0.00000   -0.00000
          -0.00000    0.00188    0.00000
          -0.00000    0.00000    0.00000

 332       0.00000   -0.00000   -0.00000
          -0.00000    0.00000    0.00000
          -0.00000    0.00000    0.00046

 334       0.00236   -0.00000   -0.00000
          -0.00000    0.00000    0.00000
          -0.00000    0.00000    0.00000

 335       0.00000   -0.00000   -0.00000
          -0.00000    0.00000    0.00000
          -0.00000    0.00000    0.00167

 336       0.00000   -0.00000   -0.00000
          -0.00000    0.00011    0.00000
          -0.00000    0.00000    0.00000

 338       0.00279   -0.00000   -0.00000
          -0.00000    0.00000    0.00000
          -0.00000    0.00000    0.00000

 339       0.00000   -0.00000   -0.00000
          -0.00000    0.00000    0.00000
          -0.00000    0.00000    0.00026

 340       0.00000   -0.00000   -0.00000
          -0.00000    0.00204    0.00000
          -0.00000    0.00000    0.00000

 342       0.00000    0.00000    0.00000
           0.00000    0.00000    0.00000
           0.00000    0.00000    0.00077

 343       0.00056   -0.00000   -0.00000
          -0.00000    0.00000    0.00000
          -0.00000    0.00000    0.00000

 344       0.00000    0.00000    0.00000
           0.00000    0.00019    0.00000
           0.00000    0.00000    0.00000

 346       0.00000    0.00000   -0.00000
           0.00000    0.00000   -0.00000
          -0.00000   -0.00000    0.00073

 347       0.00001    0.00000   -0.00000
           0.00000    0.00000   -0.00000
          -0.00000   -0.00000    0.00000

 348       0.00000    0.00000    0.00000
           0.00000    0.00033    0.00000
           0.00000    0.00000    0.00000

 350       0.00009    0.00000    0.00000
           0.00000    0.00000    0.00000
           0.00000    0.00000    0.00000

 351       0.00000   -0.00000    0.00000
          -0.00000    0.00116   -0.00000
           0.00000   -0.00000    0.00000

 352       0.00000   -0.00000    0.00000
          -0.00000    0.00000   -0.00000
           0.00000   -0.00000    0.00019

 353       0.00000   -0.00000   -0.00000
          -0.00000    0.00336    0.00000
          -0.00000    0.00000    0.00000

 354       0.00000   -0.00000    0.00000
          -0.00000    0.00000   -0.00000
           0.00000   -0.00000    0.00000

 356       0.00026    0.00000   -0.00000
           0.00000    0.00000   -0.00000
          -0.00000   -0.00000    0.00000

 357       0.00000   -0.00000    0.00000
          -0.00000    0.00010   -0.00000
           0.00000   -0.00000    0.00000

 359       0.00197    0.00000    0.00000
           0.00000    0.00000    0.00000
           0.00000    0.00000    0.00000

 360       0.00000   -0.00000   -0.00000
          -0.00000    0.00000    0.00000
          -0.00000    0.00000    0.00003

 361       0.00000    0.00000    0.00000
           0.00000    0.00000    0.00000
           0.00000    0.00000    0.00000

 363       0.00000   -0.00000    0.00000
          -0.00000    0.00000   -0.00000
           0.00000   -0.00000    0.00031

 364       0.00000   -0.00000    0.00000
          -0.00000    0.00001   -0.00000
           0.00000   -0.00000    0.00000

 366       0.00272    0.00000    0.00000
           0.00000    0.00000    0.00000
           0.00000    0.00000    0.00000

 367       0.00000    0.00000    0.00000
           0.00000    0.00001    0.00000
           0.00000    0.00000    0.00000

 368       0.00000    0.00000    0.00000
           0.00000    0.00000    0.00000
           0.00000    0.00000    0.00017

 369       0.00159    0.00000    0.00000
           0.00000    0.00000    0.00000
           0.00000    0.00000    0.00000

 370       0.00000   -0.00000   -0.00000
          -0.00000    0.00001    0.00000
          -0.00000    0.00000    0.00000

 372       0.00000    0.00000   -0.00000
           0.00000    0.00000   -0.00000
          -0.00000   -0.00000    0.00108

 374       0.00122    0.00000    0.00000
           0.00000    0.00000    0.00000
           0.00000    0.00000    0.00000

 375       0.00000    0.00000    0.00000
           0.00000    0.00065    0.00000
           0.00000    0.00000    0.00000

 377       0.00305    0.00000    0.00000
           0.00000    0.00000    0.00000
           0.00000    0.00000    0.00000

 378       0.00000   -0.00000    0.00000
          -0.00000    0.00000   -0.00000
           0.00000   -0.00000    0.00013

 379       0.00000   -0.00000    0.00000
          -0.00000    0.00000   -0.00000
           0.00000   -0.00000    0.00058

 380       0.00000   -0.00000    0.00000
          -0.00000    0.00007   -0.00000
           0.00000   -0.00000    0.00000

 381       0.00004   -0.00000   -0.00000
          -0.00000    0.00000    0.00000
          -0.00000    0.00000    0.00000

 383       0.00000   -0.00000    0.00000
          -0.00000    0.00001   -0.00000
           0.00000   -0.00000    0.00000

 384       0.00000    0.00000    0.00000
           0.00000    0.00000    0.00000
           0.00000    0.00000    0.00013

 385       0.00000    0.00000    0.00000
           0.00000    0.00050    0.00000
           0.00000    0.00000    0.00000

 386       0.00001    0.00000    0.00000
           0.00000    0.00000    0.00000
           0.00000    0.00000    0.00000

 388       0.00000   -0.00000   -0.00000
          -0.00000    0.00000    0.00000
          -0.00000    0.00000    0.00016

 389       0.00034    0.00000   -0.00000
           0.00000    0.00000   -0.00000
          -0.00000   -0.00000    0.00000

 391       0.00000   -0.00000    0.00000
          -0.00000    0.00049   -0.00000
           0.00000   -0.00000    0.00000

 392       0.00000   -0.00000   -0.00000
          -0.00000    0.00000    0.00000
          -0.00000    0.00000    0.00013

 393       0.00000    0.00000    0.00000
           0.00000    0.00506    0.00000
           0.00000    0.00000    0.00000

 394       0.00000    0.00000    0.00000
           0.00000    0.00000    0.00000
           0.00000    0.00000    0.00328

 396       0.00101   -0.00000   -0.00000
          -0.00000    0.00000    0.00000
          -0.00000    0.00000    0.00000

 397       0.00000   -0.00000   -0.00000
          -0.00000    0.00000    0.00000
          -0.00000    0.00000    0.00012

 399       0.00000   -0.00000   -0.00000
          -0.00000    0.00114    0.00000
          -0.00000    0.00000    0.00000

 400       0.00047    0.00000   -0.00000
           0.00000    0.00000   -0.00000
          -0.00000   -0.00000    0.00000

 402       0.00063    0.00000   -0.00000
           0.00000    0.00000   -0.00000
          -0.00000   -0.00000    0.00000

 403       0.00000   -0.00000    0.00000
          -0.00000    0.00000   -0.00000
           0.00000   -0.00000    0.00002

 404       0.00000   -0.00000    0.00000
          -0.00000    0.00018   -0.00000
           0.00000   -0.00000    0.00000

 405       0.00005    0.00000    0.00000
           0.00000    0.00000    0.00000
           0.00000    0.00000    0.00000

 407       0.00000   -0.00000   -0.00000
          -0.00000    0.00008    0.00000
          -0.00000    0.00000    0.00000

 409       0.00000    0.00000   -0.00000
           0.00000    0.00000   -0.00000
          -0.00000   -0.00000    0.00000

 410       0.00074    0.00000    0.00000
           0.00000    0.00000    0.00000
           0.00000    0.00000    0.00000

 411       0.00000    0.00000    0.00000
           0.00000    0.00000    0.00000
           0.00000    0.00000    0.00029

 412       0.00000   -0.00000   -0.00000
          -0.00000    0.00006    0.00000
          -0.00000    0.00000    0.00000

 413       0.00012    0.00000    0.00000
           0.00000    0.00000    0.00000
           0.00000    0.00000    0.00000

 415       0.00131    0.00000    0.00000
           0.00000    0.00000    0.00000
           0.00000    0.00000    0.00000

 417       0.00000    0.00000    0.00000
           0.00000    0.00002    0.00000
           0.00000    0.00000    0.00000

 418       0.00000    0.00000    0.00000
           0.00000    0.00000    0.00000
           0.00000    0.00000    0.00060

 419       0.00000   -0.00000   -0.00000
          -0.00000    0.00009    0.00000
          -0.00000    0.00000    0.00000

 420       0.00000   -0.00000   -0.00000
          -0.00000    0.00000    0.00000
          -0.00000    0.00000    0.00000

 422       0.00019    0.00000   -0.00000
           0.00000    0.00000   -0.00000
          -0.00000   -0.00000    0.00000

 424       0.00000   -0.00000    0.00000
          -0.00000    0.00000   -0.00000
           0.00000   -0.00000    0.00001

 425       0.00017   -0.00000    0.00000
          -0.00000    0.00000   -0.00000
           0.00000   -0.00000    0.00000

 426       0.00000    0.00000    0.00000
           0.00000    0.00008    0.00000
           0.00000    0.00000    0.00000

 427       0.00048   -0.00000   -0.00000
          -0.00000    0.00000    0.00000
          -0.00000    0.00000    0.00000

 429       0.00000    0.00000   -0.00000
           0.00000    0.00079   -0.00000
          -0.00000   -0.00000    0.00000

 430       0.00000   -0.00000    0.00000
          -0.00000    0.00000   -0.00000
           0.00000   -0.00000    0.00135

 431       0.00011    0.00000   -0.00000
           0.00000    0.00000   -0.00000
          -0.00000   -0.00000    0.00000

 433       0.00000   -0.00000   -0.00000
          -0.00000    0.00232    0.00000
          -0.00000    0.00000    0.00000

 434       0.00000   -0.00000   -0.00000
          -0.00000    0.00000    0.00000
          -0.00000    0.00000    0.00015

 436       0.00045    0.00000   -0.00000
           0.00000    0.00000   -0.00000
          -0.00000   -0.00000    0.00000

 437       0.00000    0.00000   -0.00000
           0.00000    0.00028   -0.00000
          -0.00000   -0.00000    0.00000

 438       0.00000   -0.00000    0.00000
          -0.00000    0.00000   -0.00000
           0.00000   -0.00000    0.00000

 440       0.00000    0.00000    0.00000
           0.00000    0.00000    0.00000
           0.00000    0.00000    0.00036

 441       0.00053    0.00000    0.00000
           0.00000    0.00000    0.00000
           0.00000    0.00000    0.00000

 442       0.00000    0.00000   -0.00000
           0.00000    0.00000   -0.00000
          -0.00000   -0.00000    0.00000

 443       0.00000    0.00000   -0.00000
           0.00000    0.00019   -0.00000
          -0.00000   -0.00000    0.00000

 445       0.00000    0.00000    0.00000
           0.00000    0.00000    0.00000
           0.00000    0.00000    0.00065

 446       0.00000   -0.00000   -0.00000
          -0.00000    0.00000    0.00000
          -0.00000    0.00000    0.00000

 447       0.00050    0.00000   -0.00000
           0.00000    0.00000   -0.00000
          -0.00000   -0.00000    0.00000

 448       0.00000   -0.00000   -0.00000
          -0.00000    0.00001    0.00000
          -0.00000    0.00000    0.00000

 450       0.00000   -0.00000   -0.00000
          -0.00000    0.00000    0.00000
          -0.00000    0.00000    0.00015

 452       0.00014    0.00000    0.00000
           0.00000    0.00000    0.00000
           0.00000    0.00000    0.00000

 453       0.00000   -0.00000    0.00000
          -0.00000    0.00000   -0.00000
           0.00000   -0.00000    0.00002

 454       0.00000   -0.00000    0.00000
          -0.00000    0.00072   -0.00000
           0.00000   -0.00000    0.00000

 455       0.00000    0.00000   -0.00000
           0.00000    0.00000   -0.00000
          -0.00000   -0.00000    0.00774

 456       0.00000    0.00000   -0.00000
           0.00000    0.00065   -0.00000
          -0.00000   -0.00000    0.00000

 458       0.00000   -0.00000    0.00000
          -0.00000    0.00004   -0.00000
           0.00000   -0.00000    0.00000

 459       0.00000   -0.00000    0.00000
          -0.00000    0.00000   -0.00000
           0.00000   -0.00000    0.00034

 460       0.00068    0.00000   -0.00000
           0.00000    0.00000   -0.00000
          -0.00000   -0.00000    0.00000

 461       0.00010    0.00000   -0.00000
           0.00000    0.00000   -0.00000
          -0.00000   -0.00000    0.00000

 462       0.00000    0.00000   -0.00000
           0.00000    0.00000   -0.00000
          -0.00000   -0.00000    0.00036

 464       0.00000    0.00000    0.00000
           0.00000    0.00004    0.00000
           0.00000    0.00000    0.00000

 466       0.00000   -0.00000    0.00000
          -0.00000    0.00000   -0.00000
           0.00000   -0.00000    0.00000

 467       0.00000    0.00000   -0.00000
           0.00000    0.00040   -0.00000
          -0.00000   -0.00000    0.00000

 468       0.00000    0.00000   -0.00000
           0.00000    0.00000   -0.00000
          -0.00000   -0.00000    0.00043

 470       0.00000   -0.00000    0.00000
          -0.00000    0.00000   -0.00000
           0.00000   -0.00000    0.00009

 471       0.00000    0.00000    0.00000
           0.00000    0.00009    0.00000
           0.00000    0.00000    0.00000

 472       0.00019   -0.00000   -0.00000
          -0.00000    0.00000    0.00000
          -0.00000    0.00000    0.00000

 474       0.00000    0.00000   -0.00000
           0.00000    0.00000   -0.00000
          -0.00000   -0.00000    0.00054

 475       0.00000    0.00000    0.00000
           0.00000    0.00007    0.00000
           0.00000    0.00000    0.00000

 476       0.00050   -0.00000   -0.00000
          -0.00000    0.00000    0.00000
          -0.00000    0.00000    0.00000

 477       0.00016    0.00000   -0.00000
           0.00000    0.00000   -0.00000
          -0.00000   -0.00000    0.00000

 479       0.00000    0.00000   -0.00000
           0.00000    0.00004   -0.00000
          -0.00000   -0.00000    0.00000

 480       0.00000   -0.00000   -0.00000
          -0.00000    0.00000    0.00000
          -0.00000    0.00000    0.00000

 482       0.00000    0.00000   -0.00000
           0.00000    0.00000   -0.00000
          -0.00000   -0.00000    0.00031

 483       0.00000    0.00000   -0.00000
           0.00000    0.00000   -0.00000
          -0.00000   -0.00000    0.00000

 484       0.00056    0.00000   -0.00000
           0.00000    0.00000   -0.00000
          -0.00000   -0.00000    0.00000

 485       0.00000   -0.00000   -0.00000
          -0.00000    0.00049    0.00000
          -0.00000    0.00000    0.00000

 487       0.00009   -0.00000    0.00000
          -0.00000    0.00000   -0.00000
           0.00000   -0.00000    0.00000

 488       0.00000   -0.00000   -0.00000
          -0.00000    0.00000    0.00000
          -0.00000    0.00000    0.00049

 489       0.00000   -0.00000   -0.00000
          -0.00000    0.00018    0.00000
          -0.00000    0.00000    0.00000

 491       0.00000   -0.00000    0.00000
          -0.00000    0.00000   -0.00000
           0.00000   -0.00000    0.00003

 492       0.00027    0.00000   -0.00000
           0.00000    0.00000   -0.00000
          -0.00000   -0.00000    0.00000

 493       0.00000   -0.00000    0.00000
          -0.00000    0.00011   -0.00000
           0.00000   -0.00000    0.00000

 494       0.00000    0.00000   -0.00000
           0.00000    0.00000   -0.00000
          -0.00000   -0.00000    0.00021

 495       0.00018   -0.00000    0.00000
          -0.00000    0.00000   -0.00000
           0.00000   -0.00000    0.00000

 497       0.00000    0.00000    0.00000
           0.00000    0.00000    0.00000
           0.00000    0.00000    0.00007

 499       0.00000    0.00000   -0.00000
           0.00000    0.00016   -0.00000
          -0.00000   -0.00000    0.00000

 500       0.00004    0.00000   -0.00000
           0.00000    0.00000   -0.00000
          -0.00000   -0.00000    0.00000

 501       0.00000    0.00000    0.00000
           0.00000    0.00000    0.00000
           0.00000    0.00000    0.00000

 502       0.00010   -0.00000    0.00000
          -0.00000    0.00000   -0.00000
           0.00000   -0.00000    0.00000

 504       0.00000   -0.00000   -0.00000
          -0.00000    0.00000    0.00000
          -0.00000    0.00000    0.00006

 505       0.00000   -0.00000   -0.00000
          -0.00000    0.00000    0.00000
          -0.00000    0.00000    0.00001

 507       0.00000   -0.00000    0.00000
          -0.00000    0.00017   -0.00000
           0.00000   -0.00000    0.00000

 508       0.00007    0.00000   -0.00000
           0.00000    0.00000   -0.00000
          -0.00000   -0.00000    0.00000

 509       0.00000   -0.00000   -0.00000
          -0.00000    0.00041    0.00000
          -0.00000    0.00000    0.00000

 510       0.00000    0.00000   -0.00000
           0.00000    0.00000   -0.00000
          -0.00000   -0.00000    0.00001

 512       0.00005   -0.00000    0.00000
          -0.00000    0.00000   -0.00000
           0.00000   -0.00000    0.00000

 514       0.00014   -0.00000    0.00000
          -0.00000    0.00000   -0.00000
           0.00000   -0.00000    0.00000

 515       0.00000    0.00000   -0.00000
           0.00000    0.00000   -0.00000
          -0.00000   -0.00000    0.00000

 516       0.00000   -0.00000    0.00000
          -0.00000    0.00006   -0.00000
           0.00000   -0.00000    0.00000

 517       0.00000    0.00000   -0.00000
           0.00000    0.00000   -0.00000
          -0.00000   -0.00000    0.00005

 519       0.00000   -0.00000   -0.00000
          -0.00000    0.00004    0.00000
          -0.00000    0.00000    0.00000

 520       0.00001    0.00000    0.00000
           0.00000    0.00000    0.00000
           0.00000    0.00000    0.00000

 522       0.00004   -0.00000   -0.00000
          -0.00000    0.00000    0.00000
          -0.00000    0.00000    0.00000

 523       0.00000   -0.00000    0.00000
          -0.00000    0.00000   -0.00000
           0.00000   -0.00000    0.00000

 524       0.00000   -0.00000   -0.00000
          -0.00000    0.00000    0.00000
          -0.00000    0.00000    0.00001

 525       0.00000   -0.00000    0.00000
          -0.00000    0.00002   -0.00000
           0.00000   -0.00000    0.00000

 526       0.00000   -0.00000    0.00000
          -0.00000    0.00000   -0.00000
           0.00000   -0.00000    0.00005

 528       0.00001   -0.00000   -0.00000
          -0.00000    0.00000    0.00000
          -0.00000    0.00000    0.00000

 529       0.00000   -0.00000   -0.00000
          -0.00000    0.01187    0.00000
          -0.00000    0.00000    0.00000

 531       0.00990    0.00000    0.00000
           0.00000    0.00000    0.00000
           0.00000    0.00000    0.00000

 532       0.00000    0.00000    0.00000
           0.00000    0.00000    0.00000
           0.00000    0.00000    0.00208

 534       0.00729    0.00000    0.00000
           0.00000    0.00000    0.00000
           0.00000    0.00000    0.00000

 535       0.00000   -0.00000   -0.00000
          -0.00000    0.00499    0.00000
          -0.00000    0.00000    0.00000

 537       0.00000    0.00000    0.00000
           0.00000    0.00000    0.00000
           0.00000    0.00000    0.00099

 538       0.00857   -0.00000   -0.00000
          -0.00000    0.00000    0.00000
          -0.00000    0.00000    0.00000

 539       0.00000    0.00000    0.00000
           0.00000    0.00000    0.00000
           0.00000    0.00000    0.00827

 541       0.00000   -0.00000   -0.00000
          -0.00000    0.00069    0.00000
          -0.00000    0.00000    0.00000

 542       0.00040    0.00000   -0.00000
           0.00000    0.00000   -0.00000
          -0.00000   -0.00000    0.00000

 543       0.00000    0.00000    0.00000
           0.00000    0.00103    0.00000
           0.00000    0.00000    0.00000

 544       0.00000    0.00000   -0.00000
           0.00000    0.00000   -0.00000
          -0.00000   -0.00000    0.00452

 545       0.00000   -0.00000    0.00000
          -0.00000    0.01176   -0.00000
           0.00000   -0.00000    0.00000

 547       0.00000   -0.00000   -0.00000
          -0.00000    0.00000    0.00000
          -0.00000    0.00000    0.00005

 548       0.00268   -0.00000    0.00000
          -0.00000    0.00000   -0.00000
           0.00000   -0.00000    0.00000

 549       0.00000   -0.00000    0.00000
          -0.00000    0.00462   -0.00000
           0.00000   -0.00000    0.00000

 551       0.00000    0.00000    0.00000
           0.00000    0.00000    0.00000
           0.00000    0.00000    0.00070

 552       0.00059    0.00000   -0.00000
           0.00000    0.00000   -0.00000
          -0.00000   -0.00000    0.00000

 SUM TENSOR OF THE VIBRATIONAL CONTRIBUTIONS TO THE' STATIC DIELECTRIC     TENSOR

           0.50275    0.00000    0.00000
           0.00000    0.78653   -0.00000
           0.00000   -0.00000    0.96317

 INTEGRATED IR INTENSITIES, IN UNITS OF KM/MOL, ARE COMPUTED UNDER THE
 HYPOTHESIS OF ISOTROPIC RESPONSE (I.E. POWDER SAMPLE):

   INTENS_n = 1 / (4 * pi * eps0) * pi * N_AV / 3 / c**2 *
                             * d_n * ( Z_(n,x)**2 + Z_(n,y)**2 + Z_(n,z)**2 )
            = 0.17770712E+07 * d_n * ( Z_(n,x)**2 + Z_(n,y)**2 + Z_(n,z)**2 )

 WHERE:
  1/(4*pi*eps0)  1 A.U. [M*L**3*T**(-4)*C**(-2)]
  N_AV           AVOGADRO'S NUMBER [QM**(-1)]
  c              SPEED OF LIGHT [L*T**(-1)]
  d_n            DEGENERACY OF THE MODE
  Z_(n,x)        xth COMPONENT OF BORN CHARGE VECTOR IN THE BASIS
                 OF NORMAL MODES ( e*M_E**(-1/2) ) [C*T*M**(-1/2)]
  M,L,T,C,QM     MASS, LENGTH, TIME, CURRENT, QUANTITY OF MATTER, RESPECTIVELY

 HHHHHHHHHHHHHHHHHHHHHHHHHHHHHHHHHHHHHHHHHHHHHHHHHHHHHHHHHHHHHHHHHHHHHHHHHHHHHH
 EIGENVALUES (EIGV) OF THE MASS WEIGHTED HESSIAN MATRIX AND HARMONIC TRANSVERSE
 OPTICAL (TO) FREQUENCIES. IRREP LABELS REFER TO SYMMETRY REPRESENTATION
 ANALYSIS; A AND I INDICATE WHETHER THE MODE IS ACTIVE OR INACTIVE,
 RESPECTIVELY, FOR IR AND RAMAN; INTEGRATED IR INTENSITIES IN BRACKETS.

 CONVERSION FACTORS FOR FREQUENCIES:
      1 CM**(-1) =   0.4556335E-05 HARTREE
      1 THZ      =   0.3335641E+02 CM**(-1)

 HHHHHHHHHHHHHHHHHHHHHHHHHHHHHHHHHHHHHHHHHHHHHHHHHHHHHHHHHHHHHHHHHHHHHHHHHHHHHH

    MODES         EIGV          FREQUENCIES     IRREP  IR   INTENS    RAMAN
             (HARTREE**2)   (CM**-1)     (THZ)             (KM/MOL)
    1-   1   -0.9168E-20      0.0000    0.0000  (B1 )   A (     0.00)   A
    2-   2   -0.3180E-20      0.0000    0.0000  (B2 )   A (     0.00)   A
    3-   3    0.4348E-20      0.0000    0.0000  (B3 )   A (     0.00)   A
    4-   4    0.6848E-08     18.1622    0.5445  (A  )   I (     0.00)   A
    5-   5    0.1232E-07     24.3634    0.7304  (B3 )   A (     0.07)   A
    6-   6    0.1256E-07     24.5924    0.7373  (A  )   I (     0.00)   A
    7-   7    0.2014E-07     31.1437    0.9337  (A  )   I (     0.00)   A
    8-   8    0.2057E-07     31.4758    0.9436  (B3 )   A (     0.46)   A
    9-   9    0.2848E-07     37.0359    1.1103  (A  )   I (     0.00)   A
   10-  10    0.2855E-07     37.0862    1.1118  (B2 )   A (     0.55)   A
   11-  11    0.2897E-07     37.3588    1.1200  (B1 )   A (     3.21)   A
   12-  12    0.3023E-07     38.1603    1.1440  (B2 )   A (     0.89)   A
   13-  13    0.3556E-07     41.3849    1.2407  (B1 )   A (     0.27)   A
   14-  14    0.4093E-07     44.4003    1.3311  (B3 )   A (     2.61)   A
   15-  15    0.4615E-07     47.1494    1.4135  (A  )   I (     0.00)   A
   16-  16    0.5065E-07     49.3944    1.4808  (B1 )   A (     1.15)   A
   17-  17    0.6471E-07     55.8282    1.6737  (B2 )   A (     1.28)   A
   18-  18    0.6832E-07     57.3663    1.7198  (B2 )   A (     0.80)   A
   19-  19    0.7301E-07     59.3032    1.7779  (B1 )   A (     1.53)   A
   20-  20    0.7997E-07     62.0639    1.8606  (A  )   I (     0.00)   A
   21-  21    0.8047E-07     62.2592    1.8665  (B3 )   A (     1.96)   A
   22-  22    0.8214E-07     62.9019    1.8858  (B1 )   A (     0.40)   A
   23-  23    0.9326E-07     67.0235    2.0093  (A  )   I (     0.00)   A
   24-  24    0.9689E-07     68.3175    2.0481  (B2 )   A (     0.66)   A
   25-  25    0.9900E-07     69.0545    2.0702  (B1 )   A (     5.72)   A
   26-  26    0.1056E-06     71.3114    2.1379  (B3 )   A (    11.07)   A
   27-  27    0.1145E-06     74.2528    2.2260  (A  )   I (     0.00)   A
   28-  28    0.1167E-06     74.9855    2.2480  (B2 )   A (     0.59)   A
   29-  29    0.1291E-06     78.8677    2.3644  (B3 )   A (     6.21)   A
   30-  30    0.1300E-06     79.1435    2.3727  (B1 )   A (     2.66)   A
   31-  31    0.1329E-06     79.9995    2.3983  (A  )   I (     0.00)   A
   32-  32    0.1331E-06     80.0660    2.4003  (B2 )   A (     0.00)   A
   33-  33    0.1587E-06     87.4384    2.6213  (B1 )   A (     6.24)   A
   34-  34    0.1734E-06     91.3915    2.7398  (B3 )   A (     0.14)   A
   35-  35    0.1763E-06     92.1526    2.7627  (B2 )   A (     0.33)   A
   36-  36    0.1798E-06     93.0644    2.7900  (A  )   I (     0.00)   A
   37-  37    0.1908E-06     95.8769    2.8743  (B1 )   A (     7.41)   A
   38-  38    0.1993E-06     97.9698    2.9371  (B2 )   A (    15.98)   A
   39-  39    0.2015E-06     98.5089    2.9532  (B3 )   A (     0.05)   A
   40-  40    0.2133E-06    101.3723    3.0391  (B1 )   A (    21.36)   A
   41-  41    0.2160E-06    101.9936    3.0577  (B2 )   A (     2.75)   A
   42-  42    0.2161E-06    102.0263    3.0587  (B3 )   A (     8.46)   A
   43-  43    0.2308E-06    105.4400    3.1610  (B3 )   A (     0.06)   A
   44-  44    0.2408E-06    107.6951    3.2286  (A  )   I (     0.00)   A
   45-  45    0.2540E-06    110.6056    3.3159  (B2 )   A (     0.06)   A
   46-  46    0.2561E-06    111.0747    3.3299  (B3 )   A (     0.28)   A
   47-  47    0.2625E-06    112.4437    3.3710  (B1 )   A (     4.30)   A
   48-  48    0.2655E-06    113.0819    3.3901  (A  )   I (     0.00)   A
   49-  49    0.2908E-06    118.3452    3.5479  (A  )   I (     0.00)   A
   50-  50    0.3087E-06    121.9469    3.6559  (B2 )   A (     0.34)   A
   51-  51    0.3170E-06    123.5658    3.7044  (B1 )   A (     2.68)   A
   52-  52    0.3318E-06    126.4157    3.7898  (A  )   I (     0.00)   A
   53-  53    0.3370E-06    127.4032    3.8195  (B3 )   A (     3.87)   A
   54-  54    0.3505E-06    129.9368    3.8954  (B2 )   A (     4.56)   A
   55-  55    0.3950E-06    137.9370    4.1352  (B1 )   A (     3.48)   A
   56-  56    0.4051E-06    139.6864    4.1877  (B3 )   A (     3.82)   A
   57-  57    0.4057E-06    139.7935    4.1909  (B2 )   A (     1.79)   A
   58-  58    0.4303E-06    143.9661    4.3160  (A  )   I (     0.00)   A
   59-  59    0.4538E-06    147.8523    4.4325  (B3 )   A (     0.70)   A
   60-  60    0.4813E-06    152.2550    4.5645  (B1 )   A (     6.10)   A
   61-  61    0.4911E-06    153.8079    4.6110  (A  )   I (     0.00)   A
   62-  62    0.5066E-06    156.2115    4.6831  (B2 )   A (     7.91)   A
   63-  63    0.5533E-06    163.2611    4.8944  (B1 )   A (     2.51)   A
   64-  64    0.5593E-06    164.1369    4.9207  (B3 )   A (    27.54)   A
   65-  65    0.5717E-06    165.9492    4.9750  (B2 )   A (     9.41)   A
   66-  66    0.5832E-06    167.6093    5.0248  (A  )   I (     0.00)   A
   67-  67    0.5956E-06    169.3818    5.0779  (B1 )   A (    61.23)   A
   68-  68    0.5960E-06    169.4311    5.0794  (B3 )   A (    18.26)   A
   69-  69    0.5984E-06    169.7788    5.0898  (A  )   I (     0.00)   A
   70-  70    0.6156E-06    172.1956    5.1623  (B2 )   A (     8.36)   A
   71-  71    0.6290E-06    174.0691    5.2185  (B3 )   A (    23.40)   A
   72-  72    0.6358E-06    175.0066    5.2466  (B2 )   A (     0.02)   A
   73-  73    0.6398E-06    175.5512    5.2629  (B1 )   A (     8.92)   A
   74-  74    0.6553E-06    177.6661    5.3263  (A  )   I (     0.00)   A
   75-  75    0.6704E-06    179.7012    5.3873  (B2 )   A (    17.08)   A
   76-  76    0.6719E-06    179.8970    5.3932  (B3 )   A (     5.15)   A
   77-  77    0.7330E-06    187.8988    5.6331  (B1 )   A (     0.47)   A
   78-  78    0.7646E-06    191.9170    5.7535  (A  )   I (     0.00)   A
   79-  79    0.7899E-06    195.0557    5.8476  (B3 )   A (    11.75)   A
   80-  80    0.8119E-06    197.7623    5.9288  (B2 )   A (     0.24)   A
   81-  81    0.8540E-06    202.8175    6.0803  (A  )   I (     0.00)   A
   82-  82    0.8541E-06    202.8274    6.0806  (B1 )   A (   154.75)   A
   83-  83    0.1018E-05    221.3966    6.6373  (B3 )   A (     2.74)   A
   84-  84    0.1026E-05    222.2583    6.6631  (B1 )   A (     0.79)   A
   85-  85    0.1052E-05    225.0630    6.7472  (A  )   I (     0.00)   A
   86-  86    0.1068E-05    226.8138    6.7997  (B2 )   A (     7.81)   A
   87-  87    0.1124E-05    232.7258    6.9769  (B1 )   A (    12.98)   A
   88-  88    0.1157E-05    236.1050    7.0782  (B3 )   A (    13.30)   A
   89-  89    0.1198E-05    240.2512    7.2026  (A  )   I (     0.00)   A
   90-  90    0.1228E-05    243.1629    7.2898  (B1 )   A (     9.22)   A
   91-  91    0.1243E-05    244.6513    7.3345  (B2 )   A (     0.64)   A
   92-  92    0.1251E-05    245.4360    7.3580  (B3 )   A (     5.57)   A
   93-  93    0.1289E-05    249.1893    7.4705  (A  )   I (     0.00)   A
   94-  94    0.1299E-05    250.1068    7.4980  (B2 )   A (    28.88)   A
   95-  95    0.1308E-05    250.9777    7.5241  (B1 )   A (     1.62)   A
   96-  96    0.1313E-05    251.4927    7.5396  (B3 )   A (    61.67)   A
   97-  97    0.1364E-05    256.3125    7.6841  (A  )   I (     0.00)   A
   98-  98    0.1424E-05    261.9399    7.8528  (B2 )   A (     1.12)   A
   99-  99    0.1498E-05    268.6223    8.0531  (B3 )   A (    11.23)   A
  100- 100    0.1512E-05    269.8694    8.0905  (B1 )   A (    11.73)   A
  101- 101    0.1550E-05    273.2769    8.1926  (A  )   I (     0.00)   A
  102- 102    0.1608E-05    278.3318    8.3442  (B2 )   A (     0.28)   A
  103- 103    0.1615E-05    278.9237    8.3619  (B1 )   A (     0.10)   A
  104- 104    0.1694E-05    285.6423    8.5633  (B3 )   A (     2.85)   A
  105- 105    0.1770E-05    291.9838    8.7535  (A  )   I (     0.00)   A
  106- 106    0.1783E-05    293.0512    8.7855  (B2 )   A (     1.10)   A
  107- 107    0.1856E-05    298.9623    8.9627  (B1 )   A (    18.60)   A
  108- 108    0.1966E-05    307.7264    9.2254  (A  )   I (     0.00)   A
  109- 109    0.1976E-05    308.5312    9.2495  (B3 )   A (    71.26)   A
  110- 110    0.2041E-05    313.5763    9.4008  (B2 )   A (    31.48)   A
  111- 111    0.2085E-05    316.9259    9.5012  (B1 )   A (     0.11)   A
  112- 112    0.2114E-05    319.1351    9.5674  (B3 )   A (     0.44)   A
  113- 113    0.2168E-05    323.1720    9.6885  (B2 )   A (     9.38)   A
  114- 114    0.2196E-05    325.2014    9.7493  (A  )   I (     0.00)   A
  115- 115    0.2207E-05    326.0438    9.7745  (B3 )   A (     7.98)   A
  116- 116    0.2237E-05    328.2561    9.8409  (B1 )   A (     1.10)   A
  117- 117    0.2260E-05    329.9733    9.8923  (B3 )   A (    17.33)   A
  118- 118    0.2344E-05    335.9867   10.0726  (B2 )   A (     0.02)   A
  119- 119    0.2432E-05    342.2562   10.2606  (B1 )   A (    26.84)   A
  120- 120    0.2434E-05    342.4204   10.2655  (A  )   I (     0.00)   A
  121- 121    0.2552E-05    350.5888   10.5104  (A  )   I (     0.00)   A
  122- 122    0.2575E-05    352.1592   10.5575  (B2 )   A (     5.06)   A
  123- 123    0.2618E-05    355.1141   10.6461  (B3 )   A (     0.27)   A
  124- 124    0.2653E-05    357.4681   10.7166  (B2 )   A (    31.11)   A
  125- 125    0.2692E-05    360.0940   10.7953  (B1 )   A (     4.59)   A
  126- 126    0.2737E-05    363.1154   10.8859  (A  )   I (     0.00)   A
  127- 127    0.2832E-05    369.3132   11.0717  (B3 )   A (     3.27)   A
  128- 128    0.2862E-05    371.3232   11.1320  (B1 )   A (     7.15)   A
  129- 129    0.3209E-05    393.1377   11.7860  (B2 )   A (    78.99)   A
  130- 130    0.3209E-05    393.1861   11.7874  (A  )   I (     0.00)   A
  131- 131    0.3259E-05    396.2103   11.8781  (B3 )   A (     0.93)   A
  132- 132    0.3262E-05    396.3895   11.8835  (B2 )   A (    58.92)   A
  133- 133    0.3345E-05    401.3813   12.0331  (B1 )   A (     2.34)   A
  134- 134    0.3347E-05    401.5343   12.0377  (A  )   I (     0.00)   A
  135- 135    0.3514E-05    411.4201   12.3341  (B1 )   A (     1.81)   A
  136- 136    0.3543E-05    413.1152   12.3849  (B3 )   A (     2.75)   A
  137- 137    0.3663E-05    420.0318   12.5922  (B2 )   A (     5.35)   A
  138- 138    0.3681E-05    421.0551   12.6229  (B1 )   A (    38.82)   A
  139- 139    0.3737E-05    424.2762   12.7195  (A  )   I (     0.00)   A
  140- 140    0.3796E-05    427.6230   12.8198  (A  )   I (     0.00)   A
  141- 141    0.3845E-05    430.3601   12.9019  (B3 )   A (     1.65)   A
  142- 142    0.3880E-05    432.3374   12.9612  (B3 )   A (    25.24)   A
  143- 143    0.3942E-05    435.7576   13.0637  (B1 )   A (    78.51)   A
  144- 144    0.3968E-05    437.2130   13.1073  (B2 )   A (     0.00)   A
  145- 145    0.5733E-05    525.5044   15.7542  (A  )   I (     0.00)   A
  146- 146    0.5777E-05    527.5113   15.8144  (B1 )   A (    71.62)   A
  147- 147    0.5811E-05    529.0842   15.8615  (B2 )   A (    48.15)   A
  148- 148    0.5857E-05    531.1576   15.9237  (A  )   I (     0.00)   A
  149- 149    0.5867E-05    531.5890   15.9366  (B3 )   A (     9.05)   A
  150- 150    0.5914E-05    533.7243   16.0007  (B2 )   A (    15.66)   A
  151- 151    0.5973E-05    536.3680   16.0799  (B3 )   A (    96.21)   A
  152- 152    0.5989E-05    537.1173   16.1024  (B1 )   A (    64.29)   A
  153- 153    0.6221E-05    547.3962   16.4105  (B3 )   A (    70.15)   A
  154- 154    0.6224E-05    547.5357   16.4147  (B1 )   A (    17.58)   A
  155- 155    0.6230E-05    547.8057   16.4228  (B2 )   A (    20.10)   A
  156- 156    0.6240E-05    548.2376   16.4358  (A  )   I (     0.00)   A
  157- 157    0.6597E-05    563.7023   16.8994  (B3 )   A (    84.06)   A
  158- 158    0.6610E-05    564.2840   16.9168  (B1 )   A (    10.64)   A
  159- 159    0.6662E-05    566.4988   16.9832  (B2 )   A (     0.93)   A
  160- 160    0.6666E-05    566.6700   16.9883  (A  )   I (     0.00)   A
  161- 161    0.7628E-05    606.1588   18.1722  (A  )   I (     0.00)   A
  162- 162    0.7635E-05    606.4451   18.1808  (B1 )   A (    47.48)   A
  163- 163    0.7661E-05    607.4665   18.2114  (B2 )   A (    41.06)   A
  164- 164    0.7682E-05    608.2984   18.2363  (B3 )   A (    85.49)   A
  165- 165    0.7796E-05    612.8090   18.3716  (B3 )   A (    52.07)   A
  166- 166    0.7811E-05    613.3966   18.3892  (A  )   I (     0.00)   A
  167- 167    0.7814E-05    613.5202   18.3929  (B1 )   A (    23.66)   A
  168- 168    0.7832E-05    614.2036   18.4134  (B2 )   A (    99.94)   A
  169- 169    0.8888E-05    654.3069   19.6156  (B3 )   A (     4.09)   A
  170- 170    0.8922E-05    655.5742   19.6536  (B1 )   A (   141.08)   A
  171- 171    0.8926E-05    655.7152   19.6578  (A  )   I (     0.00)   A
  172- 172    0.8968E-05    657.2468   19.7038  (B2 )   A (     9.38)   A
  173- 173    0.9164E-05    664.3938   19.9180  (A  )   I (     0.00)   A
  174- 174    0.9172E-05    664.6727   19.9264  (B2 )   A (   323.51)   A
  175- 175    0.9346E-05    670.9549   20.1147  (B1 )   A (   376.90)   A
  176- 176    0.9348E-05    671.0349   20.1171  (B3 )   A (   451.11)   A
  177- 177    0.9733E-05    684.7048   20.5269  (A  )   I (     0.00)   A
  178- 178    0.9742E-05    685.0208   20.5364  (B2 )   A (   113.87)   A
  179- 179    0.9812E-05    687.4927   20.6105  (B3 )   A (   694.70)   A
  180- 180    0.1001E-04    694.5167   20.8211  (B1 )   A (     6.64)   A
  181- 181    0.1074E-04    719.2384   21.5622  (B3 )   A (    31.28)   A
  182- 182    0.1075E-04    719.4805   21.5695  (B2 )   A (    37.62)   A
  183- 183    0.1081E-04    721.6982   21.6360  (A  )   I (     0.00)   A
  184- 184    0.1082E-04    721.9759   21.6443  (B1 )   A (    10.98)   A
  185- 185    0.1113E-04    732.0981   21.9477  (A  )   I (     0.00)   A
  186- 186    0.1115E-04    732.8405   21.9700  (B2 )   A (     5.10)   A
  187- 187    0.1125E-04    736.0877   22.0674  (B1 )   A (    46.01)   A
  188- 188    0.1131E-04    738.1069   22.1279  (B3 )   A (     7.65)   A
  189- 189    0.1139E-04    740.5848   22.2022  (A  )   I (     0.00)   A
  190- 190    0.1143E-04    742.0340   22.2456  (B3 )   A (   482.60)   A
  191- 191    0.1147E-04    743.2295   22.2815  (B1 )   A (   110.03)   A
  192- 192    0.1155E-04    745.9190   22.3621  (B2 )   A (   495.92)   A
  193- 193    0.1224E-04    767.7746   23.0173  (B3 )   A (    49.91)   A
  194- 194    0.1225E-04    768.1165   23.0276  (B2 )   A (    79.79)   A
  195- 195    0.1226E-04    768.3733   23.0353  (B1 )   A (   765.53)   A
  196- 196    0.1227E-04    768.8403   23.0493  (A  )   I (     0.00)   A
  197- 197    0.1245E-04    774.5049   23.2191  (A  )   I (     0.00)   A
  198- 198    0.1245E-04    774.5446   23.2203  (B2 )   A (     4.41)   A
  199- 199    0.1246E-04    774.6686   23.2240  (B3 )   A (     2.13)   A
  200- 200    0.1247E-04    775.0523   23.2355  (B1 )   A (   147.30)   A
  201- 201    0.1309E-04    794.1405   23.8077  (A  )   I (     0.00)   A
  202- 202    0.1311E-04    794.5866   23.8211  (B2 )   A (    26.95)   A
  203- 203    0.1312E-04    794.8951   23.8304  (B3 )   A (   288.13)   A
  204- 204    0.1319E-04    797.0630   23.8953  (B1 )   A (     9.26)   A
  205- 205    0.1327E-04    799.3621   23.9643  (B1 )   A (   720.68)   A
  206- 206    0.1327E-04    799.5076   23.9686  (A  )   I (     0.00)   A
  207- 207    0.1351E-04    806.5617   24.1801  (B3 )   A (   210.45)   A
  208- 208    0.1357E-04    808.5085   24.2385  (B2 )   A (     3.36)   A
  209- 209    0.1479E-04    843.9277   25.3003  (B3 )   A (    50.25)   A
  210- 210    0.1479E-04    843.9545   25.3011  (B2 )   A (   139.10)   A
  211- 211    0.1489E-04    847.0355   25.3935  (A  )   I (     0.00)   A
  212- 212    0.1493E-04    848.0186   25.4230  (B1 )   A (     0.38)   A
  213- 213    0.1508E-04    852.2458   25.5497  (B2 )   A (    33.62)   A
  214- 214    0.1509E-04    852.4491   25.5558  (B3 )   A (   163.20)   A
  215- 215    0.1509E-04    852.6112   25.5606  (A  )   I (     0.00)   A
  216- 216    0.1513E-04    853.7755   25.5955  (B1 )   A (   234.98)   A
  217- 217    0.1662E-04    894.8702   26.8275  (A  )   I (     0.00)   A
  218- 218    0.1663E-04    894.8960   26.8283  (B2 )   A (     2.06)   A
  219- 219    0.1667E-04    896.1209   26.8650  (B3 )   A (     0.09)   A
  220- 220    0.1667E-04    896.1675   26.8664  (B1 )   A (    92.55)   A
  221- 221    0.1701E-04    905.1277   27.1350  (A  )   I (     0.00)   A
  222- 222    0.1701E-04    905.1535   27.1358  (B1 )   A (   146.34)   A
  223- 223    0.1709E-04    907.3800   27.2026  (B3 )   A (    45.01)   A
  224- 224    0.1710E-04    907.5218   27.2068  (B2 )   A (    16.25)   A
  225- 225    0.1857E-04    945.8898   28.3571  (A  )   I (     0.00)   A
  226- 226    0.1859E-04    946.3887   28.3720  (B1 )   A (   759.68)   A
  227- 227    0.1865E-04    947.8211   28.4150  (B3 )   A (   310.31)   A
  228- 228    0.1868E-04    948.6894   28.4410  (B2 )   A (    94.66)   A
  229- 229    0.1873E-04    949.7824   28.4738  (A  )   I (     0.00)   A
  230- 230    0.1875E-04    950.2555   28.4879  (B1 )   A (    11.03)   A
  231- 231    0.1886E-04    953.1527   28.5748  (B3 )   A (     1.28)   A
  232- 232    0.1887E-04    953.2915   28.5790  (B2 )   A (   452.18)   A
  233- 233    0.1991E-04    979.2343   29.3567  (A  )   I (     0.00)   A
  234- 234    0.1991E-04    979.3100   29.3590  (B2 )   A (   132.64)   A
  235- 235    0.1991E-04    979.3174   29.3592  (B1 )   A (   276.15)   A
  236- 236    0.1993E-04    979.8154   29.3741  (B3 )   A (     0.65)   A
  237- 237    0.2016E-04    985.3346   29.5396  (B2 )   A (     7.03)   A
  238- 238    0.2016E-04    985.3696   29.5406  (A  )   I (     0.00)   A
  239- 239    0.2025E-04    987.6803   29.6099  (B3 )   A (   315.47)   A
  240- 240    0.2034E-04    989.8440   29.6748  (B1 )   A (     5.88)   A
  241- 241    0.2187E-04   1026.4577   30.7724  (A  )   I (     0.00)   A
  242- 242    0.2188E-04   1026.7301   30.7806  (B1 )   A (   184.30)   A
  243- 243    0.2205E-04   1030.7027   30.8997  (B2 )   A (    61.52)   A
  244- 244    0.2207E-04   1031.0979   30.9115  (B3 )   A (    29.65)   A
  245- 245    0.2214E-04   1032.6182   30.9571  (B3 )   A (   207.46)   A
  246- 246    0.2218E-04   1033.5664   30.9855  (B1 )   A (   202.44)   A
  247- 247    0.2218E-04   1033.6570   30.9883  (A  )   I (     0.00)   A
  248- 248    0.2219E-04   1033.8494   30.9940  (B2 )   A (    26.49)   A
  249- 249    0.2256E-04   1042.5477   31.2548  (B3 )   A (   295.39)   A
  250- 250    0.2261E-04   1043.5649   31.2853  (A  )   I (     0.00)   A
  251- 251    0.2267E-04   1044.8933   31.3251  (B2 )   A (   215.90)   A
  252- 252    0.2280E-04   1047.9608   31.4171  (B1 )   A (   381.54)   A
  253- 253    0.2281E-04   1048.3035   31.4273  (B2 )   A (    89.46)   A
  254- 254    0.2301E-04   1052.8383   31.5633  (A  )   I (     0.00)   A
  255- 255    0.2307E-04   1054.2075   31.6043  (B1 )   A (   213.39)   A
  256- 256    0.2307E-04   1054.2227   31.6048  (B3 )   A (   284.41)   A
  257- 257    0.2314E-04   1055.8574   31.6538  (B1 )   A (   572.81)   A
  258- 258    0.2318E-04   1056.6329   31.6771  (B3 )   A (   150.82)   A
  259- 259    0.2334E-04   1060.2289   31.7849  (A  )   I (     0.00)   A
  260- 260    0.2340E-04   1061.6613   31.8278  (B2 )   A (   143.67)   A
  261- 261    0.2380E-04   1070.6580   32.0975  (A  )   I (     0.00)   A
  262- 262    0.2385E-04   1071.9400   32.1360  (B1 )   A (   784.83)   A
  263- 263    0.2389E-04   1072.7103   32.1590  (B3 )   A (   515.77)   A
  264- 264    0.2412E-04   1077.7755   32.3109  (B2 )   A (    30.15)   A
  265- 265    0.2415E-04   1078.4920   32.3324  (B2 )   A (     2.69)   A
  266- 266    0.2417E-04   1078.9811   32.3470  (A  )   I (     0.00)   A
  267- 267    0.2433E-04   1082.6322   32.4565  (B3 )   A (    79.18)   A
  268- 268    0.2439E-04   1083.8327   32.4925  (B1 )   A (     6.47)   A
  269- 269    0.2462E-04   1089.0980   32.6503  (B3 )   A (    23.50)   A
  270- 270    0.2463E-04   1089.3209   32.6570  (B2 )   A (    18.42)   A
  271- 271    0.2467E-04   1090.1038   32.6805  (A  )   I (     0.00)   A
  272- 272    0.2469E-04   1090.5418   32.6936  (B1 )   A (    20.04)   A
  273- 273    0.2540E-04   1106.0173   33.1576  (A  )   I (     0.00)   A
  274- 274    0.2540E-04   1106.1338   33.1611  (B1 )   A (     7.55)   A
  275- 275    0.2557E-04   1109.7053   33.2681  (B3 )   A (   337.80)   A
  276- 276    0.2558E-04   1110.1365   33.2811  (B2 )   A (    87.33)   A
  277- 277    0.2566E-04   1111.6687   33.3270  (B3 )   A (   369.34)   A
  278- 278    0.2568E-04   1112.1556   33.3416  (A  )   I (     0.00)   A
  279- 279    0.2577E-04   1114.0918   33.3996  (B1 )   A (     2.28)   A
  280- 280    0.2579E-04   1114.6711   33.4170  (B2 )   A (     4.61)   A
  281- 281    0.2580E-04   1114.7537   33.4195  (A  )   I (     0.00)   A
  282- 282    0.2590E-04   1116.9768   33.4861  (B1 )   A (   193.74)   A
  283- 283    0.2599E-04   1118.7941   33.5406  (B1 )   A (   140.58)   A
  284- 284    0.2599E-04   1118.8126   33.5412  (B3 )   A (     7.02)   A
  285- 285    0.2602E-04   1119.4618   33.5606  (B2 )   A (   130.38)   A
  286- 286    0.2603E-04   1119.7519   33.5693  (A  )   I (     0.00)   A
  287- 287    0.2613E-04   1121.8221   33.6314  (B3 )   A (    69.04)   A
  288- 288    0.2618E-04   1122.9399   33.6649  (B2 )   A (   227.11)   A
  289- 289    0.2688E-04   1137.9164   34.1139  (B1 )   A (    82.45)   A
  290- 290    0.2689E-04   1138.1878   34.1220  (A  )   I (     0.00)   A
  291- 291    0.2696E-04   1139.6077   34.1646  (B2 )   A (     7.62)   A
  292- 292    0.2699E-04   1140.2570   34.1840  (B3 )   A (    16.47)   A
  293- 293    0.2705E-04   1141.4493   34.2198  (B2 )   A (    76.99)   A
  294- 294    0.2713E-04   1143.2634   34.2742  (A  )   I (     0.00)   A
  295- 295    0.2717E-04   1144.0251   34.2970  (B3 )   A (    48.60)   A
  296- 296    0.2721E-04   1144.8279   34.3211  (B1 )   A (   171.74)   A
  297- 297    0.2764E-04   1153.8348   34.5911  (B3 )   A (   309.40)   A
  298- 298    0.2770E-04   1155.0385   34.6272  (A  )   I (     0.00)   A
  299- 299    0.2773E-04   1155.8322   34.6510  (B1 )   A (   448.68)   A
  300- 300    0.2774E-04   1156.0438   34.6573  (B1 )   A (    37.98)   A
  301- 301    0.2782E-04   1157.6498   34.7055  (B2 )   A (    30.66)   A
  302- 302    0.2786E-04   1158.3710   34.7271  (B3 )   A (   200.39)   A
  303- 303    0.2787E-04   1158.6952   34.7368  (A  )   I (     0.00)   A
  304- 304    0.2799E-04   1161.0946   34.8087  (B2 )   A (   347.70)   A
  305- 305    0.2897E-04   1181.2026   35.4116  (B1 )   A (     0.16)   A
  306- 306    0.2897E-04   1181.2470   35.4129  (B3 )   A (    13.54)   A
  307- 307    0.2906E-04   1183.1666   35.4704  (A  )   I (     0.00)   A
  308- 308    0.2907E-04   1183.2752   35.4737  (B2 )   A (     5.85)   A
  309- 309    0.2950E-04   1191.9948   35.7351  (B1 )   A (     3.65)   A
  310- 310    0.2950E-04   1192.1177   35.7388  (B3 )   A (    10.81)   A
  311- 311    0.2950E-04   1192.1358   35.7393  (A  )   I (     0.00)   A
  312- 312    0.2952E-04   1192.4637   35.7492  (B2 )   A (     2.58)   A
  313- 313    0.3022E-04   1206.4320   36.1679  (B2 )   A (    75.72)   A
  314- 314    0.3022E-04   1206.5531   36.1716  (A  )   I (     0.00)   A
  315- 315    0.3024E-04   1206.9870   36.1846  (B3 )   A (    14.27)   A
  316- 316    0.3025E-04   1207.1495   36.1894  (B1 )   A (    32.69)   A
  317- 317    0.3111E-04   1224.1990   36.7006  (A  )   I (     0.00)   A
  318- 318    0.3113E-04   1224.6177   36.7131  (B2 )   A (    80.17)   A
  319- 319    0.3120E-04   1225.8812   36.7510  (B3 )   A (     1.07)   A
  320- 320    0.3122E-04   1226.2307   36.7615  (B1 )   A (     1.13)   A
  321- 321    0.3129E-04   1227.5941   36.8023  (A  )   I (     0.00)   A
  322- 322    0.3131E-04   1227.9819   36.8140  (B2 )   A (   100.88)   A
  323- 323    0.3136E-04   1229.1205   36.8481  (B3 )   A (   164.44)   A
  324- 324    0.3138E-04   1229.4671   36.8585  (B1 )   A (    96.46)   A
  325- 325    0.3192E-04   1239.8974   37.1712  (B3 )   A (    57.42)   A
  326- 326    0.3194E-04   1240.3413   37.1845  (B2 )   A (    17.00)   A
  327- 327    0.3219E-04   1245.1797   37.3295  (B1 )   A (    41.90)   A
  328- 328    0.3219E-04   1245.1890   37.3298  (A  )   I (     0.00)   A
  329- 329    0.3289E-04   1258.6867   37.7345  (A  )   I (     0.00)   A
  330- 330    0.3290E-04   1258.9285   37.7417  (B2 )   A (   109.86)   A
  331- 331    0.3293E-04   1259.3914   37.7556  (B3 )   A (    89.12)   A
  332- 332    0.3294E-04   1259.7278   37.7657  (B1 )   A (    21.91)   A
  333- 333    0.3370E-04   1274.0805   38.1960  (A  )   I (     0.00)   A
  334- 334    0.3372E-04   1274.5473   38.2100  (B2 )   A (   115.00)   A
  335- 335    0.3396E-04   1279.0218   38.3441  (B1 )   A (    81.61)   A
  336- 336    0.3405E-04   1280.7355   38.3955  (B3 )   A (     5.55)   A
  337- 337    0.3411E-04   1281.7518   38.4260  (A  )   I (     0.00)   A
  338- 338    0.3424E-04   1284.3226   38.5030  (B2 )   A (   137.63)   A
  339- 339    0.3426E-04   1284.6393   38.5125  (B1 )   A (    12.67)   A
  340- 340    0.3430E-04   1285.3650   38.5343  (B3 )   A (   101.08)   A
  341- 341    0.3475E-04   1293.8658   38.7891  (A  )   I (     0.00)   A
  342- 342    0.3482E-04   1295.0108   38.8234  (B1 )   A (    38.93)   A
  343- 343    0.3482E-04   1295.0521   38.8247  (B2 )   A (    28.28)   A
  344- 344    0.3488E-04   1296.2804   38.8615  (B3 )   A (     9.46)   A
  345- 345    0.3491E-04   1296.7642   38.8760  (A  )   I (     0.00)   A
  346- 346    0.3493E-04   1297.1471   38.8875  (B1 )   A (    36.61)   A
  347- 347    0.3499E-04   1298.3105   38.9224  (B2 )   A (     0.44)   A
  348- 348    0.3501E-04   1298.6234   38.9317  (B3 )   A (    16.86)   A
  349- 349    0.3644E-04   1324.9589   39.7213  (A  )   I (     0.00)   A
  350- 350    0.3646E-04   1325.2861   39.7311  (B2 )   A (     4.86)   A
  351- 351    0.3664E-04   1328.5316   39.8284  (B3 )   A (    61.13)   A
  352- 352    0.3666E-04   1328.9249   39.8402  (B1 )   A (     9.90)   A
  353- 353    0.3709E-04   1336.6377   40.0714  (B3 )   A (   179.84)   A
  354- 354    0.3711E-04   1336.9433   40.0806  (B1 )   A (     0.01)   A
  355- 355    0.3713E-04   1337.3651   40.0932  (A  )   I (     0.00)   A
  356- 356    0.3714E-04   1337.5013   40.0973  (B2 )   A (    13.81)   A
  357- 357    0.3749E-04   1343.8108   40.2864  (B3 )   A (     5.28)   A
  358- 358    0.3756E-04   1345.0173   40.3226  (A  )   I (     0.00)   A
  359- 359    0.3756E-04   1345.0665   40.3241  (B2 )   A (   106.79)   A
  360- 360    0.3761E-04   1345.9143   40.3495  (B1 )   A (     1.42)   A
  361- 361    0.3777E-04   1348.8578   40.4377  (B2 )   A (     0.25)   A
  362- 362    0.3779E-04   1349.2655   40.4500  (A  )   I (     0.00)   A
  363- 363    0.3782E-04   1349.7117   40.4633  (B1 )   A (    17.12)   A
  364- 364    0.3788E-04   1350.7352   40.4940  (B3 )   A (     0.55)   A
  365- 365    0.3884E-04   1367.7213   41.0033  (A  )   I (     0.00)   A
  366- 366    0.3884E-04   1367.8833   41.0081  (B2 )   A (   152.45)   A
  367- 367    0.3892E-04   1369.2572   41.0493  (B3 )   A (     0.39)   A
  368- 368    0.3893E-04   1369.4267   41.0544  (B1 )   A (     9.40)   A
  369- 369    0.3912E-04   1372.7591   41.1543  (B2 )   A (    89.84)   A
  370- 370    0.3914E-04   1373.0166   41.1620  (B3 )   A (     0.59)   A
  371- 371    0.3921E-04   1374.2743   41.1997  (A  )   I (     0.00)   A
  372- 372    0.3922E-04   1374.4308   41.2044  (B1 )   A (    61.14)   A
  373- 373    0.3926E-04   1375.2256   41.2282  (A  )   I (     0.00)   A
  374- 374    0.3928E-04   1375.4555   41.2351  (B2 )   A (    68.95)   A
  375- 375    0.3956E-04   1380.3548   41.3820  (B3 )   A (    37.13)   A
  376- 376    0.3958E-04   1380.7898   41.3950  (A  )   I (     0.00)   A
  377- 377    0.3960E-04   1381.2027   41.4074  (B2 )   A (   174.08)   A
  378- 378    0.3961E-04   1381.3133   41.4107  (B1 )   A (     7.43)   A
  379- 379    0.3964E-04   1381.7690   41.4244  (B1 )   A (    33.02)   A
  380- 380    0.3972E-04   1383.2630   41.4692  (B3 )   A (     3.81)   A
  381- 381    0.3973E-04   1383.3464   41.4717  (B2 )   A (     2.21)   A
  382- 382    0.3973E-04   1383.3513   41.4718  (A  )   I (     0.00)   A
  383- 383    0.3986E-04   1385.7313   41.5432  (B3 )   A (     0.35)   A
  384- 384    0.3990E-04   1386.3258   41.5610  (B1 )   A (     7.68)   A
  385- 385    0.4016E-04   1390.8675   41.6972  (B3 )   A (    29.09)   A
  386- 386    0.4017E-04   1391.0802   41.7035  (B2 )   A (     0.32)   A
  387- 387    0.4019E-04   1391.3254   41.7109  (A  )   I (     0.00)   A
  388- 388    0.4019E-04   1391.4174   41.7136  (B1 )   A (     9.28)   A
  389- 389    0.4071E-04   1400.3283   41.9808  (B2 )   A (    20.18)   A
  390- 390    0.4071E-04   1400.3555   41.9816  (A  )   I (     0.00)   A
  391- 391    0.4095E-04   1404.5396   42.1070  (B3 )   A (    28.74)   A
  392- 392    0.4096E-04   1404.7099   42.1121  (B1 )   A (     7.54)   A
  393- 393    0.4180E-04   1418.9884   42.5402  (B3 )   A (   305.30)   A
  394- 394    0.4183E-04   1419.5159   42.5560  (B1 )   A (   197.91)   A
  395- 395    0.4184E-04   1419.6217   42.5592  (A  )   I (     0.00)   A
  396- 396    0.4190E-04   1420.7318   42.5925  (B2 )   A (    61.07)   A
  397- 397    0.4212E-04   1424.4073   42.7027  (B1 )   A (     7.40)   A
  398- 398    0.4212E-04   1424.4323   42.7034  (A  )   I (     0.00)   A
  399- 399    0.4215E-04   1424.9426   42.7187  (B3 )   A (    69.19)   A
  400- 400    0.4218E-04   1425.4530   42.7340  (B2 )   A (    28.49)   A
  401- 401    0.4389E-04   1454.0191   43.5904  (A  )   I (     0.00)   A
  402- 402    0.4394E-04   1454.9127   43.6172  (B2 )   A (    40.24)   A
  403- 403    0.4402E-04   1456.0840   43.6523  (B1 )   A (     1.25)   A
  404- 404    0.4406E-04   1456.7436   43.6721  (B3 )   A (    11.46)   A
  405- 405    0.4413E-04   1457.9244   43.7075  (B2 )   A (     3.30)   A
  406- 406    0.4420E-04   1459.0645   43.7417  (A  )   I (     0.00)   A
  407- 407    0.4447E-04   1463.5478   43.8761  (B3 )   A (     4.91)   A
  408- 408    0.4448E-04   1463.8064   43.8838  (A  )   I (     0.00)   A
  409- 409    0.4449E-04   1463.8617   43.8855  (B1 )   A (     0.24)   A
  410- 410    0.4458E-04   1465.4171   43.9321  (B2 )   A (    47.50)   A
  411- 411    0.4482E-04   1469.3709   44.0506  (B1 )   A (    18.57)   A
  412- 412    0.4486E-04   1469.9373   44.0676  (B3 )   A (     3.62)   A
  413- 413    0.4489E-04   1470.4679   44.0835  (B2 )   A (     7.60)   A
  414- 414    0.4490E-04   1470.6689   44.0895  (A  )   I (     0.00)   A
  415- 415    0.4514E-04   1474.4901   44.2041  (B2 )   A (    85.46)   A
  416- 416    0.4514E-04   1474.5404   44.2056  (A  )   I (     0.00)   A
  417- 417    0.4573E-04   1484.1693   44.4943  (B3 )   A (     1.30)   A
  418- 418    0.4573E-04   1484.1874   44.4948  (B1 )   A (    39.44)   A
  419- 419    0.4640E-04   1494.9938   44.8188  (B3 )   A (     5.97)   A
  420- 420    0.4640E-04   1495.0631   44.8209  (B1 )   A (     0.33)   A
  421- 421    0.4640E-04   1495.0813   44.8214  (A  )   I (     0.00)   A
  422- 422    0.4642E-04   1495.3100   44.8283  (B2 )   A (    12.41)   A
  423- 423    0.4644E-04   1495.6843   44.8395  (A  )   I (     0.00)   A
  424- 424    0.4648E-04   1496.2683   44.8570  (B1 )   A (     0.81)   A
  425- 425    0.4648E-04   1496.3524   44.8595  (B2 )   A (    11.09)   A
  426- 426    0.4653E-04   1497.0568   44.8806  (B3 )   A (     5.19)   A
  427- 427    0.4679E-04   1501.2120   45.0052  (B2 )   A (    32.64)   A
  428- 428    0.4679E-04   1501.3133   45.0082  (A  )   I (     0.00)   A
  429- 429    0.4682E-04   1501.7541   45.0215  (B3 )   A (    53.44)   A
  430- 430    0.4687E-04   1502.4900   45.0435  (B1 )   A (    91.24)   A
  431- 431    0.4687E-04   1502.5814   45.0463  (B2 )   A (     7.47)   A
  432- 432    0.4688E-04   1502.7164   45.0503  (A  )   I (     0.00)   A
  433- 433    0.4718E-04   1507.5090   45.1940  (B3 )   A (   158.24)   A
  434- 434    0.4723E-04   1508.2511   45.2162  (B1 )   A (    10.21)   A
  435- 435    0.4732E-04   1509.6880   45.2593  (A  )   I (     0.00)   A
  436- 436    0.4734E-04   1509.9973   45.2686  (B2 )   A (    30.91)   A
  437- 437    0.4760E-04   1514.2162   45.3951  (B3 )   A (    19.05)   A
  438- 438    0.4762E-04   1514.4761   45.4029  (B1 )   A (     0.07)   A
  439- 439    0.4763E-04   1514.7050   45.4097  (A  )   I (     0.00)   A
  440- 440    0.4763E-04   1514.7507   45.4111  (B1 )   A (    24.83)   A
  441- 441    0.4771E-04   1516.0040   45.4487  (B2 )   A (    36.57)   A
  442- 442    0.4773E-04   1516.2205   45.4551  (B2 )   A (     0.01)   A
  443- 443    0.4773E-04   1516.2281   45.4554  (B3 )   A (    12.93)   A
  444- 444    0.4777E-04   1516.8909   45.4752  (A  )   I (     0.00)   A
  445- 445    0.4778E-04   1517.0095   45.4788  (B1 )   A (    45.01)   A
  446- 446    0.4778E-04   1517.1282   45.4824  (B3 )   A (     0.26)   A
  447- 447    0.4785E-04   1518.2561   45.5162  (B2 )   A (    34.78)   A
  448- 448    0.4787E-04   1518.5514   45.5250  (B3 )   A (     0.37)   A
  449- 449    0.4791E-04   1519.0646   45.5404  (A  )   I (     0.00)   A
  450- 450    0.4795E-04   1519.7473   45.5609  (B1 )   A (    10.21)   A
  451- 451    0.4797E-04   1520.1255   45.5722  (A  )   I (     0.00)   A
  452- 452    0.4798E-04   1520.2953   45.5773  (B2 )   A (     9.61)   A
  453- 453    0.4830E-04   1525.3525   45.7289  (B1 )   A (     1.19)   A
  454- 454    0.4830E-04   1525.3599   45.7291  (B3 )   A (    49.95)   A
  455- 455    0.4912E-04   1538.1368   46.1122  (B1 )   A (   548.47)   A
  456- 456    0.4912E-04   1538.1725   46.1133  (B3 )   A (    46.25)   A
  457- 457    0.1866E-03   2997.9436   89.8761  (A  )   I (     0.00)   A
  458- 458    0.1866E-03   2997.9535   89.8764  (B3 )   A (    10.63)   A
  459- 459    0.1866E-03   2997.9623   89.8766  (B1 )   A (    90.75)   A
  460- 460    0.1866E-03   2998.0772   89.8801  (B2 )   A (   182.30)   A
  461- 461    0.1874E-03   3004.5079   90.0729  (B2 )   A (    27.84)   A
  462- 462    0.1875E-03   3005.0116   90.0880  (B1 )   A (    96.30)   A
  463- 463    0.1875E-03   3005.2243   90.0944  (A  )   I (     0.00)   A
  464- 464    0.1875E-03   3005.6256   90.1064  (B3 )   A (    10.03)   A
  465- 465    0.1886E-03   3013.7719   90.3506  (A  )   I (     0.00)   A
  466- 466    0.1886E-03   3013.8123   90.3518  (B2 )   A (     0.08)   A
  467- 467    0.1886E-03   3013.8161   90.3519  (B3 )   A (   109.90)   A
  468- 468    0.1886E-03   3013.8620   90.3533  (B1 )   A (   115.92)   A
  469- 469    0.1905E-03   3029.4835   90.8216  (A  )   I (     0.00)   A
  470- 470    0.1906E-03   3029.6894   90.8278  (B1 )   A (    25.48)   A
  471- 471    0.1906E-03   3029.8231   90.8318  (B3 )   A (    26.10)   A
  472- 472    0.1906E-03   3029.9082   90.8344  (B2 )   A (    52.29)   A
  473- 473    0.1914E-03   3036.4148   91.0294  (A  )   I (     0.00)   A
  474- 474    0.1914E-03   3036.4234   91.0297  (B1 )   A (   149.49)   A
  475- 475    0.1915E-03   3037.1735   91.0522  (B3 )   A (    19.97)   A
  476- 476    0.1915E-03   3037.2240   91.0537  (B2 )   A (   138.76)   A
  477- 477    0.1919E-03   3040.3510   91.1474  (B2 )   A (    45.68)   A
  478- 478    0.1919E-03   3040.3781   91.1482  (A  )   I (     0.00)   A
  479- 479    0.1919E-03   3040.4256   91.1497  (B3 )   A (    11.54)   A
  480- 480    0.1919E-03   3040.4679   91.1509  (B1 )   A (     0.63)   A
  481- 481    0.1933E-03   3051.7864   91.4903  (A  )   I (     0.00)   A
  482- 482    0.1934E-03   3051.8806   91.4931  (B1 )   A (    85.37)   A
  483- 483    0.1934E-03   3052.0230   91.4973  (B3 )   A (     0.56)   A
  484- 484    0.1934E-03   3052.0992   91.4996  (B2 )   A (   156.25)   A
  485- 485    0.1941E-03   3057.6732   91.6667  (B3 )   A (   136.26)   A
  486- 486    0.1941E-03   3057.8428   91.6718  (A  )   I (     0.00)   A
  487- 487    0.1941E-03   3058.0037   91.6766  (B2 )   A (    25.81)   A
  488- 488    0.1941E-03   3058.0446   91.6779  (B1 )   A (   137.42)   A
  489- 489    0.1954E-03   3067.6531   91.9659  (B3 )   A (    49.87)   A
  490- 490    0.1954E-03   3067.7248   91.9681  (A  )   I (     0.00)   A
  491- 491    0.1954E-03   3067.7560   91.9690  (B1 )   A (     7.96)   A
  492- 492    0.1954E-03   3067.8102   91.9706  (B2 )   A (    76.83)   A
  493- 493    0.1968E-03   3078.6985   92.2971  (B3 )   A (    30.51)   A
  494- 494    0.1968E-03   3078.7621   92.2990  (B1 )   A (    58.52)   A
  495- 495    0.1968E-03   3079.2022   92.3122  (B2 )   A (    50.88)   A
  496- 496    0.1968E-03   3079.2627   92.3140  (A  )   I (     0.00)   A
  497- 497    0.1974E-03   3083.6480   92.4454  (B1 )   A (    19.35)   A
  498- 498    0.1974E-03   3083.7186   92.4476  (A  )   I (     0.00)   A
  499- 499    0.1975E-03   3084.3259   92.4658  (B3 )   A (    44.88)   A
  500- 500    0.1975E-03   3084.4029   92.4681  (B2 )   A (    11.66)   A
  501- 501    0.1981E-03   3089.1947   92.6117  (B3 )   A (     0.44)   A
  502- 502    0.1981E-03   3089.2488   92.6133  (B2 )   A (    27.19)   A
  503- 503    0.1982E-03   3089.6781   92.6262  (A  )   I (     0.00)   A
  504- 504    0.1982E-03   3089.7647   92.6288  (B1 )   A (    15.76)   A
  505- 505    0.1989E-03   3095.4362   92.7988  (B1 )   A (     1.98)   A
  506- 506    0.1989E-03   3095.4487   92.7992  (A  )   I (     0.00)   A
  507- 507    0.1989E-03   3095.4642   92.7997  (B3 )   A (    47.47)   A
  508- 508    0.1989E-03   3095.5499   92.8023  (B2 )   A (    18.71)   A
  509- 509    0.1993E-03   3098.4930   92.8905  (B3 )   A (   118.86)   A
  510- 510    0.1993E-03   3098.5013   92.8907  (B1 )   A (     2.06)   A
  511- 511    0.1997E-03   3101.1458   92.9700  (A  )   I (     0.00)   A
  512- 512    0.1997E-03   3101.3558   92.9763  (B2 )   A (    14.59)   A
  513- 513    0.2009E-03   3111.1679   93.2705  (A  )   I (     0.00)   A
  514- 514    0.2010E-03   3111.3293   93.2753  (B2 )   A (    40.24)   A
  515- 515    0.2010E-03   3111.3321   93.2754  (B1 )   A (     0.20)   A
  516- 516    0.2010E-03   3111.3518   93.2760  (B3 )   A (    17.00)   A
  517- 517    0.2013E-03   3114.2333   93.3624  (B1 )   A (    13.35)   A
  518- 518    0.2013E-03   3114.2384   93.3625  (A  )   I (     0.00)   A
  519- 519    0.2013E-03   3114.2605   93.3632  (B3 )   A (    11.14)   A
  520- 520    0.2013E-03   3114.2871   93.3640  (B2 )   A (     4.23)   A
  521- 521    0.2058E-03   3148.5350   94.3907  (A  )   I (     0.00)   A
  522- 522    0.2058E-03   3148.6051   94.3928  (B2 )   A (    13.06)   A
  523- 523    0.2058E-03   3148.6158   94.3931  (B3 )   A (     0.00)   A
  524- 524    0.2058E-03   3148.6212   94.3933  (B1 )   A (     3.01)   A
  525- 525    0.2061E-03   3150.5022   94.4497  (B3 )   A (     5.31)   A
  526- 526    0.2061E-03   3150.5845   94.4521  (B1 )   A (    13.68)   A
  527- 527    0.2062E-03   3151.2661   94.4726  (A  )   I (     0.00)   A
  528- 528    0.2062E-03   3151.2825   94.4731  (B2 )   A (     2.89)   A
  529- 529    0.2424E-03   3417.0741  102.4413  (B3 )   A (  4151.30)   A
  530- 530    0.2431E-03   3421.7351  102.5810  (A  )   I (     0.00)   A
  531- 531    0.2433E-03   3423.2276  102.6258  (B2 )   A (  3476.28)   A
  532- 532    0.2433E-03   3423.2567  102.6267  (B1 )   A (   728.55)   A
  533- 533    0.2485E-03   3459.4645  103.7121  (A  )   I (     0.00)   A
  534- 534    0.2485E-03   3459.4654  103.7122  (B2 )   A (  2611.54)   A
  535- 535    0.2499E-03   3469.2267  104.0048  (B3 )   A (  1797.95)   A
  536- 536    0.2499E-03   3469.4325  104.0110  (A  )   I (     0.00)   A
  537- 537    0.2500E-03   3470.0803  104.0304  (B1 )   A (   357.63)   A
  538- 538    0.2504E-03   3472.9941  104.1177  (B2 )   A (  3096.16)   A
  539- 539    0.2521E-03   3485.0264  104.4785  (B1 )   A (  3009.50)   A
  540- 540    0.2522E-03   3485.2800  104.4861  (A  )   I (     0.00)   A
  541- 541    0.2530E-03   3490.9862  104.6571  (B3 )   A (   252.81)   A
  542- 542    0.2531E-03   3491.9057  104.6847  (B2 )   A (   146.06)   A
  543- 543    0.2611E-03   3546.2663  106.3144  (B3 )   A (   389.04)   A
  544- 544    0.2611E-03   3546.2919  106.3152  (B1 )   A (  1703.50)   A
  545- 545    0.2694E-03   3602.5271  108.0010  (B3 )   A (  4573.02)   A
  546- 546    0.2697E-03   3604.0649  108.0471  (A  )   I (     0.00)   A
  547- 547    0.2701E-03   3606.9648  108.1341  (B1 )   A (    21.14)   A
  548- 548    0.2705E-03   3609.5458  108.2115  (B2 )   A (  1045.30)   A
  549- 549    0.2730E-03   3626.5151  108.7202  (B3 )   A (  1820.30)   A
  550- 550    0.2735E-03   3629.5955  108.8125  (A  )   I (     0.00)   A
  551- 551    0.2737E-03   3631.2913  108.8634  (B1 )   A (   275.50)   A
  552- 552    0.2738E-03   3631.3420  108.8649  (B2 )   A (   232.03)   A

 ******************************************************************************
 * CALCULATION OF INFRARED ABSORBANCE / REFLECTANCE SPECTRA, REFRACTIVE INDEX *
 * AND DIELECTRIC FUNCTION BASED ON THE CLASSICAL DISPERSION RELATION [1].    *
 *                                                                            *
 * ABSORBANCE SPECTRA ARE AVERAGED OVER THE DIRECTIONS X, Y, Z. THEY REFER TO *
 * ISOTROPIC RESPONSE. REFLECTANCE SPECTRA, REFRACTIVE INDEX AND DIELECTRIC   *
 * FUNCTION ARE COMPUTED FOR  3 SPECIFIC DIRECTION(S):                        *
 *  X                                                                         *
 *  Y                                                                         *
 *  Z                                                                         *
 *                                                                            *
 * ALL THE CURVES HAVE BEEN COMPUTED WITH THE FOLLOWING PARAMETERS:           *
 * FREQUENCY RANGE :  [   0.00, 4031.34] CM**(-1)                             *
 * STEP SIZE     :   1.00 CM**(-1)    NUMBER OF POINTS  :   4033              *
 * DAMPING FACTOR:   8.00 CM**(-1)    ANGLE OF INCIDENCE:  10.00 DEGREES      *
 * DENSITY       :  1.442 G/CM**3                                             *
 *                                                                            *
 * OUTPUT WRITTEN IN FILE IRSPEC.DAT:                                         *
 * COLUMN  1: FREQ (CM**-1)                                                   *
 * COLUMN  2: WAVELEN (NM)                                                    *
 * COLUMN  3: ABSORB - RAW SPECTRUM WITH I(KM/MOL) AND LORENTZIAN PEAKS       *
 * COLUMN  4: ABSORB - CLASSICAL (CM**2/G)                                    *
 * COLUMN  5: ABSORB - SPHERICAL PARTICLES (CM**2/G) [2]                      *
 * COLUMN  6: ABSORB - CDE ELLIPSOIDAL PARTICLES (CM**2/G) [2]                *
 * COLUMN  7: REFLEC - CLASSICAL                                              *
 * COLUMN  7 IS REPEATED FOR EACH DIRECTION.                                  *
 *                                                                            *
 * BIBLIOGRAPHY FOR THE METHOD:                                               *
 * [1] J. Decius, R. Hexter, Molecular Vibrations in Crystals.                *
 *     1977, McGraw-Hill, New York.                                           *
 * [2] C.F. Bohren, D. Huffman, Absorption and Scattering of Light by Small   *
 *     Particles. 1983, Wiley-Interscience Publication, New York, p. 356.     *
 * BIBLIOGRAPHY FOR APPLICATIONS:                                             *
 * [3] A.M. Ferrari, L. Valenzano, A. Meyer, R. Orlando, R. Dovesi,           *
 *     Quantum-Mechanical ab Initio Simulation of the Raman and IR Spectra    *
 *     of Fe3Al2Si3O12 Almandine. J. Phys. Chem. A 113, 11289-11294 (2009).   *
 * [4] R. Dovesi, M. De La Pierre, A.M. Ferrari, F. Pascale, L. Maschio,      *
 *     C.M. Zicovich-Wilson, The IR vibrational properties of six members     *
 *     of the garnet family: A quantum mechanical ab initio study.            *
 *     Am. Miner. 96, 1787-1798 (2011).                                       *
 * [5] R. Demichelis, H. Suto, Y. Noel et al., The infrared spectrum of       *
 *     ortho-enstatite from reflectance experiments and first-principle       *
 *     simulations. Mon. Not. R. Astron. Soc. 420, 147-154 (2012).            *
 ******************************************************************************

 NORMAL MODES NORMALIZED TO CLASSICAL AMPLITUDES (IN BOHR)

 FREQ(CM**-1)      0.00      0.00      0.00     18.16     24.36     24.59

 AT.   1 H  X     0.0000    0.0276    0.0000   -0.0274    0.0268   -0.0374
            Y    -0.0000    0.0000   -0.0276   -0.0404   -0.0151   -0.0122
            Z     0.0276   -0.0000    0.0000    0.0136   -0.0202    0.0595
 AT.   2 H  X    -0.0000    0.0276    0.0000    0.0274    0.0268    0.0374
            Y     0.0000    0.0000   -0.0276    0.0404   -0.0151    0.0122
            Z     0.0276    0.0000   -0.0000    0.0136    0.0202    0.0595
 AT.   3 H  X    -0.0000    0.0276    0.0000   -0.0274   -0.0268   -0.0374
            Y    -0.0000   -0.0000   -0.0276    0.0404   -0.0151    0.0122
            Z     0.0276    0.0000    0.0000   -0.0136   -0.0202   -0.0595
 AT.   4 H  X     0.0000    0.0276    0.0000    0.0274   -0.0268    0.0374
            Y     0.0000   -0.0000   -0.0276   -0.0404   -0.0151   -0.0122
            Z     0.0276   -0.0000   -0.0000   -0.0136    0.0202   -0.0595
 AT.   5 H  X     0.0000    0.0276    0.0000   -0.0148    0.0131    0.0183
            Y    -0.0000    0.0000   -0.0276   -0.0597   -0.0010   -0.0028
            Z     0.0276   -0.0000   -0.0000    0.0038    0.0428    0.0686
 AT.   6 H  X    -0.0000    0.0276    0.0000    0.0148    0.0131   -0.0183
            Y     0.0000    0.0000   -0.0276    0.0597   -0.0010    0.0028
            Z     0.0276    0.0000    0.0000    0.0038   -0.0428    0.0686
 AT.   7 H  X    -0.0000    0.0276   -0.0000   -0.0148   -0.0131    0.0183
            Y    -0.0000   -0.0000   -0.0276    0.0597   -0.0010    0.0028
            Z     0.0276    0.0000   -0.0000   -0.0038    0.0428   -0.0686
 AT.   8 H  X     0.0000    0.0276   -0.0000    0.0148   -0.0131   -0.0183
            Y     0.0000   -0.0000   -0.0276   -0.0597   -0.0010   -0.0028
            Z     0.0276   -0.0000    0.0000   -0.0038   -0.0428   -0.0686
 AT.   9 H  X     0.0000    0.0276    0.0000   -0.0173    0.0174    0.0287
            Y     0.0000    0.0000   -0.0276    0.0000   -0.0072    0.0086
            Z     0.0276   -0.0000   -0.0000    0.0046    0.0154    0.0767
 AT.  10 H  X    -0.0000    0.0276    0.0000    0.0173    0.0174   -0.0287
            Y    -0.0000    0.0000   -0.0276   -0.0000   -0.0072   -0.0086
            Z     0.0276    0.0000    0.0000    0.0046   -0.0154    0.0767
 AT.  11 H  X    -0.0000    0.0276   -0.0000   -0.0173   -0.0174    0.0287
            Y     0.0000   -0.0000   -0.0276   -0.0000   -0.0072   -0.0086
            Z     0.0276    0.0000   -0.0000   -0.0046    0.0154   -0.0767
 AT.  12 H  X     0.0000    0.0276   -0.0000    0.0173   -0.0174   -0.0287
            Y    -0.0000   -0.0000   -0.0276    0.0000   -0.0072    0.0086
            Z     0.0276   -0.0000    0.0000   -0.0046   -0.0154   -0.0767
 AT.  13 H  X     0.0000    0.0276    0.0000   -0.0287    0.0284   -0.0063
            Y    -0.0000    0.0000   -0.0276   -0.0508    0.0018   -0.0070
            Z     0.0276    0.0000    0.0000    0.0052    0.0025    0.1004
 AT.  14 H  X    -0.0000    0.0276    0.0000    0.0287    0.0284    0.0063
            Y     0.0000    0.0000   -0.0276    0.0508    0.0018    0.0070
            Z     0.0276   -0.0000   -0.0000    0.0052   -0.0025    0.1004
 AT.  15 H  X    -0.0000    0.0276   -0.0000   -0.0287   -0.0284   -0.0063
            Y    -0.0000   -0.0000   -0.0276    0.0508    0.0018    0.0070
            Z     0.0276   -0.0000    0.0000   -0.0052    0.0025   -0.1004
 AT.  16 H  X     0.0000    0.0276   -0.0000    0.0287   -0.0284    0.0063
            Y     0.0000   -0.0000   -0.0276   -0.0508    0.0018   -0.0070
            Z     0.0276    0.0000   -0.0000   -0.0052   -0.0025   -0.1004
 AT.  17 H  X     0.0000    0.0276    0.0000   -0.0272    0.0163   -0.0216
            Y    -0.0000    0.0000   -0.0276   -0.0371   -0.0072   -0.0063
            Z     0.0276    0.0000   -0.0000   -0.0083    0.0069    0.0926
 AT.  18 H  X    -0.0000    0.0276    0.0000    0.0272    0.0163    0.0216
            Y     0.0000    0.0000   -0.0276    0.0371   -0.0072    0.0063
            Z     0.0276   -0.0000    0.0000   -0.0083   -0.0069    0.0926
 AT.  19 H  X    -0.0000    0.0276   -0.0000   -0.0272   -0.0163   -0.0216
            Y    -0.0000   -0.0000   -0.0276    0.0371   -0.0072    0.0063
            Z     0.0276   -0.0000   -0.0000    0.0083    0.0069   -0.0926
 AT.  20 H  X     0.0000    0.0276   -0.0000    0.0272   -0.0163    0.0216
            Y     0.0000   -0.0000   -0.0276   -0.0371   -0.0072   -0.0063
            Z     0.0276    0.0000    0.0000    0.0083   -0.0069   -0.0926
 AT.  21 H  X     0.0000    0.0276    0.0000   -0.0298    0.0195   -0.0006
            Y    -0.0000    0.0000   -0.0276   -0.0513   -0.0147    0.0029
            Z     0.0276   -0.0000   -0.0000   -0.0056    0.0009    0.0620
 AT.  22 H  X    -0.0000    0.0276    0.0000    0.0298    0.0195    0.0006
            Y     0.0000    0.0000   -0.0276    0.0513   -0.0147   -0.0029
            Z     0.0276    0.0000    0.0000   -0.0056   -0.0009    0.0620
 AT.  23 H  X    -0.0000    0.0276   -0.0000   -0.0298   -0.0195   -0.0006
            Y    -0.0000   -0.0000   -0.0276    0.0513   -0.0147   -0.0029
            Z     0.0276    0.0000   -0.0000    0.0056    0.0009   -0.0620
 AT.  24 H  X     0.0000    0.0276   -0.0000    0.0298   -0.0195    0.0006
            Y     0.0000   -0.0000   -0.0276   -0.0513   -0.0147    0.0029
            Z     0.0276   -0.0000    0.0000    0.0056   -0.0009   -0.0620
 AT.  25 H  X     0.0000    0.0276    0.0000   -0.0279    0.0217    0.0173
            Y    -0.0000    0.0000   -0.0276   -0.0631    0.0134   -0.0143
            Z     0.0276   -0.0000   -0.0000   -0.0091    0.0149    0.0882
 AT.  26 H  X    -0.0000    0.0276    0.0000    0.0279    0.0217   -0.0173
            Y     0.0000    0.0000   -0.0276    0.0631    0.0134    0.0143
            Z     0.0276    0.0000    0.0000   -0.0091   -0.0149    0.0882
 AT.  27 H  X    -0.0000    0.0276   -0.0000   -0.0279   -0.0217    0.0173
            Y    -0.0000   -0.0000   -0.0276    0.0631    0.0134    0.0143
            Z     0.0276    0.0000   -0.0000    0.0091    0.0149   -0.0882
 AT.  28 H  X     0.0000    0.0276   -0.0000    0.0279   -0.0217   -0.0173
            Y     0.0000   -0.0000   -0.0276   -0.0631    0.0134   -0.0143
            Z     0.0276   -0.0000    0.0000    0.0091   -0.0149   -0.0882
 AT.  29 H  X     0.0000    0.0276    0.0000   -0.0366    0.0235    0.0313
            Y    -0.0000   -0.0000   -0.0276   -0.0473    0.0211    0.0063
            Z     0.0276   -0.0000   -0.0000   -0.0021    0.0149    0.0853
 AT.  30 H  X    -0.0000    0.0276    0.0000    0.0366    0.0235   -0.0313
            Y     0.0000   -0.0000   -0.0276    0.0473    0.0211   -0.0063
            Z     0.0276    0.0000    0.0000   -0.0021   -0.0149    0.0853
 AT.  31 H  X    -0.0000    0.0276   -0.0000   -0.0366   -0.0235    0.0313
            Y    -0.0000    0.0000   -0.0276    0.0473    0.0211   -0.0063
            Z     0.0276    0.0000   -0.0000    0.0021    0.0149   -0.0853
 AT.  32 H  X     0.0000    0.0276   -0.0000    0.0366   -0.0235   -0.0313
            Y     0.0000    0.0000   -0.0276   -0.0473    0.0211    0.0063
            Z     0.0276   -0.0000    0.0000    0.0021   -0.0149   -0.0853
 AT.  33 H  X    -0.0000    0.0276    0.0000   -0.0673    0.0353    0.0260
            Y    -0.0000   -0.0000   -0.0276   -0.0305    0.0150    0.0116
            Z     0.0276   -0.0000    0.0000    0.0065   -0.0058    0.0658
 AT.  34 H  X     0.0000    0.0276    0.0000    0.0673    0.0353   -0.0260
            Y     0.0000   -0.0000   -0.0276    0.0305    0.0150   -0.0116
            Z     0.0276    0.0000   -0.0000    0.0065    0.0058    0.0658
 AT.  35 H  X     0.0000    0.0276   -0.0000   -0.0673   -0.0353    0.0260
            Y    -0.0000    0.0000   -0.0276    0.0305    0.0150   -0.0116
            Z     0.0276    0.0000    0.0000   -0.0065   -0.0058   -0.0658
 AT.  36 H  X    -0.0000    0.0276   -0.0000    0.0673   -0.0353   -0.0260
            Y     0.0000    0.0000   -0.0276   -0.0305    0.0150    0.0116
            Z     0.0276   -0.0000   -0.0000   -0.0065    0.0058   -0.0658
 AT.  37 H  X    -0.0000    0.0276   -0.0000   -0.1099    0.0523   -0.0152
            Y     0.0000   -0.0000   -0.0276   -0.0350    0.0478    0.0191
            Z     0.0276    0.0000    0.0000   -0.0477   -0.0297    0.0643
 AT.  38 H  X     0.0000    0.0276   -0.0000    0.1099    0.0523    0.0152
            Y    -0.0000   -0.0000   -0.0276    0.0350    0.0478   -0.0191
            Z     0.0276   -0.0000   -0.0000   -0.0477    0.0297    0.0643
 AT.  39 H  X     0.0000    0.0276    0.0000   -0.1099   -0.0523   -0.0152
            Y     0.0000    0.0000   -0.0276    0.0350    0.0478   -0.0191
            Z     0.0276   -0.0000    0.0000    0.0477   -0.0297   -0.0643
 AT.  40 H  X    -0.0000    0.0276    0.0000    0.1099   -0.0523    0.0152
            Y    -0.0000    0.0000   -0.0276   -0.0350    0.0478    0.0191
            Z     0.0276    0.0000   -0.0000    0.0477    0.0297   -0.0643
 AT.  41 H  X    -0.0000    0.0276   -0.0000   -0.0984    0.0335    0.0321
            Y    -0.0000   -0.0000   -0.0276   -0.0421    0.0224   -0.0002
            Z     0.0276    0.0000    0.0000   -0.0455   -0.0466    0.0766
 AT.  42 H  X     0.0000    0.0276   -0.0000    0.0984    0.0335   -0.0321
            Y     0.0000   -0.0000   -0.0276    0.0421    0.0224    0.0002
            Z     0.0276   -0.0000   -0.0000   -0.0455    0.0466    0.0766
 AT.  43 H  X     0.0000    0.0276    0.0000   -0.0984   -0.0335    0.0321
            Y    -0.0000    0.0000   -0.0276    0.0421    0.0224    0.0002
            Z     0.0276   -0.0000    0.0000    0.0455   -0.0466   -0.0766
 AT.  44 H  X    -0.0000    0.0276    0.0000    0.0984   -0.0335   -0.0321
            Y     0.0000    0.0000   -0.0276   -0.0421    0.0224   -0.0002
            Z     0.0276    0.0000   -0.0000    0.0455    0.0466   -0.0766
 AT.  45 H  X    -0.0000    0.0276   -0.0000   -0.0976    0.0359    0.0242
            Y    -0.0000    0.0000   -0.0276   -0.0698    0.0244    0.0115
            Z     0.0276   -0.0000    0.0000   -0.0660   -0.0253    0.0288
 AT.  46 H  X     0.0000    0.0276   -0.0000    0.0976    0.0359   -0.0242
            Y     0.0000    0.0000   -0.0276    0.0698    0.0244   -0.0115
            Z     0.0276    0.0000   -0.0000   -0.0660    0.0253    0.0288
 AT.  47 H  X     0.0000    0.0276    0.0000   -0.0976   -0.0359    0.0242
            Y    -0.0000   -0.0000   -0.0276    0.0698    0.0244   -0.0115
            Z     0.0276    0.0000    0.0000    0.0660   -0.0253   -0.0288
 AT.  48 H  X    -0.0000    0.0276    0.0000    0.0976   -0.0359   -0.0242
            Y     0.0000   -0.0000   -0.0276   -0.0698    0.0244    0.0115
            Z     0.0276   -0.0000   -0.0000    0.0660    0.0253   -0.0288
 AT.  49 H  X     0.0000    0.0276   -0.0000    0.0335   -0.0404    0.0045
            Y     0.0000   -0.0000   -0.0276   -0.0547    0.0029   -0.0075
            Z     0.0276   -0.0000    0.0000    0.0212   -0.0972   -0.0148
 AT.  50 H  X    -0.0000    0.0276   -0.0000   -0.0335   -0.0404   -0.0045
            Y    -0.0000   -0.0000   -0.0276    0.0547    0.0029    0.0075
            Z     0.0276    0.0000   -0.0000    0.0212    0.0972   -0.0148
 AT.  51 H  X    -0.0000    0.0276    0.0000    0.0335    0.0404    0.0045
            Y     0.0000    0.0000   -0.0276    0.0547    0.0029    0.0075
            Z     0.0276    0.0000    0.0000   -0.0212   -0.0972    0.0148
 AT.  52 H  X     0.0000    0.0276    0.0000   -0.0335    0.0404   -0.0045
            Y    -0.0000    0.0000   -0.0276   -0.0547    0.0029   -0.0075
            Z     0.0276   -0.0000   -0.0000   -0.0212    0.0972    0.0148
 AT.  53 H  X    -0.0000    0.0276   -0.0000   -0.1016    0.0022   -0.0332
            Y    -0.0000    0.0000   -0.0276   -0.0384    0.0239    0.0147
            Z     0.0276   -0.0000    0.0000   -0.0087   -0.0790    0.0047
 AT.  54 H  X     0.0000    0.0276   -0.0000    0.1016    0.0022    0.0332
            Y     0.0000    0.0000   -0.0276    0.0384    0.0239   -0.0147
            Z     0.0276    0.0000   -0.0000   -0.0087    0.0790    0.0047
 AT.  55 H  X     0.0000    0.0276    0.0000   -0.1016   -0.0022   -0.0332
            Y    -0.0000   -0.0000   -0.0276    0.0384    0.0239   -0.0147
            Z     0.0276    0.0000    0.0000    0.0087   -0.0790   -0.0047
 AT.  56 H  X    -0.0000    0.0276    0.0000    0.1016   -0.0022    0.0332
            Y     0.0000   -0.0000   -0.0276   -0.0384    0.0239    0.0147
            Z     0.0276   -0.0000   -0.0000    0.0087    0.0790   -0.0047
 AT.  57 H  X    -0.0000    0.0276   -0.0000   -0.0724    0.0245   -0.0247
            Y    -0.0000    0.0000   -0.0276   -0.0508   -0.0005    0.0122
            Z     0.0276    0.0000    0.0000   -0.0246   -0.0475    0.0349
 AT.  58 H  X     0.0000    0.0276   -0.0000    0.0724    0.0245    0.0247
            Y     0.0000    0.0000   -0.0276    0.0508   -0.0005   -0.0122
            Z     0.0276   -0.0000   -0.0000   -0.0246    0.0475    0.0349
 AT.  59 H  X     0.0000    0.0276    0.0000   -0.0724   -0.0245   -0.0247
            Y    -0.0000   -0.0000   -0.0276    0.0508   -0.0005   -0.0122
            Z     0.0276   -0.0000    0.0000    0.0246   -0.0475   -0.0349
 AT.  60 H  X    -0.0000    0.0276    0.0000    0.0724   -0.0245    0.0247
            Y     0.0000   -0.0000   -0.0276   -0.0508   -0.0005    0.0122
            Z     0.0276    0.0000   -0.0000    0.0246    0.0475   -0.0349
 AT.  61 H  X     0.0000    0.0276   -0.0000   -0.0121   -0.0062   -0.0172
            Y     0.0000   -0.0000   -0.0276   -0.0810    0.0144   -0.0077
            Z     0.0276   -0.0000    0.0000    0.0204   -0.0830   -0.0007
 AT.  62 H  X    -0.0000    0.0276   -0.0000    0.0121   -0.0062    0.0172
            Y    -0.0000   -0.0000   -0.0276    0.0810    0.0144    0.0077
            Z     0.0276    0.0000   -0.0000    0.0204    0.0830   -0.0007
 AT.  63 H  X    -0.0000    0.0276    0.0000   -0.0121    0.0062   -0.0172
            Y     0.0000    0.0000   -0.0276    0.0810    0.0144    0.0077
            Z     0.0276    0.0000    0.0000   -0.0204   -0.0830    0.0007
 AT.  64 H  X     0.0000    0.0276    0.0000    0.0121    0.0062    0.0172
            Y    -0.0000    0.0000   -0.0276   -0.0810    0.0144   -0.0077
            Z     0.0276   -0.0000   -0.0000   -0.0204    0.0830    0.0007
 AT.  65 H  X     0.0000    0.0276   -0.0000   -0.0093   -0.0227   -0.0187
            Y    -0.0000    0.0000   -0.0276   -0.0724    0.0165    0.0052
            Z     0.0276   -0.0000    0.0000    0.0147   -0.0874   -0.0099
 AT.  66 H  X    -0.0000    0.0276   -0.0000    0.0093   -0.0227    0.0187
            Y     0.0000    0.0000   -0.0276    0.0724    0.0165   -0.0052
            Z     0.0276    0.0000   -0.0000    0.0147    0.0874   -0.0099
 AT.  67 H  X    -0.0000    0.0276    0.0000   -0.0093    0.0227   -0.0187
            Y    -0.0000   -0.0000   -0.0276    0.0724    0.0165   -0.0052
            Z     0.0276    0.0000    0.0000   -0.0147   -0.0874    0.0099
 AT.  68 H  X     0.0000    0.0276    0.0000    0.0093    0.0227    0.0187
            Y     0.0000   -0.0000   -0.0276   -0.0724    0.0165    0.0052
            Z     0.0276   -0.0000   -0.0000   -0.0147    0.0874    0.0099
 AT.  69 H  X     0.0000    0.0276   -0.0000   -0.0356   -0.0119   -0.0238
            Y    -0.0000    0.0000   -0.0276   -0.0250   -0.0115    0.0179
            Z     0.0276   -0.0000    0.0000   -0.0124   -0.0932   -0.0089
 AT.  70 H  X    -0.0000    0.0276   -0.0000    0.0356   -0.0119    0.0238
            Y     0.0000    0.0000   -0.0276    0.0250   -0.0115   -0.0179
            Z     0.0276    0.0000   -0.0000   -0.0124    0.0932   -0.0089
 AT.  71 H  X    -0.0000    0.0276    0.0000   -0.0356    0.0119   -0.0238
            Y    -0.0000   -0.0000   -0.0276    0.0250   -0.0115   -0.0179
            Z     0.0276    0.0000    0.0000    0.0124   -0.0932    0.0089
 AT.  72 H  X     0.0000    0.0276    0.0000    0.0356    0.0119    0.0238
            Y     0.0000   -0.0000   -0.0276   -0.0250   -0.0115    0.0179
            Z     0.0276   -0.0000   -0.0000    0.0124    0.0932    0.0089
 AT.  73 H  X     0.0000    0.0276   -0.0000   -0.0613    0.0068   -0.0297
            Y    -0.0000    0.0000   -0.0276   -0.0642    0.0177    0.0093
            Z     0.0276   -0.0000    0.0000    0.0420   -0.0739    0.0091
 AT.  74 H  X    -0.0000    0.0276   -0.0000    0.0613    0.0068    0.0297
            Y     0.0000    0.0000   -0.0276    0.0642    0.0177   -0.0093
            Z     0.0276    0.0000   -0.0000    0.0420    0.0739    0.0091
 AT.  75 H  X    -0.0000    0.0276    0.0000   -0.0613   -0.0068   -0.0297
            Y    -0.0000   -0.0000   -0.0276    0.0642    0.0177   -0.0093
            Z     0.0276    0.0000    0.0000   -0.0420   -0.0739   -0.0091
 AT.  76 H  X     0.0000    0.0276    0.0000    0.0613   -0.0068    0.0297
            Y     0.0000   -0.0000   -0.0276   -0.0642    0.0177    0.0093
            Z     0.0276   -0.0000   -0.0000   -0.0420    0.0739   -0.0091
 AT.  77 H  X    -0.0000    0.0276   -0.0000   -0.0749    0.0236   -0.0316
            Y    -0.0000    0.0000   -0.0276   -0.0507    0.0096    0.0136
            Z     0.0276   -0.0000    0.0000   -0.0009   -0.0470    0.0221
 AT.  78 H  X     0.0000    0.0276   -0.0000    0.0749    0.0236    0.0316
            Y     0.0000    0.0000   -0.0276    0.0507    0.0096   -0.0136
            Z     0.0276    0.0000   -0.0000   -0.0009    0.0470    0.0221
 AT.  79 H  X     0.0000    0.0276    0.0000   -0.0749   -0.0236   -0.0316
            Y    -0.0000   -0.0000   -0.0276    0.0507    0.0096   -0.0136
            Z     0.0276    0.0000    0.0000    0.0009   -0.0470   -0.0221
 AT.  80 H  X    -0.0000    0.0276    0.0000    0.0749   -0.0236    0.0316
            Y     0.0000   -0.0000   -0.0276   -0.0507    0.0096    0.0136
            Z     0.0276   -0.0000   -0.0000    0.0009    0.0470   -0.0221
 AT.  81 H  X    -0.0000    0.0276   -0.0000   -0.0412    0.0305   -0.0324
            Y    -0.0000    0.0000   -0.0276   -0.0275   -0.0264    0.0030
            Z     0.0276    0.0000    0.0000   -0.0265   -0.0640    0.0179
 AT.  82 H  X     0.0000    0.0276   -0.0000    0.0412    0.0305    0.0324
            Y     0.0000    0.0000   -0.0276    0.0275   -0.0264   -0.0030
            Z     0.0276   -0.0000   -0.0000   -0.0265    0.0640    0.0179
 AT.  83 H  X     0.0000    0.0276    0.0000   -0.0412   -0.0305   -0.0324
            Y    -0.0000   -0.0000   -0.0276    0.0275   -0.0264   -0.0030
            Z     0.0276   -0.0000    0.0000    0.0265   -0.0640   -0.0179
 AT.  84 H  X    -0.0000    0.0276    0.0000    0.0412   -0.0305    0.0324
            Y     0.0000   -0.0000   -0.0276   -0.0275   -0.0264    0.0030
            Z     0.0276    0.0000   -0.0000    0.0265    0.0640   -0.0179
 AT.  85 H  X    -0.0000    0.0276   -0.0000    0.0009    0.0357   -0.0115
            Y    -0.0000    0.0000   -0.0276   -0.0242   -0.0460   -0.0150
            Z     0.0276   -0.0000    0.0000    0.0079   -0.0791    0.0128
 AT.  86 H  X     0.0000    0.0276   -0.0000   -0.0009    0.0357    0.0115
            Y     0.0000    0.0000   -0.0276    0.0242   -0.0460    0.0150
            Z     0.0276    0.0000   -0.0000    0.0079    0.0791    0.0128
 AT.  87 H  X     0.0000    0.0276    0.0000    0.0009   -0.0357   -0.0115
            Y    -0.0000   -0.0000   -0.0276    0.0242   -0.0460    0.0150
            Z     0.0276    0.0000    0.0000   -0.0079   -0.0791   -0.0128
 AT.  88 H  X    -0.0000    0.0276    0.0000   -0.0009   -0.0357    0.0115
            Y     0.0000   -0.0000   -0.0276   -0.0242   -0.0460   -0.0150
            Z     0.0276   -0.0000   -0.0000   -0.0079    0.0791   -0.0128
 AT.  89 H  X    -0.0000    0.0276   -0.0000    0.0012    0.0433   -0.0139
            Y    -0.0000    0.0000   -0.0276   -0.0266   -0.0472   -0.0215
            Z     0.0276   -0.0000    0.0000    0.0187   -0.0512    0.0281
 AT.  90 H  X     0.0000    0.0276   -0.0000   -0.0012    0.0433    0.0139
            Y     0.0000    0.0000   -0.0276    0.0266   -0.0472    0.0215
            Z     0.0276    0.0000   -0.0000    0.0187    0.0512    0.0281
 AT.  91 H  X     0.0000    0.0276    0.0000    0.0012   -0.0433   -0.0139
            Y    -0.0000   -0.0000   -0.0276    0.0266   -0.0472    0.0215
            Z     0.0276    0.0000    0.0000   -0.0187   -0.0512   -0.0281
 AT.  92 H  X    -0.0000    0.0276    0.0000   -0.0012   -0.0433    0.0139
            Y     0.0000   -0.0000   -0.0276   -0.0266   -0.0472   -0.0215
            Z     0.0276   -0.0000   -0.0000   -0.0187    0.0512   -0.0281
 AT.  93 H  X     0.0000    0.0276   -0.0000   -0.0038    0.0440   -0.0174
            Y    -0.0000    0.0000   -0.0276   -0.0198   -0.0519   -0.0137
            Z     0.0276   -0.0000    0.0000   -0.0133   -0.0564    0.0164
 AT.  94 H  X     0.0000    0.0276   -0.0000    0.0038    0.0440    0.0174
            Y     0.0000    0.0000   -0.0276    0.0198   -0.0519    0.0137
            Z     0.0276    0.0000   -0.0000   -0.0133    0.0564    0.0164
 AT.  95 H  X     0.0000    0.0276    0.0000   -0.0038   -0.0440   -0.0174
            Y    -0.0000   -0.0000   -0.0276    0.0198   -0.0519    0.0137
            Z     0.0276    0.0000    0.0000    0.0133   -0.0564   -0.0164
 AT.  96 H  X     0.0000    0.0276    0.0000    0.0038   -0.0440    0.0174
            Y     0.0000   -0.0000   -0.0276   -0.0198   -0.0519   -0.0137
            Z     0.0276   -0.0000   -0.0000    0.0133    0.0564   -0.0164
 AT.  97 C  X     0.0000    0.0276    0.0000   -0.0283    0.0237   -0.0133
            Y    -0.0000    0.0000   -0.0276   -0.0454   -0.0061   -0.0049
            Z     0.0276    0.0000    0.0000    0.0013    0.0012    0.0872
 AT.  98 C  X    -0.0000    0.0276    0.0000    0.0283    0.0237    0.0133
            Y     0.0000    0.0000   -0.0276    0.0454   -0.0061    0.0049
            Z     0.0276   -0.0000   -0.0000    0.0013   -0.0012    0.0872
 AT.  99 C  X    -0.0000    0.0276   -0.0000   -0.0283   -0.0237   -0.0133
            Y    -0.0000   -0.0000   -0.0276    0.0454   -0.0061    0.0049
            Z     0.0276   -0.0000    0.0000   -0.0013    0.0012   -0.0872
 AT. 100 C  X     0.0000    0.0276   -0.0000    0.0283   -0.0237    0.0133
            Y     0.0000   -0.0000   -0.0276   -0.0454   -0.0061   -0.0049
            Z     0.0276    0.0000   -0.0000   -0.0013   -0.0012   -0.0872
 AT. 101 C  X     0.0000    0.0276    0.0000   -0.0290    0.0239    0.0040
            Y    -0.0000    0.0000   -0.0276   -0.0534   -0.0054   -0.0018
            Z     0.0276   -0.0000   -0.0000   -0.0033    0.0017    0.0741
 AT. 102 C  X    -0.0000    0.0276    0.0000    0.0290    0.0239   -0.0040
            Y     0.0000    0.0000   -0.0276    0.0534   -0.0054    0.0018
            Z     0.0276    0.0000    0.0000   -0.0033   -0.0017    0.0741
 AT. 103 C  X    -0.0000    0.0276   -0.0000   -0.0290   -0.0239    0.0040
            Y    -0.0000   -0.0000   -0.0276    0.0534   -0.0054    0.0018
            Z     0.0276    0.0000   -0.0000    0.0033    0.0017   -0.0741
 AT. 104 C  X     0.0000    0.0276   -0.0000    0.0290   -0.0239   -0.0040
            Y     0.0000   -0.0000   -0.0276   -0.0534   -0.0054   -0.0018
            Z     0.0276   -0.0000    0.0000    0.0033   -0.0017   -0.0741
 AT. 105 C  X     0.0000    0.0276    0.0000   -0.0257    0.0198    0.0185
            Y    -0.0000    0.0000   -0.0276   -0.0556    0.0050   -0.0050
            Z     0.0276   -0.0000   -0.0000   -0.0024    0.0130    0.0831
 AT. 106 C  X    -0.0000    0.0276    0.0000    0.0257    0.0198   -0.0185
            Y     0.0000    0.0000   -0.0276    0.0556    0.0050    0.0050
            Z     0.0276    0.0000    0.0000   -0.0024   -0.0130    0.0831
 AT. 107 C  X    -0.0000    0.0276   -0.0000   -0.0257   -0.0198    0.0185
            Y    -0.0000   -0.0000   -0.0276    0.0556    0.0050    0.0050
            Z     0.0276    0.0000   -0.0000    0.0024    0.0130   -0.0831
 AT. 108 C  X     0.0000    0.0276   -0.0000    0.0257   -0.0198   -0.0185
            Y     0.0000   -0.0000   -0.0276   -0.0556    0.0050   -0.0050
            Z     0.0276   -0.0000    0.0000    0.0024   -0.0130   -0.0831
 AT. 109 C  X     0.0000    0.0276    0.0000   -0.0347    0.0240    0.0269
            Y    -0.0000    0.0000   -0.0276   -0.0452    0.0124    0.0039
            Z     0.0276   -0.0000   -0.0000    0.0008    0.0108    0.0798
 AT. 110 C  X    -0.0000    0.0276    0.0000    0.0347    0.0240   -0.0269
            Y     0.0000    0.0000   -0.0276    0.0452    0.0124   -0.0039
            Z     0.0276    0.0000    0.0000    0.0008   -0.0108    0.0798
 AT. 111 C  X    -0.0000    0.0276   -0.0000   -0.0347   -0.0240    0.0269
            Y    -0.0000   -0.0000   -0.0276    0.0452    0.0124   -0.0039
            Z     0.0276    0.0000   -0.0000   -0.0008    0.0108   -0.0798
 AT. 112 C  X     0.0000    0.0276   -0.0000    0.0347   -0.0240   -0.0269
            Y     0.0000   -0.0000   -0.0276   -0.0452    0.0124    0.0039
            Z     0.0276   -0.0000    0.0000   -0.0008   -0.0108   -0.0798
 AT. 113 C  X     0.0000    0.0276    0.0000   -0.0505    0.0333    0.0229
            Y    -0.0000    0.0000   -0.0276   -0.0441    0.0130    0.0053
            Z     0.0276   -0.0000   -0.0000   -0.0070   -0.0025    0.0721
 AT. 114 C  X    -0.0000    0.0276    0.0000    0.0505    0.0333   -0.0229
            Y     0.0000    0.0000   -0.0276    0.0441    0.0130   -0.0053
            Z     0.0276    0.0000    0.0000   -0.0070    0.0025    0.0721
 AT. 115 C  X    -0.0000    0.0276   -0.0000   -0.0505   -0.0333    0.0229
            Y    -0.0000   -0.0000   -0.0276    0.0441    0.0130   -0.0053
            Z     0.0276    0.0000   -0.0000    0.0070   -0.0025   -0.0721
 AT. 116 C  X     0.0000    0.0276   -0.0000    0.0505   -0.0333   -0.0229
            Y     0.0000   -0.0000   -0.0276   -0.0441    0.0130    0.0053
            Z     0.0276   -0.0000    0.0000    0.0070    0.0025   -0.0721
 AT. 117 C  X    -0.0000    0.0276   -0.0000   -0.0940    0.0394    0.0150
            Y    -0.0000   -0.0000   -0.0276   -0.0500    0.0293    0.0082
            Z     0.0276    0.0000    0.0000   -0.0496   -0.0277    0.0601
 AT. 118 C  X     0.0000    0.0276   -0.0000    0.0940    0.0394   -0.0150
            Y     0.0000   -0.0000   -0.0276    0.0500    0.0293   -0.0082
            Z     0.0276   -0.0000   -0.0000   -0.0496    0.0277    0.0601
 AT. 119 C  X     0.0000    0.0276    0.0000   -0.0940   -0.0394    0.0150
            Y    -0.0000    0.0000   -0.0276    0.0500    0.0293   -0.0082
            Z     0.0276   -0.0000    0.0000    0.0496   -0.0277   -0.0601
 AT. 120 C  X    -0.0000    0.0276    0.0000    0.0940   -0.0394   -0.0150
            Y     0.0000    0.0000   -0.0276   -0.0500    0.0293    0.0082
            Z     0.0276    0.0000   -0.0000    0.0496    0.0277   -0.0601
 AT. 121 C  X     0.0000    0.0276   -0.0000   -0.0091   -0.0139   -0.0174
            Y    -0.0000   -0.0000   -0.0276   -0.0633    0.0065    0.0012
            Z     0.0276   -0.0000    0.0000    0.0091   -0.0859   -0.0086
 AT. 122 C  X    -0.0000    0.0276   -0.0000    0.0091   -0.0139    0.0174
            Y     0.0000   -0.0000   -0.0276    0.0633    0.0065   -0.0012
            Z     0.0276    0.0000   -0.0000    0.0091    0.0859   -0.0086
 AT. 123 C  X    -0.0000    0.0276    0.0000   -0.0091    0.0139   -0.0174
            Y    -0.0000    0.0000   -0.0276    0.0633    0.0065   -0.0012
            Z     0.0276    0.0000    0.0000   -0.0091   -0.0859    0.0086
 AT. 124 C  X     0.0000    0.0276    0.0000    0.0091    0.0139    0.0174
            Y     0.0000    0.0000   -0.0276   -0.0633    0.0065    0.0012
            Z     0.0276   -0.0000   -0.0000   -0.0091    0.0859    0.0086
 AT. 125 C  X     0.0000    0.0276   -0.0000   -0.0367   -0.0016   -0.0244
            Y    -0.0000    0.0000   -0.0276   -0.0427   -0.0040    0.0101
            Z     0.0276   -0.0000    0.0000    0.0010   -0.0857   -0.0032
 AT. 126 C  X    -0.0000    0.0276   -0.0000    0.0367   -0.0016    0.0244
            Y     0.0000    0.0000   -0.0276    0.0427   -0.0040   -0.0101
            Z     0.0276    0.0000   -0.0000    0.0010    0.0857   -0.0032
 AT. 127 C  X    -0.0000    0.0276    0.0000   -0.0367    0.0016   -0.0244
            Y    -0.0000   -0.0000   -0.0276    0.0427   -0.0040   -0.0101
            Z     0.0276    0.0000    0.0000   -0.0010   -0.0857    0.0032
 AT. 128 C  X     0.0000    0.0276    0.0000    0.0367    0.0016    0.0244
            Y     0.0000   -0.0000   -0.0276   -0.0427   -0.0040    0.0101
            Z     0.0276   -0.0000   -0.0000   -0.0010    0.0857    0.0032
 AT. 129 C  X    -0.0000    0.0276   -0.0000   -0.0676    0.0063   -0.0299
            Y    -0.0000    0.0000   -0.0276   -0.0543    0.0124    0.0143
            Z     0.0276   -0.0000    0.0000    0.0152   -0.0744    0.0067
 AT. 130 C  X     0.0000    0.0276   -0.0000    0.0676    0.0063    0.0299
            Y     0.0000    0.0000   -0.0276    0.0543    0.0124   -0.0143
            Z     0.0276    0.0000   -0.0000    0.0152    0.0744    0.0067
 AT. 131 C  X     0.0000    0.0276    0.0000   -0.0676   -0.0063   -0.0299
            Y    -0.0000   -0.0000   -0.0276    0.0543    0.0124   -0.0143
            Z     0.0276    0.0000    0.0000   -0.0152   -0.0744   -0.0067
 AT. 132 C  X    -0.0000    0.0276    0.0000    0.0676   -0.0063    0.0299
            Y     0.0000   -0.0000   -0.0276   -0.0543    0.0124    0.0143
            Z     0.0276   -0.0000   -0.0000   -0.0152    0.0744   -0.0067
 AT. 133 C  X    -0.0000    0.0276   -0.0000   -0.0689    0.0177   -0.0325
            Y    -0.0000    0.0000   -0.0276   -0.0469    0.0031    0.0122
            Z     0.0276   -0.0000    0.0000   -0.0056   -0.0607    0.0172
 AT. 134 C  X     0.0000    0.0276   -0.0000    0.0689    0.0177    0.0325
            Y     0.0000    0.0000   -0.0276    0.0469    0.0031   -0.0122
            Z     0.0276    0.0000   -0.0000   -0.0056    0.0607    0.0172
 AT. 135 C  X     0.0000    0.0276    0.0000   -0.0689   -0.0177   -0.0325
            Y    -0.0000   -0.0000   -0.0276    0.0469    0.0031   -0.0122
            Z     0.0276    0.0000    0.0000    0.0056   -0.0607   -0.0172
 AT. 136 C  X    -0.0000    0.0276    0.0000    0.0689   -0.0177    0.0325
            Y     0.0000   -0.0000   -0.0276   -0.0469    0.0031    0.0122
            Z     0.0276   -0.0000   -0.0000    0.0056    0.0607   -0.0172
 AT. 137 C  X     0.0000    0.0276   -0.0000   -0.0435    0.0240   -0.0307
            Y    -0.0000    0.0000   -0.0276   -0.0354   -0.0167    0.0019
            Z     0.0276    0.0000    0.0000   -0.0098   -0.0658    0.0147
 AT. 138 C  X    -0.0000    0.0276   -0.0000    0.0435    0.0240    0.0307
            Y     0.0000    0.0000   -0.0276    0.0354   -0.0167   -0.0019
            Z     0.0276   -0.0000   -0.0000   -0.0098    0.0658    0.0147
 AT. 139 C  X    -0.0000    0.0276    0.0000   -0.0435   -0.0240   -0.0307
            Y    -0.0000   -0.0000   -0.0276    0.0354   -0.0167   -0.0019
            Z     0.0276   -0.0000    0.0000    0.0098   -0.0658   -0.0147
 AT. 140 C  X     0.0000    0.0276    0.0000    0.0435   -0.0240    0.0307
            Y     0.0000   -0.0000   -0.0276   -0.0354   -0.0167    0.0019
            Z     0.0276    0.0000   -0.0000    0.0098    0.0658   -0.0147
 AT. 141 C  X    -0.0000    0.0276   -0.0000   -0.0074    0.0385   -0.0176
            Y    -0.0000    0.0000   -0.0276   -0.0264   -0.0426   -0.0156
            Z     0.0276   -0.0000    0.0000    0.0046   -0.0606    0.0190
 AT. 142 C  X     0.0000    0.0276   -0.0000    0.0074    0.0385    0.0176
            Y     0.0000    0.0000   -0.0276    0.0264   -0.0426    0.0156
            Z     0.0276    0.0000   -0.0000    0.0046    0.0606    0.0190
 AT. 143 C  X     0.0000    0.0276    0.0000   -0.0074   -0.0385   -0.0176
            Y    -0.0000   -0.0000   -0.0276    0.0264   -0.0426    0.0156
            Z     0.0276    0.0000    0.0000   -0.0046   -0.0606   -0.0190
 AT. 144 C  X    -0.0000    0.0276    0.0000    0.0074   -0.0385    0.0176
            Y     0.0000   -0.0000   -0.0276   -0.0264   -0.0426   -0.0156
            Z     0.0276   -0.0000   -0.0000   -0.0046    0.0606   -0.0190
 AT. 145 O  X     0.0000    0.0276    0.0000   -0.0275    0.0346    0.0141
            Y    -0.0000    0.0000   -0.0276   -0.0530   -0.0010    0.0003
            Z     0.0276   -0.0000    0.0000   -0.0033   -0.0067    0.0679
 AT. 146 O  X    -0.0000    0.0276    0.0000    0.0275    0.0346   -0.0141
            Y     0.0000    0.0000   -0.0276    0.0530   -0.0010   -0.0003
            Z     0.0276    0.0000   -0.0000   -0.0033    0.0067    0.0679
 AT. 147 O  X    -0.0000    0.0276   -0.0000   -0.0275   -0.0346    0.0141
            Y    -0.0000   -0.0000   -0.0276    0.0530   -0.0010   -0.0003
            Z     0.0276    0.0000    0.0000    0.0033   -0.0067   -0.0679
 AT. 148 O  X     0.0000    0.0276   -0.0000    0.0275   -0.0346   -0.0141
            Y     0.0000   -0.0000   -0.0276   -0.0530   -0.0010    0.0003
            Z     0.0276   -0.0000   -0.0000    0.0033    0.0067   -0.0679
 AT. 149 O  X     0.0000    0.0276    0.0000   -0.0238    0.0274   -0.0253
            Y    -0.0000    0.0000   -0.0276   -0.0374   -0.0148   -0.0040
            Z     0.0276    0.0000    0.0000    0.0141   -0.0063    0.0791
 AT. 150 O  X    -0.0000    0.0276    0.0000    0.0238    0.0274    0.0253
            Y     0.0000    0.0000   -0.0276    0.0374   -0.0148    0.0040
            Z     0.0276   -0.0000   -0.0000    0.0141    0.0063    0.0791
 AT. 151 O  X    -0.0000    0.0276   -0.0000   -0.0238   -0.0274   -0.0253
            Y    -0.0000   -0.0000   -0.0276    0.0374   -0.0148    0.0040
            Z     0.0276   -0.0000    0.0000   -0.0141   -0.0063   -0.0791
 AT. 152 O  X     0.0000    0.0276   -0.0000    0.0238   -0.0274    0.0253
            Y     0.0000   -0.0000   -0.0276   -0.0374   -0.0148   -0.0040
            Z     0.0276    0.0000   -0.0000   -0.0141    0.0063   -0.0791
 AT. 153 O  X     0.0000    0.0276    0.0000   -0.0139    0.0102    0.0238
            Y    -0.0000    0.0000   -0.0276   -0.0598   -0.0007   -0.0070
            Z     0.0276   -0.0000   -0.0000    0.0072    0.0227    0.0868
 AT. 154 O  X    -0.0000    0.0276    0.0000    0.0139    0.0102   -0.0238
            Y     0.0000    0.0000   -0.0276    0.0598   -0.0007    0.0070
            Z     0.0276    0.0000    0.0000    0.0072   -0.0227    0.0868
 AT. 155 O  X    -0.0000    0.0276   -0.0000   -0.0139   -0.0102    0.0238
            Y    -0.0000   -0.0000   -0.0276    0.0598   -0.0007    0.0070
            Z     0.0276    0.0000   -0.0000   -0.0072    0.0227   -0.0868
 AT. 156 O  X     0.0000    0.0276   -0.0000    0.0139   -0.0102   -0.0238
            Y     0.0000   -0.0000   -0.0276   -0.0598   -0.0007   -0.0070
            Z     0.0276   -0.0000    0.0000   -0.0072   -0.0227   -0.0868
 AT. 157 O  X     0.0000    0.0276    0.0000   -0.0289    0.0210    0.0271
            Y    -0.0000    0.0000   -0.0276   -0.0347    0.0052    0.0060
            Z     0.0276   -0.0000   -0.0000    0.0086    0.0141    0.0766
 AT. 158 O  X    -0.0000    0.0276    0.0000    0.0289    0.0210   -0.0271
            Y     0.0000    0.0000   -0.0276    0.0347    0.0052   -0.0060
            Z     0.0276    0.0000    0.0000    0.0086   -0.0141    0.0766
 AT. 159 O  X    -0.0000    0.0276   -0.0000   -0.0289   -0.0210    0.0271
            Y    -0.0000   -0.0000   -0.0276    0.0347    0.0052   -0.0060
            Z     0.0276    0.0000   -0.0000   -0.0086    0.0141   -0.0766
 AT. 160 O  X     0.0000    0.0276   -0.0000    0.0289   -0.0210   -0.0271
            Y     0.0000   -0.0000   -0.0276   -0.0347    0.0052    0.0060
            Z     0.0276   -0.0000    0.0000   -0.0086   -0.0141   -0.0766
 AT. 161 O  X    -0.0000    0.0276    0.0000   -0.0648    0.0351    0.0231
            Y    -0.0000    0.0000   -0.0276   -0.0550    0.0216    0.0025
            Z     0.0276   -0.0000   -0.0000   -0.0350   -0.0052    0.0766
 AT. 162 O  X     0.0000    0.0276    0.0000    0.0648    0.0351   -0.0231
            Y     0.0000    0.0000   -0.0276    0.0550    0.0216   -0.0025
            Z     0.0276    0.0000    0.0000   -0.0350    0.0052    0.0766
 AT. 163 O  X     0.0000    0.0276   -0.0000   -0.0648   -0.0351    0.0231
            Y    -0.0000   -0.0000   -0.0276    0.0550    0.0216   -0.0025
            Z     0.0276    0.0000   -0.0000    0.0350   -0.0052   -0.0766
 AT. 164 O  X    -0.0000    0.0276   -0.0000    0.0648   -0.0351   -0.0231
            Y     0.0000   -0.0000   -0.0276   -0.0550    0.0216    0.0025
            Z     0.0276   -0.0000    0.0000    0.0350    0.0052   -0.0766
 AT. 165 O  X     0.0000    0.0276   -0.0000   -0.0363    0.0163   -0.0248
            Y    -0.0000    0.0000   -0.0276   -0.0333   -0.0196    0.0036
            Z     0.0276    0.0000    0.0000   -0.0057   -0.0852    0.0021
 AT. 166 O  X    -0.0000    0.0276   -0.0000    0.0363    0.0163    0.0248
            Y     0.0000    0.0000   -0.0276    0.0333   -0.0196   -0.0036
            Z     0.0276   -0.0000   -0.0000   -0.0057    0.0852    0.0021
 AT. 167 O  X    -0.0000    0.0276    0.0000   -0.0363   -0.0163   -0.0248
            Y    -0.0000   -0.0000   -0.0276    0.0333   -0.0196   -0.0036
            Z     0.0276   -0.0000    0.0000    0.0057   -0.0852   -0.0021
 AT. 168 O  X     0.0000    0.0276    0.0000    0.0363   -0.0163    0.0248
            Y     0.0000   -0.0000   -0.0276   -0.0333   -0.0196    0.0036
            Z     0.0276    0.0000   -0.0000    0.0057    0.0852   -0.0021
 AT. 169 O  X     0.0000    0.0276   -0.0000    0.0187   -0.0266   -0.0060
            Y    -0.0000   -0.0000   -0.0276   -0.0504   -0.0078    0.0005
            Z     0.0276   -0.0000    0.0000   -0.0014   -0.0909   -0.0200
 AT. 170 O  X    -0.0000    0.0276   -0.0000   -0.0187   -0.0266    0.0060
            Y     0.0000   -0.0000   -0.0276    0.0504   -0.0078   -0.0005
            Z     0.0276    0.0000   -0.0000   -0.0014    0.0909   -0.0200
 AT. 171 O  X    -0.0000    0.0276    0.0000    0.0187    0.0266   -0.0060
            Y    -0.0000    0.0000   -0.0276    0.0504   -0.0078   -0.0005
            Z     0.0276    0.0000    0.0000    0.0014   -0.0909    0.0200
 AT. 172 O  X     0.0000    0.0276    0.0000   -0.0187    0.0266    0.0060
            Y     0.0000    0.0000   -0.0276   -0.0504   -0.0078    0.0005
            Z     0.0276   -0.0000   -0.0000    0.0014    0.0909    0.0200
 AT. 173 O  X    -0.0000    0.0276   -0.0000   -0.0974    0.0027   -0.0321
            Y    -0.0000    0.0000   -0.0276   -0.0625    0.0267    0.0243
            Z     0.0276   -0.0000    0.0000    0.0184   -0.0780    0.0037
 AT. 174 O  X     0.0000    0.0276   -0.0000    0.0974    0.0027    0.0321
            Y     0.0000    0.0000   -0.0276    0.0625    0.0267   -0.0243
            Z     0.0276    0.0000   -0.0000    0.0184    0.0780    0.0037
 AT. 175 O  X     0.0000    0.0276    0.0000   -0.0974   -0.0027   -0.0321
            Y    -0.0000   -0.0000   -0.0276    0.0625    0.0267   -0.0243
            Z     0.0276    0.0000    0.0000   -0.0184   -0.0780   -0.0037
 AT. 176 O  X    -0.0000    0.0276    0.0000    0.0974   -0.0027    0.0321
            Y     0.0000   -0.0000   -0.0276   -0.0625    0.0267    0.0243
            Z     0.0276   -0.0000   -0.0000   -0.0184    0.0780   -0.0037
 AT. 177 O  X    -0.0000    0.0276   -0.0000   -0.0814    0.0167   -0.0303
            Y     0.0000    0.0000   -0.0276   -0.0479    0.0050    0.0168
            Z     0.0276    0.0000    0.0000   -0.0256   -0.0621    0.0209
 AT. 178 O  X     0.0000    0.0276   -0.0000    0.0814    0.0167    0.0303
            Y    -0.0000    0.0000   -0.0276    0.0479    0.0050   -0.0168
            Z     0.0276   -0.0000   -0.0000   -0.0256    0.0621    0.0209
 AT. 179 O  X     0.0000    0.0276    0.0000   -0.0814   -0.0167   -0.0303
            Y     0.0000   -0.0000   -0.0276    0.0479    0.0050   -0.0168
            Z     0.0276   -0.0000    0.0000    0.0256   -0.0621   -0.0209
 AT. 180 O  X    -0.0000    0.0276    0.0000    0.0814   -0.0167    0.0303
            Y    -0.0000   -0.0000   -0.0276   -0.0479    0.0050    0.0168
            Z     0.0276    0.0000   -0.0000    0.0256    0.0621   -0.0209
 AT. 181 O  X    -0.0000    0.0276   -0.0000   -0.0314    0.0309   -0.0287
            Y    -0.0000    0.0000   -0.0276   -0.0378   -0.0198   -0.0097
            Z     0.0276   -0.0000    0.0000    0.0075   -0.0556    0.0220
 AT. 182 O  X     0.0000    0.0276   -0.0000    0.0314    0.0309    0.0287
            Y     0.0000    0.0000   -0.0276    0.0378   -0.0198    0.0097
            Z     0.0276    0.0000   -0.0000    0.0075    0.0556    0.0220
 AT. 183 O  X     0.0000    0.0276    0.0000   -0.0314   -0.0309   -0.0287
            Y    -0.0000   -0.0000   -0.0276    0.0378   -0.0198    0.0097
            Z     0.0276    0.0000    0.0000   -0.0075   -0.0556   -0.0220
 AT. 184 O  X    -0.0000    0.0276    0.0000    0.0314   -0.0309    0.0287
            Y     0.0000   -0.0000   -0.0276   -0.0378   -0.0198   -0.0097
            Z     0.0276   -0.0000   -0.0000   -0.0075    0.0556   -0.0220

 FREQ(CM**-1)     31.14     31.48     37.04     37.09     37.36     38.16

 AT.   1 H  X    -0.0502    0.0521    0.0321   -0.0317   -0.0015   -0.0287
            Y     0.0149    0.0070    0.0068    0.0275   -0.0290    0.0212
            Z    -0.0339    0.0133    0.0030   -0.0132    0.0170   -0.0145
 AT.   2 H  X     0.0502    0.0521   -0.0321   -0.0317    0.0015   -0.0287
            Y    -0.0149    0.0070   -0.0068    0.0275    0.0290    0.0212
            Z    -0.0339   -0.0133    0.0030    0.0132    0.0170    0.0145
 AT.   3 H  X    -0.0502   -0.0521    0.0321   -0.0317    0.0015   -0.0287
            Y    -0.0149    0.0070   -0.0068   -0.0275   -0.0290   -0.0212
            Z     0.0339    0.0133   -0.0030    0.0132    0.0170    0.0145
 AT.   4 H  X     0.0502   -0.0521   -0.0321   -0.0317   -0.0015   -0.0287
            Y     0.0149    0.0070    0.0068   -0.0275    0.0290   -0.0212
            Z     0.0339   -0.0133   -0.0030   -0.0132    0.0170   -0.0145
 AT.   5 H  X     0.0326    0.0489   -0.0582    0.0520   -0.0429   -0.0097
            Y     0.0169    0.0042    0.0283    0.0020    0.0006    0.0262
            Z    -0.0116   -0.0141    0.0250   -0.0425    0.0395   -0.0144
 AT.   6 H  X    -0.0326    0.0489    0.0582    0.0520    0.0429   -0.0097
            Y    -0.0169    0.0042   -0.0283    0.0020   -0.0006    0.0262
            Z    -0.0116    0.0141    0.0250    0.0425    0.0395    0.0144
 AT.   7 H  X     0.0326   -0.0489   -0.0582    0.0520    0.0429   -0.0097
            Y    -0.0169    0.0042   -0.0283   -0.0020    0.0006   -0.0262
            Z     0.0116   -0.0141   -0.0250    0.0425    0.0395    0.0144
 AT.   8 H  X    -0.0326   -0.0489    0.0582    0.0520   -0.0429   -0.0097
            Y     0.0169    0.0042    0.0283   -0.0020   -0.0006   -0.0262
            Z     0.0116    0.0141   -0.0250   -0.0425    0.0395   -0.0144
 AT.   9 H  X     0.0175    0.0602   -0.0411    0.0313   -0.0090   -0.0085
            Y     0.0197   -0.0077    0.0145    0.0154    0.0165    0.0170
            Z    -0.0224   -0.0057    0.0157   -0.0208    0.0422   -0.0056
 AT.  10 H  X    -0.0175    0.0602    0.0411    0.0313    0.0090   -0.0085
            Y    -0.0197   -0.0077   -0.0145    0.0154   -0.0165    0.0170
            Z    -0.0224    0.0057    0.0157    0.0208    0.0422    0.0056
 AT.  11 H  X     0.0175   -0.0602   -0.0411    0.0313    0.0090   -0.0085
            Y    -0.0197   -0.0077   -0.0145   -0.0154    0.0165   -0.0170
            Z     0.0224   -0.0057   -0.0157    0.0208    0.0422    0.0056
 AT.  12 H  X    -0.0175   -0.0602    0.0411    0.0313   -0.0090   -0.0085
            Y     0.0197   -0.0077    0.0145   -0.0154   -0.0165   -0.0170
            Z     0.0224    0.0057   -0.0157   -0.0208    0.0422   -0.0056
 AT.  13 H  X    -0.0191    0.0579   -0.0064    0.0118   -0.0106   -0.0122
            Y     0.0151    0.0098    0.0123    0.0265   -0.0177    0.0260
            Z    -0.0059    0.0189   -0.0286    0.0341    0.0265    0.0080
 AT.  14 H  X     0.0191    0.0579    0.0064    0.0118    0.0106   -0.0122
            Y    -0.0151    0.0098   -0.0123    0.0265    0.0177    0.0260
            Z    -0.0059   -0.0189   -0.0286   -0.0341    0.0265   -0.0080
 AT.  15 H  X    -0.0191   -0.0579   -0.0064    0.0118    0.0106   -0.0122
            Y    -0.0151    0.0098   -0.0123   -0.0265   -0.0177   -0.0260
            Z     0.0059    0.0189    0.0286   -0.0341    0.0265   -0.0080
 AT.  16 H  X     0.0191   -0.0579    0.0064    0.0118   -0.0106   -0.0122
            Y     0.0151    0.0098    0.0123   -0.0265    0.0177   -0.0260
            Z     0.0059   -0.0189    0.0286    0.0341    0.0265    0.0080
 AT.  17 H  X    -0.0227    0.0413    0.0171   -0.0180   -0.0074   -0.0198
            Y     0.0139    0.0080    0.0037    0.0390   -0.0252    0.0253
            Z    -0.0067    0.0125   -0.0098    0.0072    0.0357    0.0056
 AT.  18 H  X     0.0227    0.0413   -0.0171   -0.0180    0.0074   -0.0198
            Y    -0.0139    0.0080   -0.0037    0.0390    0.0252    0.0253
            Z    -0.0067   -0.0125   -0.0098   -0.0072    0.0357   -0.0056
 AT.  19 H  X    -0.0227   -0.0413    0.0171   -0.0180    0.0074   -0.0198
            Y    -0.0139    0.0080   -0.0037   -0.0390   -0.0252   -0.0253
            Z     0.0067    0.0125    0.0098   -0.0072    0.0357   -0.0056
 AT.  20 H  X     0.0227   -0.0413   -0.0171   -0.0180   -0.0074   -0.0198
            Y     0.0139    0.0080    0.0037   -0.0390    0.0252   -0.0253
            Z     0.0067   -0.0125    0.0098    0.0072    0.0357    0.0056
 AT.  21 H  X    -0.0032    0.0525   -0.0139    0.0110   -0.0166   -0.0121
            Y     0.0449   -0.0013   -0.0017    0.0260   -0.0281    0.0266
            Z    -0.0308   -0.0079    0.0348   -0.0444    0.0466   -0.0091
 AT.  22 H  X     0.0032    0.0525    0.0139    0.0110    0.0166   -0.0121
            Y    -0.0449   -0.0013    0.0017    0.0260    0.0281    0.0266
            Z    -0.0308    0.0079    0.0348    0.0444    0.0466    0.0091
 AT.  23 H  X    -0.0032   -0.0525   -0.0139    0.0110    0.0166   -0.0121
            Y    -0.0449   -0.0013    0.0017   -0.0260   -0.0281   -0.0266
            Z     0.0308   -0.0079   -0.0348    0.0444    0.0466    0.0091
 AT.  24 H  X     0.0032   -0.0525    0.0139    0.0110   -0.0166   -0.0121
            Y     0.0449   -0.0013   -0.0017   -0.0260    0.0281   -0.0266
            Z     0.0308    0.0079   -0.0348   -0.0444    0.0466   -0.0091
 AT.  25 H  X     0.0127    0.0574   -0.0356    0.0307   -0.0203   -0.0071
            Y     0.0090    0.0017    0.0385   -0.0101   -0.0005    0.0208
            Z    -0.0159    0.0030    0.0127   -0.0244    0.0510   -0.0021
 AT.  26 H  X    -0.0127    0.0574    0.0356    0.0307    0.0203   -0.0071
            Y    -0.0090    0.0017   -0.0385   -0.0101    0.0005    0.0208
            Z    -0.0159   -0.0030    0.0127    0.0244    0.0510    0.0021
 AT.  27 H  X     0.0127   -0.0574   -0.0356    0.0307    0.0203   -0.0071
            Y    -0.0090    0.0017   -0.0385    0.0101   -0.0005   -0.0208
            Z     0.0159    0.0030   -0.0127    0.0244    0.0510    0.0021
 AT.  28 H  X    -0.0127   -0.0574    0.0356    0.0307   -0.0203   -0.0071
            Y     0.0090    0.0017    0.0385    0.0101    0.0005   -0.0208
            Z     0.0159   -0.0030   -0.0127   -0.0244    0.0510   -0.0021
 AT.  29 H  X     0.0219    0.0623   -0.0406    0.0314   -0.0131   -0.0064
            Y     0.0221   -0.0066    0.0294    0.0007    0.0108    0.0228
            Z    -0.0210   -0.0012    0.0177   -0.0249    0.0540   -0.0039
 AT.  30 H  X    -0.0219    0.0623    0.0406    0.0314    0.0131   -0.0064
            Y    -0.0221   -0.0066   -0.0294    0.0007   -0.0108    0.0228
            Z    -0.0210    0.0012    0.0177    0.0249    0.0540    0.0039
 AT.  31 H  X     0.0219   -0.0623   -0.0406    0.0314    0.0131   -0.0064
            Y    -0.0221   -0.0066   -0.0294   -0.0007    0.0108   -0.0228
            Z     0.0210   -0.0012   -0.0177    0.0249    0.0540    0.0039
 AT.  32 H  X    -0.0219   -0.0623    0.0406    0.0314   -0.0131   -0.0064
            Y     0.0221   -0.0066    0.0294   -0.0007   -0.0108   -0.0228
            Z     0.0210    0.0012   -0.0177   -0.0249    0.0540   -0.0039
 AT.  33 H  X    -0.0018    0.0652   -0.0336    0.0196   -0.0100    0.0072
            Y     0.0403   -0.0097    0.0261    0.0051    0.0085    0.0138
            Z    -0.0248    0.0025    0.0124   -0.0130    0.0310   -0.0061
 AT.  34 H  X     0.0018    0.0652    0.0336    0.0196    0.0100    0.0072
            Y    -0.0403   -0.0097   -0.0261    0.0051   -0.0085    0.0138
            Z    -0.0248   -0.0025    0.0124    0.0130    0.0310    0.0061
 AT.  35 H  X    -0.0018   -0.0652   -0.0336    0.0196    0.0100    0.0072
            Y    -0.0403   -0.0097   -0.0261   -0.0051    0.0085   -0.0138
            Z     0.0248    0.0025   -0.0124    0.0130    0.0310    0.0061
 AT.  36 H  X     0.0018   -0.0652    0.0336    0.0196   -0.0100    0.0072
            Y     0.0403   -0.0097    0.0261   -0.0051   -0.0085   -0.0138
            Z     0.0248   -0.0025   -0.0124   -0.0130    0.0310   -0.0061
 AT.  37 H  X    -0.0640    0.0483   -0.0219   -0.0665    0.0001    0.0264
            Y     0.0138   -0.0288    0.0476   -0.0153    0.0416    0.0046
            Z    -0.0138    0.0226   -0.0059   -0.0190    0.0053    0.0255
 AT.  38 H  X     0.0640    0.0483    0.0219   -0.0665   -0.0001    0.0264
            Y    -0.0138   -0.0288   -0.0476   -0.0153   -0.0416    0.0046
            Z    -0.0138   -0.0226   -0.0059    0.0190    0.0053   -0.0255
 AT.  39 H  X    -0.0640   -0.0483   -0.0219   -0.0665   -0.0001    0.0264
            Y    -0.0138   -0.0288   -0.0476    0.0153    0.0416   -0.0046
            Z     0.0138    0.0226    0.0059    0.0190    0.0053   -0.0255
 AT.  40 H  X     0.0640   -0.0483    0.0219   -0.0665    0.0001    0.0264
            Y     0.0138   -0.0288    0.0476    0.0153   -0.0416   -0.0046
            Z     0.0138   -0.0226    0.0059   -0.0190    0.0053    0.0255
 AT.  41 H  X    -0.0125    0.0808   -0.0256    0.0361   -0.0083    0.0282
            Y     0.0187   -0.0094    0.0320   -0.0096    0.0121    0.0200
            Z     0.0092    0.0424   -0.0138    0.0249   -0.0093    0.0317
 AT.  42 H  X     0.0125    0.0808    0.0256    0.0361    0.0083    0.0282
            Y    -0.0187   -0.0094   -0.0320   -0.0096   -0.0121    0.0200
            Z     0.0092   -0.0424   -0.0138   -0.0249   -0.0093   -0.0317
 AT.  43 H  X    -0.0125   -0.0808   -0.0256    0.0361    0.0083    0.0282
            Y    -0.0187   -0.0094   -0.0320    0.0096    0.0121   -0.0200
            Z    -0.0092    0.0424    0.0138   -0.0249   -0.0093   -0.0317
 AT.  44 H  X     0.0125   -0.0808    0.0256    0.0361   -0.0083    0.0282
            Y     0.0187   -0.0094    0.0320    0.0096   -0.0121   -0.0200
            Z    -0.0092   -0.0424    0.0138    0.0249   -0.0093    0.0317
 AT.  45 H  X    -0.0196    0.0747   -0.0256    0.0206   -0.0071    0.0272
            Y     0.0129    0.0003    0.0397    0.0046    0.0180    0.0348
            Z    -0.0496    0.0107   -0.0059   -0.0821    0.0019    0.0334
 AT.  46 H  X     0.0196    0.0747    0.0256    0.0206    0.0071    0.0272
            Y    -0.0129    0.0003   -0.0397    0.0046   -0.0180    0.0348
            Z    -0.0496   -0.0107   -0.0059    0.0821    0.0019   -0.0334
 AT.  47 H  X    -0.0196   -0.0747   -0.0256    0.0206    0.0071    0.0272
            Y    -0.0129    0.0003   -0.0397   -0.0046    0.0180   -0.0348
            Z     0.0496    0.0107    0.0059    0.0821    0.0019   -0.0334
 AT.  48 H  X     0.0196   -0.0747    0.0256    0.0206   -0.0071    0.0272
            Y     0.0129    0.0003    0.0397   -0.0046   -0.0180   -0.0348
            Z     0.0496   -0.0107    0.0059   -0.0821    0.0019    0.0334
 AT.  49 H  X    -0.0398   -0.0515    0.0717    0.0454   -0.0735   -0.0297
            Y     0.0362    0.0050    0.0193   -0.0017    0.0083   -0.0173
            Z    -0.0148    0.0184    0.0060   -0.0534   -0.0374   -0.0577
 AT.  50 H  X     0.0398   -0.0515   -0.0717    0.0454    0.0735   -0.0297
            Y    -0.0362    0.0050   -0.0193   -0.0017   -0.0083   -0.0173
            Z    -0.0148   -0.0184    0.0060    0.0534   -0.0374    0.0577
 AT.  51 H  X    -0.0398    0.0515    0.0717    0.0454    0.0735   -0.0297
            Y    -0.0362    0.0050   -0.0193    0.0017    0.0083    0.0173
            Z     0.0148    0.0184   -0.0060    0.0534   -0.0374    0.0577
 AT.  52 H  X     0.0398    0.0515   -0.0717    0.0454   -0.0735   -0.0297
            Y     0.0362    0.0050    0.0193    0.0017   -0.0083    0.0173
            Z     0.0148   -0.0184   -0.0060   -0.0534   -0.0374   -0.0577
 AT.  53 H  X    -0.0474    0.0044   -0.0532   -0.0591   -0.0010    0.0874
            Y     0.0084    0.0087    0.0011    0.0025    0.0072    0.0210
            Z    -0.0184    0.0281   -0.0199   -0.0210   -0.0451    0.0150
 AT.  54 H  X     0.0474    0.0044    0.0532   -0.0591    0.0010    0.0874
            Y    -0.0084    0.0087   -0.0011    0.0025   -0.0072    0.0210
            Z    -0.0184   -0.0281   -0.0199    0.0210   -0.0451   -0.0150
 AT.  55 H  X    -0.0474   -0.0044   -0.0532   -0.0591    0.0010    0.0874
            Y    -0.0084    0.0087   -0.0011   -0.0025    0.0072   -0.0210
            Z     0.0184    0.0281    0.0199    0.0210   -0.0451   -0.0150
 AT.  56 H  X     0.0474   -0.0044    0.0532   -0.0591   -0.0010    0.0874
            Y     0.0084    0.0087    0.0011   -0.0025   -0.0072   -0.0210
            Z     0.0184   -0.0281    0.0199   -0.0210   -0.0451    0.0150
 AT.  57 H  X    -0.0508    0.0445   -0.0329   -0.0293   -0.0065    0.0437
            Y     0.0333   -0.0114    0.0237    0.0190   -0.0062    0.0157
            Z    -0.0200    0.0196   -0.0357   -0.0295   -0.0149    0.0463
 AT.  58 H  X     0.0508    0.0445    0.0329   -0.0293    0.0065    0.0437
            Y    -0.0333   -0.0114   -0.0237    0.0190    0.0062    0.0157
            Z    -0.0200   -0.0196   -0.0357    0.0295   -0.0149   -0.0463
 AT.  59 H  X    -0.0508   -0.0445   -0.0329   -0.0293    0.0065    0.0437
            Y    -0.0333   -0.0114   -0.0237   -0.0190   -0.0062   -0.0157
            Z     0.0200    0.0196    0.0357    0.0295   -0.0149   -0.0463
 AT.  60 H  X     0.0508   -0.0445    0.0329   -0.0293   -0.0065    0.0437
            Y     0.0333   -0.0114    0.0237   -0.0190    0.0062   -0.0157
            Z     0.0200   -0.0196    0.0357   -0.0295   -0.0149    0.0463
 AT.  61 H  X    -0.0452   -0.0151    0.0502    0.0115   -0.0295   -0.0241
            Y     0.0242    0.0334    0.0201   -0.0225    0.0221   -0.0351
            Z    -0.0266    0.0317    0.0295   -0.0213   -0.0418   -0.0712
 AT.  62 H  X     0.0452   -0.0151   -0.0502    0.0115    0.0295   -0.0241
            Y    -0.0242    0.0334   -0.0201   -0.0225   -0.0221   -0.0351
            Z    -0.0266   -0.0317    0.0295    0.0213   -0.0418    0.0712
 AT.  63 H  X    -0.0452    0.0151    0.0502    0.0115    0.0295   -0.0241
            Y    -0.0242    0.0334   -0.0201    0.0225    0.0221    0.0351
            Z     0.0266    0.0317   -0.0295    0.0213   -0.0418    0.0712
 AT.  64 H  X     0.0452    0.0151   -0.0502    0.0115   -0.0295   -0.0241
            Y     0.0242    0.0334    0.0201    0.0225   -0.0221    0.0351
            Z     0.0266   -0.0317   -0.0295   -0.0213   -0.0418   -0.0712
 AT.  65 H  X    -0.0379   -0.0357    0.0128    0.0210   -0.0491    0.0398
            Y     0.0224    0.0272    0.0144    0.0099    0.0059   -0.0016
            Z    -0.0246    0.0328    0.0281   -0.0425   -0.0338   -0.0851
 AT.  66 H  X     0.0379   -0.0357   -0.0128    0.0210    0.0491    0.0398
            Y    -0.0224    0.0272   -0.0144    0.0099   -0.0059   -0.0016
            Z    -0.0246   -0.0328    0.0281    0.0425   -0.0338    0.0851
 AT.  67 H  X    -0.0379    0.0357    0.0128    0.0210    0.0491    0.0398
            Y    -0.0224    0.0272   -0.0144   -0.0099    0.0059    0.0016
            Z     0.0246    0.0328   -0.0281    0.0425   -0.0338    0.0851
 AT.  68 H  X     0.0379    0.0357   -0.0128    0.0210   -0.0491    0.0398
            Y     0.0224    0.0272    0.0144   -0.0099   -0.0059    0.0016
            Z     0.0246   -0.0328   -0.0281   -0.0425   -0.0338   -0.0851
 AT.  69 H  X    -0.0432   -0.0169   -0.0018    0.0019   -0.0348    0.0460
            Y     0.0331   -0.0199    0.0232    0.0595   -0.0347    0.0236
            Z    -0.0242    0.0268   -0.0430   -0.0316   -0.0526    0.0294
 AT.  70 H  X     0.0432   -0.0169    0.0018    0.0019    0.0348    0.0460
            Y    -0.0331   -0.0199   -0.0232    0.0595    0.0347    0.0236
            Z    -0.0242   -0.0268   -0.0430    0.0316   -0.0526   -0.0294
 AT.  71 H  X    -0.0432    0.0169   -0.0018    0.0019    0.0348    0.0460
            Y    -0.0331   -0.0199   -0.0232   -0.0595   -0.0347   -0.0236
            Z     0.0242    0.0268    0.0430    0.0316   -0.0526   -0.0294
 AT.  72 H  X     0.0432    0.0169    0.0018    0.0019   -0.0348    0.0460
            Y     0.0331   -0.0199    0.0232   -0.0595    0.0347   -0.0236
            Z     0.0242   -0.0268    0.0430   -0.0316   -0.0526    0.0294
 AT.  73 H  X    -0.0486    0.0153   -0.0125   -0.0298   -0.0123    0.0377
            Y     0.0265    0.0311    0.0029    0.0160   -0.0030    0.0173
            Z    -0.0240    0.0324    0.0199    0.0056   -0.0538   -0.0359
 AT.  74 H  X     0.0486    0.0153    0.0125   -0.0298    0.0123    0.0377
            Y    -0.0265    0.0311   -0.0029    0.0160    0.0030    0.0173
            Z    -0.0240   -0.0324    0.0199   -0.0056   -0.0538    0.0359
 AT.  75 H  X    -0.0486   -0.0153   -0.0125   -0.0298    0.0123    0.0377
            Y    -0.0265    0.0311   -0.0029   -0.0160   -0.0030   -0.0173
            Z     0.0240    0.0324   -0.0199   -0.0056   -0.0538    0.0359
 AT.  76 H  X     0.0486   -0.0153    0.0125   -0.0298   -0.0123    0.0377
            Y     0.0265    0.0311    0.0029   -0.0160    0.0030   -0.0173
            Z     0.0240   -0.0324   -0.0199    0.0056   -0.0538   -0.0359
 AT.  77 H  X    -0.0534    0.0495   -0.0302   -0.0377   -0.0062    0.0443
            Y     0.0289    0.0122    0.0129    0.0282   -0.0086    0.0121
            Z    -0.0274    0.0370   -0.0057   -0.0333   -0.0169    0.0028
 AT.  78 H  X     0.0534    0.0495    0.0302   -0.0377    0.0062    0.0443
            Y    -0.0289    0.0122   -0.0129    0.0282    0.0086    0.0121
            Z    -0.0274   -0.0370   -0.0057    0.0333   -0.0169   -0.0028
 AT.  79 H  X    -0.0534   -0.0495   -0.0302   -0.0377    0.0062    0.0443
            Y    -0.0289    0.0122   -0.0129   -0.0282   -0.0086   -0.0121
            Z     0.0274    0.0370    0.0057    0.0333   -0.0169   -0.0028
 AT.  80 H  X     0.0534   -0.0495    0.0302   -0.0377   -0.0062    0.0443
            Y     0.0289    0.0122    0.0129   -0.0282    0.0086   -0.0121
            Z     0.0274   -0.0370    0.0057   -0.0333   -0.0169    0.0028
 AT.  81 H  X    -0.0642    0.0519    0.0227   -0.0378    0.0051   -0.0204
            Y     0.0351   -0.0235    0.0356    0.0467   -0.0325   -0.0124
            Z    -0.0161    0.0267   -0.0539   -0.0305   -0.0352    0.0620
 AT.  82 H  X     0.0642    0.0519   -0.0227   -0.0378   -0.0051   -0.0204
            Y    -0.0351   -0.0235   -0.0356    0.0467    0.0325   -0.0124
            Z    -0.0161   -0.0267   -0.0539    0.0305   -0.0352   -0.0620
 AT.  83 H  X    -0.0642   -0.0519    0.0227   -0.0378   -0.0051   -0.0204
            Y    -0.0351   -0.0235   -0.0356   -0.0467   -0.0325    0.0124
            Z     0.0161    0.0267    0.0539    0.0305   -0.0352   -0.0620
 AT.  84 H  X     0.0642   -0.0519   -0.0227   -0.0378    0.0051   -0.0204
            Y     0.0351   -0.0235    0.0356   -0.0467    0.0325    0.0124
            Z     0.0161   -0.0267    0.0539   -0.0305   -0.0352    0.0620
 AT.  85 H  X    -0.0747    0.0361    0.1073   -0.0048    0.0215   -0.1094
            Y     0.0130    0.0060    0.0156    0.0663   -0.0600    0.0236
            Z    -0.0331    0.0331   -0.0193   -0.0088   -0.0473    0.0250
 AT.  86 H  X     0.0747    0.0361   -0.1073   -0.0048   -0.0215   -0.1094
            Y    -0.0130    0.0060   -0.0156    0.0663    0.0600    0.0236
            Z    -0.0331   -0.0331   -0.0193    0.0088   -0.0473   -0.0250
 AT.  87 H  X    -0.0747   -0.0361    0.1073   -0.0048   -0.0215   -0.1094
            Y    -0.0130    0.0060   -0.0156   -0.0663   -0.0600   -0.0236
            Z     0.0331    0.0331    0.0193    0.0088   -0.0473   -0.0250
 AT.  88 H  X     0.0747   -0.0361   -0.1073   -0.0048    0.0215   -0.1094
            Y     0.0130    0.0060    0.0156   -0.0663    0.0600   -0.0236
            Z     0.0331   -0.0331    0.0193   -0.0088   -0.0473    0.0250
 AT.  89 H  X    -0.0801    0.0504    0.0878   -0.0288    0.0290   -0.1011
            Y     0.0099    0.0172   -0.0122    0.0486   -0.0620    0.0459
            Z    -0.0351    0.0345    0.0139   -0.0220   -0.0161   -0.0253
 AT.  90 H  X     0.0801    0.0504   -0.0878   -0.0288   -0.0290   -0.1011
            Y    -0.0099    0.0172    0.0122    0.0486    0.0620    0.0459
            Z    -0.0351   -0.0345    0.0139    0.0220   -0.0161    0.0253
 AT.  91 H  X    -0.0801   -0.0504    0.0878   -0.0288   -0.0290   -0.1011
            Y    -0.0099    0.0172    0.0122   -0.0486   -0.0620   -0.0459
            Z     0.0351    0.0345   -0.0139    0.0220   -0.0161    0.0253
 AT.  92 H  X     0.0801   -0.0504   -0.0878   -0.0288    0.0290   -0.1011
            Y     0.0099    0.0172   -0.0122   -0.0486    0.0620   -0.0459
            Z     0.0351   -0.0345   -0.0139   -0.0220   -0.0161   -0.0253
 AT.  93 H  X    -0.0793    0.0538    0.0752   -0.0373    0.0278   -0.0906
            Y     0.0136    0.0003    0.0269    0.0811   -0.0646    0.0185
            Z    -0.0209    0.0308   -0.0275   -0.0329   -0.0294    0.0236
 AT.  94 H  X     0.0793    0.0538   -0.0752   -0.0373   -0.0278   -0.0906
            Y    -0.0136    0.0003   -0.0269    0.0811    0.0646    0.0185
            Z    -0.0209   -0.0308   -0.0275    0.0329   -0.0294   -0.0236
 AT.  95 H  X    -0.0793   -0.0538    0.0752   -0.0373   -0.0278   -0.0906
            Y    -0.0136    0.0003   -0.0269   -0.0811   -0.0646   -0.0185
            Z     0.0209    0.0308    0.0275    0.0329   -0.0294   -0.0236
 AT.  96 H  X     0.0793   -0.0538   -0.0752   -0.0373    0.0278   -0.0906
            Y     0.0136    0.0003    0.0269   -0.0811    0.0646   -0.0185
            Z     0.0209   -0.0308    0.0275   -0.0329   -0.0294    0.0236
 AT.  97 C  X    -0.0217    0.0509    0.0042   -0.0018   -0.0089   -0.0157
            Y     0.0206    0.0065    0.0068    0.0313   -0.0226    0.0263
            Z    -0.0147    0.0096   -0.0068    0.0082    0.0334    0.0026
 AT.  98 C  X     0.0217    0.0509   -0.0042   -0.0018    0.0089   -0.0157
            Y    -0.0206    0.0065   -0.0068    0.0313    0.0226    0.0263
            Z    -0.0147   -0.0096   -0.0068   -0.0082    0.0334   -0.0026
 AT.  99 C  X    -0.0217   -0.0509    0.0042   -0.0018    0.0089   -0.0157
            Y    -0.0206    0.0065   -0.0068   -0.0313   -0.0226   -0.0263
            Z     0.0147    0.0096    0.0068   -0.0082    0.0334   -0.0026
 AT. 100 C  X     0.0217   -0.0509   -0.0042   -0.0018   -0.0089   -0.0157
            Y     0.0206    0.0065    0.0068   -0.0313    0.0226   -0.0263
            Z     0.0147   -0.0096    0.0068    0.0082    0.0334    0.0026
 AT. 101 C  X    -0.0046    0.0571   -0.0193    0.0200   -0.0154   -0.0093
            Y     0.0317   -0.0002    0.0109    0.0166   -0.0179    0.0256
            Z    -0.0229    0.0001    0.0153   -0.0210    0.0407   -0.0034
 AT. 102 C  X     0.0046    0.0571    0.0193    0.0200    0.0154   -0.0093
            Y    -0.0317   -0.0002   -0.0109    0.0166    0.0179    0.0256
            Z    -0.0229   -0.0001    0.0153    0.0210    0.0407    0.0034
 AT. 103 C  X    -0.0046   -0.0571   -0.0193    0.0200    0.0154   -0.0093
            Y    -0.0317   -0.0002   -0.0109   -0.0166   -0.0179   -0.0256
            Z     0.0229    0.0001   -0.0153    0.0210    0.0407    0.0034
 AT. 104 C  X     0.0046   -0.0571    0.0193    0.0200   -0.0154   -0.0093
            Y     0.0317   -0.0002    0.0109   -0.0166    0.0179   -0.0256
            Z     0.0229   -0.0001   -0.0153   -0.0210    0.0407   -0.0034
 AT. 105 C  X     0.0150    0.0568   -0.0382    0.0338   -0.0219   -0.0068
            Y     0.0219   -0.0008    0.0250    0.0035   -0.0059    0.0232
            Z    -0.0200   -0.0009    0.0179   -0.0257    0.0518   -0.0035
 AT. 106 C  X    -0.0150    0.0568    0.0382    0.0338    0.0219   -0.0068
            Y    -0.0219   -0.0008   -0.0250    0.0035    0.0059    0.0232
            Z    -0.0200    0.0009    0.0179    0.0257    0.0518    0.0035
 AT. 107 C  X     0.0150   -0.0568   -0.0382    0.0338    0.0219   -0.0068
            Y    -0.0219   -0.0008   -0.0250   -0.0035   -0.0059   -0.0232
            Z     0.0200   -0.0009   -0.0179    0.0257    0.0518    0.0035
 AT. 108 C  X    -0.0150   -0.0568    0.0382    0.0338   -0.0219   -0.0068
            Y     0.0219   -0.0008    0.0250   -0.0035    0.0059   -0.0232
            Z     0.0200    0.0009   -0.0179   -0.0257    0.0518   -0.0035
 AT. 109 C  X     0.0167    0.0608   -0.0392    0.0321   -0.0158   -0.0051
            Y     0.0287   -0.0062    0.0265    0.0019    0.0040    0.0206
            Z    -0.0216   -0.0024    0.0179   -0.0246    0.0483   -0.0043
 AT. 110 C  X    -0.0167    0.0608    0.0392    0.0321    0.0158   -0.0051
            Y    -0.0287   -0.0062   -0.0265    0.0019   -0.0040    0.0206
            Z    -0.0216    0.0024    0.0179    0.0246    0.0483    0.0043
 AT. 111 C  X     0.0167   -0.0608   -0.0392    0.0321    0.0158   -0.0051
            Y    -0.0287   -0.0062   -0.0265   -0.0019    0.0040   -0.0206
            Z     0.0216   -0.0024   -0.0179    0.0246    0.0483    0.0043
 AT. 112 C  X    -0.0167   -0.0608    0.0392    0.0321   -0.0158   -0.0051
            Y     0.0287   -0.0062    0.0265   -0.0019   -0.0040   -0.0206
            Z     0.0216    0.0024   -0.0179   -0.0246    0.0483   -0.0043
 AT. 113 C  X    -0.0003    0.0652   -0.0338    0.0276   -0.0118    0.0014
            Y     0.0307   -0.0070    0.0272    0.0021    0.0050    0.0201
            Z    -0.0217    0.0007    0.0123   -0.0211    0.0347   -0.0018
 AT. 114 C  X     0.0003    0.0652    0.0338    0.0276    0.0118    0.0014
            Y    -0.0307   -0.0070   -0.0272    0.0021   -0.0050    0.0201
            Z    -0.0217   -0.0007    0.0123    0.0211    0.0347    0.0018
 AT. 115 C  X    -0.0003   -0.0652   -0.0338    0.0276    0.0118    0.0014
            Y    -0.0307   -0.0070   -0.0272   -0.0021    0.0050   -0.0201
            Z     0.0217    0.0007   -0.0123    0.0211    0.0347    0.0018
 AT. 116 C  X     0.0003   -0.0652    0.0338    0.0276   -0.0118    0.0014
            Y     0.0307   -0.0070    0.0272   -0.0021   -0.0050   -0.0201
            Z     0.0217   -0.0007   -0.0123   -0.0211    0.0347   -0.0018
 AT. 117 C  X    -0.0267    0.0679   -0.0261    0.0014   -0.0064    0.0232
            Y     0.0153   -0.0109    0.0391   -0.0064    0.0214    0.0214
            Z    -0.0181    0.0201   -0.0053   -0.0273    0.0059    0.0256
 AT. 118 C  X     0.0267    0.0679    0.0261    0.0014    0.0064    0.0232
            Y    -0.0153   -0.0109   -0.0391   -0.0064   -0.0214    0.0214
            Z    -0.0181   -0.0201   -0.0053    0.0273    0.0059   -0.0256
 AT. 119 C  X    -0.0267   -0.0679   -0.0261    0.0014    0.0064    0.0232
            Y    -0.0153   -0.0109   -0.0391    0.0064    0.0214   -0.0214
            Z     0.0181    0.0201    0.0053    0.0273    0.0059   -0.0256
 AT. 120 C  X     0.0267   -0.0679    0.0261    0.0014   -0.0064    0.0232
            Y     0.0153   -0.0109    0.0391    0.0064   -0.0214   -0.0214
            Z     0.0181   -0.0201    0.0053   -0.0273    0.0059    0.0256
 AT. 121 C  X    -0.0415   -0.0257    0.0347    0.0175   -0.0389    0.0039
            Y     0.0266    0.0177    0.0204    0.0037    0.0033   -0.0155
            Z    -0.0244    0.0320    0.0105   -0.0364   -0.0378   -0.0537
 AT. 122 C  X     0.0415   -0.0257   -0.0347    0.0175    0.0389    0.0039
            Y    -0.0266    0.0177   -0.0204    0.0037   -0.0033   -0.0155
            Z    -0.0244   -0.0320    0.0105    0.0364   -0.0378    0.0537
 AT. 123 C  X    -0.0415    0.0257    0.0347    0.0175    0.0389    0.0039
            Y    -0.0266    0.0177   -0.0204   -0.0037    0.0033    0.0155
            Z     0.0244    0.0320   -0.0105    0.0364   -0.0378    0.0537
 AT. 124 C  X     0.0415    0.0257   -0.0347    0.0175   -0.0389    0.0039
            Y     0.0266    0.0177    0.0204   -0.0037   -0.0033    0.0155
            Z     0.0244   -0.0320   -0.0105   -0.0364   -0.0378   -0.0537
 AT. 125 C  X    -0.0455   -0.0046    0.0132   -0.0092   -0.0214    0.0164
            Y     0.0304   -0.0025    0.0216    0.0337   -0.0177    0.0056
            Z    -0.0247    0.0287   -0.0221   -0.0248   -0.0487    0.0054
 AT. 126 C  X     0.0455   -0.0046   -0.0132   -0.0092    0.0214    0.0164
            Y    -0.0304   -0.0025   -0.0216    0.0337    0.0177    0.0056
            Z    -0.0247   -0.0287   -0.0221    0.0248   -0.0487   -0.0054
 AT. 127 C  X    -0.0455    0.0046    0.0132   -0.0092    0.0214    0.0164
            Y    -0.0304   -0.0025   -0.0216   -0.0337   -0.0177   -0.0056
            Z     0.0247    0.0287    0.0221    0.0248   -0.0487   -0.0054
 AT. 128 C  X     0.0455    0.0046   -0.0132   -0.0092   -0.0214    0.0164
            Y     0.0304   -0.0025    0.0216   -0.0337    0.0177   -0.0056
            Z     0.0247   -0.0287    0.0221   -0.0248   -0.0487    0.0054
 AT. 129 C  X    -0.0483    0.0139   -0.0186   -0.0343   -0.0100    0.0449
            Y     0.0285    0.0128    0.0136    0.0238   -0.0052    0.0141
            Z    -0.0247    0.0308   -0.0052   -0.0139   -0.0454   -0.0074
 AT. 130 C  X     0.0483    0.0139    0.0186   -0.0343    0.0100    0.0449
            Y    -0.0285    0.0128   -0.0136    0.0238    0.0052    0.0141
            Z    -0.0247   -0.0308   -0.0052    0.0139   -0.0454    0.0074
 AT. 131 C  X    -0.0483   -0.0139   -0.0186   -0.0343    0.0100    0.0449
            Y    -0.0285    0.0128   -0.0136   -0.0238   -0.0052   -0.0141
            Z     0.0247    0.0308    0.0052    0.0139   -0.0454    0.0074
 AT. 132 C  X     0.0483   -0.0139    0.0186   -0.0343   -0.0100    0.0449
            Y     0.0285    0.0128    0.0136   -0.0238    0.0052   -0.0141
            Z     0.0247   -0.0308    0.0052   -0.0139   -0.0454   -0.0074
 AT. 133 C  X    -0.0523    0.0380   -0.0205   -0.0377   -0.0070    0.0373
            Y     0.0304    0.0020    0.0194    0.0287   -0.0108    0.0084
            Z    -0.0248    0.0313   -0.0221   -0.0280   -0.0303    0.0206
 AT. 134 C  X     0.0523    0.0380    0.0205   -0.0377    0.0070    0.0373
            Y    -0.0304    0.0020   -0.0194    0.0287    0.0108    0.0084
            Z    -0.0248   -0.0313   -0.0221    0.0280   -0.0303   -0.0206
 AT. 135 C  X    -0.0523   -0.0380   -0.0205   -0.0377    0.0070    0.0373
            Y    -0.0304    0.0020   -0.0194   -0.0287   -0.0108   -0.0084
            Z     0.0248    0.0313    0.0221    0.0280   -0.0303   -0.0206
 AT. 136 C  X     0.0523   -0.0380    0.0205   -0.0377   -0.0070    0.0373
            Y     0.0304    0.0020    0.0194   -0.0287    0.0108   -0.0084
            Z     0.0248   -0.0313    0.0221   -0.0280   -0.0303    0.0206
 AT. 137 C  X    -0.0571    0.0394    0.0214   -0.0341    0.0017   -0.0164
            Y     0.0295   -0.0076    0.0244    0.0384   -0.0277   -0.0007
            Z    -0.0236    0.0292   -0.0321   -0.0265   -0.0359    0.0328
 AT. 138 C  X     0.0571    0.0394   -0.0214   -0.0341   -0.0017   -0.0164
            Y    -0.0295   -0.0076   -0.0244    0.0384    0.0277   -0.0007
            Z    -0.0236   -0.0292   -0.0321    0.0265   -0.0359   -0.0328
 AT. 139 C  X    -0.0571   -0.0394    0.0214   -0.0341   -0.0017   -0.0164
            Y    -0.0295   -0.0076   -0.0244   -0.0384   -0.0277    0.0007
            Z     0.0236    0.0292    0.0321    0.0265   -0.0359   -0.0328
 AT. 140 C  X     0.0571   -0.0394   -0.0214   -0.0341    0.0017   -0.0164
            Y     0.0295   -0.0076    0.0244   -0.0384    0.0277    0.0007
            Z     0.0236   -0.0292    0.0321   -0.0265   -0.0359    0.0328
 AT. 141 C  X    -0.0753    0.0470    0.0799   -0.0255    0.0216   -0.0881
            Y     0.0132    0.0086    0.0107    0.0593   -0.0573    0.0255
            Z    -0.0298    0.0332   -0.0087   -0.0221   -0.0299    0.0042
 AT. 142 C  X     0.0753    0.0470   -0.0799   -0.0255   -0.0216   -0.0881
            Y    -0.0132    0.0086   -0.0107    0.0593    0.0573    0.0255
            Z    -0.0298   -0.0332   -0.0087    0.0221   -0.0299   -0.0042
 AT. 143 C  X    -0.0753   -0.0470    0.0799   -0.0255   -0.0216   -0.0881
            Y    -0.0132    0.0086   -0.0107   -0.0593   -0.0573   -0.0255
            Z     0.0298    0.0332    0.0087    0.0221   -0.0299   -0.0042
 AT. 144 C  X     0.0753   -0.0470   -0.0799   -0.0255    0.0216   -0.0881
            Y     0.0132    0.0086    0.0107   -0.0593    0.0573   -0.0255
            Z     0.0298   -0.0332    0.0087   -0.0221   -0.0299    0.0042
 AT. 145 O  X    -0.0097    0.0682   -0.0300    0.0398   -0.0121   -0.0035
            Y     0.0348   -0.0070    0.0202    0.0029   -0.0086    0.0222
            Z    -0.0234    0.0018    0.0106   -0.0163    0.0302   -0.0028
 AT. 146 O  X     0.0097    0.0682    0.0300    0.0398    0.0121   -0.0035
            Y    -0.0348   -0.0070   -0.0202    0.0029    0.0086    0.0222
            Z    -0.0234   -0.0018    0.0106    0.0163    0.0302    0.0028
 AT. 147 O  X    -0.0097   -0.0682   -0.0300    0.0398    0.0121   -0.0035
            Y    -0.0348   -0.0070   -0.0202   -0.0029   -0.0086   -0.0222
            Z     0.0234    0.0018   -0.0106    0.0163    0.0302    0.0028
 AT. 148 O  X     0.0097   -0.0682    0.0300    0.0398   -0.0121   -0.0035
            Y     0.0348   -0.0070    0.0202   -0.0029    0.0086   -0.0222
            Z     0.0234   -0.0018   -0.0106   -0.0163    0.0302   -0.0028
 AT. 149 O  X    -0.0392    0.0472    0.0236   -0.0139   -0.0003   -0.0211
            Y     0.0224    0.0037    0.0013    0.0393   -0.0284    0.0257
            Z    -0.0279    0.0034    0.0033    0.0074    0.0345   -0.0028
 AT. 150 O  X     0.0392    0.0472   -0.0236   -0.0139    0.0003   -0.0211
            Y    -0.0224    0.0037   -0.0013    0.0393    0.0284    0.0257
            Z    -0.0279   -0.0034    0.0033   -0.0074    0.0345    0.0028
 AT. 151 O  X    -0.0392   -0.0472    0.0236   -0.0139    0.0003   -0.0211
            Y    -0.0224    0.0037   -0.0013   -0.0393   -0.0284   -0.0257
            Z     0.0279    0.0034   -0.0033   -0.0074    0.0345    0.0028
 AT. 152 O  X     0.0392   -0.0472   -0.0236   -0.0139   -0.0003   -0.0211
            Y     0.0224    0.0037    0.0013   -0.0393    0.0284   -0.0257
            Z     0.0279   -0.0034   -0.0033    0.0074    0.0345   -0.0028
 AT. 153 O  X     0.0274    0.0520   -0.0509    0.0479   -0.0293   -0.0065
            Y     0.0238    0.0017    0.0178    0.0094   -0.0145    0.0234
            Z    -0.0202   -0.0059    0.0267   -0.0334    0.0639   -0.0059
 AT. 154 O  X    -0.0274    0.0520    0.0509    0.0479    0.0293   -0.0065
            Y    -0.0238    0.0017   -0.0178    0.0094    0.0145    0.0234
            Z    -0.0202    0.0059    0.0267    0.0334    0.0639    0.0059
 AT. 155 O  X     0.0274   -0.0520   -0.0509    0.0479    0.0293   -0.0065
            Y    -0.0238    0.0017   -0.0178   -0.0094   -0.0145   -0.0234
            Z     0.0202   -0.0059   -0.0267    0.0334    0.0639    0.0059
 AT. 156 O  X    -0.0274   -0.0520    0.0509    0.0479   -0.0293   -0.0065
            Y     0.0238    0.0017    0.0178   -0.0094    0.0145   -0.0234
            Z     0.0202    0.0059   -0.0267   -0.0334    0.0639   -0.0059
 AT. 157 O  X     0.0232    0.0597   -0.0417    0.0328   -0.0177   -0.0079
            Y     0.0406   -0.0093    0.0233    0.0030    0.0021    0.0160
            Z    -0.0230   -0.0060    0.0165   -0.0225    0.0447   -0.0057
 AT. 158 O  X    -0.0232    0.0597    0.0417    0.0328    0.0177   -0.0079
            Y    -0.0406   -0.0093   -0.0233    0.0030   -0.0021    0.0160
            Z    -0.0230    0.0060    0.0165    0.0225    0.0447    0.0057
 AT. 159 O  X     0.0232   -0.0597   -0.0417    0.0328    0.0177   -0.0079
            Y    -0.0406   -0.0093   -0.0233   -0.0030    0.0021   -0.0160
            Z     0.0230   -0.0060   -0.0165    0.0225    0.0447    0.0057
 AT. 160 O  X    -0.0232   -0.0597    0.0417    0.0328   -0.0177   -0.0079
            Y     0.0406   -0.0093    0.0233   -0.0030   -0.0021   -0.0160
            Z     0.0230    0.0060   -0.0165   -0.0225    0.0447   -0.0057
 AT. 161 O  X    -0.0054    0.0656   -0.0320    0.0202   -0.0100    0.0074
            Y     0.0142   -0.0038    0.0347   -0.0045    0.0128    0.0276
            Z    -0.0171   -0.0005    0.0075   -0.0333    0.0314    0.0063
 AT. 162 O  X     0.0054    0.0656    0.0320    0.0202    0.0100    0.0074
            Y    -0.0142   -0.0038   -0.0347   -0.0045   -0.0128    0.0276
            Z    -0.0171    0.0005    0.0075    0.0333    0.0314   -0.0063
 AT. 163 O  X    -0.0054   -0.0656   -0.0320    0.0202    0.0100    0.0074
            Y    -0.0142   -0.0038   -0.0347    0.0045    0.0128   -0.0276
            Z     0.0171   -0.0005   -0.0075    0.0333    0.0314   -0.0063
 AT. 164 O  X     0.0054   -0.0656    0.0320    0.0202   -0.0100    0.0074
            Y     0.0142   -0.0038    0.0347    0.0045   -0.0128   -0.0276
            Z     0.0171    0.0005   -0.0075   -0.0333    0.0314    0.0063
 AT. 165 O  X    -0.0489    0.0155    0.0410   -0.0274    0.0020   -0.0371
            Y     0.0332   -0.0152    0.0304    0.0409   -0.0280   -0.0072
            Z    -0.0244    0.0255   -0.0451   -0.0184   -0.0556    0.0471
 AT. 166 O  X     0.0489    0.0155   -0.0410   -0.0274   -0.0020   -0.0371
            Y    -0.0332   -0.0152   -0.0304    0.0409    0.0280   -0.0072
            Z    -0.0244   -0.0255   -0.0451    0.0184   -0.0556   -0.0471
 AT. 167 O  X    -0.0489   -0.0155    0.0410   -0.0274   -0.0020   -0.0371
            Y    -0.0332   -0.0152   -0.0304   -0.0409   -0.0280    0.0072
            Z     0.0244    0.0255    0.0451    0.0184   -0.0556   -0.0471
 AT. 168 O  X     0.0489   -0.0155   -0.0410   -0.0274    0.0020   -0.0371
            Y     0.0332   -0.0152    0.0304   -0.0409    0.0280    0.0072
            Z     0.0244   -0.0255    0.0451   -0.0184   -0.0556    0.0471
 AT. 169 O  X    -0.0384   -0.0438    0.0596    0.0398   -0.0569   -0.0166
            Y     0.0314    0.0041    0.0255    0.0008   -0.0047   -0.0251
            Z    -0.0212    0.0316   -0.0048   -0.0589   -0.0308   -0.0474
 AT. 170 O  X     0.0384   -0.0438   -0.0596    0.0398    0.0569   -0.0166
            Y    -0.0314    0.0041   -0.0255    0.0008    0.0047   -0.0251
            Z    -0.0212   -0.0316   -0.0048    0.0589   -0.0308    0.0474
 AT. 171 O  X    -0.0384    0.0438    0.0596    0.0398    0.0569   -0.0166
            Y    -0.0314    0.0041   -0.0255   -0.0008   -0.0047    0.0251
            Z     0.0212    0.0316    0.0048    0.0589   -0.0308    0.0474
 AT. 172 O  X     0.0384    0.0438   -0.0596    0.0398   -0.0569   -0.0166
            Y     0.0314    0.0041    0.0255   -0.0008    0.0047    0.0251
            Z     0.0212   -0.0316    0.0048   -0.0589   -0.0308   -0.0474
 AT. 173 O  X    -0.0479    0.0056   -0.0477   -0.0554   -0.0020    0.0810
            Y     0.0287    0.0133    0.0133    0.0183    0.0073    0.0247
            Z    -0.0250    0.0308   -0.0060   -0.0135   -0.0483   -0.0095
 AT. 174 O  X     0.0479    0.0056    0.0477   -0.0554    0.0020    0.0810
            Y    -0.0287    0.0133   -0.0133    0.0183   -0.0073    0.0247
            Z    -0.0250   -0.0308   -0.0060    0.0135   -0.0483    0.0095
 AT. 175 O  X    -0.0479   -0.0056   -0.0477   -0.0554    0.0020    0.0810
            Y    -0.0287    0.0133   -0.0133   -0.0183    0.0073   -0.0247
            Z     0.0250    0.0308    0.0060    0.0135   -0.0483    0.0095
 AT. 176 O  X     0.0479   -0.0056    0.0477   -0.0554   -0.0020    0.0810
            Y     0.0287    0.0133    0.0133   -0.0183   -0.0073   -0.0247
            Z     0.0250   -0.0308    0.0060   -0.0135   -0.0483   -0.0095
 AT. 177 O  X    -0.0496    0.0373   -0.0399   -0.0381   -0.0094    0.0615
            Y     0.0337   -0.0104    0.0290    0.0227   -0.0023    0.0074
            Z    -0.0207    0.0269   -0.0494   -0.0315   -0.0313    0.0584
 AT. 178 O  X     0.0496    0.0373    0.0399   -0.0381    0.0094    0.0615
            Y    -0.0337   -0.0104   -0.0290    0.0227    0.0023    0.0074
            Z    -0.0207   -0.0269   -0.0494    0.0315   -0.0313   -0.0584
 AT. 179 O  X    -0.0496   -0.0373   -0.0399   -0.0381    0.0094    0.0615
            Y    -0.0337   -0.0104   -0.0290   -0.0227   -0.0023   -0.0074
            Z     0.0207    0.0269    0.0494    0.0315   -0.0313   -0.0584
 AT. 180 O  X     0.0496   -0.0373    0.0399   -0.0381   -0.0094    0.0615
            Y     0.0337   -0.0104    0.0290   -0.0227    0.0023   -0.0074
            Z     0.0207   -0.0269    0.0494   -0.0315   -0.0313    0.0584
 AT. 181 O  X    -0.0653    0.0470    0.0395   -0.0346    0.0086   -0.0407
            Y     0.0186    0.0105    0.0090    0.0358   -0.0366    0.0151
            Z    -0.0306    0.0337   -0.0021   -0.0253   -0.0237   -0.0060
 AT. 182 O  X     0.0653    0.0470   -0.0395   -0.0346   -0.0086   -0.0407
            Y    -0.0186    0.0105   -0.0090    0.0358    0.0366    0.0151
            Z    -0.0306   -0.0337   -0.0021    0.0253   -0.0237    0.0060
 AT. 183 O  X    -0.0653   -0.0470    0.0395   -0.0346   -0.0086   -0.0407
            Y    -0.0186    0.0105   -0.0090   -0.0358   -0.0366   -0.0151
            Z     0.0306    0.0337    0.0021    0.0253   -0.0237    0.0060
 AT. 184 O  X     0.0653   -0.0470   -0.0395   -0.0346    0.0086   -0.0407
            Y     0.0186    0.0105    0.0090   -0.0358    0.0366   -0.0151
            Z     0.0306   -0.0337    0.0021   -0.0253   -0.0237   -0.0060

 FREQ(CM**-1)     41.38     44.40     47.15     49.39     55.83     57.37

 AT.   1 H  X    -0.0027   -0.0338    0.0212   -0.0726   -0.0200   -0.0143
            Y    -0.0059    0.0062    0.0116   -0.0106   -0.0219   -0.0213
            Z    -0.0163   -0.0155    0.0184   -0.0061   -0.0093   -0.0118
 AT.   2 H  X     0.0027   -0.0338   -0.0212    0.0726   -0.0200   -0.0143
            Y     0.0059    0.0062   -0.0116    0.0106   -0.0219   -0.0213
            Z    -0.0163    0.0155    0.0184   -0.0061    0.0093    0.0118
 AT.   3 H  X     0.0027    0.0338    0.0212    0.0726   -0.0200   -0.0143
            Y    -0.0059    0.0062   -0.0116   -0.0106    0.0219    0.0213
            Z    -0.0163   -0.0155   -0.0184   -0.0061    0.0093    0.0118
 AT.   4 H  X    -0.0027    0.0338   -0.0212   -0.0726   -0.0200   -0.0143
            Y     0.0059    0.0062    0.0116    0.0106    0.0219    0.0213
            Z    -0.0163    0.0155   -0.0184   -0.0061   -0.0093   -0.0118
 AT.   5 H  X    -0.0542    0.0689    0.0405    0.0291    0.0372   -0.0379
            Y    -0.0016   -0.0143   -0.0053   -0.0094   -0.0332   -0.0161
            Z     0.0078   -0.0423   -0.0259    0.0073   -0.0263    0.0203
 AT.   6 H  X     0.0542    0.0689   -0.0405   -0.0291    0.0372   -0.0379
            Y     0.0016   -0.0143    0.0053    0.0094   -0.0332   -0.0161
            Z     0.0078    0.0423   -0.0259    0.0073    0.0263   -0.0203
 AT.   7 H  X     0.0542   -0.0689    0.0405   -0.0291    0.0372   -0.0379
            Y    -0.0016   -0.0143    0.0053   -0.0094    0.0332    0.0161
            Z     0.0078   -0.0423    0.0259    0.0073    0.0263   -0.0203
 AT.   8 H  X    -0.0542   -0.0689   -0.0405    0.0291    0.0372   -0.0379
            Y     0.0016   -0.0143   -0.0053    0.0094    0.0332    0.0161
            Z     0.0078    0.0423    0.0259    0.0073   -0.0263    0.0203
 AT.   9 H  X    -0.0486    0.0253    0.0249    0.0317    0.0018   -0.0057
            Y     0.0116    0.0096   -0.0170    0.0092   -0.0186   -0.0442
            Z    -0.0120   -0.0111   -0.0059    0.0067   -0.0048   -0.0044
 AT.  10 H  X     0.0486    0.0253   -0.0249   -0.0317    0.0018   -0.0057
            Y    -0.0116    0.0096    0.0170   -0.0092   -0.0186   -0.0442
            Z    -0.0120    0.0111   -0.0059    0.0067    0.0048    0.0044
 AT.  11 H  X     0.0486   -0.0253    0.0249   -0.0317    0.0018   -0.0057
            Y     0.0116    0.0096    0.0170    0.0092    0.0186    0.0442
            Z    -0.0120   -0.0111    0.0059    0.0067    0.0048    0.0044
 AT.  12 H  X    -0.0486   -0.0253   -0.0249    0.0317    0.0018   -0.0057
            Y    -0.0116    0.0096   -0.0170   -0.0092    0.0186    0.0442
            Z    -0.0120    0.0111    0.0059    0.0067   -0.0048   -0.0044
 AT.  13 H  X    -0.0290    0.0041    0.0260   -0.0241   -0.0048    0.0053
            Y    -0.0046   -0.0040    0.0006   -0.0118   -0.0297    0.0027
            Z    -0.0445    0.0145    0.0107    0.0424   -0.0019    0.0372
 AT.  14 H  X     0.0290    0.0041   -0.0260    0.0241   -0.0048    0.0053
            Y     0.0046   -0.0040   -0.0006    0.0118   -0.0297    0.0027
            Z    -0.0445   -0.0145    0.0107    0.0424    0.0019   -0.0372
 AT.  15 H  X     0.0290   -0.0041    0.0260    0.0241   -0.0048    0.0053
            Y    -0.0046   -0.0040   -0.0006   -0.0118    0.0297   -0.0027
            Z    -0.0445    0.0145   -0.0107    0.0424    0.0019   -0.0372
 AT.  16 H  X    -0.0290   -0.0041   -0.0260   -0.0241   -0.0048    0.0053
            Y     0.0046   -0.0040    0.0006    0.0118    0.0297   -0.0027
            Z    -0.0445   -0.0145   -0.0107    0.0424   -0.0019    0.0372
 AT.  17 H  X    -0.0085   -0.0011    0.0160   -0.0364    0.0054   -0.0397
            Y    -0.0083    0.0081    0.0083   -0.0051   -0.0231   -0.0011
            Z    -0.0319   -0.0008   -0.0015    0.0303   -0.0047    0.0216
 AT.  18 H  X     0.0085   -0.0011   -0.0160    0.0364    0.0054   -0.0397
            Y     0.0083    0.0081   -0.0083    0.0051   -0.0231   -0.0011
            Z    -0.0319    0.0008   -0.0015    0.0303    0.0047   -0.0216
 AT.  19 H  X     0.0085    0.0011    0.0160    0.0364    0.0054   -0.0397
            Y    -0.0083    0.0081   -0.0083   -0.0051    0.0231    0.0011
            Z    -0.0319   -0.0008    0.0015    0.0303    0.0047   -0.0216
 AT.  20 H  X    -0.0085    0.0011   -0.0160   -0.0364    0.0054   -0.0397
            Y     0.0083    0.0081    0.0083    0.0051    0.0231    0.0011
            Z    -0.0319    0.0008    0.0015    0.0303   -0.0047    0.0216
 AT.  21 H  X    -0.0321    0.0185    0.0266   -0.0089    0.0092   -0.0217
            Y    -0.0093    0.0235    0.0011    0.0167   -0.0032   -0.0471
            Z     0.0039   -0.0300   -0.0174   -0.0090   -0.0036   -0.0235
 AT.  22 H  X     0.0321    0.0185   -0.0266    0.0089    0.0092   -0.0217
            Y     0.0093    0.0235   -0.0011   -0.0167   -0.0032   -0.0471
            Z     0.0039    0.0300   -0.0174   -0.0090    0.0036    0.0235
 AT.  23 H  X     0.0321   -0.0185    0.0266    0.0089    0.0092   -0.0217
            Y    -0.0093    0.0235   -0.0011    0.0167    0.0032    0.0471
            Z     0.0039   -0.0300    0.0174   -0.0090    0.0036    0.0235
 AT.  24 H  X    -0.0321   -0.0185   -0.0266   -0.0089    0.0092   -0.0217
            Y     0.0093    0.0235    0.0011   -0.0167    0.0032    0.0471
            Z     0.0039    0.0300    0.0174   -0.0090   -0.0036   -0.0235
 AT.  25 H  X    -0.0495    0.0306    0.0329    0.0163    0.0070   -0.0073
            Y     0.0106   -0.0325   -0.0139   -0.0222   -0.0454   -0.0043
            Z    -0.0198   -0.0316   -0.0125    0.0218   -0.0246    0.0160
 AT.  26 H  X     0.0495    0.0306   -0.0329   -0.0163    0.0070   -0.0073
            Y    -0.0106   -0.0325    0.0139    0.0222   -0.0454   -0.0043
            Z    -0.0198    0.0316   -0.0125    0.0218    0.0246   -0.0160
 AT.  27 H  X     0.0495   -0.0306    0.0329   -0.0163    0.0070   -0.0073
            Y     0.0106   -0.0325    0.0139   -0.0222    0.0454    0.0043
            Z    -0.0198   -0.0316    0.0125    0.0218    0.0246   -0.0160
 AT.  28 H  X    -0.0495   -0.0306   -0.0329    0.0163    0.0070   -0.0073
            Y    -0.0106   -0.0325   -0.0139    0.0222    0.0454    0.0043
            Z    -0.0198    0.0316    0.0125    0.0218   -0.0246    0.0160
 AT.  29 H  X    -0.0590    0.0225    0.0305    0.0330   -0.0059    0.0006
            Y    -0.0010   -0.0184   -0.0103   -0.0054   -0.0472   -0.0056
            Z    -0.0158   -0.0272   -0.0115    0.0134   -0.0203    0.0087
 AT.  30 H  X     0.0590    0.0225   -0.0305   -0.0330   -0.0059    0.0006
            Y     0.0010   -0.0184    0.0103    0.0054   -0.0472   -0.0056
            Z    -0.0158    0.0272   -0.0115    0.0134    0.0203   -0.0087
 AT.  31 H  X     0.0590   -0.0225    0.0305   -0.0330   -0.0059    0.0006
            Y    -0.0010   -0.0184    0.0103   -0.0054    0.0472    0.0056
            Z    -0.0158   -0.0272    0.0115    0.0134    0.0203   -0.0087
 AT.  32 H  X    -0.0590   -0.0225   -0.0305    0.0330   -0.0059    0.0006
            Y     0.0010   -0.0184   -0.0103    0.0054    0.0472    0.0056
            Z    -0.0158    0.0272    0.0115    0.0134   -0.0203    0.0087
 AT.  33 H  X    -0.0685   -0.0049    0.0341    0.0067   -0.0309    0.0404
            Y     0.0048   -0.0018   -0.0130    0.0130   -0.0318   -0.0339
            Z    -0.0066   -0.0051   -0.0058    0.0036    0.0102   -0.0124
 AT.  34 H  X     0.0685   -0.0049   -0.0341   -0.0067   -0.0309    0.0404
            Y    -0.0048   -0.0018    0.0130   -0.0130   -0.0318   -0.0339
            Z    -0.0066    0.0051   -0.0058    0.0036   -0.0102    0.0124
 AT.  35 H  X     0.0685    0.0049    0.0341   -0.0067   -0.0309    0.0404
            Y     0.0048   -0.0018    0.0130    0.0130    0.0318    0.0339
            Z    -0.0066   -0.0051    0.0058    0.0036   -0.0102    0.0124
 AT.  36 H  X    -0.0685    0.0049   -0.0341    0.0067   -0.0309    0.0404
            Y    -0.0048   -0.0018   -0.0130   -0.0130    0.0318    0.0339
            Z    -0.0066    0.0051    0.0058    0.0036    0.0102   -0.0124
 AT.  37 H  X    -0.0527   -0.0740    0.0123   -0.0579   -0.0383    0.0542
            Y    -0.0026   -0.0200   -0.0201   -0.0008   -0.0339   -0.0116
            Z    -0.0253   -0.0314    0.0012   -0.0013   -0.0291    0.0028
 AT.  38 H  X     0.0527   -0.0740   -0.0123    0.0579   -0.0383    0.0542
            Y     0.0026   -0.0200    0.0201    0.0008   -0.0339   -0.0116
            Z    -0.0253    0.0314    0.0012   -0.0013    0.0291   -0.0028
 AT.  39 H  X     0.0527    0.0740    0.0123    0.0579   -0.0383    0.0542
            Y    -0.0026   -0.0200    0.0201   -0.0008    0.0339    0.0116
            Z    -0.0253   -0.0314   -0.0012   -0.0013    0.0291   -0.0028
 AT.  40 H  X    -0.0527    0.0740   -0.0123   -0.0579   -0.0383    0.0542
            Y     0.0026   -0.0200   -0.0201    0.0008    0.0339    0.0116
            Z    -0.0253    0.0314   -0.0012   -0.0013   -0.0291    0.0028
 AT.  41 H  X    -0.0816   -0.0242    0.0410   -0.0127   -0.0731    0.0871
            Y     0.0056   -0.0214   -0.0148   -0.0100   -0.0413   -0.0142
            Z    -0.0347   -0.0116    0.0151    0.0144   -0.0456    0.0157
 AT.  42 H  X     0.0816   -0.0242   -0.0410    0.0127   -0.0731    0.0871
            Y    -0.0056   -0.0214    0.0148    0.0100   -0.0413   -0.0142
            Z    -0.0347    0.0116    0.0151    0.0144    0.0456   -0.0157
 AT.  43 H  X     0.0816    0.0242    0.0410    0.0127   -0.0731    0.0871
            Y     0.0056   -0.0214    0.0148   -0.0100    0.0413    0.0142
            Z    -0.0347   -0.0116   -0.0151    0.0144    0.0456   -0.0157
 AT.  44 H  X    -0.0816    0.0242   -0.0410   -0.0127   -0.0731    0.0871
            Y    -0.0056   -0.0214   -0.0148    0.0100    0.0413    0.0142
            Z    -0.0347    0.0116   -0.0151    0.0144   -0.0456    0.0157
 AT.  45 H  X    -0.0761   -0.0299    0.0359   -0.0180   -0.0654    0.0799
            Y    -0.0096   -0.0357   -0.0093   -0.0200   -0.0751    0.0231
            Z    -0.0076   -0.0713   -0.0137   -0.0393   -0.0199   -0.0078
 AT.  46 H  X     0.0761   -0.0299   -0.0359    0.0180   -0.0654    0.0799
            Y     0.0096   -0.0357    0.0093    0.0200   -0.0751    0.0231
            Z    -0.0076    0.0713   -0.0137   -0.0393    0.0199    0.0078
 AT.  47 H  X     0.0761    0.0299    0.0359    0.0180   -0.0654    0.0799
            Y    -0.0096   -0.0357    0.0093   -0.0200    0.0751   -0.0231
            Z    -0.0076   -0.0713    0.0137   -0.0393    0.0199    0.0078
 AT.  48 H  X    -0.0761    0.0299   -0.0359   -0.0180   -0.0654    0.0799
            Y     0.0096   -0.0357   -0.0093    0.0200    0.0751   -0.0231
            Z    -0.0076    0.0713    0.0137   -0.0393   -0.0199   -0.0078
 AT.  49 H  X    -0.0394   -0.0672   -0.0377    0.0275    0.0510   -0.0305
            Y     0.0033    0.0230    0.0124    0.0024   -0.0059    0.0368
            Z     0.0469    0.0292    0.0359    0.0070    0.0141    0.0183
 AT.  50 H  X     0.0394   -0.0672    0.0377   -0.0275    0.0510   -0.0305
            Y    -0.0033    0.0230   -0.0124   -0.0024   -0.0059    0.0368
            Z     0.0469   -0.0292    0.0359    0.0070   -0.0141   -0.0183
 AT.  51 H  X     0.0394    0.0672   -0.0377   -0.0275    0.0510   -0.0305
            Y     0.0033    0.0230   -0.0124    0.0024    0.0059   -0.0368
            Z     0.0469    0.0292   -0.0359    0.0070   -0.0141   -0.0183
 AT.  52 H  X    -0.0394    0.0672    0.0377    0.0275    0.0510   -0.0305
            Y    -0.0033    0.0230    0.0124   -0.0024    0.0059   -0.0368
            Z     0.0469   -0.0292   -0.0359    0.0070    0.0141    0.0183
 AT.  53 H  X    -0.0038   -0.0039   -0.0652   -0.0035    0.0392    0.0076
            Y    -0.0254   -0.0252   -0.0075   -0.0175   -0.0114   -0.0004
            Z     0.0171   -0.0104    0.0042   -0.0066   -0.0018   -0.0175
 AT.  54 H  X     0.0038   -0.0039    0.0652    0.0035    0.0392    0.0076
            Y     0.0254   -0.0252    0.0075    0.0175   -0.0114   -0.0004
            Z     0.0171    0.0104    0.0042   -0.0066    0.0018    0.0175
 AT.  55 H  X     0.0038    0.0039   -0.0652    0.0035    0.0392    0.0076
            Y    -0.0254   -0.0252    0.0075   -0.0175    0.0114    0.0004
            Z     0.0171   -0.0104   -0.0042   -0.0066    0.0018    0.0175
 AT.  56 H  X    -0.0038    0.0039    0.0652   -0.0035    0.0392    0.0076
            Y     0.0254   -0.0252   -0.0075    0.0175    0.0114    0.0004
            Z     0.0171    0.0104   -0.0042   -0.0066   -0.0018   -0.0175
 AT.  57 H  X    -0.0333   -0.0314   -0.0170   -0.0448    0.0055    0.0292
            Y    -0.0070   -0.0023   -0.0112    0.0120   -0.0120   -0.0160
            Z    -0.0039   -0.0198   -0.0248   -0.0012    0.0096   -0.0162
 AT.  58 H  X     0.0333   -0.0314    0.0170    0.0448    0.0055    0.0292
            Y     0.0070   -0.0023    0.0112   -0.0120   -0.0120   -0.0160
            Z    -0.0039    0.0198   -0.0248   -0.0012   -0.0096    0.0162
 AT.  59 H  X     0.0333    0.0314   -0.0170    0.0448    0.0055    0.0292
            Y    -0.0070   -0.0023    0.0112    0.0120    0.0120    0.0160
            Z    -0.0039   -0.0198    0.0248   -0.0012   -0.0096    0.0162
 AT.  60 H  X    -0.0333    0.0314    0.0170   -0.0448    0.0055    0.0292
            Y     0.0070   -0.0023   -0.0112   -0.0120    0.0120    0.0160
            Z    -0.0039    0.0198    0.0248   -0.0012    0.0096   -0.0162
 AT.  61 H  X    -0.0313   -0.0463   -0.0076   -0.0032    0.0197   -0.0260
            Y     0.0204    0.0416    0.0543   -0.0178   -0.0337    0.0378
            Z     0.0359    0.0123    0.0767   -0.0081   -0.0252   -0.0230
 AT.  62 H  X     0.0313   -0.0463    0.0076    0.0032    0.0197   -0.0260
            Y    -0.0204    0.0416   -0.0543    0.0178   -0.0337    0.0378
            Z     0.0359   -0.0123    0.0767   -0.0081    0.0252    0.0230
 AT.  63 H  X     0.0313    0.0463   -0.0076    0.0032    0.0197   -0.0260
            Y     0.0204    0.0416   -0.0543   -0.0178    0.0337   -0.0378
            Z     0.0359    0.0123   -0.0767   -0.0081    0.0252    0.0230
 AT.  64 H  X    -0.0313    0.0463    0.0076   -0.0032    0.0197   -0.0260
            Y    -0.0204    0.0416    0.0543    0.0178    0.0337   -0.0378
            Z     0.0359   -0.0123   -0.0767   -0.0081   -0.0252   -0.0230
 AT.  65 H  X    -0.0446   -0.0602   -0.0756    0.0222    0.0551   -0.0230
            Y    -0.0032    0.0116    0.0337   -0.0200   -0.0357    0.0078
            Z     0.0499    0.0304    0.0802   -0.0029   -0.0177   -0.0013
 AT.  66 H  X     0.0446   -0.0602    0.0756   -0.0222    0.0551   -0.0230
            Y     0.0032    0.0116   -0.0337    0.0200   -0.0357    0.0078
            Z     0.0499   -0.0304    0.0802   -0.0029    0.0177    0.0013
 AT.  67 H  X     0.0446    0.0602   -0.0756   -0.0222    0.0551   -0.0230
            Y    -0.0032    0.0116   -0.0337   -0.0200    0.0357   -0.0078
            Z     0.0499    0.0304   -0.0802   -0.0029    0.0177    0.0013
 AT.  68 H  X    -0.0446    0.0602    0.0756    0.0222    0.0551   -0.0230
            Y     0.0032    0.0116    0.0337    0.0200    0.0357   -0.0078
            Z     0.0499   -0.0304   -0.0802   -0.0029   -0.0177   -0.0013
 AT.  69 H  X    -0.0343   -0.0450   -0.0577    0.0076    0.0398   -0.0211
            Y    -0.0303   -0.0234   -0.0244    0.0212    0.0021   -0.0097
            Z     0.0303    0.0124    0.0045    0.0089    0.0039   -0.0189
 AT.  70 H  X     0.0343   -0.0450    0.0577   -0.0076    0.0398   -0.0211
            Y     0.0303   -0.0234    0.0244   -0.0212    0.0021   -0.0097
            Z     0.0303   -0.0124    0.0045    0.0089   -0.0039    0.0189
 AT.  71 H  X     0.0343    0.0450   -0.0577   -0.0076    0.0398   -0.0211
            Y    -0.0303   -0.0234    0.0244    0.0212   -0.0021    0.0097
            Z     0.0303    0.0124   -0.0045    0.0089   -0.0039    0.0189
 AT.  72 H  X    -0.0343    0.0450    0.0577    0.0076    0.0398   -0.0211
            Y     0.0303   -0.0234   -0.0244   -0.0212   -0.0021    0.0097
            Z     0.0303   -0.0124   -0.0045    0.0089    0.0039   -0.0189
 AT.  73 H  X    -0.0226   -0.0319   -0.0309   -0.0230    0.0171   -0.0024
            Y    -0.0167   -0.0070    0.0135   -0.0265   -0.0338    0.0208
            Z    -0.0022   -0.0396    0.0350   -0.0212   -0.0175   -0.0327
 AT.  74 H  X     0.0226   -0.0319    0.0309    0.0230    0.0171   -0.0024
            Y     0.0167   -0.0070   -0.0135    0.0265   -0.0338    0.0208
            Z    -0.0022    0.0396    0.0350   -0.0212    0.0175    0.0327
 AT.  75 H  X     0.0226    0.0319   -0.0309    0.0230    0.0171   -0.0024
            Y    -0.0167   -0.0070   -0.0135   -0.0265    0.0338   -0.0208
            Z    -0.0022   -0.0396   -0.0350   -0.0212    0.0175    0.0327
 AT.  76 H  X    -0.0226    0.0319    0.0309   -0.0230    0.0171   -0.0024
            Y     0.0167   -0.0070    0.0135    0.0265    0.0338   -0.0208
            Z    -0.0022    0.0396   -0.0350   -0.0212   -0.0175   -0.0327
 AT.  77 H  X    -0.0303   -0.0401   -0.0153   -0.0576   -0.0040    0.0229
            Y    -0.0185   -0.0065    0.0050   -0.0075   -0.0208    0.0144
            Z     0.0030   -0.0360    0.0115   -0.0340   -0.0204   -0.0306
 AT.  78 H  X     0.0303   -0.0401    0.0153    0.0576   -0.0040    0.0229
            Y     0.0185   -0.0065   -0.0050    0.0075   -0.0208    0.0144
            Z     0.0030    0.0360    0.0115   -0.0340    0.0204    0.0306
 AT.  79 H  X     0.0303    0.0401   -0.0153    0.0576   -0.0040    0.0229
            Y    -0.0185   -0.0065   -0.0050   -0.0075    0.0208   -0.0144
            Z     0.0030   -0.0360   -0.0115   -0.0340    0.0204    0.0306
 AT.  80 H  X    -0.0303    0.0401    0.0153   -0.0576   -0.0040    0.0229
            Y     0.0185   -0.0065    0.0050    0.0075    0.0208   -0.0144
            Z     0.0030    0.0360   -0.0115   -0.0340   -0.0204   -0.0306
 AT.  81 H  X    -0.0181   -0.0431    0.0291   -0.0831   -0.0301   -0.0124
            Y    -0.0025    0.0169    0.0052    0.0390    0.0048   -0.0001
            Z    -0.0020   -0.0261   -0.0322    0.0009    0.0106   -0.0054
 AT.  82 H  X     0.0181   -0.0431   -0.0291    0.0831   -0.0301   -0.0124
            Y     0.0025    0.0169   -0.0052   -0.0390    0.0048   -0.0001
            Z    -0.0020    0.0261   -0.0322    0.0009   -0.0106    0.0054
 AT.  83 H  X     0.0181    0.0431    0.0291    0.0831   -0.0301   -0.0124
            Y    -0.0025    0.0169   -0.0052    0.0390   -0.0048    0.0001
            Z    -0.0020   -0.0261    0.0322    0.0009   -0.0106    0.0054
 AT.  84 H  X    -0.0181    0.0431   -0.0291   -0.0831   -0.0301   -0.0124
            Y     0.0025    0.0169    0.0052   -0.0390   -0.0048    0.0001
            Z    -0.0020    0.0261    0.0322    0.0009    0.0106   -0.0054
 AT.  85 H  X    -0.0015   -0.0377    0.0844   -0.0834   -0.0544   -0.0542
            Y     0.0250    0.0253    0.0168    0.0071   -0.0343   -0.0426
            Z     0.0245   -0.0138    0.0047   -0.0149   -0.0173   -0.0493
 AT.  86 H  X     0.0015   -0.0377   -0.0844    0.0834   -0.0544   -0.0542
            Y    -0.0250    0.0253   -0.0168   -0.0071   -0.0343   -0.0426
            Z     0.0245    0.0138    0.0047   -0.0149    0.0173    0.0493
 AT.  87 H  X     0.0015    0.0377    0.0844    0.0834   -0.0544   -0.0542
            Y     0.0250    0.0253   -0.0168    0.0071    0.0343    0.0426
            Z     0.0245   -0.0138   -0.0047   -0.0149    0.0173    0.0493
 AT.  88 H  X    -0.0015    0.0377   -0.0844   -0.0834   -0.0544   -0.0542
            Y    -0.0250    0.0253    0.0168   -0.0071    0.0343    0.0426
            Z     0.0245    0.0138   -0.0047   -0.0149   -0.0173   -0.0493
 AT.  89 H  X    -0.0079   -0.0405    0.0807   -0.1020   -0.0544   -0.0463
            Y     0.0229    0.0269    0.0040   -0.0020   -0.0302   -0.0354
            Z     0.0104   -0.0264    0.0327   -0.0337   -0.0267   -0.0435
 AT.  90 H  X     0.0079   -0.0405   -0.0807    0.1020   -0.0544   -0.0463
            Y    -0.0229    0.0269   -0.0040    0.0020   -0.0302   -0.0354
            Z     0.0104    0.0264    0.0327   -0.0337    0.0267    0.0435
 AT.  91 H  X     0.0079    0.0405    0.0807    0.1020   -0.0544   -0.0463
            Y     0.0229    0.0269   -0.0040   -0.0020    0.0302    0.0354
            Z     0.0104   -0.0264   -0.0327   -0.0337    0.0267    0.0435
 AT.  92 H  X    -0.0079    0.0405   -0.0807   -0.1020   -0.0544   -0.0463
            Y    -0.0229    0.0269    0.0040    0.0020    0.0302    0.0354
            Z     0.0104    0.0264   -0.0327   -0.0337   -0.0267   -0.0435
 AT.  93 H  X    -0.0118   -0.0429    0.0746   -0.1053   -0.0519   -0.0399
            Y     0.0328    0.0302    0.0206    0.0153   -0.0369   -0.0524
            Z    -0.0029   -0.0325   -0.0034   -0.0176   -0.0044   -0.0119
 AT.  94 H  X     0.0118   -0.0429   -0.0746    0.1053   -0.0519   -0.0399
            Y    -0.0328    0.0302   -0.0206   -0.0153   -0.0369   -0.0524
            Z    -0.0029    0.0325   -0.0034   -0.0176    0.0044    0.0119
 AT.  95 H  X     0.0118    0.0429    0.0746    0.1053   -0.0519   -0.0399
            Y     0.0328    0.0302   -0.0206    0.0153    0.0369    0.0524
            Z    -0.0029   -0.0325    0.0034   -0.0176    0.0044    0.0119
 AT.  96 H  X    -0.0118    0.0429   -0.0746   -0.1053   -0.0519   -0.0399
            Y    -0.0328    0.0302    0.0206   -0.0153    0.0369    0.0524
            Z    -0.0029    0.0325    0.0034   -0.0176   -0.0044   -0.0119
 AT.  97 C  X    -0.0205    0.0006    0.0219   -0.0306   -0.0011   -0.0132
            Y    -0.0067    0.0071    0.0035   -0.0029   -0.0214   -0.0093
            Z    -0.0283   -0.0003    0.0013    0.0248   -0.0028    0.0172
 AT.  98 C  X     0.0205    0.0006   -0.0219    0.0306   -0.0011   -0.0132
            Y     0.0067    0.0071   -0.0035    0.0029   -0.0214   -0.0093
            Z    -0.0283    0.0003    0.0013    0.0248    0.0028   -0.0172
 AT.  99 C  X     0.0205   -0.0006    0.0219    0.0306   -0.0011   -0.0132
            Y    -0.0067    0.0071   -0.0035   -0.0029    0.0214    0.0093
            Z    -0.0283   -0.0003   -0.0013    0.0248    0.0028   -0.0172
 AT. 100 C  X    -0.0205   -0.0006   -0.0219   -0.0306   -0.0011   -0.0132
            Y     0.0067    0.0071    0.0035    0.0029    0.0214    0.0093
            Z    -0.0283    0.0003   -0.0013    0.0248   -0.0028    0.0172
 AT. 101 C  X    -0.0384    0.0182    0.0295   -0.0059    0.0026   -0.0031
            Y    -0.0045    0.0063   -0.0028    0.0030   -0.0176   -0.0299
            Z    -0.0117   -0.0170   -0.0088    0.0071   -0.0040   -0.0042
 AT. 102 C  X     0.0384    0.0182   -0.0295    0.0059    0.0026   -0.0031
            Y     0.0045    0.0063    0.0028   -0.0030   -0.0176   -0.0299
            Z    -0.0117    0.0170   -0.0088    0.0071    0.0040    0.0042
 AT. 103 C  X     0.0384   -0.0182    0.0295    0.0059    0.0026   -0.0031
            Y    -0.0045    0.0063    0.0028    0.0030    0.0176    0.0299
            Z    -0.0117   -0.0170    0.0088    0.0071    0.0040    0.0042
 AT. 104 C  X    -0.0384   -0.0182   -0.0295   -0.0059    0.0026   -0.0031
            Y     0.0045    0.0063   -0.0028   -0.0030    0.0176    0.0299
            Z    -0.0117    0.0170    0.0088    0.0071   -0.0040   -0.0042
 AT. 105 C  X    -0.0510    0.0360    0.0345    0.0181    0.0109   -0.0115
            Y     0.0018   -0.0119   -0.0081   -0.0081   -0.0323   -0.0182
            Z    -0.0143   -0.0273   -0.0125    0.0133   -0.0187    0.0078
 AT. 106 C  X     0.0510    0.0360   -0.0345   -0.0181    0.0109   -0.0115
            Y    -0.0018   -0.0119    0.0081    0.0081   -0.0323   -0.0182
            Z    -0.0143    0.0273   -0.0125    0.0133    0.0187   -0.0078
 AT. 107 C  X     0.0510   -0.0360    0.0345   -0.0181    0.0109   -0.0115
            Y     0.0018   -0.0119    0.0081   -0.0081    0.0323    0.0182
            Z    -0.0143   -0.0273    0.0125    0.0133    0.0187   -0.0078
 AT. 108 C  X    -0.0510   -0.0360   -0.0345    0.0181    0.0109   -0.0115
            Y    -0.0018   -0.0119   -0.0081    0.0081    0.0323    0.0182
            Z    -0.0143    0.0273    0.0125    0.0133   -0.0187    0.0078
 AT. 109 C  X    -0.0574    0.0247    0.0326    0.0257   -0.0027    0.0022
            Y     0.0019   -0.0107   -0.0111   -0.0008   -0.0368   -0.0213
            Z    -0.0118   -0.0220   -0.0108    0.0098   -0.0123    0.0018
 AT. 110 C  X     0.0574    0.0247   -0.0326   -0.0257   -0.0027    0.0022
            Y    -0.0019   -0.0107    0.0111    0.0008   -0.0368   -0.0213
            Z    -0.0118    0.0220   -0.0108    0.0098    0.0123   -0.0018
 AT. 111 C  X     0.0574   -0.0247    0.0326   -0.0257   -0.0027    0.0022
            Y     0.0019   -0.0107    0.0111   -0.0008    0.0368    0.0213
            Z    -0.0118   -0.0220    0.0108    0.0098    0.0123   -0.0018
 AT. 112 C  X    -0.0574   -0.0247   -0.0326    0.0257   -0.0027    0.0022
            Y    -0.0019   -0.0107   -0.0111    0.0008    0.0368    0.0213
            Z    -0.0118    0.0220    0.0108    0.0098   -0.0123    0.0018
 AT. 113 C  X    -0.0619    0.0066    0.0346    0.0088   -0.0198    0.0331
            Y     0.0020   -0.0102   -0.0115    0.0009   -0.0370   -0.0232
            Z    -0.0129   -0.0151   -0.0073    0.0068   -0.0011   -0.0088
 AT. 114 C  X     0.0619    0.0066   -0.0346   -0.0088   -0.0198    0.0331
            Y    -0.0020   -0.0102    0.0115   -0.0009   -0.0370   -0.0232
            Z    -0.0129    0.0151   -0.0073    0.0068    0.0011    0.0088
 AT. 115 C  X     0.0619   -0.0066    0.0346   -0.0088   -0.0198    0.0331
            Y     0.0020   -0.0102    0.0115    0.0009    0.0370    0.0232
            Z    -0.0129   -0.0151    0.0073    0.0068    0.0011    0.0088
 AT. 116 C  X    -0.0619   -0.0066   -0.0346    0.0088   -0.0198    0.0331
            Y    -0.0020   -0.0102   -0.0115   -0.0009    0.0370    0.0232
            Z    -0.0129    0.0151    0.0073    0.0068   -0.0011   -0.0088
 AT. 117 C  X    -0.0691   -0.0352    0.0308   -0.0233   -0.0536    0.0676
            Y    -0.0008   -0.0263   -0.0145   -0.0116   -0.0516   -0.0009
            Z    -0.0232   -0.0362   -0.0010   -0.0054   -0.0273    0.0010
 AT. 118 C  X     0.0691   -0.0352   -0.0308    0.0233   -0.0536    0.0676
            Y     0.0008   -0.0263    0.0145    0.0116   -0.0516   -0.0009
            Z    -0.0232    0.0362   -0.0010   -0.0054    0.0273   -0.0010
 AT. 119 C  X     0.0691    0.0352    0.0308    0.0233   -0.0536    0.0676
            Y    -0.0008   -0.0263    0.0145   -0.0116    0.0516    0.0009
            Z    -0.0232   -0.0362    0.0010   -0.0054    0.0273   -0.0010
 AT. 120 C  X    -0.0691    0.0352   -0.0308   -0.0233   -0.0536    0.0676
            Y     0.0008   -0.0263   -0.0145    0.0116    0.0516    0.0009
            Z    -0.0232    0.0362    0.0010   -0.0054   -0.0273    0.0010
 AT. 121 C  X    -0.0381   -0.0535   -0.0388    0.0089    0.0361   -0.0248
            Y     0.0043    0.0201    0.0297   -0.0070   -0.0230    0.0219
            Z     0.0410    0.0213    0.0592   -0.0025   -0.0138   -0.0083
 AT. 122 C  X     0.0381   -0.0535    0.0388   -0.0089    0.0361   -0.0248
            Y    -0.0043    0.0201   -0.0297    0.0070   -0.0230    0.0219
            Z     0.0410   -0.0213    0.0592   -0.0025    0.0138    0.0083
 AT. 123 C  X     0.0381    0.0535   -0.0388   -0.0089    0.0361   -0.0248
            Y     0.0043    0.0201   -0.0297   -0.0070    0.0230   -0.0219
            Z     0.0410    0.0213   -0.0592   -0.0025    0.0138    0.0083
 AT. 124 C  X    -0.0381    0.0535    0.0388    0.0089    0.0361   -0.0248
            Y    -0.0043    0.0201    0.0297    0.0070    0.0230   -0.0219
            Z     0.0410   -0.0213   -0.0592   -0.0025   -0.0138   -0.0083
 AT. 125 C  X    -0.0284   -0.0402   -0.0318   -0.0075    0.0266   -0.0140
            Y    -0.0130   -0.0014    0.0016    0.0087   -0.0104    0.0046
            Z     0.0240    0.0008    0.0174   -0.0007   -0.0037   -0.0217
 AT. 126 C  X     0.0284   -0.0402    0.0318    0.0075    0.0266   -0.0140
            Y     0.0130   -0.0014   -0.0016   -0.0087   -0.0104    0.0046
            Z     0.0240   -0.0008    0.0174   -0.0007    0.0037    0.0217
 AT. 127 C  X     0.0284    0.0402   -0.0318    0.0075    0.0266   -0.0140
            Y    -0.0130   -0.0014   -0.0016    0.0087    0.0104   -0.0046
            Z     0.0240    0.0008   -0.0174   -0.0007    0.0037    0.0217
 AT. 128 C  X    -0.0284    0.0402    0.0318   -0.0075    0.0266   -0.0140
            Y     0.0130   -0.0014    0.0016   -0.0087    0.0104   -0.0046
            Z     0.0240   -0.0008   -0.0174   -0.0007   -0.0037   -0.0217
 AT. 129 C  X    -0.0194   -0.0269   -0.0351   -0.0201    0.0195   -0.0011
            Y    -0.0184   -0.0096    0.0028   -0.0111   -0.0220    0.0113
            Z     0.0094   -0.0221    0.0198   -0.0140   -0.0100   -0.0260
 AT. 130 C  X     0.0194   -0.0269    0.0351    0.0201    0.0195   -0.0011
            Y     0.0184   -0.0096   -0.0028    0.0111   -0.0220    0.0113
            Z     0.0094    0.0221    0.0198   -0.0140    0.0100    0.0260
 AT. 131 C  X     0.0194    0.0269   -0.0351    0.0201    0.0195   -0.0011
            Y    -0.0184   -0.0096   -0.0028   -0.0111    0.0220   -0.0113
            Z     0.0094   -0.0221   -0.0198   -0.0140    0.0100    0.0260
 AT. 132 C  X    -0.0194    0.0269    0.0351   -0.0201    0.0195   -0.0011
            Y     0.0184   -0.0096    0.0028    0.0111    0.0220   -0.0113
            Z     0.0094    0.0221   -0.0198   -0.0140   -0.0100   -0.0260
 AT. 133 C  X    -0.0245   -0.0361   -0.0174   -0.0474    0.0010    0.0106
            Y    -0.0139   -0.0026    0.0019    0.0028   -0.0152    0.0047
            Z     0.0041   -0.0281   -0.0006   -0.0178   -0.0076   -0.0236
 AT. 134 C  X     0.0245   -0.0361    0.0174    0.0474    0.0010    0.0106
            Y     0.0139   -0.0026   -0.0019   -0.0028   -0.0152    0.0047
            Z     0.0041    0.0281   -0.0006   -0.0178    0.0076    0.0236
 AT. 135 C  X     0.0245    0.0361   -0.0174    0.0474    0.0010    0.0106
            Y    -0.0139   -0.0026   -0.0019    0.0028    0.0152   -0.0047
            Z     0.0041   -0.0281    0.0006   -0.0178    0.0076    0.0236
 AT. 136 C  X    -0.0245    0.0361    0.0174   -0.0474    0.0010    0.0106
            Y     0.0139   -0.0026    0.0019   -0.0028    0.0152   -0.0047
            Z     0.0041    0.0281    0.0006   -0.0178   -0.0076   -0.0236
 AT. 137 C  X    -0.0190   -0.0388    0.0169   -0.0629   -0.0149   -0.0046
            Y    -0.0054    0.0090    0.0076    0.0177   -0.0084   -0.0008
            Z     0.0046   -0.0247   -0.0082   -0.0107   -0.0023   -0.0212
 AT. 138 C  X     0.0190   -0.0388   -0.0169    0.0629   -0.0149   -0.0046
            Y     0.0054    0.0090   -0.0076   -0.0177   -0.0084   -0.0008
            Z     0.0046    0.0247   -0.0082   -0.0107    0.0023    0.0212
 AT. 139 C  X     0.0190    0.0388    0.0169    0.0629   -0.0149   -0.0046
            Y    -0.0054    0.0090   -0.0076    0.0177    0.0084    0.0008
            Z     0.0046   -0.0247    0.0082   -0.0107    0.0023    0.0212
 AT. 140 C  X    -0.0190    0.0388   -0.0169   -0.0629   -0.0149   -0.0046
            Y     0.0054    0.0090    0.0076   -0.0177    0.0084    0.0008
            Z     0.0046    0.0247    0.0082   -0.0107   -0.0023   -0.0212
 AT. 141 C  X    -0.0086   -0.0408    0.0721   -0.0941   -0.0497   -0.0413
            Y     0.0211    0.0227    0.0152    0.0032   -0.0333   -0.0377
            Z     0.0099   -0.0254    0.0141   -0.0238   -0.0176   -0.0350
 AT. 142 C  X     0.0086   -0.0408   -0.0721    0.0941   -0.0497   -0.0413
            Y    -0.0211    0.0227   -0.0152   -0.0032   -0.0333   -0.0377
            Z     0.0099    0.0254    0.0141   -0.0238    0.0176    0.0350
 AT. 143 C  X     0.0086    0.0408    0.0721    0.0941   -0.0497   -0.0413
            Y     0.0211    0.0227   -0.0152    0.0032    0.0333    0.0377
            Z     0.0099   -0.0254   -0.0141   -0.0238    0.0176    0.0350
 AT. 144 C  X    -0.0086    0.0408   -0.0721   -0.0941   -0.0497   -0.0413
            Y    -0.0211    0.0227    0.0152   -0.0032    0.0333    0.0377
            Z     0.0099    0.0254   -0.0141   -0.0238   -0.0176   -0.0350
 AT. 145 O  X    -0.0521    0.0161    0.0363   -0.0009   -0.0129    0.0395
            Y     0.0001   -0.0019   -0.0096    0.0030   -0.0218   -0.0397
            Z    -0.0105   -0.0089   -0.0059    0.0052    0.0066   -0.0121
 AT. 146 O  X     0.0521    0.0161   -0.0363    0.0009   -0.0129    0.0395
            Y    -0.0001   -0.0019    0.0096   -0.0030   -0.0218   -0.0397
            Z    -0.0105    0.0089   -0.0059    0.0052   -0.0066    0.0121
 AT. 147 O  X     0.0521   -0.0161    0.0363    0.0009   -0.0129    0.0395
            Y     0.0001   -0.0019    0.0096    0.0030    0.0218    0.0397
            Z    -0.0105   -0.0089    0.0059    0.0052   -0.0066    0.0121
 AT. 148 O  X    -0.0521   -0.0161   -0.0363   -0.0009   -0.0129    0.0395
            Y    -0.0001   -0.0019   -0.0096   -0.0030    0.0218    0.0397
            Z    -0.0105    0.0089    0.0059    0.0052    0.0066   -0.0121
 AT. 149 O  X    -0.0079   -0.0155    0.0161   -0.0518   -0.0080   -0.0100
            Y    -0.0088    0.0182    0.0079    0.0037   -0.0139   -0.0177
            Z    -0.0205   -0.0002    0.0025    0.0145    0.0012    0.0088
 AT. 150 O  X     0.0079   -0.0155   -0.0161    0.0518   -0.0080   -0.0100
            Y     0.0088    0.0182   -0.0079   -0.0037   -0.0139   -0.0177
            Z    -0.0205    0.0002    0.0025    0.0145   -0.0012   -0.0088
 AT. 151 O  X     0.0079    0.0155    0.0161    0.0518   -0.0080   -0.0100
            Y    -0.0088    0.0182   -0.0079    0.0037    0.0139    0.0177
            Z    -0.0205   -0.0002   -0.0025    0.0145   -0.0012   -0.0088
 AT. 152 O  X    -0.0079    0.0155   -0.0161   -0.0518   -0.0080   -0.0100
            Y     0.0088    0.0182    0.0079   -0.0037    0.0139    0.0177
            Z    -0.0205    0.0002   -0.0025    0.0145    0.0012    0.0088
 AT. 153 O  X    -0.0571    0.0627    0.0412    0.0277    0.0306   -0.0337
            Y    -0.0013   -0.0024   -0.0034   -0.0064   -0.0225   -0.0240
            Z    -0.0094   -0.0359   -0.0182    0.0124   -0.0285    0.0130
 AT. 154 O  X     0.0571    0.0627   -0.0412   -0.0277    0.0306   -0.0337
            Y     0.0013   -0.0024    0.0034    0.0064   -0.0225   -0.0240
            Z    -0.0094    0.0359   -0.0182    0.0124    0.0285   -0.0130
 AT. 155 O  X     0.0571   -0.0627    0.0412   -0.0277    0.0306   -0.0337
            Y    -0.0013   -0.0024    0.0034   -0.0064    0.0225    0.0240
            Z    -0.0094   -0.0359    0.0182    0.0124    0.0285   -0.0130
 AT. 156 O  X    -0.0571   -0.0627   -0.0412    0.0277    0.0306   -0.0337
            Y     0.0013   -0.0024   -0.0034    0.0064    0.0225    0.0240
            Z    -0.0094    0.0359    0.0182    0.0124   -0.0285    0.0130
 AT. 157 O  X    -0.0550    0.0305    0.0310    0.0316    0.0028   -0.0098
            Y     0.0058    0.0009   -0.0136    0.0101   -0.0264   -0.0440
            Z    -0.0087   -0.0140   -0.0088    0.0072   -0.0056   -0.0029
 AT. 158 O  X     0.0550    0.0305   -0.0310   -0.0316    0.0028   -0.0098
            Y    -0.0058    0.0009    0.0136   -0.0101   -0.0264   -0.0440
            Z    -0.0087    0.0140   -0.0088    0.0072    0.0056    0.0029
 AT. 159 O  X     0.0550   -0.0305    0.0310   -0.0316    0.0028   -0.0098
            Y     0.0058    0.0009    0.0136    0.0101    0.0264    0.0440
            Z    -0.0087   -0.0140    0.0088    0.0072    0.0056    0.0029
 AT. 160 O  X    -0.0550   -0.0305   -0.0310    0.0316    0.0028   -0.0098
            Y    -0.0058    0.0009   -0.0136   -0.0101    0.0264    0.0440
            Z    -0.0087    0.0140    0.0088    0.0072   -0.0056   -0.0029
 AT. 161 O  X    -0.0661   -0.0053    0.0339    0.0026   -0.0307    0.0425
            Y     0.0002   -0.0292   -0.0120   -0.0169   -0.0566    0.0030
            Z    -0.0259   -0.0275   -0.0076    0.0095   -0.0100   -0.0089
 AT. 162 O  X     0.0661   -0.0053   -0.0339   -0.0026   -0.0307    0.0425
            Y    -0.0002   -0.0292    0.0120    0.0169   -0.0566    0.0030
            Z    -0.0259    0.0275   -0.0076    0.0095    0.0100    0.0089
 AT. 163 O  X     0.0661    0.0053    0.0339   -0.0026   -0.0307    0.0425
            Y     0.0002   -0.0292    0.0120   -0.0169    0.0566   -0.0030
            Z    -0.0259   -0.0275    0.0076    0.0095    0.0100    0.0089
 AT. 164 O  X    -0.0661    0.0053   -0.0339    0.0026   -0.0307    0.0425
            Y    -0.0002   -0.0292   -0.0120    0.0169    0.0566   -0.0030
            Z    -0.0259    0.0275    0.0076    0.0095   -0.0100   -0.0089
 AT. 165 O  X    -0.0182   -0.0316    0.0131   -0.0328    0.0050   -0.0009
            Y    -0.0046    0.0123    0.0060    0.0278   -0.0019    0.0020
            Z     0.0116   -0.0142   -0.0134    0.0008    0.0035   -0.0267
 AT. 166 O  X     0.0182   -0.0316   -0.0131    0.0328    0.0050   -0.0009
            Y     0.0046    0.0123   -0.0060   -0.0278   -0.0019    0.0020
            Z     0.0116    0.0142   -0.0134    0.0008   -0.0035    0.0267
 AT. 167 O  X     0.0182    0.0316    0.0131    0.0328    0.0050   -0.0009
            Y    -0.0046    0.0123   -0.0060    0.0278    0.0019   -0.0020
            Z     0.0116   -0.0142    0.0134    0.0008   -0.0035    0.0267
 AT. 168 O  X    -0.0182    0.0316   -0.0131   -0.0328    0.0050   -0.0009
            Y     0.0046    0.0123    0.0060   -0.0278    0.0019   -0.0020
            Z     0.0116    0.0142    0.0134    0.0008    0.0035   -0.0267
 AT. 169 O  X    -0.0433   -0.0649   -0.0386    0.0209    0.0436   -0.0316
            Y     0.0096    0.0247    0.0181    0.0083   -0.0052    0.0360
            Z     0.0520    0.0377    0.0462    0.0065   -0.0003    0.0148
 AT. 170 O  X     0.0433   -0.0649    0.0386   -0.0209    0.0436   -0.0316
            Y    -0.0096    0.0247   -0.0181   -0.0083   -0.0052    0.0360
            Z     0.0520   -0.0377    0.0462    0.0065    0.0003   -0.0148
 AT. 171 O  X     0.0433    0.0649   -0.0386   -0.0209    0.0436   -0.0316
            Y     0.0096    0.0247   -0.0181    0.0083    0.0052   -0.0360
            Z     0.0520    0.0377   -0.0462    0.0065    0.0003   -0.0148
 AT. 172 O  X    -0.0433    0.0649    0.0386    0.0209    0.0436   -0.0316
            Y    -0.0096    0.0247    0.0181   -0.0083    0.0052   -0.0360
            Z     0.0520   -0.0377   -0.0462    0.0065   -0.0003    0.0148
 AT. 173 O  X    -0.0057   -0.0065   -0.0597   -0.0054    0.0349    0.0057
            Y    -0.0277   -0.0250   -0.0095   -0.0216   -0.0252    0.0144
            Z     0.0115   -0.0189    0.0218   -0.0115   -0.0085   -0.0266
 AT. 174 O  X     0.0057   -0.0065    0.0597    0.0054    0.0349    0.0057
            Y     0.0277   -0.0250    0.0095    0.0216   -0.0252    0.0144
            Z     0.0115    0.0189    0.0218   -0.0115    0.0085    0.0266
 AT. 175 O  X     0.0057    0.0065   -0.0597    0.0054    0.0349    0.0057
            Y    -0.0277   -0.0250    0.0095   -0.0216    0.0252   -0.0144
            Z     0.0115   -0.0189   -0.0218   -0.0115    0.0085    0.0266
 AT. 176 O  X    -0.0057    0.0065    0.0597   -0.0054    0.0349    0.0057
            Y     0.0277   -0.0250   -0.0095    0.0216    0.0252   -0.0144
            Z     0.0115    0.0189   -0.0218   -0.0115   -0.0085   -0.0266
 AT. 177 O  X    -0.0285   -0.0340   -0.0323   -0.0398    0.0086    0.0199
            Y    -0.0093   -0.0002   -0.0055    0.0111   -0.0126   -0.0135
            Z    -0.0004   -0.0251   -0.0274   -0.0042    0.0061   -0.0146
 AT. 178 O  X     0.0285   -0.0340    0.0323    0.0398    0.0086    0.0199
            Y     0.0093   -0.0002    0.0055   -0.0111   -0.0126   -0.0135
            Z    -0.0004    0.0251   -0.0274   -0.0042   -0.0061    0.0146
 AT. 179 O  X     0.0285    0.0340   -0.0323    0.0398    0.0086    0.0199
            Y    -0.0093   -0.0002    0.0055    0.0111    0.0126    0.0135
            Z    -0.0004   -0.0251    0.0274   -0.0042   -0.0061    0.0146
 AT. 180 O  X    -0.0285    0.0340    0.0323   -0.0398    0.0086    0.0199
            Y     0.0093   -0.0002   -0.0055   -0.0111    0.0126    0.0135
            Z    -0.0004    0.0251    0.0274   -0.0042    0.0061   -0.0146
 AT. 181 O  X    -0.0165   -0.0425    0.0386   -0.0815   -0.0310   -0.0179
            Y    -0.0013    0.0074    0.0156   -0.0068   -0.0268   -0.0119
            Z     0.0070   -0.0284    0.0195   -0.0282   -0.0191   -0.0343
 AT. 182 O  X     0.0165   -0.0425   -0.0386    0.0815   -0.0310   -0.0179
            Y     0.0013    0.0074   -0.0156    0.0068   -0.0268   -0.0119
            Z     0.0070    0.0284    0.0195   -0.0282    0.0191    0.0343
 AT. 183 O  X     0.0165    0.0425    0.0386    0.0815   -0.0310   -0.0179
            Y    -0.0013    0.0074   -0.0156   -0.0068    0.0268    0.0119
            Z     0.0070   -0.0284   -0.0195   -0.0282    0.0191    0.0343
 AT. 184 O  X    -0.0165    0.0425   -0.0386   -0.0815   -0.0310   -0.0179
            Y     0.0013    0.0074    0.0156    0.0068    0.0268    0.0119
            Z     0.0070    0.0284   -0.0195   -0.0282   -0.0191   -0.0343

 FREQ(CM**-1)     59.30     62.06     62.26     62.90     67.02     68.32

 AT.   1 H  X     0.0083    0.0125   -0.0401    0.0188    0.0051   -0.0007
[truncated: 3,704,262 more chars]
