# Supplementary material for: Comprehensive Analysis of Methyl-β-D-ribofuranoside: A Multifaceted Spectroscopic and Theoretical Approach
Source: J Phys Chem A. 2024 Mar 12;128(11):2111–20. doi: 10.1021/acs.jpca.4c00266 (PMC10961842; doi:10.1021/acs.jpca.4c00266)
Supplement: Supplementary file 3 — jp4c00266_si_003.zip [file jp4c00266_si_003.zip › DFT_Simulation_Files/CRYSTAL_PBESOL0_Input.txt]

m-BD-ribofuranoside PBESOL0 
CRYSTAL
0 0 0
19
  4.8595 24.162 12.876 90.0 90.0 90.
46
1 0.408 0.6052 0.160
1 0.287 0.3945 0.312
1 0.842 0.4381 0.523
1 0.196 0.5492 0.252
1 0.304 0.5071 0.172
1 0.701 0.4962 0.266
1 0.202 0.4718 0.367
1 0.426 0.4502 0.521
1 0.707 0.5407 0.520
1 0.458 0.605 0.603
1 0.401 0.6316 0.502
1 0.147 0.616 0.575
1 0.156 0.8765 0.16
1 -0.027 0.7405 0.471
1 -0.275 0.6318 0.362
1 0.341 0.7955 0.194
1 0.270 0.8289 0.304
1 -0.154 0.7855 0.313
1 0.334 0.7243 0.332
1 0.128 0.6390 0.318
1 -0.178 0.6628 0.164
1 0.182 0.7260 0.019
1 0.357 0.674 0.002
1 0.040 0.668 0.006
6 0.3624 0.53481 0.2172
6 0.5438 0.50950 0.2981
6 0.3983 0.46357 0.3580
6 0.5308 0.46724 0.4650
6 0.5625 0.52958 0.4769
6 0.3245 0.60631 0.5489
6 0.1944 0.81350 0.2411
6 -0.0034 0.76973 0.2769
6 0.1384 0.72660 0.3457
6 0.0098 0.67222 0.3100
6 -0.0407 0.68403 0.1960
6 0.1933 0.68544 0.0335
8 0.6237 0.54981 0.37516
8 0.5044 0.57583 0.15866
8 0.4357 0.41226 0.30755
8 0.7895 0.44056 0.46037
8 0.3135 0.55045 0.51296
8 -0.1149 0.74011 0.18960
8 0.0527 0.85481 0.1836
8 0.1176 0.73781 0.45296
8 -0.2416 0.66430 0.36286
8 0.2080 0.67299 0.14201
FREQCALC
PREOPTGEOM
RESTART
ENDOPT
RESTART
INTENS
IRREA
IRSPEC
END
INTRAMAN
RAMANREA
RAMSPEC
END
ENDFREQ
END
1 3
0 0 3 1.0 1.0
 .1873113696D+02 .3349460434D-01
 .2825394365D+01 .2347269535D+00
 .6401216923D+00 .8137573262D+00
0 0 1 0.0 1.0
 .1612777588D+00 .1000000000D+01
0 2 1 0.0 1.0
 .1100000000D+01 .1000000000D+01
6 4
0 0 6 2.0 1.0
 .3047524880D+04 .1834737130D-02
 .4573695180D+03 .1403732280D-01
 .1039486850D+03 .6884262220D-01
 .2921015530D+02 .2321844430D+00
 .9286662960D+01 .4679413480D+00
 .3163926960D+01 .3623119850D+00
0 1 3 4.0 1.0
 .7868272350D+01 -.1193324200D+00 .6899906660D-01
 .1881288540D+01 -.1608541520D+00 .3164239610D+00
 .5442492580D+00 .1143456440D+01 .7443082910D+00
0 1 1 0.0 1.0
 .1687144782D+00 .1000000000D+01 .1000000000D+01
0 3 1 0.0 1.0
 .8000000000D+00 .1000000000D+01
8 4
0 0 6 2.0 1.0
 .5484671660D+04 .1831074430D-02
 .8252349460D+03 .1395017220D-01
 .1880469580D+03 .6844507810D-01
 .5296450000D+02 .2327143360D+00
 .1689757040D+02 .4701928980D+00
 .5799635340D+01 .3585208530D+00
0 1 3 6.0 1.0
 .1553961625D+02 -.1107775490D+00 .7087426820D-01
 .3599933586D+01 -.1480262620D+00 .3397528390D+00
 .1013761750D+01 .1130767010D+01 .7271585770D+00
0 1 1 0.0 1.0
 .2700058226D+00 .1000000000D+01 .1000000000D+01
0 3 1 0.0 1.0
 .8000000000D+00 .1000000000D+01
99 0
END
DFT
PBESOL0
XLGRID
ENDDFT
GRIMME
1.05 20. 25.
4
1 0.14 1.001
6 1.75 1.452
7 1.23 1.397
8 0.70 1.342
SCFDIR
SHRINK
4 4
MAXCYCLE
500
FMIXING
50
END
