# Supplementary material for: Comprehensive Analysis of Methyl-β-D-ribofuranoside: A Multifaceted Spectroscopic and Theoretical Approach
Source: J Phys Chem A. 2024 Mar 12;128(11):2111–20. doi: 10.1021/acs.jpca.4c00266 (PMC10961842; doi:10.1021/acs.jpca.4c00266)
Supplement: Supplementary file 3 — jp4c00266_si_003.zip [file jp4c00266_si_003.zip › DFT_Simulation_Files/CRYSTAL_PBESOL0_Output.txt]

         
 *******************************************************************************
 *                                                                             *
 *                               CRYSTAL17                                     *
 *                      public : 1.0.2 - STFC scarf build                      *
 *                       HTTP://WWW.CRYSTAL.UNITO.IT                           *
 *                                                                             *
 *                              MAIN AUTHORS                                   *
 *                                                                             *
 *  R. DOVESI(1,11), V.R. SAUNDERS(2), C. ROETTI(1,11), R. ORLANDO(1,11),      *
 *  C.M. ZICOVICH-WILSON(1,3), F. PASCALE(4), B. CIVALLERI(1,11),              *
 *  K. DOLL(5), N.M. HARRISON(2,6), I.J. BUSH(7), Ph. D'ARCO(8),               *
 *  M. LLUNELL(9), M. CAUSA'(10), Y. NOEL(8), L. MASCHIO(1,11), A. ERBA(1,11)  *
 *  M. RE'RAT(14), S. CASASSA(1,11)                                            *
 *                                                                             *
 *        CONTRIBUTIONS TO THE CODE HAVE ALSO BEEN GIVEN BY                    *
 *                                                                             *
 *  M. FERRABONE(1,11), M. DE LA PIERRE(1,11), M. FERRERO(1,11),               *
 *  J. BAIMA(1,11), E. ALBANESE(1,11), M.F. PEINTINGER(12), R. BAST(13),       *
 *  B. KIRTMAN(15), V. LACIVITA(1,11), R. DEMICHELIS(1,16)                     *
 *  G. BRANDEBURG(17), S. SALUSTRO(1,11), G. SANSONE(1,11)                     *
 *  M.T. RUGGIERO(18)                                                          *
 *                                                                             *
 * (1) THEORETICAL CHEMISTRY GROUP - UNIVERSITA' DI TORINO - TORINO (ITALY)    *
 * (2) COMPUTATIONAL SCIENCE & ENGINEERING DEPARTMENT - STFC DARESBURY (UK)    *
 * (3) UNIVERSIDAD AUTONOMA DEL ESTADO DE MORELOS - CUERNAVACA (MEXICO)        *
 * (4) UNIVERSITE' DE LORRAINE - NANCY (FRANCE)                                *
 * (5) UNIVERSITAET STUTTGART- STUTTGART (GERMANY)                             *
 * (6) IMPERIAL COLLEGE - LONDON (UK)                                          *
 * (7) OXFORD E-RESEARCH CENTRE - OXFORD (UK)                                  *
 * (8) UPMC - SORBONNE UNIVERSITES - PARIS (FRANCE)                            *
 * (9) UNIVERSIDAD DE BARCELONA - BARCELONA (SPAIN)                            *
 *(10) UNIVERSITA' DI NAPOLI "FEDERICO II" - NAPOLI (ITALY)                    *
 *(11) NIS - NANOSTRUCTURED INTERFACES AND SURFACES - TORINO (ITALY)           *
 *(12) MPI FUER CHEMISCHE ENERGIEKONVERSION - MUELHEIM AN DER RUHR (GERMANY)   *
 *(13) UNIVERSITY OF TROMSO - TROMSO (NORWAY)                                  *
 *(14) UNIVERSITE' DE PAU ET DES PAYS DE L'ADOUR - PAU (FRANCE)                *
 *(15) UNIVERSITY OF CALIFORNIA SANTA BARBARA - SANTA BARBARA (USA)            *
 *(16) CURTIN UNIVERSITY - PERTH (AUSTRALIA)                                   *
 *(17) UNIVERSITY COLLEGE LONDON - LONDON (UK)                                 *
 *(18) CAMBRIDGE UNIVERSITY - CAMBRIDGE (UK)                                   *
 *                                                                             *
 *******************************************************************************
 EEEEEEEEEE STARTING  DATE 27 03 2023 TIME 13:43:51.5
 m-BD-ribofuranoside PBESOL0                                                     

 CRYSTAL CALCULATION
 (INPUT ACCORDING TO THE INTERNATIONAL TABLES FOR X-RAY CRYSTALLOGRAPHY)
 CRYSTAL FAMILY                       :  ORTHORHOMBIC
 CRYSTAL CLASS  (GROTH - 1921)        :  ORTHORHOMBIC DISPHENOIDAL            

 SPACE GROUP (NONCENTROSYMMETRIC)     :  P 21 21 21      

 LATTICE PARAMETERS  (ANGSTROMS AND DEGREES) - CONVENTIONAL CELL
        A           B           C        ALPHA        BETA       GAMMA
     4.85950    24.16200    12.87600    90.00000    90.00000    90.00000


 NUMBER OF IRREDUCIBLE ATOMS IN THE CONVENTIONAL CELL:   46

 INPUT COORDINATES

 ATOM AT. N.              COORDINATES
   1   1     4.080000000000E-01  6.052000000000E-01  1.600000000000E-01
   2   1     2.870000000000E-01  3.945000000000E-01  3.120000000000E-01
   3   1     8.420000000000E-01  4.381000000000E-01  5.230000000000E-01
   4   1     1.960000000000E-01  5.492000000000E-01  2.520000000000E-01
   5   1     3.040000000000E-01  5.071000000000E-01  1.720000000000E-01
   6   1     7.010000000000E-01  4.962000000000E-01  2.660000000000E-01
   7   1     2.020000000000E-01  4.718000000000E-01  3.670000000000E-01
   8   1     4.260000000000E-01  4.502000000000E-01  5.210000000000E-01
   9   1     7.070000000000E-01  5.407000000000E-01  5.200000000000E-01
  10   1     4.580000000000E-01  6.050000000000E-01  6.030000000000E-01
  11   1     4.010000000000E-01  6.316000000000E-01  5.020000000000E-01
  12   1     1.470000000000E-01  6.160000000000E-01  5.750000000000E-01
  13   1     1.560000000000E-01  8.765000000000E-01  1.600000000000E-01
  14   1    -2.700000000000E-02  7.405000000000E-01  4.710000000000E-01
  15   1    -2.750000000000E-01  6.318000000000E-01  3.620000000000E-01
  16   1     3.410000000000E-01  7.955000000000E-01  1.940000000000E-01
  17   1     2.700000000000E-01  8.289000000000E-01  3.040000000000E-01
  18   1    -1.540000000000E-01  7.855000000000E-01  3.130000000000E-01
  19   1     3.340000000000E-01  7.243000000000E-01  3.320000000000E-01
  20   1     1.280000000000E-01  6.390000000000E-01  3.180000000000E-01
  21   1    -1.780000000000E-01  6.628000000000E-01  1.640000000000E-01
  22   1     1.820000000000E-01  7.260000000000E-01  1.900000000000E-02
  23   1     3.570000000000E-01  6.740000000000E-01  2.000000000000E-03
  24   1     4.000000000000E-02  6.680000000000E-01  6.000000000000E-03
  25   6     3.624000000000E-01  5.348100000000E-01  2.172000000000E-01
  26   6     5.438000000000E-01  5.095000000000E-01  2.981000000000E-01
  27   6     3.983000000000E-01  4.635700000000E-01  3.580000000000E-01
  28   6     5.308000000000E-01  4.672400000000E-01  4.650000000000E-01
  29   6     5.625000000000E-01  5.295800000000E-01  4.769000000000E-01
  30   6     3.245000000000E-01  6.063100000000E-01  5.489000000000E-01
  31   6     1.944000000000E-01  8.135000000000E-01  2.411000000000E-01
  32   6    -3.400000000000E-03  7.697300000000E-01  2.769000000000E-01
  33   6     1.384000000000E-01  7.266000000000E-01  3.457000000000E-01
  34   6     9.800000000000E-03  6.722200000000E-01  3.100000000000E-01
  35   6    -4.070000000000E-02  6.840300000000E-01  1.960000000000E-01
  36   6     1.933000000000E-01  6.854400000000E-01  3.350000000000E-02
  37   8     6.237000000000E-01  5.498100000000E-01  3.751600000000E-01
  38   8     5.044000000000E-01  5.758300000000E-01  1.586600000000E-01
  39   8     4.357000000000E-01  4.122600000000E-01  3.075500000000E-01
  40   8     7.895000000000E-01  4.405600000000E-01  4.603700000000E-01
  41   8     3.135000000000E-01  5.504500000000E-01  5.129600000000E-01
  42   8    -1.149000000000E-01  7.401100000000E-01  1.896000000000E-01
  43   8     5.270000000000E-02  8.548100000000E-01  1.836000000000E-01
  44   8     1.176000000000E-01  7.378100000000E-01  4.529600000000E-01
  45   8    -2.416000000000E-01  6.643000000000E-01  3.628600000000E-01
  46   8     2.080000000000E-01  6.729900000000E-01  1.420100000000E-01

 *******************************************************************************

 << INFORMATION >>: FROM NOW ON, ALL COORDINATES REFER TO THE PRIMITIVE CELL

 *******************************************************************************

 LATTICE PARAMETERS  (ANGSTROMS AND DEGREES) - PRIMITIVE CELL
       A          B          C        ALPHA      BETA     GAMMA        VOLUME
    4.85950   24.16200   12.87600    90.00000  90.00000  90.00000   1511.838617

 COORDINATES OF THE EQUIVALENT ATOMS (FRACTIONAL UNITS)

 N. ATOM EQUIV AT. N.          X                  Y                  Z

   1   1   1    1 H     4.08000000000E-01 -3.94800000000E-01  1.60000000000E-01
   2   1   2    1 H     9.20000000000E-02  3.94800000000E-01 -3.40000000000E-01
   3   1   3    1 H    -9.20000000000E-02 -1.05200000000E-01 -1.60000000000E-01
   4   1   4    1 H    -4.08000000000E-01  1.05200000000E-01  3.40000000000E-01

   5   2   1    1 H     2.87000000000E-01  3.94500000000E-01  3.12000000000E-01
   6   2   2    1 H     2.13000000000E-01 -3.94500000000E-01 -1.88000000000E-01
   7   2   3    1 H    -2.13000000000E-01  1.05500000000E-01 -3.12000000000E-01
   8   2   4    1 H    -2.87000000000E-01 -1.05500000000E-01  1.88000000000E-01

   9   3   1    1 H    -1.58000000000E-01  4.38100000000E-01 -4.77000000000E-01
  10   3   2    1 H    -3.42000000000E-01 -4.38100000000E-01  2.30000000000E-02
  11   3   3    1 H     3.42000000000E-01  6.19000000000E-02  4.77000000000E-01
  12   3   4    1 H     1.58000000000E-01 -6.19000000000E-02 -2.30000000000E-02

  13   4   1    1 H     1.96000000000E-01 -4.50800000000E-01  2.52000000000E-01
  14   4   2    1 H     3.04000000000E-01  4.50800000000E-01 -2.48000000000E-01
  15   4   3    1 H    -3.04000000000E-01 -4.92000000000E-02 -2.52000000000E-01
  16   4   4    1 H    -1.96000000000E-01  4.92000000000E-02  2.48000000000E-01

  17   5   1    1 H     3.04000000000E-01 -4.92900000000E-01  1.72000000000E-01
  18   5   2    1 H     1.96000000000E-01  4.92900000000E-01 -3.28000000000E-01
  19   5   3    1 H    -1.96000000000E-01 -7.10000000000E-03 -1.72000000000E-01
  20   5   4    1 H    -3.04000000000E-01  7.10000000000E-03  3.28000000000E-01

  21   6   1    1 H    -2.99000000000E-01  4.96200000000E-01  2.66000000000E-01
  22   6   2    1 H    -2.01000000000E-01 -4.96200000000E-01 -2.34000000000E-01
  23   6   3    1 H     2.01000000000E-01  3.80000000000E-03 -2.66000000000E-01
  24   6   4    1 H     2.99000000000E-01 -3.80000000000E-03  2.34000000000E-01

  25   7   1    1 H     2.02000000000E-01  4.71800000000E-01  3.67000000000E-01
  26   7   2    1 H     2.98000000000E-01 -4.71800000000E-01 -1.33000000000E-01
  27   7   3    1 H    -2.98000000000E-01  2.82000000000E-02 -3.67000000000E-01
  28   7   4    1 H    -2.02000000000E-01 -2.82000000000E-02  1.33000000000E-01

  29   8   1    1 H     4.26000000000E-01  4.50200000000E-01 -4.79000000000E-01
  30   8   2    1 H     7.40000000000E-02 -4.50200000000E-01  2.10000000000E-02
  31   8   3    1 H    -7.40000000000E-02  4.98000000000E-02  4.79000000000E-01
  32   8   4    1 H    -4.26000000000E-01 -4.98000000000E-02 -2.10000000000E-02

  33   9   1    1 H    -2.93000000000E-01 -4.59300000000E-01 -4.80000000000E-01
  34   9   2    1 H    -2.07000000000E-01  4.59300000000E-01  2.00000000000E-02
  35   9   3    1 H     2.07000000000E-01 -4.07000000000E-02  4.80000000000E-01
  36   9   4    1 H     2.93000000000E-01  4.07000000000E-02 -2.00000000000E-02

  37  10   1    1 H     4.58000000000E-01 -3.95000000000E-01 -3.97000000000E-01
  38  10   2    1 H     4.20000000000E-02  3.95000000000E-01  1.03000000000E-01
  39  10   3    1 H    -4.20000000000E-02 -1.05000000000E-01  3.97000000000E-01
  40  10   4    1 H    -4.58000000000E-01  1.05000000000E-01 -1.03000000000E-01

  41  11   1    1 H     4.01000000000E-01 -3.68400000000E-01 -4.98000000000E-01
  42  11   2    1 H     9.90000000000E-02  3.68400000000E-01  2.00000000000E-03
  43  11   3    1 H    -9.90000000000E-02 -1.31600000000E-01  4.98000000000E-01
  44  11   4    1 H    -4.01000000000E-01  1.31600000000E-01 -2.00000000000E-03

  45  12   1    1 H     1.47000000000E-01 -3.84000000000E-01 -4.25000000000E-01
  46  12   2    1 H     3.53000000000E-01  3.84000000000E-01  7.50000000000E-02
  47  12   3    1 H    -3.53000000000E-01 -1.16000000000E-01  4.25000000000E-01
  48  12   4    1 H    -1.47000000000E-01  1.16000000000E-01 -7.50000000000E-02

  49  13   1    1 H     1.56000000000E-01 -1.23500000000E-01  1.60000000000E-01
  50  13   2    1 H     3.44000000000E-01  1.23500000000E-01 -3.40000000000E-01
  51  13   3    1 H    -3.44000000000E-01 -3.76500000000E-01 -1.60000000000E-01
  52  13   4    1 H    -1.56000000000E-01  3.76500000000E-01  3.40000000000E-01

  53  14   1    1 H    -2.70000000000E-02 -2.59500000000E-01  4.71000000000E-01
  54  14   2    1 H    -4.73000000000E-01  2.59500000000E-01 -2.90000000000E-02
  55  14   3    1 H     4.73000000000E-01 -2.40500000000E-01 -4.71000000000E-01
  56  14   4    1 H     2.70000000000E-02  2.40500000000E-01  2.90000000000E-02

  57  15   1    1 H    -2.75000000000E-01 -3.68200000000E-01  3.62000000000E-01
  58  15   2    1 H    -2.25000000000E-01  3.68200000000E-01 -1.38000000000E-01
  59  15   3    1 H     2.25000000000E-01 -1.31800000000E-01 -3.62000000000E-01
  60  15   4    1 H     2.75000000000E-01  1.31800000000E-01  1.38000000000E-01

  61  16   1    1 H     3.41000000000E-01 -2.04500000000E-01  1.94000000000E-01
  62  16   2    1 H     1.59000000000E-01  2.04500000000E-01 -3.06000000000E-01
  63  16   3    1 H    -1.59000000000E-01 -2.95500000000E-01 -1.94000000000E-01
  64  16   4    1 H    -3.41000000000E-01  2.95500000000E-01  3.06000000000E-01

  65  17   1    1 H     2.70000000000E-01 -1.71100000000E-01  3.04000000000E-01
  66  17   2    1 H     2.30000000000E-01  1.71100000000E-01 -1.96000000000E-01
  67  17   3    1 H    -2.30000000000E-01 -3.28900000000E-01 -3.04000000000E-01
  68  17   4    1 H    -2.70000000000E-01  3.28900000000E-01  1.96000000000E-01

  69  18   1    1 H    -1.54000000000E-01 -2.14500000000E-01  3.13000000000E-01
  70  18   2    1 H    -3.46000000000E-01  2.14500000000E-01 -1.87000000000E-01
  71  18   3    1 H     3.46000000000E-01 -2.85500000000E-01 -3.13000000000E-01
  72  18   4    1 H     1.54000000000E-01  2.85500000000E-01  1.87000000000E-01

  73  19   1    1 H     3.34000000000E-01 -2.75700000000E-01  3.32000000000E-01
  74  19   2    1 H     1.66000000000E-01  2.75700000000E-01 -1.68000000000E-01
  75  19   3    1 H    -1.66000000000E-01 -2.24300000000E-01 -3.32000000000E-01
  76  19   4    1 H    -3.34000000000E-01  2.24300000000E-01  1.68000000000E-01

  77  20   1    1 H     1.28000000000E-01 -3.61000000000E-01  3.18000000000E-01
  78  20   2    1 H     3.72000000000E-01  3.61000000000E-01 -1.82000000000E-01
  79  20   3    1 H    -3.72000000000E-01 -1.39000000000E-01 -3.18000000000E-01
  80  20   4    1 H    -1.28000000000E-01  1.39000000000E-01  1.82000000000E-01

  81  21   1    1 H    -1.78000000000E-01 -3.37200000000E-01  1.64000000000E-01
  82  21   2    1 H    -3.22000000000E-01  3.37200000000E-01 -3.36000000000E-01
  83  21   3    1 H     3.22000000000E-01 -1.62800000000E-01 -1.64000000000E-01
  84  21   4    1 H     1.78000000000E-01  1.62800000000E-01  3.36000000000E-01

  85  22   1    1 H     1.82000000000E-01 -2.74000000000E-01  1.90000000000E-02
  86  22   2    1 H     3.18000000000E-01  2.74000000000E-01 -4.81000000000E-01
  87  22   3    1 H    -3.18000000000E-01 -2.26000000000E-01 -1.90000000000E-02
  88  22   4    1 H    -1.82000000000E-01  2.26000000000E-01  4.81000000000E-01

  89  23   1    1 H     3.57000000000E-01 -3.26000000000E-01  2.00000000000E-03
  90  23   2    1 H     1.43000000000E-01  3.26000000000E-01 -4.98000000000E-01
  91  23   3    1 H    -1.43000000000E-01 -1.74000000000E-01 -2.00000000000E-03
  92  23   4    1 H    -3.57000000000E-01  1.74000000000E-01  4.98000000000E-01

  93  24   1    1 H     4.00000000000E-02 -3.32000000000E-01  6.00000000000E-03
  94  24   2    1 H     4.60000000000E-01  3.32000000000E-01 -4.94000000000E-01
  95  24   3    1 H    -4.60000000000E-01 -1.68000000000E-01 -6.00000000000E-03
  96  24   4    1 H    -4.00000000000E-02  1.68000000000E-01  4.94000000000E-01

  97  25   1    6 C     3.62400000000E-01 -4.65190000000E-01  2.17200000000E-01
  98  25   2    6 C     1.37600000000E-01  4.65190000000E-01 -2.82800000000E-01
  99  25   3    6 C    -1.37600000000E-01 -3.48100000000E-02 -2.17200000000E-01
 100  25   4    6 C    -3.62400000000E-01  3.48100000000E-02  2.82800000000E-01

 101  26   1    6 C    -4.56200000000E-01 -4.90500000000E-01  2.98100000000E-01
 102  26   2    6 C    -4.38000000000E-02  4.90500000000E-01 -2.01900000000E-01
 103  26   3    6 C     4.38000000000E-02 -9.50000000000E-03 -2.98100000000E-01
 104  26   4    6 C     4.56200000000E-01  9.50000000000E-03  2.01900000000E-01

 105  27   1    6 C     3.98300000000E-01  4.63570000000E-01  3.58000000000E-01
 106  27   2    6 C     1.01700000000E-01 -4.63570000000E-01 -1.42000000000E-01
 107  27   3    6 C    -1.01700000000E-01  3.64300000000E-02 -3.58000000000E-01
 108  27   4    6 C    -3.98300000000E-01 -3.64300000000E-02  1.42000000000E-01

 109  28   1    6 C    -4.69200000000E-01  4.67240000000E-01  4.65000000000E-01
 110  28   2    6 C    -3.08000000000E-02 -4.67240000000E-01 -3.50000000000E-02
 111  28   3    6 C     3.08000000000E-02  3.27600000000E-02 -4.65000000000E-01
 112  28   4    6 C     4.69200000000E-01 -3.27600000000E-02  3.50000000000E-02

 113  29   1    6 C    -4.37500000000E-01 -4.70420000000E-01  4.76900000000E-01
 114  29   2    6 C    -6.25000000000E-02  4.70420000000E-01 -2.31000000000E-02
 115  29   3    6 C     6.25000000000E-02 -2.95800000000E-02 -4.76900000000E-01
 116  29   4    6 C     4.37500000000E-01  2.95800000000E-02  2.31000000000E-02

 117  30   1    6 C     3.24500000000E-01 -3.93690000000E-01 -4.51100000000E-01
 118  30   2    6 C     1.75500000000E-01  3.93690000000E-01  4.89000000000E-02
 119  30   3    6 C    -1.75500000000E-01 -1.06310000000E-01  4.51100000000E-01
 120  30   4    6 C    -3.24500000000E-01  1.06310000000E-01 -4.89000000000E-02

 121  31   1    6 C     1.94400000000E-01 -1.86500000000E-01  2.41100000000E-01
 122  31   2    6 C     3.05600000000E-01  1.86500000000E-01 -2.58900000000E-01
 123  31   3    6 C    -3.05600000000E-01 -3.13500000000E-01 -2.41100000000E-01
 124  31   4    6 C    -1.94400000000E-01  3.13500000000E-01  2.58900000000E-01

 125  32   1    6 C    -3.40000000000E-03 -2.30270000000E-01  2.76900000000E-01
 126  32   2    6 C    -4.96600000000E-01  2.30270000000E-01 -2.23100000000E-01
 127  32   3    6 C     4.96600000000E-01 -2.69730000000E-01 -2.76900000000E-01
 128  32   4    6 C     3.40000000000E-03  2.69730000000E-01  2.23100000000E-01

 129  33   1    6 C     1.38400000000E-01 -2.73400000000E-01  3.45700000000E-01
 130  33   2    6 C     3.61600000000E-01  2.73400000000E-01 -1.54300000000E-01
 131  33   3    6 C    -3.61600000000E-01 -2.26600000000E-01 -3.45700000000E-01
 132  33   4    6 C    -1.38400000000E-01  2.26600000000E-01  1.54300000000E-01

 133  34   1    6 C     9.80000000000E-03 -3.27780000000E-01  3.10000000000E-01
 134  34   2    6 C     4.90200000000E-01  3.27780000000E-01 -1.90000000000E-01
 135  34   3    6 C    -4.90200000000E-01 -1.72220000000E-01 -3.10000000000E-01
 136  34   4    6 C    -9.80000000000E-03  1.72220000000E-01  1.90000000000E-01

 137  35   1    6 C    -4.07000000000E-02 -3.15970000000E-01  1.96000000000E-01
 138  35   2    6 C    -4.59300000000E-01  3.15970000000E-01 -3.04000000000E-01
 139  35   3    6 C     4.59300000000E-01 -1.84030000000E-01 -1.96000000000E-01
 140  35   4    6 C     4.07000000000E-02  1.84030000000E-01  3.04000000000E-01

 141  36   1    6 C     1.93300000000E-01 -3.14560000000E-01  3.35000000000E-02
 142  36   2    6 C     3.06700000000E-01  3.14560000000E-01 -4.66500000000E-01
 143  36   3    6 C    -3.06700000000E-01 -1.85440000000E-01 -3.35000000000E-02
 144  36   4    6 C    -1.93300000000E-01  1.85440000000E-01  4.66500000000E-01

 145  37   1    8 O    -3.76300000000E-01 -4.50190000000E-01  3.75160000000E-01
 146  37   2    8 O    -1.23700000000E-01  4.50190000000E-01 -1.24840000000E-01
 147  37   3    8 O     1.23700000000E-01 -4.98100000000E-02 -3.75160000000E-01
 148  37   4    8 O     3.76300000000E-01  4.98100000000E-02  1.24840000000E-01

 149  38   1    8 O    -4.95600000000E-01 -4.24170000000E-01  1.58660000000E-01
 150  38   2    8 O    -4.40000000000E-03  4.24170000000E-01 -3.41340000000E-01
 151  38   3    8 O     4.40000000000E-03 -7.58300000000E-02 -1.58660000000E-01
 152  38   4    8 O     4.95600000000E-01  7.58300000000E-02  3.41340000000E-01

 153  39   1    8 O     4.35700000000E-01  4.12260000000E-01  3.07550000000E-01
 154  39   2    8 O     6.43000000000E-02 -4.12260000000E-01 -1.92450000000E-01
 155  39   3    8 O    -6.43000000000E-02  8.77400000000E-02 -3.07550000000E-01
 156  39   4    8 O    -4.35700000000E-01 -8.77400000000E-02  1.92450000000E-01

 157  40   1    8 O    -2.10500000000E-01  4.40560000000E-01  4.60370000000E-01
 158  40   2    8 O    -2.89500000000E-01 -4.40560000000E-01 -3.96300000000E-02
 159  40   3    8 O     2.89500000000E-01  5.94400000000E-02 -4.60370000000E-01
 160  40   4    8 O     2.10500000000E-01 -5.94400000000E-02  3.96300000000E-02

 161  41   1    8 O     3.13500000000E-01 -4.49550000000E-01 -4.87040000000E-01
 162  41   2    8 O     1.86500000000E-01  4.49550000000E-01  1.29600000000E-02
 163  41   3    8 O    -1.86500000000E-01 -5.04500000000E-02  4.87040000000E-01
 164  41   4    8 O    -3.13500000000E-01  5.04500000000E-02 -1.29600000000E-02

 165  42   1    8 O    -1.14900000000E-01 -2.59890000000E-01  1.89600000000E-01
 166  42   2    8 O    -3.85100000000E-01  2.59890000000E-01 -3.10400000000E-01
 167  42   3    8 O     3.85100000000E-01 -2.40110000000E-01 -1.89600000000E-01
 168  42   4    8 O     1.14900000000E-01  2.40110000000E-01  3.10400000000E-01

 169  43   1    8 O     5.27000000000E-02 -1.45190000000E-01  1.83600000000E-01
 170  43   2    8 O     4.47300000000E-01  1.45190000000E-01 -3.16400000000E-01
 171  43   3    8 O    -4.47300000000E-01 -3.54810000000E-01 -1.83600000000E-01
 172  43   4    8 O    -5.27000000000E-02  3.54810000000E-01  3.16400000000E-01

 173  44   1    8 O     1.17600000000E-01 -2.62190000000E-01  4.52960000000E-01
 174  44   2    8 O     3.82400000000E-01  2.62190000000E-01 -4.70400000000E-02
 175  44   3    8 O    -3.82400000000E-01 -2.37810000000E-01 -4.52960000000E-01
 176  44   4    8 O    -1.17600000000E-01  2.37810000000E-01  4.70400000000E-02

 177  45   1    8 O    -2.41600000000E-01 -3.35700000000E-01  3.62860000000E-01
 178  45   2    8 O    -2.58400000000E-01  3.35700000000E-01 -1.37140000000E-01
 179  45   3    8 O     2.58400000000E-01 -1.64300000000E-01 -3.62860000000E-01
 180  45   4    8 O     2.41600000000E-01  1.64300000000E-01  1.37140000000E-01

 181  46   1    8 O     2.08000000000E-01 -3.27010000000E-01  1.42010000000E-01
 182  46   2    8 O     2.92000000000E-01  3.27010000000E-01 -3.57990000000E-01
 183  46   3    8 O    -2.92000000000E-01 -1.72990000000E-01 -1.42010000000E-01
 184  46   4    8 O    -2.08000000000E-01  1.72990000000E-01  3.57990000000E-01

 NUMBER OF SYMMETRY OPERATORS         :    4
 *******************************************************************************
 * GEOMETRY EDITING - INPUT COORDINATES ARE GIVEN IN ANGSTROM         
 *******************************************************************************

 GEOMETRY NOW FULLY CONSISTENT WITH THE GROUP

 FRQFRQFRQFRQFRQFRQFRQFRQFRQFRQFRQFRQFRQFRQFRQFRQFRQFRQFRQFRQFRQFRQFRQFRQFRQFRQ

                       FREQUENCY CALCULATION

 OPTIMIZATION PERFORMED BEFORE FREQUENCIES CALCULATION
 *******************************************************************************
 INFORMATION **** NEW DEFAULT **** FINALRUN 4 FOR GEOMETRY OPTIMIZATIONS
 INFORMATION **** NEW DEFAULT **** OPTGEOM OPTIMIZES BOTH ATOMIC COORDINATES AND CELL PARAMETERS
 INFORMATION **** NEW DEFAULT **** TOL. ON ATOMIC DISP TO REDEFINE REF. GEOMETRY: 0.8 Angs
 INFORMATION **** NEW DEFAULT **** N POINTS TO REDEFINE REF. GEOMETRY: N OF OPT DEGS OF FREEDOM
 INFORMATION **** NEW DEFAULT **** TOL. ON ENERGY TO REDEFINE REF. GEOMETRY: 10**-3*(5*N. ATOMS)
 INFORMATION **** OPTGEOM ****  RESTARTING THE OPTIMISATION

 IMPORTANT INFORMATION:
 THE COORDINATE SYSTEM ADOPTED IN THE OPTIMIZATION IS NOT IN
 GENERAL HOMOGENEOUS UNITS. FOR THIS REASON THE GRADIENT AND 
 HESSIAN MATRIX IN TERMS OF THIS SYSTEM ARE GIVEN WITHOUT
 UNITS. FOR MORE DETAILS SEE THE MANUAL.

 *******************************************************************************
 ATOMIC POSITIONS OPTIMIZATION CONTROL

 INITIAL TRUST RADIUS         0.50000 MAXIMUM TRUST RADIUS               0.50000
 MAXIMUM GRADIENT COMPONENT   0.00005 MAXIMUM DISPLACEMENT COMPONENT     0.00018
 R.M.S. OF GRADIENT COMPONENT 0.00003 R.M.S. OF DISPLACEMENT COMPONENTS  0.00012
 THRESHOLD ON ENERGY CHANGE 0.100E-06 EXTRAPOLATING POLYNOMIAL ORDER           2
 MAXIMUM ALLOWED NUMBER OF STEPS   -1 SORTING OF ENERGY POINTS:               NO
 ANALYTICAL  GRADIENT                 HESSIAN UPDATING                      BFGS
 STEP SIZE NUMERICAL GRADIENT 0.00100
 INITIAL HESSIAN MATRIX: SCHLEGEL MODEL 2
 *******************************************************************************

 INFORMATION **** INPFREQ **** FREQUENCY CALCULATION RESTART(DATA FROM FREQINFO.DAT)
 INFORMATION **** IRSPEC **** IR SPECTRA CALCULATION REQUESTED
 INFORMATION **** RAMSPEC **** RAMAN SPECTRA CALCULATION REQUESTED
 INFORMATION **** INPFREQ **** NEW DEFAULT - IMPOSING ECKART CONDITIONS TO THE HESSIAN

 GCALCO - MAX INDICES DIRECT LATTICE VECTOR    34     7    13
 NO.OF VECTORS CREATED 6999 STARS 1088 RMAX   257.63104 BOHR

 GEOMETRY FOR WAVE FUNCTION - DIMENSIONALITY OF THE SYSTEM    3
 (NON PERIODIC DIRECTION: LATTICE PARAMETER FORMALLY SET TO 500)
 *******************************************************************************
 LATTICE PARAMETERS (ANGSTROMS AND DEGREES) - BOHR = 0.5291772083 ANGSTROM
 PRIMITIVE CELL - CENTRING CODE 1/0 VOLUME=  1511.838617 - DENSITY  1.442 g/cm^3
         A              B              C           ALPHA      BETA       GAMMA 
     4.85950000    24.16200000    12.87600000    90.000000  90.000000  90.000000
 *******************************************************************************
 ATOMS IN THE ASYMMETRIC UNIT   46 - ATOMS IN THE UNIT CELL:  184
     ATOM                 X/A                 Y/B                 Z/C    
 *******************************************************************************
      1 T   1 H     4.080000000000E-01 -3.948000000000E-01  1.600000000000E-01
      2 F   1 H     9.200000000000E-02  3.948000000000E-01 -3.400000000000E-01
      3 F   1 H    -9.200000000000E-02 -1.052000000000E-01 -1.600000000000E-01
      4 F   1 H    -4.080000000000E-01  1.052000000000E-01  3.400000000000E-01
      5 T   1 H     2.870000000000E-01  3.945000000000E-01  3.120000000000E-01
      6 F   1 H     2.130000000000E-01 -3.945000000000E-01 -1.880000000000E-01
      7 F   1 H    -2.130000000000E-01  1.055000000000E-01 -3.120000000000E-01
      8 F   1 H    -2.870000000000E-01 -1.055000000000E-01  1.880000000000E-01
      9 T   1 H    -1.580000000000E-01  4.381000000000E-01 -4.770000000000E-01
     10 F   1 H    -3.420000000000E-01 -4.381000000000E-01  2.300000000000E-02
     11 F   1 H     3.420000000000E-01  6.190000000000E-02  4.770000000000E-01
     12 F   1 H     1.580000000000E-01 -6.190000000000E-02 -2.300000000000E-02
     13 T   1 H     1.960000000000E-01 -4.508000000000E-01  2.520000000000E-01
     14 F   1 H     3.040000000000E-01  4.508000000000E-01 -2.480000000000E-01
     15 F   1 H    -3.040000000000E-01 -4.920000000000E-02 -2.520000000000E-01
     16 F   1 H    -1.960000000000E-01  4.920000000000E-02  2.480000000000E-01
     17 T   1 H     3.040000000000E-01 -4.929000000000E-01  1.720000000000E-01
     18 F   1 H     1.960000000000E-01  4.929000000000E-01 -3.280000000000E-01
     19 F   1 H    -1.960000000000E-01 -7.100000000000E-03 -1.720000000000E-01
     20 F   1 H    -3.040000000000E-01  7.100000000000E-03  3.280000000000E-01
     21 T   1 H    -2.990000000000E-01  4.962000000000E-01  2.660000000000E-01
     22 F   1 H    -2.010000000000E-01 -4.962000000000E-01 -2.340000000000E-01
     23 F   1 H     2.010000000000E-01  3.800000000000E-03 -2.660000000000E-01
     24 F   1 H     2.990000000000E-01 -3.800000000000E-03  2.340000000000E-01
     25 T   1 H     2.020000000000E-01  4.718000000000E-01  3.670000000000E-01
     26 F   1 H     2.980000000000E-01 -4.718000000000E-01 -1.330000000000E-01
     27 F   1 H    -2.980000000000E-01  2.820000000000E-02 -3.670000000000E-01
     28 F   1 H    -2.020000000000E-01 -2.820000000000E-02  1.330000000000E-01
     29 T   1 H     4.260000000000E-01  4.502000000000E-01 -4.790000000000E-01
     30 F   1 H     7.400000000000E-02 -4.502000000000E-01  2.100000000000E-02
     31 F   1 H    -7.400000000000E-02  4.980000000000E-02  4.790000000000E-01
     32 F   1 H    -4.260000000000E-01 -4.980000000000E-02 -2.100000000000E-02
     33 T   1 H    -2.930000000000E-01 -4.593000000000E-01 -4.800000000000E-01
     34 F   1 H    -2.070000000000E-01  4.593000000000E-01  2.000000000000E-02
     35 F   1 H     2.070000000000E-01 -4.070000000000E-02  4.800000000000E-01
     36 F   1 H     2.930000000000E-01  4.070000000000E-02 -2.000000000000E-02
     37 T   1 H     4.580000000000E-01 -3.950000000000E-01 -3.970000000000E-01
     38 F   1 H     4.200000000000E-02  3.950000000000E-01  1.030000000000E-01
     39 F   1 H    -4.200000000000E-02 -1.050000000000E-01  3.970000000000E-01
     40 F   1 H    -4.580000000000E-01  1.050000000000E-01 -1.030000000000E-01
     41 T   1 H     4.010000000000E-01 -3.684000000000E-01 -4.980000000000E-01
     42 F   1 H     9.900000000000E-02  3.684000000000E-01  2.000000000000E-03
     43 F   1 H    -9.900000000000E-02 -1.316000000000E-01  4.980000000000E-01
     44 F   1 H    -4.010000000000E-01  1.316000000000E-01 -2.000000000000E-03
     45 T   1 H     1.470000000000E-01 -3.840000000000E-01 -4.250000000000E-01
     46 F   1 H     3.530000000000E-01  3.840000000000E-01  7.500000000000E-02
     47 F   1 H    -3.530000000000E-01 -1.160000000000E-01  4.250000000000E-01
     48 F   1 H    -1.470000000000E-01  1.160000000000E-01 -7.500000000000E-02
     49 T   1 H     1.560000000000E-01 -1.235000000000E-01  1.600000000000E-01
     50 F   1 H     3.440000000000E-01  1.235000000000E-01 -3.400000000000E-01
     51 F   1 H    -3.440000000000E-01 -3.765000000000E-01 -1.600000000000E-01
     52 F   1 H    -1.560000000000E-01  3.765000000000E-01  3.400000000000E-01
     53 T   1 H    -2.700000000000E-02 -2.595000000000E-01  4.710000000000E-01
     54 F   1 H    -4.730000000000E-01  2.595000000000E-01 -2.900000000000E-02
     55 F   1 H     4.730000000000E-01 -2.405000000000E-01 -4.710000000000E-01
     56 F   1 H     2.700000000000E-02  2.405000000000E-01  2.900000000000E-02
     57 T   1 H    -2.750000000000E-01 -3.682000000000E-01  3.620000000000E-01
     58 F   1 H    -2.250000000000E-01  3.682000000000E-01 -1.380000000000E-01
     59 F   1 H     2.250000000000E-01 -1.318000000000E-01 -3.620000000000E-01
     60 F   1 H     2.750000000000E-01  1.318000000000E-01  1.380000000000E-01
     61 T   1 H     3.410000000000E-01 -2.045000000000E-01  1.940000000000E-01
     62 F   1 H     1.590000000000E-01  2.045000000000E-01 -3.060000000000E-01
     63 F   1 H    -1.590000000000E-01 -2.955000000000E-01 -1.940000000000E-01
     64 F   1 H    -3.410000000000E-01  2.955000000000E-01  3.060000000000E-01
     65 T   1 H     2.700000000000E-01 -1.711000000000E-01  3.040000000000E-01
     66 F   1 H     2.300000000000E-01  1.711000000000E-01 -1.960000000000E-01
     67 F   1 H    -2.300000000000E-01 -3.289000000000E-01 -3.040000000000E-01
     68 F   1 H    -2.700000000000E-01  3.289000000000E-01  1.960000000000E-01
     69 T   1 H    -1.540000000000E-01 -2.145000000000E-01  3.130000000000E-01
     70 F   1 H    -3.460000000000E-01  2.145000000000E-01 -1.870000000000E-01
     71 F   1 H     3.460000000000E-01 -2.855000000000E-01 -3.130000000000E-01
     72 F   1 H     1.540000000000E-01  2.855000000000E-01  1.870000000000E-01
     73 T   1 H     3.340000000000E-01 -2.757000000000E-01  3.320000000000E-01
     74 F   1 H     1.660000000000E-01  2.757000000000E-01 -1.680000000000E-01
     75 F   1 H    -1.660000000000E-01 -2.243000000000E-01 -3.320000000000E-01
     76 F   1 H    -3.340000000000E-01  2.243000000000E-01  1.680000000000E-01
     77 T   1 H     1.280000000000E-01 -3.610000000000E-01  3.180000000000E-01
     78 F   1 H     3.720000000000E-01  3.610000000000E-01 -1.820000000000E-01
     79 F   1 H    -3.720000000000E-01 -1.390000000000E-01 -3.180000000000E-01
     80 F   1 H    -1.280000000000E-01  1.390000000000E-01  1.820000000000E-01
     81 T   1 H    -1.780000000000E-01 -3.372000000000E-01  1.640000000000E-01
     82 F   1 H    -3.220000000000E-01  3.372000000000E-01 -3.360000000000E-01
     83 F   1 H     3.220000000000E-01 -1.628000000000E-01 -1.640000000000E-01
     84 F   1 H     1.780000000000E-01  1.628000000000E-01  3.360000000000E-01
     85 T   1 H     1.820000000000E-01 -2.740000000000E-01  1.900000000000E-02
     86 F   1 H     3.180000000000E-01  2.740000000000E-01 -4.810000000000E-01
     87 F   1 H    -3.180000000000E-01 -2.260000000000E-01 -1.900000000000E-02
     88 F   1 H    -1.820000000000E-01  2.260000000000E-01  4.810000000000E-01
     89 T   1 H     3.570000000000E-01 -3.260000000000E-01  2.000000000000E-03
     90 F   1 H     1.430000000000E-01  3.260000000000E-01 -4.980000000000E-01
     91 F   1 H    -1.430000000000E-01 -1.740000000000E-01 -2.000000000000E-03
     92 F   1 H    -3.570000000000E-01  1.740000000000E-01  4.980000000000E-01
     93 T   1 H     4.000000000000E-02 -3.320000000000E-01  6.000000000000E-03
     94 F   1 H     4.600000000000E-01  3.320000000000E-01 -4.940000000000E-01
     95 F   1 H    -4.600000000000E-01 -1.680000000000E-01 -6.000000000000E-03
     96 F   1 H    -4.000000000000E-02  1.680000000000E-01  4.940000000000E-01
     97 T   6 C     3.624000000000E-01 -4.651900000000E-01  2.172000000000E-01
     98 F   6 C     1.376000000000E-01  4.651900000000E-01 -2.828000000000E-01
     99 F   6 C    -1.376000000000E-01 -3.481000000000E-02 -2.172000000000E-01
    100 F   6 C    -3.624000000000E-01  3.481000000000E-02  2.828000000000E-01
    101 T   6 C    -4.562000000000E-01 -4.905000000000E-01  2.981000000000E-01
    102 F   6 C    -4.380000000000E-02  4.905000000000E-01 -2.019000000000E-01
    103 F   6 C     4.380000000000E-02 -9.500000000000E-03 -2.981000000000E-01
    104 F   6 C     4.562000000000E-01  9.500000000000E-03  2.019000000000E-01
    105 T   6 C     3.983000000000E-01  4.635700000000E-01  3.580000000000E-01
    106 F   6 C     1.017000000000E-01 -4.635700000000E-01 -1.420000000000E-01
    107 F   6 C    -1.017000000000E-01  3.643000000000E-02 -3.580000000000E-01
    108 F   6 C    -3.983000000000E-01 -3.643000000000E-02  1.420000000000E-01
    109 T   6 C    -4.692000000000E-01  4.672400000000E-01  4.650000000000E-01
    110 F   6 C    -3.080000000000E-02 -4.672400000000E-01 -3.500000000000E-02
    111 F   6 C     3.080000000000E-02  3.276000000000E-02 -4.650000000000E-01
    112 F   6 C     4.692000000000E-01 -3.276000000000E-02  3.500000000000E-02
    113 T   6 C    -4.375000000000E-01 -4.704200000000E-01  4.769000000000E-01
    114 F   6 C    -6.250000000000E-02  4.704200000000E-01 -2.310000000000E-02
    115 F   6 C     6.250000000000E-02 -2.958000000000E-02 -4.769000000000E-01
    116 F   6 C     4.375000000000E-01  2.958000000000E-02  2.310000000000E-02
    117 T   6 C     3.245000000000E-01 -3.936900000000E-01 -4.511000000000E-01
    118 F   6 C     1.755000000000E-01  3.936900000000E-01  4.890000000000E-02
    119 F   6 C    -1.755000000000E-01 -1.063100000000E-01  4.511000000000E-01
    120 F   6 C    -3.245000000000E-01  1.063100000000E-01 -4.890000000000E-02
    121 T   6 C     1.944000000000E-01 -1.865000000000E-01  2.411000000000E-01
    122 F   6 C     3.056000000000E-01  1.865000000000E-01 -2.589000000000E-01
    123 F   6 C    -3.056000000000E-01 -3.135000000000E-01 -2.411000000000E-01
    124 F   6 C    -1.944000000000E-01  3.135000000000E-01  2.589000000000E-01
    125 T   6 C    -3.400000000000E-03 -2.302700000000E-01  2.769000000000E-01
    126 F   6 C    -4.966000000000E-01  2.302700000000E-01 -2.231000000000E-01
    127 F   6 C     4.966000000000E-01 -2.697300000000E-01 -2.769000000000E-01
    128 F   6 C     3.400000000000E-03  2.697300000000E-01  2.231000000000E-01
    129 T   6 C     1.384000000000E-01 -2.734000000000E-01  3.457000000000E-01
    130 F   6 C     3.616000000000E-01  2.734000000000E-01 -1.543000000000E-01
    131 F   6 C    -3.616000000000E-01 -2.266000000000E-01 -3.457000000000E-01
    132 F   6 C    -1.384000000000E-01  2.266000000000E-01  1.543000000000E-01
    133 T   6 C     9.800000000000E-03 -3.277800000000E-01  3.100000000000E-01
    134 F   6 C     4.902000000000E-01  3.277800000000E-01 -1.900000000000E-01
    135 F   6 C    -4.902000000000E-01 -1.722200000000E-01 -3.100000000000E-01
    136 F   6 C    -9.800000000000E-03  1.722200000000E-01  1.900000000000E-01
    137 T   6 C    -4.070000000000E-02 -3.159700000000E-01  1.960000000000E-01
    138 F   6 C    -4.593000000000E-01  3.159700000000E-01 -3.040000000000E-01
    139 F   6 C     4.593000000000E-01 -1.840300000000E-01 -1.960000000000E-01
    140 F   6 C     4.070000000000E-02  1.840300000000E-01  3.040000000000E-01
    141 T   6 C     1.933000000000E-01 -3.145600000000E-01  3.350000000000E-02
    142 F   6 C     3.067000000000E-01  3.145600000000E-01 -4.665000000000E-01
    143 F   6 C    -3.067000000000E-01 -1.854400000000E-01 -3.350000000000E-02
    144 F   6 C    -1.933000000000E-01  1.854400000000E-01  4.665000000000E-01
    145 T   8 O    -3.763000000000E-01 -4.501900000000E-01  3.751600000000E-01
    146 F   8 O    -1.237000000000E-01  4.501900000000E-01 -1.248400000000E-01
    147 F   8 O     1.237000000000E-01 -4.981000000000E-02 -3.751600000000E-01
    148 F   8 O     3.763000000000E-01  4.981000000000E-02  1.248400000000E-01
    149 T   8 O    -4.956000000000E-01 -4.241700000000E-01  1.586600000000E-01
    150 F   8 O    -4.400000000000E-03  4.241700000000E-01 -3.413400000000E-01
    151 F   8 O     4.400000000000E-03 -7.583000000000E-02 -1.586600000000E-01
    152 F   8 O     4.956000000000E-01  7.583000000000E-02  3.413400000000E-01
    153 T   8 O     4.357000000000E-01  4.122600000000E-01  3.075500000000E-01
    154 F   8 O     6.430000000000E-02 -4.122600000000E-01 -1.924500000000E-01
    155 F   8 O    -6.430000000000E-02  8.774000000000E-02 -3.075500000000E-01
    156 F   8 O    -4.357000000000E-01 -8.774000000000E-02  1.924500000000E-01
    157 T   8 O    -2.105000000000E-01  4.405600000000E-01  4.603700000000E-01
    158 F   8 O    -2.895000000000E-01 -4.405600000000E-01 -3.963000000000E-02
    159 F   8 O     2.895000000000E-01  5.944000000000E-02 -4.603700000000E-01
    160 F   8 O     2.105000000000E-01 -5.944000000000E-02  3.963000000000E-02
    161 T   8 O     3.135000000000E-01 -4.495500000000E-01 -4.870400000000E-01
    162 F   8 O     1.865000000000E-01  4.495500000000E-01  1.296000000000E-02
    163 F   8 O    -1.865000000000E-01 -5.045000000000E-02  4.870400000000E-01
    164 F   8 O    -3.135000000000E-01  5.045000000000E-02 -1.296000000000E-02
    165 T   8 O    -1.149000000000E-01 -2.598900000000E-01  1.896000000000E-01
    166 F   8 O    -3.851000000000E-01  2.598900000000E-01 -3.104000000000E-01
    167 F   8 O     3.851000000000E-01 -2.401100000000E-01 -1.896000000000E-01
    168 F   8 O     1.149000000000E-01  2.401100000000E-01  3.104000000000E-01
    169 T   8 O     5.270000000000E-02 -1.451900000000E-01  1.836000000000E-01
    170 F   8 O     4.473000000000E-01  1.451900000000E-01 -3.164000000000E-01
    171 F   8 O    -4.473000000000E-01 -3.548100000000E-01 -1.836000000000E-01
    172 F   8 O    -5.270000000000E-02  3.548100000000E-01  3.164000000000E-01
    173 T   8 O     1.176000000000E-01 -2.621900000000E-01  4.529600000000E-01
    174 F   8 O     3.824000000000E-01  2.621900000000E-01 -4.704000000000E-02
    175 F   8 O    -3.824000000000E-01 -2.378100000000E-01 -4.529600000000E-01
    176 F   8 O    -1.176000000000E-01  2.378100000000E-01  4.704000000000E-02
    177 T   8 O    -2.416000000000E-01 -3.357000000000E-01  3.628600000000E-01
    178 F   8 O    -2.584000000000E-01  3.357000000000E-01 -1.371400000000E-01
    179 F   8 O     2.584000000000E-01 -1.643000000000E-01 -3.628600000000E-01
    180 F   8 O     2.416000000000E-01  1.643000000000E-01  1.371400000000E-01
    181 T   8 O     2.080000000000E-01 -3.270100000000E-01  1.420100000000E-01
    182 F   8 O     2.920000000000E-01  3.270100000000E-01 -3.579900000000E-01
    183 F   8 O    -2.920000000000E-01 -1.729900000000E-01 -1.420100000000E-01
    184 F   8 O    -2.080000000000E-01  1.729900000000E-01  3.579900000000E-01

 T = ATOM BELONGING TO THE ASYMMETRIC UNIT

 ****    4 SYMMOPS - TRANSLATORS IN FRACTIONAL UNITS
 **** MATRICES AND TRANSLATORS IN THE CRYSTALLOGRAPHIC REFERENCE FRAME
   V INV                    ROTATION MATRICES                   TRANSLATORS
   1   1  1.00  0.00  0.00  0.00  1.00  0.00  0.00  0.00  1.00  0.00  0.00  0.00
   2   2 -1.00  0.00  0.00  0.00 -1.00  0.00  0.00  0.00  1.00  0.50  0.00  0.50
   3   3  1.00  0.00  0.00  0.00 -1.00  0.00  0.00  0.00 -1.00  0.50  0.50  0.00
   4   4 -1.00  0.00  0.00  0.00  1.00  0.00  0.00  0.00 -1.00  0.00  0.50  0.50

 DIRECT LATTICE VECTORS CARTESIAN COMPONENTS (ANGSTROM)
          X                    Y                    Z
   0.485950000000E+01   0.000000000000E+00   0.000000000000E+00
   0.000000000000E+00   0.241620000000E+02   0.000000000000E+00
   0.000000000000E+00   0.000000000000E+00   0.128760000000E+02


 CARTESIAN COORDINATES - PRIMITIVE CELL
 *******************************************************************************
 *      ATOM          X(ANGSTROM)         Y(ANGSTROM)         Z(ANGSTROM)
 *******************************************************************************
    1     1 H     1.982676000000E+00 -9.539157600000E+00  2.060160000000E+00
    2     1 H     4.470740000000E-01  9.539157600000E+00 -4.377840000000E+00
    3     1 H    -4.470740000000E-01 -2.541842400000E+00 -2.060160000000E+00
    4     1 H    -1.982676000000E+00  2.541842400000E+00  4.377840000000E+00
    5     1 H     1.394676500000E+00  9.531909000000E+00  4.017312000000E+00
    6     1 H     1.035073500000E+00 -9.531909000000E+00 -2.420688000000E+00
    7     1 H    -1.035073500000E+00  2.549091000000E+00 -4.017312000000E+00
    8     1 H    -1.394676500000E+00 -2.549091000000E+00  2.420688000000E+00
    9     1 H    -7.678010000000E-01  1.058537220000E+01 -6.141852000000E+00
   10     1 H    -1.661949000000E+00 -1.058537220000E+01  2.961480000000E-01
   11     1 H     1.661949000000E+00  1.495627800000E+00  6.141852000000E+00
   12     1 H     7.678010000000E-01 -1.495627800000E+00 -2.961480000000E-01
   13     1 H     9.524620000000E-01 -1.089222960000E+01  3.244752000000E+00
   14     1 H     1.477288000000E+00  1.089222960000E+01 -3.193248000000E+00
   15     1 H    -1.477288000000E+00 -1.188770400000E+00 -3.244752000000E+00
   16     1 H    -9.524620000000E-01  1.188770400000E+00  3.193248000000E+00
   17     1 H     1.477288000000E+00 -1.190944980000E+01  2.214672000000E+00
   18     1 H     9.524620000000E-01  1.190944980000E+01 -4.223328000000E+00
   19     1 H    -9.524620000000E-01 -1.715502000000E-01 -2.214672000000E+00
   20     1 H    -1.477288000000E+00  1.715502000000E-01  4.223328000000E+00
   21     1 H    -1.452990500000E+00  1.198918440000E+01  3.425016000000E+00
   22     1 H    -9.767595000000E-01 -1.198918440000E+01 -3.012984000000E+00
   23     1 H     9.767595000000E-01  9.181560000000E-02 -3.425016000000E+00
   24     1 H     1.452990500000E+00 -9.181560000000E-02  3.012984000000E+00
   25     1 H     9.816190000000E-01  1.139963160000E+01  4.725492000000E+00
   26     1 H     1.448131000000E+00 -1.139963160000E+01 -1.712508000000E+00
   27     1 H    -1.448131000000E+00  6.813684000000E-01 -4.725492000000E+00
   28     1 H    -9.816190000000E-01 -6.813684000000E-01  1.712508000000E+00
   29     1 H     2.070147000000E+00  1.087773240000E+01 -6.167604000000E+00
   30     1 H     3.596030000000E-01 -1.087773240000E+01  2.703960000000E-01
   31     1 H    -3.596030000000E-01  1.203267600000E+00  6.167604000000E+00
   32     1 H    -2.070147000000E+00 -1.203267600000E+00 -2.703960000000E-01
   33     1 H    -1.423833500000E+00 -1.109760660000E+01 -6.180480000000E+00
   34     1 H    -1.005916500000E+00  1.109760660000E+01  2.575200000000E-01
   35     1 H     1.005916500000E+00 -9.833934000000E-01  6.180480000000E+00
   36     1 H     1.423833500000E+00  9.833934000000E-01 -2.575200000000E-01
   37     1 H     2.225651000000E+00 -9.543990000000E+00 -5.111772000000E+00
   38     1 H     2.040990000000E-01  9.543990000000E+00  1.326228000000E+00
   39     1 H    -2.040990000000E-01 -2.537010000000E+00  5.111772000000E+00
   40     1 H    -2.225651000000E+00  2.537010000000E+00 -1.326228000000E+00
   41     1 H     1.948659500000E+00 -8.901280800000E+00 -6.412248000000E+00
   42     1 H     4.810905000000E-01  8.901280800000E+00  2.575200000000E-02
   43     1 H    -4.810905000000E-01 -3.179719200000E+00  6.412248000000E+00
   44     1 H    -1.948659500000E+00  3.179719200000E+00 -2.575200000000E-02
   45     1 H     7.143465000000E-01 -9.278208000000E+00 -5.472300000000E+00
   46     1 H     1.715403500000E+00  9.278208000000E+00  9.657000000000E-01
   47     1 H    -1.715403500000E+00 -2.802792000000E+00  5.472300000000E+00
   48     1 H    -7.143465000000E-01  2.802792000000E+00 -9.657000000000E-01
   49     1 H     7.580820000000E-01 -2.984007000000E+00  2.060160000000E+00
   50     1 H     1.671668000000E+00  2.984007000000E+00 -4.377840000000E+00
   51     1 H    -1.671668000000E+00 -9.096993000000E+00 -2.060160000000E+00
   52     1 H    -7.580820000000E-01  9.096993000000E+00  4.377840000000E+00
   53     1 H    -1.312065000000E-01 -6.270039000000E+00  6.064596000000E+00
   54     1 H    -2.298543500000E+00  6.270039000000E+00 -3.734040000000E-01
   55     1 H     2.298543500000E+00 -5.810961000000E+00 -6.064596000000E+00
   56     1 H     1.312065000000E-01  5.810961000000E+00  3.734040000000E-01
   57     1 H    -1.336362500000E+00 -8.896448400000E+00  4.661112000000E+00
   58     1 H    -1.093387500000E+00  8.896448400000E+00 -1.776888000000E+00
   59     1 H     1.093387500000E+00 -3.184551600000E+00 -4.661112000000E+00
   60     1 H     1.336362500000E+00  3.184551600000E+00  1.776888000000E+00
   61     1 H     1.657089500000E+00 -4.941129000000E+00  2.497944000000E+00
   62     1 H     7.726605000000E-01  4.941129000000E+00 -3.940056000000E+00
   63     1 H    -7.726605000000E-01 -7.139871000000E+00 -2.497944000000E+00
   64     1 H    -1.657089500000E+00  7.139871000000E+00  3.940056000000E+00
   65     1 H     1.312065000000E+00 -4.134118200000E+00  3.914304000000E+00
   66     1 H     1.117685000000E+00  4.134118200000E+00 -2.523696000000E+00
   67     1 H    -1.117685000000E+00 -7.946881800000E+00 -3.914304000000E+00
   68     1 H    -1.312065000000E+00  7.946881800000E+00  2.523696000000E+00
   69     1 H    -7.483630000000E-01 -5.182749000000E+00  4.030188000000E+00
   70     1 H    -1.681387000000E+00  5.182749000000E+00 -2.407812000000E+00
   71     1 H     1.681387000000E+00 -6.898251000000E+00 -4.030188000000E+00
   72     1 H     7.483630000000E-01  6.898251000000E+00  2.407812000000E+00
   73     1 H     1.623073000000E+00 -6.661463400000E+00  4.274832000000E+00
   74     1 H     8.066770000000E-01  6.661463400000E+00 -2.163168000000E+00
   75     1 H    -8.066770000000E-01 -5.419536600000E+00 -4.274832000000E+00
   76     1 H    -1.623073000000E+00  5.419536600000E+00  2.163168000000E+00
   77     1 H     6.220160000000E-01 -8.722482000000E+00  4.094568000000E+00
   78     1 H     1.807734000000E+00  8.722482000000E+00 -2.343432000000E+00
   79     1 H    -1.807734000000E+00 -3.358518000000E+00 -4.094568000000E+00
   80     1 H    -6.220160000000E-01  3.358518000000E+00  2.343432000000E+00
   81     1 H    -8.649910000000E-01 -8.147426400000E+00  2.111664000000E+00
   82     1 H    -1.564759000000E+00  8.147426400000E+00 -4.326336000000E+00
   83     1 H     1.564759000000E+00 -3.933573600000E+00 -2.111664000000E+00
   84     1 H     8.649910000000E-01  3.933573600000E+00  4.326336000000E+00
   85     1 H     8.844290000000E-01 -6.620388000000E+00  2.446440000000E-01
   86     1 H     1.545321000000E+00  6.620388000000E+00 -6.193356000000E+00
   87     1 H    -1.545321000000E+00 -5.460612000000E+00 -2.446440000000E-01
   88     1 H    -8.844290000000E-01  5.460612000000E+00  6.193356000000E+00
   89     1 H     1.734841500000E+00 -7.876812000000E+00  2.575200000000E-02
   90     1 H     6.949085000000E-01  7.876812000000E+00 -6.412248000000E+00
   91     1 H    -6.949085000000E-01 -4.204188000000E+00 -2.575200000000E-02
   92     1 H    -1.734841500000E+00  4.204188000000E+00  6.412248000000E+00
   93     1 H     1.943800000000E-01 -8.021784000000E+00  7.725600000000E-02
   94     1 H     2.235370000000E+00  8.021784000000E+00 -6.360744000000E+00
   95     1 H    -2.235370000000E+00 -4.059216000000E+00 -7.725600000000E-02
   96     1 H    -1.943800000000E-01  4.059216000000E+00  6.360744000000E+00
   97     6 C     1.761082800000E+00 -1.123992078000E+01  2.796667200000E+00
   98     6 C     6.686672000000E-01  1.123992078000E+01 -3.641332800000E+00
   99     6 C    -6.686672000000E-01 -8.410792200000E-01 -2.796667200000E+00
  100     6 C    -1.761082800000E+00  8.410792200000E-01  3.641332800000E+00
  101     6 C    -2.216903900000E+00 -1.185146100000E+01  3.838335600000E+00
  102     6 C    -2.128461000000E-01  1.185146100000E+01 -2.599664400000E+00
  103     6 C     2.128461000000E-01 -2.295390000000E-01 -3.838335600000E+00
  104     6 C     2.216903900000E+00  2.295390000000E-01  2.599664400000E+00
  105     6 C     1.935538850000E+00  1.120077834000E+01  4.609608000000E+00
  106     6 C     4.942111500000E-01 -1.120077834000E+01 -1.828392000000E+00
  107     6 C    -4.942111500000E-01  8.802216600000E-01 -4.609608000000E+00
  108     6 C    -1.935538850000E+00 -8.802216600000E-01  1.828392000000E+00
  109     6 C    -2.280077400000E+00  1.128945288000E+01  5.987340000000E+00
  110     6 C    -1.496726000000E-01 -1.128945288000E+01 -4.506600000000E-01
  111     6 C     1.496726000000E-01  7.915471200000E-01 -5.987340000000E+00
  112     6 C     2.280077400000E+00 -7.915471200000E-01  4.506600000000E-01
  113     6 C    -2.126031250000E+00 -1.136628804000E+01  6.140564400000E+00
  114     6 C    -3.037187500000E-01  1.136628804000E+01 -2.974356000000E-01
  115     6 C     3.037187500000E-01 -7.147119600000E-01 -6.140564400000E+00
  116     6 C     2.126031250000E+00  7.147119600000E-01  2.974356000000E-01
  117     6 C     1.576907750000E+00 -9.512337780000E+00 -5.808363600000E+00
  118     6 C     8.528422500000E-01  9.512337780000E+00  6.296364000000E-01
  119     6 C    -8.528422500000E-01 -2.568662220000E+00  5.808363600000E+00
  120     6 C    -1.576907750000E+00  2.568662220000E+00 -6.296364000000E-01
  121     6 C     9.446868000000E-01 -4.506213000000E+00  3.104403600000E+00
  122     6 C     1.485063200000E+00  4.506213000000E+00 -3.333596400000E+00
  123     6 C    -1.485063200000E+00 -7.574787000000E+00 -3.104403600000E+00
  124     6 C    -9.446868000000E-01  7.574787000000E+00  3.333596400000E+00
  125     6 C    -1.652230000000E-02 -5.563783740000E+00  3.565364400000E+00
  126     6 C    -2.413227700000E+00  5.563783740000E+00 -2.872635600000E+00
  127     6 C     2.413227700000E+00 -6.517216260000E+00 -3.565364400000E+00
  128     6 C     1.652230000000E-02  6.517216260000E+00  2.872635600000E+00
  129     6 C     6.725548000000E-01 -6.605890800000E+00  4.451233200000E+00
  130     6 C     1.757195200000E+00  6.605890800000E+00 -1.986766800000E+00
  131     6 C    -1.757195200000E+00 -5.475109200000E+00 -4.451233200000E+00
  132     6 C    -6.725548000000E-01  5.475109200000E+00  1.986766800000E+00
  133     6 C     4.762310000000E-02 -7.919820360000E+00  3.991560000000E+00
  134     6 C     2.382126900000E+00  7.919820360000E+00 -2.446440000000E+00
  135     6 C    -2.382126900000E+00 -4.161179640000E+00 -3.991560000000E+00
  136     6 C    -4.762310000000E-02  4.161179640000E+00  2.446440000000E+00
  137     6 C    -1.977816500000E-01 -7.634467140000E+00  2.523696000000E+00
  138     6 C    -2.231968350000E+00  7.634467140000E+00 -3.914304000000E+00
  139     6 C     2.231968350000E+00 -4.446532860000E+00 -2.523696000000E+00
  140     6 C     1.977816500000E-01  4.446532860000E+00  3.914304000000E+00
  141     6 C     9.393413500000E-01 -7.600398720000E+00  4.313460000000E-01
  142     6 C     1.490408650000E+00  7.600398720000E+00 -6.006654000000E+00
  143     6 C    -1.490408650000E+00 -4.480601280000E+00 -4.313460000000E-01
  144     6 C    -9.393413500000E-01  4.480601280000E+00  6.006654000000E+00
  145     8 O    -1.828629850000E+00 -1.087749078000E+01  4.830560160000E+00
  146     8 O    -6.011201500000E-01  1.087749078000E+01 -1.607439840000E+00
  147     8 O     6.011201500000E-01 -1.203509220000E+00 -4.830560160000E+00
  148     8 O     1.828629850000E+00  1.203509220000E+00  1.607439840000E+00
  149     8 O    -2.408368200000E+00 -1.024879554000E+01  2.042906160000E+00
  150     8 O    -2.138180000000E-02  1.024879554000E+01 -4.395093840000E+00
  151     8 O     2.138180000000E-02 -1.832204460000E+00 -2.042906160000E+00
  152     8 O     2.408368200000E+00  1.832204460000E+00  4.395093840000E+00
  153     8 O     2.117284150000E+00  9.961026120000E+00  3.960013800000E+00
  154     8 O     3.124658500000E-01 -9.961026120000E+00 -2.477986200000E+00
  155     8 O    -3.124658500000E-01  2.119973880000E+00 -3.960013800000E+00
  156     8 O    -2.117284150000E+00 -2.119973880000E+00  2.477986200000E+00
  157     8 O    -1.022924750000E+00  1.064481072000E+01  5.927724120000E+00
  158     8 O    -1.406825250000E+00 -1.064481072000E+01 -5.102758800000E-01
  159     8 O     1.406825250000E+00  1.436189280000E+00 -5.927724120000E+00
  160     8 O     1.022924750000E+00 -1.436189280000E+00  5.102758800000E-01
  161     8 O     1.523453250000E+00 -1.086202710000E+01 -6.271127040000E+00
  162     8 O     9.062967500000E-01  1.086202710000E+01  1.668729600000E-01
  163     8 O    -9.062967500000E-01 -1.218972900000E+00  6.271127040000E+00
  164     8 O    -1.523453250000E+00  1.218972900000E+00 -1.668729600000E-01
  165     8 O    -5.583565500000E-01 -6.279462180000E+00  2.441289600000E+00
  166     8 O    -1.871393450000E+00  6.279462180000E+00 -3.996710400000E+00
  167     8 O     1.871393450000E+00 -5.801537820000E+00 -2.441289600000E+00
  168     8 O     5.583565500000E-01  5.801537820000E+00  3.996710400000E+00
  169     8 O     2.560956500000E-01 -3.508080780000E+00  2.364033600000E+00
  170     8 O     2.173654350000E+00  3.508080780000E+00 -4.073966400000E+00
  171     8 O    -2.173654350000E+00 -8.572919220000E+00 -2.364033600000E+00
  172     8 O    -2.560956500000E-01  8.572919220000E+00  4.073966400000E+00
  173     8 O     5.714772000000E-01 -6.335034780000E+00  5.832312960000E+00
  174     8 O     1.858272800000E+00  6.335034780000E+00 -6.056870400000E-01
  175     8 O    -1.858272800000E+00 -5.745965220000E+00 -5.832312960000E+00
  176     8 O    -5.714772000000E-01  5.745965220000E+00  6.056870400000E-01
  177     8 O    -1.174055200000E+00 -8.111183400000E+00  4.672185360000E+00
  178     8 O    -1.255694800000E+00  8.111183400000E+00 -1.765814640000E+00
  179     8 O     1.255694800000E+00 -3.969816600000E+00 -4.672185360000E+00
  180     8 O     1.174055200000E+00  3.969816600000E+00  1.765814640000E+00
  181     8 O     1.010776000000E+00 -7.901215620000E+00  1.828520760000E+00
  182     8 O     1.418974000000E+00  7.901215620000E+00 -4.609479240000E+00
  183     8 O    -1.418974000000E+00 -4.179784380000E+00 -1.828520760000E+00
  184     8 O    -1.010776000000E+00  4.179784380000E+00  4.609479240000E+00

 *******************************************************************************
 LOCAL ATOMIC FUNCTIONS BASIS SET
 *******************************************************************************
   ATOM   X(AU)   Y(AU)   Z(AU)  N. TYPE  EXPONENT  S COEF   P COEF   D/F/G COEF
 *******************************************************************************
   1 H    3.747 -18.026   3.893
                                  1 S  
                                         1.873E+01 3.349E-02 0.000E+00 0.000E+00
                                         2.825E+00 2.347E-01 0.000E+00 0.000E+00
                                         6.401E-01 8.138E-01 0.000E+00 0.000E+00
                                  2 S  
                                         1.613E-01 1.000E+00 0.000E+00 0.000E+00
                           3-     5 P  
                                         1.100E+00 0.000E+00 1.000E+00 0.000E+00
   2 H    0.845  18.026  -8.273
   3 H   -0.845  -4.803  -3.893
   4 H   -3.747   4.803   8.273
   5 H    2.636  18.013   7.592
   6 H    1.956 -18.013  -4.574
   7 H   -1.956   4.817  -7.592
   8 H   -2.636  -4.817   4.574
   9 H   -1.451  20.003 -11.606
  10 H   -3.141 -20.003   0.560
  11 H    3.141   2.826  11.606
  12 H    1.451  -2.826  -0.560
  13 H    1.800 -20.583   6.132
  14 H    2.792  20.583  -6.034
  15 H   -2.792  -2.246  -6.132
  16 H   -1.800   2.246   6.034
  17 H    2.792 -22.506   4.185
  18 H    1.800  22.506  -7.981
  19 H   -1.800  -0.324  -4.185
  20 H   -2.792   0.324   7.981
  21 H   -2.746  22.656   6.472
  22 H   -1.846 -22.656  -5.694
  23 H    1.846   0.174  -6.472
  24 H    2.746  -0.174   5.694
  25 H    1.855  21.542   8.930
  26 H    2.737 -21.542  -3.236
  27 H   -2.737   1.288  -8.930
  28 H   -1.855  -1.288   3.236
  29 H    3.912  20.556 -11.655
  30 H    0.680 -20.556   0.511
  31 H   -0.680   2.274  11.655
  32 H   -3.912  -2.274  -0.511
  33 H   -2.691 -20.971 -11.679
  34 H   -1.901  20.971   0.487
  35 H    1.901  -1.858  11.679
  36 H    2.691   1.858  -0.487
  37 H    4.206 -18.036  -9.660
  38 H    0.386  18.036   2.506
  39 H   -0.386  -4.794   9.660
  40 H   -4.206   4.794  -2.506
  41 H    3.682 -16.821 -12.117
  42 H    0.909  16.821   0.049
  43 H   -0.909  -6.009  12.117
  44 H   -3.682   6.009  -0.049
  45 H    1.350 -17.533 -10.341
  46 H    3.242  17.533   1.825
  47 H   -3.242  -5.297  10.341
  48 H   -1.350   5.297  -1.825
  49 H    1.433  -5.639   3.893
  50 H    3.159   5.639  -8.273
  51 H   -3.159 -17.191  -3.893
  52 H   -1.433  17.191   8.273
  53 H   -0.248 -11.849  11.460
  54 H   -4.344  11.849  -0.706
  55 H    4.344 -10.981 -11.460
  56 H    0.248  10.981   0.706
  57 H   -2.525 -16.812   8.808
  58 H   -2.066  16.812  -3.358
  59 H    2.066  -6.018  -8.808
  60 H    2.525   6.018   3.358
  61 H    3.131  -9.337   4.720
  62 H    1.460   9.337  -7.446
  63 H   -1.460 -13.492  -4.720
  64 H   -3.131  13.492   7.446
  65 H    2.479  -7.812   7.397
  66 H    2.112   7.812  -4.769
  67 H   -2.112 -15.017  -7.397
  68 H   -2.479  15.017   4.769
  69 H   -1.414  -9.794   7.616
  70 H   -3.177   9.794  -4.550
  71 H    3.177 -13.036  -7.616
  72 H    1.414  13.036   4.550
  73 H    3.067 -12.588   8.078
  74 H    1.524  12.588  -4.088
  75 H   -1.524 -10.241  -8.078
  76 H   -3.067  10.241   4.088
  77 H    1.175 -16.483   7.738
  78 H    3.416  16.483  -4.428
  79 H   -3.416  -6.347  -7.738
  80 H   -1.175   6.347   4.428
  81 H   -1.635 -15.396   3.990
  82 H   -2.957  15.396  -8.176
  83 H    2.957  -7.433  -3.990
  84 H    1.635   7.433   8.176
  85 H    1.671 -12.511   0.462
  86 H    2.920  12.511 -11.704
  87 H   -2.920 -10.319  -0.462
  88 H   -1.671  10.319  11.704
  89 H    3.278 -14.885   0.049
  90 H    1.313  14.885 -12.117
  91 H   -1.313  -7.945  -0.049
  92 H   -3.278   7.945  12.117
  93 H    0.367 -15.159   0.146
  94 H    4.224  15.159 -12.020
  95 H   -4.224  -7.671  -0.146
  96 H   -0.367   7.671  12.020
  97 C    3.328 -21.240   5.285
                                481 S  
                                         3.048E+03 1.835E-03 0.000E+00 0.000E+00
                                         4.574E+02 1.404E-02 0.000E+00 0.000E+00
                                         1.039E+02 6.884E-02 0.000E+00 0.000E+00
                                         2.921E+01 2.322E-01 0.000E+00 0.000E+00
                                         9.287E+00 4.679E-01 0.000E+00 0.000E+00
                                         3.164E+00 3.623E-01 0.000E+00 0.000E+00
                         482-   485 SP 
                                         7.868E+00-1.193E-01 6.900E-02 0.000E+00
                                         1.881E+00-1.609E-01 3.164E-01 0.000E+00
                                         5.442E-01 1.143E+00 7.443E-01 0.000E+00
                         486-   489 SP 
                                         1.687E-01 1.000E+00 1.000E+00 0.000E+00
                         490-   494 D  
                                         8.000E-01 0.000E+00 0.000E+00 1.000E+00
  98 C    1.264  21.240  -6.881
  99 C   -1.264  -1.589  -5.285
 100 C   -3.328   1.589   6.881
 101 C   -4.189 -22.396   7.253
 102 C   -0.402  22.396  -4.913
 103 C    0.402  -0.434  -7.253
 104 C    4.189   0.434   4.913
 105 C    3.658  21.166   8.711
 106 C    0.934 -21.166  -3.455
 107 C   -0.934   1.663  -8.711
 108 C   -3.658  -1.663   3.455
 109 C   -4.309  21.334  11.314
 110 C   -0.283 -21.334  -0.852
 111 C    0.283   1.496 -11.314
 112 C    4.309  -1.496   0.852
 113 C   -4.018 -21.479  11.604
 114 C   -0.574  21.479  -0.562
 115 C    0.574  -1.351 -11.604
 116 C    4.018   1.351   0.562
 117 C    2.980 -17.976 -10.976
 118 C    1.612  17.976   1.190
 119 C   -1.612  -4.854  10.976
 120 C   -2.980   4.854  -1.190
 121 C    1.785  -8.516   5.866
 122 C    2.806   8.516  -6.300
 123 C   -2.806 -14.314  -5.866
 124 C   -1.785  14.314   6.300
 125 C   -0.031 -10.514   6.738
 126 C   -4.560  10.514  -5.428
 127 C    4.560 -12.316  -6.738
 128 C    0.031  12.316   5.428
 129 C    1.271 -12.483   8.412
 130 C    3.321  12.483  -3.754
 131 C   -3.321 -10.346  -8.412
 132 C   -1.271  10.346   3.754
 133 C    0.090 -14.966   7.543
 134 C    4.502  14.966  -4.623
 135 C   -4.502  -7.863  -7.543
 136 C   -0.090   7.863   4.623
 137 C   -0.374 -14.427   4.769
 138 C   -4.218  14.427  -7.397
 139 C    4.218  -8.403  -4.769
 140 C    0.374   8.403   7.397
 141 C    1.775 -14.363   0.815
 142 C    2.816  14.363 -11.351
 143 C   -2.816  -8.467  -0.815
 144 C   -1.775   8.467  11.351
 145 O   -3.456 -20.555   9.128
                               1153 S  
                                         5.485E+03 1.831E-03 0.000E+00 0.000E+00
                                         8.252E+02 1.395E-02 0.000E+00 0.000E+00
                                         1.880E+02 6.845E-02 0.000E+00 0.000E+00
                                         5.296E+01 2.327E-01 0.000E+00 0.000E+00
                                         1.690E+01 4.702E-01 0.000E+00 0.000E+00
                                         5.800E+00 3.585E-01 0.000E+00 0.000E+00
                        1154-  1157 SP 
                                         1.554E+01-1.108E-01 7.087E-02 0.000E+00
                                         3.600E+00-1.480E-01 3.398E-01 0.000E+00
                                         1.014E+00 1.131E+00 7.272E-01 0.000E+00
                        1158-  1161 SP 
                                         2.700E-01 1.000E+00 1.000E+00 0.000E+00
                        1162-  1166 D  
                                         8.000E-01 0.000E+00 0.000E+00 1.000E+00
 146 O   -1.136  20.555  -3.038
 147 O    1.136  -2.274  -9.128
 148 O    3.456   2.274   3.038
 149 O   -4.551 -19.367   3.861
 150 O   -0.040  19.367  -8.306
 151 O    0.040  -3.462  -3.861
 152 O    4.551   3.462   8.306
 153 O    4.001  18.824   7.483
 154 O    0.590 -18.824  -4.683
 155 O   -0.590   4.006  -7.483
 156 O   -4.001  -4.006   4.683
 157 O   -1.933  20.116  11.202
 158 O   -2.659 -20.116  -0.964
 159 O    2.659   2.714 -11.202
 160 O    1.933  -2.714   0.964
 161 O    2.879 -20.526 -11.851
 162 O    1.713  20.526   0.315
 163 O   -1.713  -2.304  11.851
 164 O   -2.879   2.304  -0.315
 165 O   -1.055 -11.866   4.613
 166 O   -3.536  11.866  -7.553
 167 O    3.536 -10.963  -4.613
 168 O    1.055  10.963   7.553
 169 O    0.484  -6.629   4.467
 170 O    4.108   6.629  -7.699
 171 O   -4.108 -16.200  -4.467
 172 O   -0.484  16.200   7.699
 173 O    1.080 -11.971  11.021
 174 O    3.512  11.971  -1.145
 175 O   -3.512 -10.858 -11.021
 176 O   -1.080  10.858   1.145
 177 O   -2.219 -15.328   8.829
 178 O   -2.373  15.328  -3.337
 179 O    2.373  -7.502  -8.829
 180 O    2.219   7.502   3.337
 181 O    1.910 -14.931   3.455
 182 O    2.681  14.931  -8.711
 183 O   -2.681  -7.899  -3.455
 184 O   -1.910   7.899   8.711
 INFORMATION **** SET_MPP **** PCRYSTAL CALCULATION
 INFORMATION **** READM2 **** NEW DEFAULT: FOCK/KS MATRIX MIXING SET TO 30 %
 INFORMATION **** READM2 **** NEW DEFAULT: FULL DIRECT SCF MODE
 INFORMATION **** READM2 **** NEW DEFAULT: COULOMB BIPOLAR BUFFER SET TO 32 Mb
 INFORMATION **** READM2 **** NEW DEFAULT: EXCHANGE BIPOLAR BUFFER SET TO 32 Mb

 *******************************************************************************
 NEW DEFAULT: DFT INTEGRATION GRID INCREASED TO XLGRID
 NEW DEFAULT: DIIS ACCELERATOR ACTIVE
 USE KEYWORD NODIIS TO TURN IT OFF
 *******************************************************************************

 INFORMATION **** GRIMME **** GRIMME DISPERSION CORRECTION FOR ENER AND GRAD

 GRIMME DISPERSION CORRECTION PARAMETERS

 C6 COEFFICIENTS (KJ/MOL) AND VDW RADII (ANG)

                            ELEMENT  C6 COEF  RADIUS
                              H      0.140     1.001
                              C      1.750     1.452
                              N      1.230     1.397
                              O      0.700     1.342
 INFORMATION **** READM2 **** FULL DIRECT SCF (MONO AND BIEL INT) SELECTED
 INFORMATION **** MAXCYCLE **** MAX NUMBER OF SCF CYCLES SET TO         500
 *******************************************************************************
 N. OF ATOMS PER CELL       184  COULOMB OVERLAP TOL         (T1) 10**   -6
 NUMBER OF SHELLS           640  COULOMB PENETRATION TOL     (T2) 10**   -6
 NUMBER OF AO              1712  EXCHANGE OVERLAP TOL        (T3) 10**   -6
 N. OF ELECTRONS PER CELL   704  EXCHANGE PSEUDO OVP (F(G))  (T4) 10**   -6
 CORE ELECTRONS PER CELL    176  EXCHANGE PSEUDO OVP (P(G))  (T5) 10**  -12
 N. OF SYMMETRY OPERATORS     4  POLE ORDER IN MONO ZONE                  4
 *******************************************************************************
 TYPE OF CALCULATION :  RESTRICTED CLOSED SHELL
 KOHN-SHAM HAMILTONIAN

 (EXCHANGE)[CORRELATION] FUNCTIONAL:(PBEsol GGA)[PBEsol]


 HYBRID EXCHANGE - PERCENTAGE OF FOCK EXCHANGE    25.0000

 CAPPA:IS1  4;IS2  4;IS3  4; K PTS MONK NET  27; SYMMOPS:K SPACE   8;G SPACE   4

 *******************************************************************************
 MAX NUMBER OF SCF CYCLES     500  CONVERGENCE ON DELTAP        10**-16
 WEIGHT OF F(I) IN F(I+1)      50% CONVERGENCE ON ENERGY        10**-10
 SHRINK. FACT.(MONKH.)    4  4  4  NUMBER OF K POINTS IN THE IBZ     27
 SHRINKING FACTOR(GILAT NET)    4  NUMBER OF K POINTS(GILAT NET)     27
 *******************************************************************************
 *** K POINTS COORDINATES (OBLIQUE COORDINATES IN UNITS OF IS =  4)
   1-R(  0  0  0)   2-C(  1  0  0)   3-R(  2  0  0)   4-C(  0  1  0)
   5-C(  1  1  0)   6-C(  2  1  0)   7-R(  0  2  0)   8-C(  1  2  0)
   9-R(  2  2  0)  10-C(  0  0  1)  11-C(  1  0  1)  12-C(  2  0  1)
  13-C(  0  1  1)  14-C(  1  1  1)  15-C(  2  1  1)  16-C(  0  2  1)
  17-C(  1  2  1)  18-C(  2  2  1)  19-R(  0  0  2)  20-C(  1  0  2)
  21-R(  2  0  2)  22-C(  0  1  2)  23-C(  1  1  2)  24-C(  2  1  2)
  25-R(  0  2  2)  26-C(  1  2  2)  27-R(  2  2  2)

 DIRECT LATTICE VECTORS COMPON. (A.U.)     RECIP. LATTICE VECTORS COMPON. (A.U.) 
        X            Y            Z              X            Y            Z
    9.1831241    0.0000000    0.0000000      0.6842100    0.0000000    0.0000000
    0.0000000   45.6595628    0.0000000      0.0000000    0.1376094    0.0000000
    0.0000000    0.0000000   24.3321137      0.0000000    0.0000000    0.2582260

 DISK SPACE FOR EIGENVECTORS (FTN 10)   134823424 REALS

 SYMMETRY ADAPTION OF THE BLOCH FUNCTIONS ENABLED
 TTTTTTTTTTTTTTTTTTTTTTTTTTTTTT gordsh1     TELAPSE        2.55 TCPU        0.09

 MATRIX SIZE: P(G) 1823488, F(G)  317560, P(G) IRR  230182, F(G) IRR   80389
 MAX G-VECTOR INDEX FOR 1- AND 2-ELECTRON INTEGRALS  77

 TTTTTTTTTTTTTTTTTTTTTTTTTTTTTT INPUT       TELAPSE        2.60 TCPU        0.13

 NEIGHBORS OF THE NON-EQUIVALENT ATOMS

 N = NUMBER OF NEIGHBORS AT DISTANCE R
    ATOM  N     R/ANG      R/AU   NEIGHBORS (ATOM LABELS AND CELL INDICES)
   1 H    1     0.8505     1.6072  149 O    1 0 0
   1 H    1     1.8666     3.5273   97 C    0 0 0
   1 H    1     1.9186     3.6257  181 O    0 0 0
   1 H    1     2.0725     3.9165   13 H    0 0 0
   1 H    1     2.3837     4.5046   10 H    1 0 0
   1 H    1     2.4285     4.5892   17 H    0 0 0

   5 H    1     0.8424     1.5918  153 O    0 0 0
   5 H    1     1.8516     3.4990  105 C    0 0 0
   5 H    1     1.9100     3.6093  172 O    0 0 0
   5 H    1     2.0397     3.8545   25 H    0 0 0
   5 H    1     2.2256     4.2059   52 H    0 0 0
   5 H    1     2.7651     5.2252   52 H    1 0 0

   9 H    1     0.8479     1.6023  157 O    0 0-1
   9 H    1     1.8277     3.4538  109 C    0 0-1
   9 H    1     1.9291     3.6456  150 O    0 0 0
   9 H    1     2.0427     3.8602   29 H   -1 0 0
   9 H    1     2.3837     4.5046    2 H    0 0 0
   9 H    1     2.5646     4.8465   33 H    0 1 0

  13 H    1     0.9877     1.8665   97 C    0 0 0
  13 H    1     1.5399     2.9100   17 H    0 0 0
  13 H    1     2.0259     3.8285  149 O    1 0 0
  13 H    1     2.0320     3.8399  101 C    1 0 0
  13 H    1     2.0725     3.9165    1 H    0 0 0
  13 H    1     2.3535     4.4476   77 H    0 0 0

  17 H    1     0.9314     1.7601   97 C    0 0 0
  17 H    1     1.5399     2.9100   13 H    0 0 0
  17 H    1     1.9328     3.6524  149 O    1 0 0
  17 H    1     1.9994     3.7783  101 C    1 0 0
  17 H    1     2.2926     4.3325   21 H    1-1 0
  17 H    1     2.4285     4.5892    1 H    0 0 0

  21 H    1     0.9261     1.7501  101 C    0 1 0
  21 H    1     1.9480     3.6811  145 O    0 1 0
  21 H    1     1.9931     3.7665   97 C   -1 1 0
  21 H    1     2.0466     3.8675  105 C   -1 0 0
  21 H    1     2.2926     4.3325   17 H   -1 1 0
  21 H    1     2.4621     4.6526  153 O   -1 0 0

  25 H    1     0.9813     1.8544  105 C    0 0 0
  25 H    1     1.9863     3.7535  153 O    0 0 0
  25 H    1     2.0390     3.8531  109 C    1 0 0
  25 H    1     2.0397     3.8545    5 H    0 0 0
  25 H    1     2.0918     3.9529  101 C    1 1 0
  25 H    1     2.3215     4.3869   29 H    0 0 1

  29 H    1     0.9741     1.8407  109 C    1 0-1
  29 H    1     1.9452     3.6760  157 O    1 0-1
  29 H    1     2.0427     3.8602    9 H    1 0 0
  29 H    1     2.1074     3.9824  113 C    1 1-1
  29 H    1     2.1278     4.0209  105 C    0 0-1
  29 H    1     2.3215     4.3869   25 H    0 0-1

  33 H    1     0.9345     1.7659  113 C    0 0-1
  33 H    1     1.9210     3.6302  145 O    0 0-1
  33 H    1     1.9288     3.6449  161 O   -1 0 0
  33 H    1     2.0941     3.9572  109 C    0-1-1
  33 H    1     2.2405     4.2340   37 H   -1 0 0
  33 H    1     2.4711     4.6698  117 C   -1 0 0

  37 H    1     0.9524     1.7998  117 C    0 0 0
  37 H    1     1.4768     2.7908   41 H    0 0 0
  37 H    1     1.5763     2.9787   45 H    0 0 0
  37 H    1     1.8906     3.5727  161 O    0 0 0
  37 H    1     2.2405     4.2340   33 H    1 0 0
  37 H    1     2.4930     4.7110  113 C    1 0-1

  41 H    1     0.9361     1.7690  117 C    0 0 0
  41 H    1     1.4768     2.7908   37 H    0 0 0
  41 H    1     1.5966     3.0171   45 H    0 0 0
  41 H    1     2.0113     3.8008  161 O    0 0 0
  41 H    1     2.3934     4.5229   57 H    1 0-1
  41 H    1     2.6070     4.9266  113 C    1 0-1

  45 H    1     0.9549     1.8044  117 C    0 0 0
  45 H    1     1.5763     2.9787   37 H    0 0 0
  45 H    1     1.5966     3.0171   41 H    0 0 0
  45 H    1     1.9497     3.6844  161 O    0 0 0
  45 H    1     2.7488     5.1946   67 H    0 0 0
  45 H    1     2.8954     5.4716   33 H    0 0 0

  49 H    1     0.7868     1.4868  169 O    0 0 0
  49 H    1     1.8554     3.5061  121 C    0 0 0
  49 H    1     2.1978     4.1532   61 H    0 0 0
  49 H    1     2.2041     4.1651  156 O    1 0 0
  49 H    1     2.2064     4.1694  160 O    0 0 0
  49 H    1     2.2256     4.2059    8 H    0 0 0

  53 H    1     0.7429     1.4039  173 O    0 0 0
  53 H    1     1.8335     3.4648  129 C    0 0 0
  53 H    1     2.0533     3.8802  175 O    0 0 1
  53 H    1     2.3879     4.5124   69 H    0 0 0
  53 H    1     2.5330     4.7867  177 O    0 0 0
  53 H    1     2.5365     4.7933   73 H    0 0 0

  57 H    1     0.8019     1.5154  177 O    0 0 0
  57 H    1     1.8214     3.4420  133 C    0 0 0
  57 H    1     2.0461     3.8665   77 H    0 0 0
  57 H    1     2.0483     3.8707  145 O    0 0 0
  57 H    1     2.3934     4.5229   41 H   -1 0 1
  57 H    1     2.6987     5.0998   81 H    0 0 0

  61 H    1     1.0317     1.9497  121 C    0 0 0
  61 H    1     1.6662     3.1488   65 H    0 0 0
  61 H    1     2.0086     3.7956  169 O    0 0 0
  61 H    1     2.0804     3.9314  125 C    0 0 0
  61 H    1     2.1978     4.1532   49 H    0 0 0
  61 H    1     2.4735     4.6742   73 H    0 0 0

  65 H    1     0.9640     1.8218  121 C    0 0 0
  65 H    1     1.6662     3.1488   61 H    0 0 0
  65 H    1     1.9775     3.7369  169 O    0 0 0
  65 H    1     1.9826     3.7466  125 C    0 0 0
  65 H    1     2.2511     4.2540   49 H    0 0 0
  65 H    1     2.3148     4.3744   69 H    0 0 0

  69 H    1     0.9470     1.7896  125 C    0 0 0
  69 H    1     1.9400     3.6660  165 O    0 0 0
  69 H    1     2.0448     3.8641  121 C    0 0 0
  69 H    1     2.0547     3.8827  129 C    0 0 0
  69 H    1     2.3148     4.3744   65 H    0 0 0
  69 H    1     2.3879     4.5124   53 H    0 0 0

  73 H    1     0.9683     1.8299  129 C    0 0 0
  73 H    1     1.9074     3.6045  173 O    0 0 0
  73 H    1     2.0361     3.8477  133 C    0 0 0
  73 H    1     2.0968     3.9624  125 C    0 0 0
  73 H    1     2.2983     4.3433   77 H    0 0 0
  73 H    1     2.4735     4.6742   61 H    0 0 0

  77 H    1     0.9924     1.8753  133 C    0 0 0
  77 H    1     1.9832     3.7478  177 O    0 0 0
  77 H    1     2.0461     3.8665   57 H    0 0 0
  77 H    1     2.0793     3.9293  137 C    0 0 0
  77 H    1     2.1470     4.0573  129 C    0 0 0
  77 H    1     2.2983     4.3433   73 H    0 0 0

  81 H    1     0.9371     1.7708  137 C    0 0 0
  81 H    1     1.9129     3.6149  181 O    0 0 0
  81 H    1     1.9214     3.6310  165 O    0 0 0
  81 H    1     2.1021     3.9723  133 C    0 0 0
  81 H    1     2.2971     4.3410   93 H    0 0 0
  81 H    1     2.4468     4.6239    1 H   -1 0 0

  85 H    1     0.9991     1.8881  141 C    0 0 0
  85 H    1     1.5329     2.8967   89 H    0 0 0
  85 H    1     1.5710     2.9688   93 H    0 0 0
  85 H    1     2.0409     3.8567  181 O    0 0 0
  85 H    1     2.6501     5.0080  165 O    0 0 0
  85 H    1     2.7191     5.1384  137 C    0 0 0

  89 H    1     0.9347     1.7664  141 C    0 0 0
  89 H    1     1.5329     2.8967   85 H    0 0 0
  89 H    1     1.5481     2.9255   93 H    0 0 0
  89 H    1     1.9429     3.6715  181 O    0 0 0
  89 H    1     2.6389     4.9867    1 H    0 0 0
  89 H    1     2.6646     5.0353  171 O    1 0 0

  93 H    1     0.9262     1.7503  141 C    0 0 0
  93 H    1     1.5481     2.9255   89 H    0 0 0
  93 H    1     1.5710     2.9688   85 H    0 0 0
  93 H    1     1.9360     3.6584  181 O    0 0 0
  93 H    1     2.2971     4.3410   81 H    0 0 0
  93 H    1     2.5078     4.7390  137 C    0 0 0

  97 C    1     0.9314     1.7601   17 H    0 0 0
  97 C    1     0.9877     1.8665   13 H    0 0 0
  97 C    1     1.4236     2.6902  149 O    1 0 0
  97 C    1     1.4954     2.8258  101 C    1 0 0
  97 C    1     1.8666     3.5273    1 H    0 0 0
  97 C    1     1.9931     3.7665   21 H    1-1 0

 101 C    1     0.9261     1.7501   21 H    0-1 0
 101 C    1     1.4436     2.7279  145 O    0 0 0
 101 C    1     1.4954     2.8258   97 C   -1 0 0
 101 C    1     1.5252     2.8823  105 C   -1-1 0
 101 C    1     1.9994     3.7783   17 H   -1 0 0
 101 C    1     2.0320     3.8399   13 H   -1 0 0

 105 C    1     0.9813     1.8544   25 H    0 0 0
 105 C    1     1.4114     2.6671  153 O    0 0 0
 105 C    1     1.5233     2.8787  109 C    1 0 0
 105 C    1     1.5252     2.8823  101 C    1 1 0
 105 C    1     1.8516     3.4990    5 H    0 0 0
 105 C    1     2.0466     3.8675   21 H    1 0 0

 109 C    1     0.9741     1.8407   29 H   -1 0 1
 109 C    1     1.4141     2.6722  157 O    0 0 0
 109 C    1     1.5218     2.8759  113 C    0 1 0
 109 C    1     1.5233     2.8787  105 C   -1 0 0
 109 C    1     1.8277     3.4538    9 H    0 0 1
 109 C    1     2.0390     3.8531   25 H   -1 0 0

 113 C    1     0.9345     1.7659   33 H    0 0 1
 113 C    1     1.3907     2.6280  161 O   -1 0 1
 113 C    1     1.4295     2.7014  145 O    0 0 0
 113 C    1     1.5218     2.8759  109 C    0-1 0
 113 C    1     2.1074     3.9824   29 H   -1-1 1
 113 C    1     2.3504     4.4416  105 C   -1-1 0

 117 C    1     0.9361     1.7690   41 H    0 0 0
 117 C    1     0.9524     1.7998   37 H    0 0 0
 117 C    1     0.9549     1.8044   45 H    0 0 0
 117 C    1     1.4278     2.6982  161 O    0 0 0
 117 C    1     2.3737     4.4856  113 C    1 0-1
 117 C    1     2.4711     4.6698   33 H    1 0 0

 121 C    1     0.9640     1.8218   65 H    0 0 0
 121 C    1     1.0317     1.9497   61 H    0 0 0
 121 C    1     1.4208     2.6849  169 O    0 0 0
 121 C    1     1.5016     2.8377  125 C    0 0 0
 121 C    1     1.8554     3.5061   49 H    0 0 0
 121 C    1     2.0448     3.8641   69 H    0 0 0

 125 C    1     0.9470     1.7896   69 H    0 0 0
 125 C    1     1.4385     2.7184  165 O    0 0 0
 125 C    1     1.5016     2.8377  121 C    0 0 0
 125 C    1     1.5315     2.8942  129 C    0 0 0
 125 C    1     1.9826     3.7466   65 H    0 0 0
 125 C    1     2.0804     3.9314   61 H    0 0 0

 129 C    1     0.9683     1.8299   73 H    0 0 0
 129 C    1     1.4110     2.6664  173 O    0 0 0
 129 C    1     1.5259     2.8835  133 C    0 0 0
 129 C    1     1.5315     2.8942  125 C    0 0 0
 129 C    1     1.8335     3.4648   53 H    0 0 0
 129 C    1     2.0547     3.8827   69 H    0 0 0

 133 C    1     0.9924     1.8753   77 H    0 0 0
 133 C    1     1.4115     2.6674  177 O    0 0 0
 133 C    1     1.5153     2.8636  137 C    0 0 0
 133 C    1     1.5259     2.8835  129 C    0 0 0
 133 C    1     1.8214     3.4420   57 H    0 0 0
 133 C    1     2.0361     3.8477   73 H    0 0 0

 137 C    1     0.9371     1.7708   81 H    0 0 0
 137 C    1     1.4046     2.6543  165 O    0 0 0
 137 C    1     1.4195     2.6825  181 O    0 0 0
 137 C    1     1.5153     2.8636  133 C    0 0 0
 137 C    1     2.0793     3.9293   77 H    0 0 0
 137 C    1     2.3250     4.3936  125 C    0 0 0

 141 C    1     0.9262     1.7503   93 H    0 0 0
 141 C    1     0.9347     1.7664   89 H    0 0 0
 141 C    1     0.9991     1.8881   85 H    0 0 0
 141 C    1     1.4310     2.7042  181 O    0 0 0
 141 C    1     2.3816     4.5006  137 C    0 0 0
 141 C    1     2.5255     4.7726   81 H    0 0 0

 145 O    1     1.4295     2.7014  113 C    0 0 0
 145 O    1     1.4436     2.7279  101 C    0 0 0
 145 O    1     1.9210     3.6302   33 H    0 0 1
 145 O    1     1.9480     3.6811   21 H    0-1 0
 145 O    1     2.0483     3.8707   57 H    0 0 0
 145 O    1     2.3282     4.3997  161 O   -1 0 1

 149 O    1     0.8505     1.6072    1 H   -1 0 0
 149 O    1     1.4236     2.6902   97 C   -1 0 0
 149 O    1     1.9291     3.6456   10 H    0 0 0
 149 O    1     1.9328     3.6524   17 H   -1 0 0
 149 O    1     2.0259     3.8285   13 H   -1 0 0
 149 O    1     2.4143     4.5623  101 C    0 0 0

 153 O    1     0.8424     1.5918    5 H    0 0 0
 153 O    1     1.4114     2.6671  105 C    0 0 0
 153 O    1     1.9863     3.7535   25 H    0 0 0
 153 O    1     2.2041     4.1651   52 H    1 0 0
 153 O    1     2.4106     4.5554  101 C    1 1 0
 153 O    1     2.4621     4.6526   21 H    1 0 0

 157 O    1     0.8479     1.6023    9 H    0 0 1
 157 O    1     1.4141     2.6722  109 C    0 0 0
 157 O    1     1.9452     3.6760   29 H   -1 0 1
 157 O    1     2.2064     4.1694   52 H    0 0 0
 157 O    1     2.3792     4.4960  105 C   -1 0 0
 157 O    1     2.4266     4.5857  113 C    0 1 0

 161 O    1     1.3907     2.6280  113 C    1 0-1
 161 O    1     1.4278     2.6982  117 C    0 0 0
 161 O    1     1.8906     3.5727   37 H    0 0 0
 161 O    1     1.9288     3.6449   33 H    1 0 0
 161 O    1     1.9497     3.6844   45 H    0 0 0
 161 O    1     2.0113     3.8008   41 H    0 0 0

 165 O    1     1.4046     2.6543  137 C    0 0 0
 165 O    1     1.4385     2.7184  125 C    0 0 0
 165 O    1     1.9214     3.6310   81 H    0 0 0
 165 O    1     1.9400     3.6660   69 H    0 0 0
 165 O    1     2.3369     4.4162  133 C    0 0 0
 165 O    1     2.3383     4.4188  181 O    0 0 0

 169 O    1     0.7868     1.4868   49 H    0 0 0
 169 O    1     1.4208     2.6849  121 C    0 0 0
 169 O    1     1.9100     3.6093    8 H    0 0 0
 169 O    1     1.9775     3.7369   65 H    0 0 0
 169 O    1     2.0086     3.7956   61 H    0 0 0
 169 O    1     2.3965     4.5288  125 C    0 0 0

 173 O    1     0.7429     1.4039   53 H    0 0 0
 173 O    1     1.4110     2.6664  129 C    0 0 0
 173 O    1     1.9074     3.6045   73 H    0 0 0
 173 O    1     2.0533     3.8802   55 H    0 0 1
 173 O    1     2.4657     4.6595  125 C    0 0 0
 173 O    1     2.4848     4.6956  133 C    0 0 0

 177 O    1     0.8019     1.5154   57 H    0 0 0
 177 O    1     1.4115     2.6674  133 C    0 0 0
 177 O    1     1.9832     3.7478   77 H    0 0 0
 177 O    1     2.3926     4.5214  129 C    0 0 0
 177 O    1     2.4076     4.5496  137 C    0 0 0
 177 O    1     2.5330     4.7867   53 H    0 0 0

 181 O    1     1.4195     2.6825  137 C    0 0 0
 181 O    1     1.4310     2.7042  141 C    0 0 0
 181 O    1     1.9129     3.6149   81 H    0 0 0
 181 O    1     1.9186     3.6257    1 H    0 0 0
 181 O    1     1.9360     3.6584   93 H    0 0 0
 181 O    1     1.9429     3.6715   89 H    0 0 0


 SYMMETRY ALLOWED INTERNAL DEGREE(S) OF FREEDOM: 138
 TTTTTTTTTTTTTTTTTTTTTTTTTTTTTT SYMM        TELAPSE        7.31 TCPU        4.42
 TTTTTTTTTTTTTTTTTTTTTTTTTTTTTT INT_SCREEN  TELAPSE        7.33 TCPU        4.44

 *******************************************************************************
 *                                                                             *
 *                                                                             *
 *         FFFFF  RRRR   EEEE   QQQ   U   U  EEEE  N   N   CCC  Y   Y          *
 *         F      R   R  E     Q   Q  U   U  E     NN  N  C      Y Y           *
 *         FFF    RRRR   EEEE  Q   Q  U   U  EEEE  N N N  C       Y            *
 *         F      R   R  E     Q  QQ  U   U  E     N  NN  C       Y            *
 *         F      R   R  EEEE   QQ Q   UUU   EEEE  N   N   CCC    Y            *
 *                                                                             *
 *                                                                             *
 * CALCULATION OF PHONON FREQUENCIES AT THE GAMMA POINT.                       *
 *                                                                             *
 * SYMMETRY IS EXPLOITED TO BUILD THE TOTAL HESSIAN MATRIX.                    *
 * (F. PASCALE PHD THESIS TURIN-PARIS 2002)                                    *
 *                                                                             *
 *******************************************************************************


 * INTENSITIES COMPUTED VIA THE CPHF ANALYTICAL APPROACH                       *
 *                                                                             *
 * REFERENCES TO BE QUOTED WHEN USING THIS MODULE:                             *
 *                                                                             *
 * F. Pascale, C.M. Zicovich-Wilson, F. Lopez, B. Civalleri                    *
 * R. Orlando, R. Dovesi                                                       *
 * The calculation of the vibration frequencies of crystalline                 *
 * compounds and its implementation in the CRYSTAL code                        *
 * J. Comput. Chem. 25 (2004) 888-897                                          *
 *                                                                             *
 * C.M. Zicovich-Wilson, F. Pascale, C. Roetti, V.R. Saunders,                 *
 * R. Orlando, R. Dovesi                                                       *
 * The calculation of the vibration frequencies of alpha-quartz:               *
 * the effect of hamiltonian and basis set                                     *
 * J. Comput. Chem. 25 (2004) 1873-1881                                        *
 *******************************************************************************


 *                                                                             *
 * FOR THE ANALYTICAL IR INTENSITIES MODULE PLEASE CITE:                       *
 *                                                                             *
 * L. Maschio, B. Kirtman, R. Orlando, M. Rerat,                               *
 * Ab initio analytical infrared intensities for periodic systems              *
 * through a coupled perturbed Hartree-Fock/Kohn-Sham method                   *
 * J. Chem. Phys. 137, 204113 (2012)                                           *
 *******************************************************************************


 ATOMS ISOTOPIC MASS (AMU) FOR FREQUENCY CALCULATION 

    1 H       1.0078    2 H       1.0078    3 H       1.0078    4 H       1.0078
    5 H       1.0078    6 H       1.0078    7 H       1.0078    8 H       1.0078
    9 H       1.0078   10 H       1.0078   11 H       1.0078   12 H       1.0078
   13 H       1.0078   14 H       1.0078   15 H       1.0078   16 H       1.0078
   17 H       1.0078   18 H       1.0078   19 H       1.0078   20 H       1.0078
   21 H       1.0078   22 H       1.0078   23 H       1.0078   24 H       1.0078
   25 H       1.0078   26 H       1.0078   27 H       1.0078   28 H       1.0078
   29 H       1.0078   30 H       1.0078   31 H       1.0078   32 H       1.0078
   33 H       1.0078   34 H       1.0078   35 H       1.0078   36 H       1.0078
   37 H       1.0078   38 H       1.0078   39 H       1.0078   40 H       1.0078
   41 H       1.0078   42 H       1.0078   43 H       1.0078   44 H       1.0078
   45 H       1.0078   46 H       1.0078   47 H       1.0078   48 H       1.0078
   49 H       1.0078   50 H       1.0078   51 H       1.0078   52 H       1.0078
   53 H       1.0078   54 H       1.0078   55 H       1.0078   56 H       1.0078
   57 H       1.0078   58 H       1.0078   59 H       1.0078   60 H       1.0078
   61 H       1.0078   62 H       1.0078   63 H       1.0078   64 H       1.0078
   65 H       1.0078   66 H       1.0078   67 H       1.0078   68 H       1.0078
   69 H       1.0078   70 H       1.0078   71 H       1.0078   72 H       1.0078
   73 H       1.0078   74 H       1.0078   75 H       1.0078   76 H       1.0078
   77 H       1.0078   78 H       1.0078   79 H       1.0078   80 H       1.0078
   81 H       1.0078   82 H       1.0078   83 H       1.0078   84 H       1.0078
   85 H       1.0078   86 H       1.0078   87 H       1.0078   88 H       1.0078
   89 H       1.0078   90 H       1.0078   91 H       1.0078   92 H       1.0078
   93 H       1.0078   94 H       1.0078   95 H       1.0078   96 H       1.0078
   97 C      12.0000   98 C      12.0000   99 C      12.0000  100 C      12.0000
  101 C      12.0000  102 C      12.0000  103 C      12.0000  104 C      12.0000
  105 C      12.0000  106 C      12.0000  107 C      12.0000  108 C      12.0000
  109 C      12.0000  110 C      12.0000  111 C      12.0000  112 C      12.0000
  113 C      12.0000  114 C      12.0000  115 C      12.0000  116 C      12.0000
  117 C      12.0000  118 C      12.0000  119 C      12.0000  120 C      12.0000
  121 C      12.0000  122 C      12.0000  123 C      12.0000  124 C      12.0000
  125 C      12.0000  126 C      12.0000  127 C      12.0000  128 C      12.0000
  129 C      12.0000  130 C      12.0000  131 C      12.0000  132 C      12.0000
  133 C      12.0000  134 C      12.0000  135 C      12.0000  136 C      12.0000
  137 C      12.0000  138 C      12.0000  139 C      12.0000  140 C      12.0000
  141 C      12.0000  142 C      12.0000  143 C      12.0000  144 C      12.0000
  145 O      15.9949  146 O      15.9949  147 O      15.9949  148 O      15.9949
  149 O      15.9949  150 O      15.9949  151 O      15.9949  152 O      15.9949
  153 O      15.9949  154 O      15.9949  155 O      15.9949  156 O      15.9949
  157 O      15.9949  158 O      15.9949  159 O      15.9949  160 O      15.9949
  161 O      15.9949  162 O      15.9949  163 O      15.9949  164 O      15.9949
  165 O      15.9949  166 O      15.9949  167 O      15.9949  168 O      15.9949
  169 O      15.9949  170 O      15.9949  171 O      15.9949  172 O      15.9949
  173 O      15.9949  174 O      15.9949  175 O      15.9949  176 O      15.9949
  177 O      15.9949  178 O      15.9949  179 O      15.9949  180 O      15.9949
  181 O      15.9949  182 O      15.9949  183 O      15.9949  184 O      15.9949

 INFORMATION CONCERNING THE SCF+GRADIENT CALCULATIONS REQUIRED FOR
 GENERATING FREQUENCIES. IN PRINCIPLE 3N+1 SCF + GRADIENT
 CALCULATIONS  ARE REQUIRED;
 FOR EACH OF THEM THE REMAINING POINT SYMMETRY IS INDICATED.
 POINT SYMMETRY PERMITS TO GENERATE GRADIENTS FOR DISPLACEMENT B 
 STARTING FROM THE GRADIENT GENERATED BY DISPLACEMENT A.

   N   LABEL SYMBOL DISPLACEMENT     SYM. 

   1     EQUILIBRIUM GEOMETRY            4

   2      1   H            DX           1
   3      1   H            DY           1
   4      1   H            DZ           1
   5      5   H            DX           1
   6      5   H            DY           1
   7      5   H            DZ           1
   8      9   H            DX           1
   9      9   H            DY           1
  10      9   H            DZ           1
  11     13   H            DX           1
  12     13   H            DY           1
  13     13   H            DZ           1
  14     17   H            DX           1
  15     17   H            DY           1
  16     17   H            DZ           1
  17     21   H            DX           1
  18     21   H            DY           1
  19     21   H            DZ           1
  20     25   H            DX           1
  21     25   H            DY           1
  22     25   H            DZ           1
  23     29   H            DX           1
  24     29   H            DY           1
  25     29   H            DZ           1
  26     33   H            DX           1
  27     33   H            DY           1
  28     33   H            DZ           1
  29     37   H            DX           1
  30     37   H            DY           1
  31     37   H            DZ           1
  32     41   H            DX           1
  33     41   H            DY           1
  34     41   H            DZ           1
  35     45   H            DX           1
  36     45   H            DY           1
  37     45   H            DZ           1
  38     49   H            DX           1
  39     49   H            DY           1
  40     49   H            DZ           1
  41     53   H            DX           1
  42     53   H            DY           1
  43     53   H            DZ           1
  44     57   H            DX           1
  45     57   H            DY           1
  46     57   H            DZ           1
  47     61   H            DX           1
  48     61   H            DY           1
  49     61   H            DZ           1
  50     65   H            DX           1
  51     65   H            DY           1
  52     65   H            DZ           1
  53     69   H            DX           1
  54     69   H            DY           1
  55     69   H            DZ           1
  56     73   H            DX           1
  57     73   H            DY           1
  58     73   H            DZ           1
  59     77   H            DX           1
  60     77   H            DY           1
  61     77   H            DZ           1
  62     81   H            DX           1
  63     81   H            DY           1
  64     81   H            DZ           1
  65     85   H            DX           1
  66     85   H            DY           1
  67     85   H            DZ           1
  68     89   H            DX           1
  69     89   H            DY           1
  70     89   H            DZ           1
  71     93   H            DX           1
  72     93   H            DY           1
  73     93   H            DZ           1
  74     97   C            DX           1
  75     97   C            DY           1
  76     97   C            DZ           1
  77    101   C            DX           1
  78    101   C            DY           1
  79    101   C            DZ           1
  80    105   C            DX           1
  81    105   C            DY           1
  82    105   C            DZ           1
  83    109   C            DX           1
  84    109   C            DY           1
  85    109   C            DZ           1
  86    113   C            DX           1
  87    113   C            DY           1
  88    113   C            DZ           1
  89    117   C            DX           1
  90    117   C            DY           1
  91    117   C            DZ           1
  92    121   C            DX           1
  93    121   C            DY           1
  94    121   C            DZ           1
  95    125   C            DX           1
  96    125   C            DY           1
  97    125   C            DZ           1
  98    129   C            DX           1
  99    129   C            DY           1
 100    129   C            DZ           1
 101    133   C            DX           1
 102    133   C            DY           1
 103    133   C            DZ           1
 104    137   C            DX           1
 105    137   C            DY           1
 106    137   C            DZ           1
 107    141   C            DX           1
 108    141   C            DY           1
 109    141   C            DZ           1
 110    145   O            DX           1
 111    145   O            DY           1
 112    145   O            DZ           1
 113    149   O            DX           1
 114    149   O            DY           1
 115    149   O            DZ           1
 116    153   O            DX           1
 117    153   O            DY           1
 118    153   O            DZ           1
 119    157   O            DX           1
 120    157   O            DY           1
 121    157   O            DZ           1
 122    161   O            DX           1
 123    161   O            DY           1
 124    161   O            DZ           1
 125    165   O            DX           1
 126    165   O            DY           1
 127    165   O            DZ           1
 128    169   O            DX           1
 129    169   O            DY           1
 130    169   O            DZ           1
 131    173   O            DX           1
 132    173   O            DY           1
 133    173   O            DZ           1
 134    177   O            DX           1
 135    177   O            DY           1
 136    177   O            DZ           1
 137    181   O            DX           1
 138    181   O            DY           1
 139    181   O            DZ           1
 USE OF RESIDUAL SYMMETRY AFTER DISPLACEMENT

 NUMERICAL GRADIENT COMPUTED WITH A SINGLE DISPLACEMENT (+DX) FOR EACH
 CARTESIAN COORDINATE WITH RESPECT TO THE EQUILIBRIUM CONFIGURATION
 DX=  0.003 ANGSTROM
 NUMBER OF IRREDUCIBLE ATOMS                    46
 NUMBER OF SCF+GRADIENT CALCULATIONS           139

  ATOM  SYMOP  ORDER
    1      1      1
    5      1      1
    9      1      1
   13      1      1
   17      1      1
   21      1      1
   25      1      1
   29      1      1
   33      1      1
   37      1      1
   41      1      1
   45      1      1
   49      1      1
   53      1      1
   57      1      1
   61      1      1
   65      1      1
   69      1      1
   73      1      1
   77      1      1
   81      1      1
   85      1      1
   89      1      1
   93      1      1
   97      1      1
  101      1      1
  105      1      1
  109      1      1
  113      1      1
  117      1      1
  121      1      1
  125      1      1
  129      1      1
  133      1      1
  137      1      1
  141      1      1
  145      1      1
  149      1      1
  153      1      1
  157      1      1
  161      1      1
  165      1      1
  169      1      1
  173      1      1
  177      1      1
  181      1      1

 ATOM  : IRREDUCIBLE ATOM
 SYMOP : NUMBER OF SYMMETRY OPERATORS THAT DOESN'T MOVE THE IRREDUCIBLE ATOM
 ORDER : MAXIMUM ORDER AMONG THE OPERATORS OF THE IRREDUCIBLE ATOM

 *******************************************************************************


 GCALCO - MAX INDICES DIRECT LATTICE VECTOR    34     7    13
 NO.OF VECTORS CREATED 6999 STARS 1088 RMAX   257.63104 BOHR

 CAPPA:IS1  4;IS2  4;IS3  4; K PTS MONK NET  27; SYMMOPS:K SPACE   8;G SPACE   4

 TTTTTTTTTTTTTTTTTTTTTTTTTTTTTT gordsh1     TELAPSE        7.61 TCPU        4.69

 MATRIX SIZE: P(G) 1823488, F(G)  317560, P(G) IRR  230182, F(G) IRR   80389
 MAX G-VECTOR INDEX FOR 1- AND 2-ELECTRON INTEGRALS  77

 TTTTTTTTTTTTTTTTTTTTTTTTTTTTTT INPUT       TELAPSE        7.65 TCPU        4.74

 SYMMETRY ALLOWED INTERNAL DEGREE(S) OF FREEDOM: 138
 TTTTTTTTTTTTTTTTTTTTTTTTTTTTTT SYMM        TELAPSE        8.04 TCPU        5.12
 TTTTTTTTTTTTTTTTTTTTTTTTTTTTTT INT_SCREEN  TELAPSE        8.06 TCPU        5.13

         THE FIRST POINT IS RESTORED FROM THE FREQINFO.DAT


 RESTART FROM  AN INCOMPLETE HESSIAN MATRIX


 HHHHHHHHHHHHHHHHHHHHHHHHHHHHHHHHHHHHHHHHHHHHHHHHHHHHHHHHHHHHHHHHHHHHHHHHHHHHHHH
                   FORCE CONSTANT MATRIX - NUMERICAL ESTIMATE
 HHHHHHHHHHHHHHHHHHHHHHHHHHHHHHHHHHHHHHHHHHHHHHHHHHHHHHHHHHHHHHHHHHHHHHHHHHHHHHH
 MAX ABS(DGRAD): MAXIMUM ABSOLUTE GRADIENT DIFFERENCE WITH RESPECT TO
                 THE CENTRAL POINT
 DE:             ENERGY DIFFERENCE WITH RESPECT TO THE CENTRAL POINT
                 (DE IS EXPECTED TO BE POSITIVE FOR ALL DISPLACEMENTS)

   ATOM      MAX ABS(DGRAD)       TOTAL ENERGY (AU)  N.CYC      DE       SYM
    CENTRAL POINT             -4.878684167931E+03     0     0.0000E+00     4
    1 H  DX                   RESTORED FROM A PREV. HESS. MATRIX
    1 H  DY                   RESTORED FROM A PREV. HESS. MATRIX
    1 H  DZ                   RESTORED FROM A PREV. HESS. MATRIX
    5 H  DX                   RESTORED FROM A PREV. HESS. MATRIX
    5 H  DY                   RESTORED FROM A PREV. HESS. MATRIX
    5 H  DZ                   RESTORED FROM A PREV. HESS. MATRIX
    9 H  DX                   RESTORED FROM A PREV. HESS. MATRIX
    9 H  DY                   RESTORED FROM A PREV. HESS. MATRIX
    9 H  DZ                   RESTORED FROM A PREV. HESS. MATRIX
   13 H  DX                   RESTORED FROM A PREV. HESS. MATRIX
   13 H  DY                   RESTORED FROM A PREV. HESS. MATRIX
   13 H  DZ                   RESTORED FROM A PREV. HESS. MATRIX
   17 H  DX                   RESTORED FROM A PREV. HESS. MATRIX
   17 H  DY                   RESTORED FROM A PREV. HESS. MATRIX
   17 H  DZ                   RESTORED FROM A PREV. HESS. MATRIX
   21 H  DX                   RESTORED FROM A PREV. HESS. MATRIX
   21 H  DY                   RESTORED FROM A PREV. HESS. MATRIX
   21 H  DZ                   RESTORED FROM A PREV. HESS. MATRIX
   25 H  DX                   RESTORED FROM A PREV. HESS. MATRIX
   25 H  DY                   RESTORED FROM A PREV. HESS. MATRIX
   25 H  DZ                   RESTORED FROM A PREV. HESS. MATRIX
   29 H  DX                   RESTORED FROM A PREV. HESS. MATRIX
   29 H  DY                   RESTORED FROM A PREV. HESS. MATRIX
   29 H  DZ                   RESTORED FROM A PREV. HESS. MATRIX
   33 H  DX                   RESTORED FROM A PREV. HESS. MATRIX
   33 H  DY                   RESTORED FROM A PREV. HESS. MATRIX
   33 H  DZ                   RESTORED FROM A PREV. HESS. MATRIX
   37 H  DX                   RESTORED FROM A PREV. HESS. MATRIX
   37 H  DY                   RESTORED FROM A PREV. HESS. MATRIX
   37 H  DZ                   RESTORED FROM A PREV. HESS. MATRIX
   41 H  DX                   RESTORED FROM A PREV. HESS. MATRIX
   41 H  DY                   RESTORED FROM A PREV. HESS. MATRIX
   41 H  DZ                   RESTORED FROM A PREV. HESS. MATRIX
   45 H  DX                   RESTORED FROM A PREV. HESS. MATRIX
   45 H  DY                   RESTORED FROM A PREV. HESS. MATRIX
   45 H  DZ                   RESTORED FROM A PREV. HESS. MATRIX
   49 H  DX                   RESTORED FROM A PREV. HESS. MATRIX
   49 H  DY                   RESTORED FROM A PREV. HESS. MATRIX
   49 H  DZ                   RESTORED FROM A PREV. HESS. MATRIX
   53 H  DX                   RESTORED FROM A PREV. HESS. MATRIX
   53 H  DY                   RESTORED FROM A PREV. HESS. MATRIX
   53 H  DZ                   RESTORED FROM A PREV. HESS. MATRIX
   57 H  DX                   RESTORED FROM A PREV. HESS. MATRIX
   57 H  DY                   RESTORED FROM A PREV. HESS. MATRIX
   57 H  DZ                   RESTORED FROM A PREV. HESS. MATRIX
   61 H  DX                   RESTORED FROM A PREV. HESS. MATRIX
   61 H  DY                   RESTORED FROM A PREV. HESS. MATRIX
   61 H  DZ                   RESTORED FROM A PREV. HESS. MATRIX
   65 H  DX                   RESTORED FROM A PREV. HESS. MATRIX
   65 H  DY                   RESTORED FROM A PREV. HESS. MATRIX
   65 H  DZ                   RESTORED FROM A PREV. HESS. MATRIX
   69 H  DX                   RESTORED FROM A PREV. HESS. MATRIX
   69 H  DY                   RESTORED FROM A PREV. HESS. MATRIX
   69 H  DZ                   RESTORED FROM A PREV. HESS. MATRIX
   73 H  DX                   RESTORED FROM A PREV. HESS. MATRIX
   73 H  DY                   RESTORED FROM A PREV. HESS. MATRIX
   73 H  DZ                   RESTORED FROM A PREV. HESS. MATRIX
   77 H  DX                   RESTORED FROM A PREV. HESS. MATRIX
   77 H  DY                   RESTORED FROM A PREV. HESS. MATRIX
   77 H  DZ                   RESTORED FROM A PREV. HESS. MATRIX
   81 H  DX                   RESTORED FROM A PREV. HESS. MATRIX
   81 H  DY                   RESTORED FROM A PREV. HESS. MATRIX
   81 H  DZ                   RESTORED FROM A PREV. HESS. MATRIX
   85 H  DX                   RESTORED FROM A PREV. HESS. MATRIX
   85 H  DY                   RESTORED FROM A PREV. HESS. MATRIX
   85 H  DZ                   RESTORED FROM A PREV. HESS. MATRIX
   89 H  DX                   RESTORED FROM A PREV. HESS. MATRIX
   89 H  DY                   RESTORED FROM A PREV. HESS. MATRIX
   89 H  DZ                   RESTORED FROM A PREV. HESS. MATRIX
   93 H  DX                   RESTORED FROM A PREV. HESS. MATRIX
   93 H  DY                   RESTORED FROM A PREV. HESS. MATRIX
   93 H  DZ                   RESTORED FROM A PREV. HESS. MATRIX
   97 C  DX                   RESTORED FROM A PREV. HESS. MATRIX
   97 C  DY                   RESTORED FROM A PREV. HESS. MATRIX
   97 C  DZ                   RESTORED FROM A PREV. HESS. MATRIX
  101 C  DX                   RESTORED FROM A PREV. HESS. MATRIX
  101 C  DY                   RESTORED FROM A PREV. HESS. MATRIX
  101 C  DZ                   RESTORED FROM A PREV. HESS. MATRIX
  105 C  DX                   RESTORED FROM A PREV. HESS. MATRIX
  105 C  DY                   RESTORED FROM A PREV. HESS. MATRIX
  105 C  DZ                   RESTORED FROM A PREV. HESS. MATRIX
  109 C  DX                   RESTORED FROM A PREV. HESS. MATRIX
  109 C  DY                   RESTORED FROM A PREV. HESS. MATRIX
  109 C  DZ                   RESTORED FROM A PREV. HESS. MATRIX
  113 C  DX                   RESTORED FROM A PREV. HESS. MATRIX
  113 C  DY                   RESTORED FROM A PREV. HESS. MATRIX
  113 C  DZ                   RESTORED FROM A PREV. HESS. MATRIX
  117 C  DX                   RESTORED FROM A PREV. HESS. MATRIX
  117 C  DY                   RESTORED FROM A PREV. HESS. MATRIX
  117 C  DZ                   RESTORED FROM A PREV. HESS. MATRIX
  121 C  DX                   RESTORED FROM A PREV. HESS. MATRIX
  121 C  DY                   RESTORED FROM A PREV. HESS. MATRIX
  121 C  DZ                   RESTORED FROM A PREV. HESS. MATRIX
  125 C  DX                   RESTORED FROM A PREV. HESS. MATRIX
  125 C  DY                   RESTORED FROM A PREV. HESS. MATRIX
  125 C  DZ                   RESTORED FROM A PREV. HESS. MATRIX
  129 C  DX                   RESTORED FROM A PREV. HESS. MATRIX
  129 C  DY                   RESTORED FROM A PREV. HESS. MATRIX
  129 C  DZ                   RESTORED FROM A PREV. HESS. MATRIX
  133 C  DX                   RESTORED FROM A PREV. HESS. MATRIX
  133 C  DY                   RESTORED FROM A PREV. HESS. MATRIX
  133 C  DZ                   RESTORED FROM A PREV. HESS. MATRIX
  137 C  DX                   RESTORED FROM A PREV. HESS. MATRIX
  137 C  DY                   RESTORED FROM A PREV. HESS. MATRIX
  137 C  DZ                   RESTORED FROM A PREV. HESS. MATRIX
  141 C  DX                   RESTORED FROM A PREV. HESS. MATRIX
  141 C  DY                   RESTORED FROM A PREV. HESS. MATRIX
  141 C  DZ                   RESTORED FROM A PREV. HESS. MATRIX
  145 O  DX                   RESTORED FROM A PREV. HESS. MATRIX
  145 O  DY                   RESTORED FROM A PREV. HESS. MATRIX
  145 O  DZ                   RESTORED FROM A PREV. HESS. MATRIX
  149 O  DX                   RESTORED FROM A PREV. HESS. MATRIX
  149 O  DY                   RESTORED FROM A PREV. HESS. MATRIX
  149 O  DZ                   RESTORED FROM A PREV. HESS. MATRIX
  153 O  DX                   RESTORED FROM A PREV. HESS. MATRIX
  153 O  DY                   RESTORED FROM A PREV. HESS. MATRIX
  153 O  DZ                   RESTORED FROM A PREV. HESS. MATRIX
  157 O  DX                   RESTORED FROM A PREV. HESS. MATRIX
  157 O  DY                   RESTORED FROM A PREV. HESS. MATRIX
  157 O  DZ                   RESTORED FROM A PREV. HESS. MATRIX
  161 O  DX                   RESTORED FROM A PREV. HESS. MATRIX
  161 O  DY                   RESTORED FROM A PREV. HESS. MATRIX
  161 O  DZ                   RESTORED FROM A PREV. HESS. MATRIX
  165 O  DX                   RESTORED FROM A PREV. HESS. MATRIX
  165 O  DY                   RESTORED FROM A PREV. HESS. MATRIX
  165 O  DZ                   RESTORED FROM A PREV. HESS. MATRIX
  169 O  DX                   RESTORED FROM A PREV. HESS. MATRIX
  169 O  DY                   RESTORED FROM A PREV. HESS. MATRIX
  169 O  DZ                   RESTORED FROM A PREV. HESS. MATRIX
  173 O  DX                   RESTORED FROM A PREV. HESS. MATRIX
  173 O  DY                   RESTORED FROM A PREV. HESS. MATRIX
  173 O  DZ                   RESTORED FROM A PREV. HESS. MATRIX
  177 O  DX                   RESTORED FROM A PREV. HESS. MATRIX
  177 O  DY                   RESTORED FROM A PREV. HESS. MATRIX
  177 O  DZ                   RESTORED FROM A PREV. HESS. MATRIX
  181 O  DX                   RESTORED FROM A PREV. HESS. MATRIX
  181 O  DY                   RESTORED FROM A PREV. HESS. MATRIX
  181 O  DZ                   RESTORED FROM A PREV. HESS. MATRIX

 GCALCO - MAX INDICES DIRECT LATTICE VECTOR    34     7    13
 NO.OF VECTORS CREATED 6999 STARS 1088 RMAX   257.63104 BOHR

 CAPPA:IS1  4;IS2  4;IS3  4; K PTS MONK NET  27; SYMMOPS:K SPACE   8;G SPACE   4

 TTTTTTTTTTTTTTTTTTTTTTTTTTTTTT gordsh1     TELAPSE        8.86 TCPU        5.92

 MATRIX SIZE: P(G) 1823488, F(G)  317560, P(G) IRR  230182, F(G) IRR   80389
 MAX G-VECTOR INDEX FOR 1- AND 2-ELECTRON INTEGRALS  77

 TTTTTTTTTTTTTTTTTTTTTTTTTTTTTT INPUT       TELAPSE        8.90 TCPU        5.96

 SYMMETRY ALLOWED INTERNAL DEGREE(S) OF FREEDOM: 138
 TTTTTTTTTTTTTTTTTTTTTTTTTTTTTT SYMM        TELAPSE        9.08 TCPU        6.11
 TTTTTTTTTTTTTTTTTTTTTTTTTTTTTT INT_SCREEN  TELAPSE        9.09 TCPU        6.12

 ATOMIC BORN CHARGE TENSOR (UNITS OF e, ELECTRON CHARGE).
 DYNAMIC CHARGE = 1/3 * TRACE .

 ATOM   1 H  DYNAMIC CHARGE     0.646256

              1           2           3
   1     5.9732E-01 -3.9941E-01  9.9280E-02
   2    -4.2002E-01  1.0771E+00  3.8030E-02
   3     1.3403E-01  8.1361E-03  2.6433E-01

 ATOM   2 H  DYNAMIC CHARGE     0.646256

              1           2           3
   1     5.9732E-01 -3.9941E-01 -9.9280E-02
   2    -4.2002E-01  1.0771E+00 -3.8030E-02
   3    -1.3403E-01 -8.1361E-03  2.6433E-01

 ATOM   3 H  DYNAMIC CHARGE     0.646256

              1           2           3
   1     5.9732E-01  3.9941E-01 -9.9280E-02
   2     4.2002E-01  1.0771E+00  3.8030E-02
   3    -1.3403E-01  8.1361E-03  2.6433E-01

 ATOM   4 H  DYNAMIC CHARGE     0.646256

              1           2           3
   1     5.9732E-01  3.9941E-01  9.9280E-02
   2     4.2002E-01  1.0771E+00 -3.8030E-02
   3     1.3403E-01 -8.1361E-03  2.6433E-01

 ATOM   5 H  DYNAMIC CHARGE     0.639408

              1           2           3
   1     8.4197E-01  3.5978E-01  8.1114E-02
   2     5.3602E-01  6.6360E-01  1.0164E-02
   3     1.7438E-01  5.8228E-02  4.1265E-01

 ATOM   6 H  DYNAMIC CHARGE     0.639408

              1           2           3
   1     8.4197E-01  3.5978E-01 -8.1114E-02
   2     5.3602E-01  6.6360E-01 -1.0164E-02
   3    -1.7438E-01 -5.8228E-02  4.1265E-01

 ATOM   7 H  DYNAMIC CHARGE     0.639408

              1           2           3
   1     8.4197E-01 -3.5978E-01 -8.1114E-02
   2    -5.3602E-01  6.6360E-01  1.0164E-02
   3    -1.7438E-01  5.8228E-02  4.1265E-01

 ATOM   8 H  DYNAMIC CHARGE     0.639408

              1           2           3
   1     8.4197E-01 -3.5978E-01  8.1114E-02
   2    -5.3602E-01  6.6360E-01 -1.0164E-02
   3     1.7438E-01 -5.8228E-02  4.1265E-01

 ATOM   9 H  DYNAMIC CHARGE     0.646380

              1           2           3
   1     6.0523E-01 -2.7100E-03  4.5553E-01
   2     2.8500E-02  3.5684E-01 -1.4266E-01
   3     3.1769E-01 -2.0691E-01  9.7707E-01

 ATOM  10 H  DYNAMIC CHARGE     0.646380

              1           2           3
   1     6.0523E-01 -2.7100E-03 -4.5553E-01
   2     2.8500E-02  3.5684E-01  1.4266E-01
   3    -3.1769E-01  2.0691E-01  9.7707E-01

 ATOM  11 H  DYNAMIC CHARGE     0.646380

              1           2           3
   1     6.0523E-01  2.7100E-03 -4.5553E-01
   2    -2.8500E-02  3.5684E-01 -1.4266E-01
   3    -3.1769E-01 -2.0691E-01  9.7707E-01

 ATOM  12 H  DYNAMIC CHARGE     0.646380

              1           2           3
   1     6.0523E-01  2.7100E-03  4.5553E-01
   2    -2.8500E-02  3.5684E-01  1.4266E-01
   3     3.1769E-01  2.0691E-01  9.7707E-01

 ATOM  13 H  DYNAMIC CHARGE    -0.027800

              1           2           3
   1    -6.7776E-02  7.7507E-02  1.1374E-01
   2     4.1923E-02  1.0894E-02  1.2879E-02
   3     8.1379E-02  1.7227E-02 -2.6516E-02

 ATOM  14 H  DYNAMIC CHARGE    -0.027800

              1           2           3
   1    -6.7776E-02  7.7507E-02 -1.1374E-01
   2     4.1923E-02  1.0894E-02 -1.2879E-02
   3    -8.1379E-02 -1.7227E-02 -2.6516E-02

 ATOM  15 H  DYNAMIC CHARGE    -0.027800

              1           2           3
   1    -6.7776E-02 -7.7507E-02 -1.1374E-01
   2    -4.1923E-02  1.0894E-02  1.2879E-02
   3    -8.1379E-02  1.7227E-02 -2.6516E-02

 ATOM  16 H  DYNAMIC CHARGE    -0.027800

              1           2           3
   1    -6.7776E-02 -7.7507E-02  1.1374E-01
   2    -4.1923E-02  1.0894E-02 -1.2879E-02
   3     8.1379E-02 -1.7227E-02 -2.6516E-02

 ATOM  17 H  DYNAMIC CHARGE     0.019987

              1           2           3
   1     3.2492E-02 -7.4995E-02  4.5307E-03
   2    -5.9613E-02 -7.9484E-02  6.8499E-03
   3     5.0913E-03  2.7301E-02  1.0695E-01

 ATOM  18 H  DYNAMIC CHARGE     0.019987

              1           2           3
   1     3.2492E-02 -7.4995E-02 -4.5307E-03
   2    -5.9613E-02 -7.9484E-02 -6.8499E-03
   3    -5.0913E-03 -2.7301E-02  1.0695E-01

 ATOM  19 H  DYNAMIC CHARGE     0.019987

              1           2           3
   1     3.2492E-02  7.4995E-02 -4.5307E-03
   2     5.9613E-02 -7.9484E-02  6.8499E-03
   3    -5.0913E-03  2.7301E-02  1.0695E-01

 ATOM  20 H  DYNAMIC CHARGE     0.019987

              1           2           3
   1     3.2492E-02  7.4995E-02  4.5307E-03
   2     5.9613E-02 -7.9484E-02 -6.8499E-03
   3     5.0913E-03 -2.7301E-02  1.0695E-01

 ATOM  21 H  DYNAMIC CHARGE    -0.056713

              1           2           3
   1    -1.1694E-01  7.7337E-02  6.1470E-02
   2     7.9883E-02  6.7705E-03 -6.3623E-02
   3     8.3907E-02 -8.8897E-02 -5.9974E-02

 ATOM  22 H  DYNAMIC CHARGE    -0.056713

              1           2           3
   1    -1.1694E-01  7.7337E-02 -6.1470E-02
   2     7.9883E-02  6.7705E-03  6.3623E-02
   3    -8.3907E-02  8.8897E-02 -5.9974E-02

 ATOM  23 H  DYNAMIC CHARGE    -0.056713

              1           2           3
   1    -1.1694E-01 -7.7337E-02 -6.1470E-02
   2    -7.9883E-02  6.7705E-03 -6.3623E-02
   3    -8.3907E-02 -8.8897E-02 -5.9974E-02

 ATOM  24 H  DYNAMIC CHARGE    -0.056713

              1           2           3
   1    -1.1694E-01 -7.7337E-02  6.1470E-02
   2    -7.9883E-02  6.7705E-03  6.3623E-02
   3     8.3907E-02  8.8897E-02 -5.9974E-02

 ATOM  25 H  DYNAMIC CHARGE     0.041904

              1           2           3
   1     6.0625E-02  6.3133E-02 -9.4153E-02
   2     7.1745E-02 -1.2661E-02 -3.8444E-02
   3    -3.5937E-02 -3.5127E-02  7.7749E-02

 ATOM  26 H  DYNAMIC CHARGE     0.041904

              1           2           3
   1     6.0625E-02  6.3133E-02  9.4153E-02
   2     7.1745E-02 -1.2661E-02  3.8444E-02
   3     3.5937E-02  3.5127E-02  7.7749E-02

 ATOM  27 H  DYNAMIC CHARGE     0.041904

              1           2           3
   1     6.0625E-02 -6.3133E-02  9.4153E-02
   2    -7.1745E-02 -1.2661E-02 -3.8444E-02
   3     3.5937E-02 -3.5127E-02  7.7749E-02

 ATOM  28 H  DYNAMIC CHARGE     0.041904

              1           2           3
   1     6.0625E-02 -6.3133E-02 -9.4153E-02
   2    -7.1745E-02 -1.2661E-02  3.8444E-02
   3    -3.5937E-02  3.5127E-02  7.7749E-02

 ATOM  29 H  DYNAMIC CHARGE    -0.034249

              1           2           3
   1    -6.2048E-02 -5.5768E-04  7.6754E-02
   2     1.3463E-02  1.4442E-02  7.4210E-02
   3     2.5439E-02  8.5762E-02 -5.5142E-02

 ATOM  30 H  DYNAMIC CHARGE    -0.034249

              1           2           3
   1    -6.2048E-02 -5.5768E-04 -7.6754E-02
   2     1.3463E-02  1.4442E-02 -7.4210E-02
   3    -2.5439E-02 -8.5762E-02 -5.5142E-02

 ATOM  31 H  DYNAMIC CHARGE    -0.034249

              1           2           3
   1    -6.2048E-02  5.5768E-04 -7.6754E-02
   2    -1.3463E-02  1.4442E-02  7.4210E-02
   3    -2.5439E-02  8.5762E-02 -5.5142E-02

 ATOM  32 H  DYNAMIC CHARGE    -0.034249

              1           2           3
   1    -6.2048E-02  5.5768E-04  7.6754E-02
   2    -1.3463E-02  1.4442E-02 -7.4210E-02
   3     2.5439E-02 -8.5762E-02 -5.5142E-02

 ATOM  33 H  DYNAMIC CHARGE    -0.050713

              1           2           3
   1    -5.1579E-02 -6.5987E-02 -1.1237E-01
   2     2.3760E-02  3.7608E-03 -3.0092E-02
   3    -5.8332E-02 -8.4600E-02 -1.0432E-01

 ATOM  34 H  DYNAMIC CHARGE    -0.050713

              1           2           3
   1    -5.1579E-02 -6.5987E-02  1.1237E-01
   2     2.3760E-02  3.7608E-03  3.0092E-02
   3     5.8332E-02  8.4600E-02 -1.0432E-01

 ATOM  35 H  DYNAMIC CHARGE    -0.050713

              1           2           3
   1    -5.1579E-02  6.5987E-02  1.1237E-01
   2    -2.3760E-02  3.7608E-03 -3.0092E-02
   3     5.8332E-02 -8.4600E-02 -1.0432E-01

 ATOM  36 H  DYNAMIC CHARGE    -0.050713

              1           2           3
   1    -5.1579E-02  6.5987E-02 -1.1237E-01
   2    -2.3760E-02  3.7608E-03  3.0092E-02
   3    -5.8332E-02  8.4600E-02 -1.0432E-01

 ATOM  37 H  DYNAMIC CHARGE    -0.016956

              1           2           3
   1     9.0722E-02  8.2285E-02 -3.2845E-02
   2     1.8490E-02  3.0376E-03 -8.4503E-02
   3    -1.0586E-01 -3.3877E-03 -1.4463E-01

 ATOM  38 H  DYNAMIC CHARGE    -0.016956

              1           2           3
   1     9.0722E-02  8.2285E-02  3.2845E-02
   2     1.8490E-02  3.0376E-03  8.4503E-02
   3     1.0586E-01  3.3877E-03 -1.4463E-01

 ATOM  39 H  DYNAMIC CHARGE    -0.016956

              1           2           3
   1     9.0722E-02 -8.2285E-02  3.2845E-02
   2    -1.8490E-02  3.0376E-03 -8.4503E-02
   3     1.0586E-01 -3.3877E-03 -1.4463E-01

 ATOM  40 H  DYNAMIC CHARGE    -0.016956

              1           2           3
   1     9.0722E-02 -8.2285E-02 -3.2845E-02
   2    -1.8490E-02  3.0376E-03  8.4503E-02
   3    -1.0586E-01  3.3877E-03 -1.4463E-01

 ATOM  41 H  DYNAMIC CHARGE     0.039283

              1           2           3
   1     7.0762E-02  2.4565E-02  6.6898E-02
   2    -9.7504E-02  8.5120E-03  3.1859E-02
   3     2.9258E-02 -1.5243E-02  3.8575E-02

 ATOM  42 H  DYNAMIC CHARGE     0.039283

              1           2           3
   1     7.0762E-02  2.4565E-02 -6.6898E-02
   2    -9.7504E-02  8.5120E-03 -3.1859E-02
   3    -2.9258E-02  1.5243E-02  3.8575E-02

 ATOM  43 H  DYNAMIC CHARGE     0.039283

              1           2           3
   1     7.0762E-02 -2.4565E-02 -6.6898E-02
   2     9.7504E-02  8.5120E-03  3.1859E-02
   3    -2.9258E-02 -1.5243E-02  3.8575E-02

 ATOM  44 H  DYNAMIC CHARGE     0.039283

              1           2           3
   1     7.0762E-02 -2.4565E-02  6.6898E-02
   2     9.7504E-02  8.5120E-03 -3.1859E-02
   3     2.9258E-02  1.5243E-02  3.8575E-02

 ATOM  45 H  DYNAMIC CHARGE     0.051977

              1           2           3
   1    -3.3537E-02  2.9534E-02 -2.6341E-03
   2     8.5933E-02  5.9113E-02 -6.2597E-02
   3     1.5959E-02 -6.6044E-02  1.3036E-01

 ATOM  46 H  DYNAMIC CHARGE     0.051977

              1           2           3
   1    -3.3537E-02  2.9534E-02  2.6341E-03
   2     8.5933E-02  5.9113E-02  6.2597E-02
   3    -1.5959E-02  6.6044E-02  1.3036E-01

 ATOM  47 H  DYNAMIC CHARGE     0.051977

              1           2           3
   1    -3.3537E-02 -2.9534E-02  2.6341E-03
   2    -8.5933E-02  5.9113E-02 -6.2597E-02
   3    -1.5959E-02 -6.6044E-02  1.3036E-01

 ATOM  48 H  DYNAMIC CHARGE     0.051977

              1           2           3
   1    -3.3537E-02 -2.9534E-02 -2.6341E-03
   2    -8.5933E-02  5.9113E-02  6.2597E-02
   3     1.5959E-02  6.6044E-02  1.3036E-01

 ATOM  49 H  DYNAMIC CHARGE     0.578553

              1           2           3
   1     5.9309E-01  2.3834E-01 -5.3391E-02
   2     3.4446E-01  6.3905E-01 -8.5714E-02
   3    -1.2107E-01 -1.1155E-01  5.0352E-01

 ATOM  50 H  DYNAMIC CHARGE     0.578553

              1           2           3
   1     5.9309E-01  2.3834E-01  5.3391E-02
   2     3.4446E-01  6.3905E-01  8.5714E-02
   3     1.2107E-01  1.1155E-01  5.0352E-01

 ATOM  51 H  DYNAMIC CHARGE     0.578553

              1           2           3
   1     5.9309E-01 -2.3834E-01  5.3391E-02
   2    -3.4446E-01  6.3905E-01 -8.5714E-02
   3     1.2107E-01 -1.1155E-01  5.0352E-01

 ATOM  52 H  DYNAMIC CHARGE     0.578553

              1           2           3
   1     5.9309E-01 -2.3834E-01 -5.3391E-02
   2    -3.4446E-01  6.3905E-01  8.5714E-02
   3    -1.2107E-01  1.1155E-01  5.0352E-01

 ATOM  53 H  DYNAMIC CHARGE     0.593008

              1           2           3
   1     7.3570E-01 -1.7875E-01 -3.3049E-01
   2    -2.0510E-01  4.9142E-01  1.2345E-01
   3    -4.7901E-01  1.2051E-01  5.5191E-01

 ATOM  54 H  DYNAMIC CHARGE     0.593008

              1           2           3
   1     7.3570E-01 -1.7875E-01  3.3049E-01
   2    -2.0510E-01  4.9142E-01 -1.2345E-01
   3     4.7901E-01 -1.2051E-01  5.5191E-01

 ATOM  55 H  DYNAMIC CHARGE     0.593008

              1           2           3
   1     7.3570E-01  1.7875E-01  3.3049E-01
   2     2.0510E-01  4.9142E-01  1.2345E-01
   3     4.7901E-01  1.2051E-01  5.5191E-01

 ATOM  56 H  DYNAMIC CHARGE     0.593008

              1           2           3
   1     7.3570E-01  1.7875E-01 -3.3049E-01
   2     2.0510E-01  4.9142E-01 -1.2345E-01
   3    -4.7901E-01 -1.2051E-01  5.5191E-01

 ATOM  57 H  DYNAMIC CHARGE     0.584577

              1           2           3
   1     5.0030E-01  3.2574E-01  3.1771E-02
   2     1.9086E-01  9.1904E-01 -1.2763E-01
   3     4.1334E-03 -1.2467E-01  3.3438E-01

 ATOM  58 H  DYNAMIC CHARGE     0.584577

              1           2           3
   1     5.0030E-01  3.2574E-01 -3.1771E-02
   2     1.9086E-01  9.1904E-01  1.2763E-01
   3    -4.1334E-03  1.2467E-01  3.3438E-01

 ATOM  59 H  DYNAMIC CHARGE     0.584577

              1           2           3
   1     5.0030E-01 -3.2574E-01 -3.1771E-02
   2    -1.9086E-01  9.1904E-01 -1.2763E-01
   3    -4.1334E-03 -1.2467E-01  3.3438E-01

 ATOM  60 H  DYNAMIC CHARGE     0.584577

              1           2           3
   1     5.0030E-01 -3.2574E-01  3.1771E-02
   2    -1.9086E-01  9.1904E-01  1.2763E-01
   3     4.1334E-03  1.2467E-01  3.3438E-01

 ATOM  61 H  DYNAMIC CHARGE    -0.046245

              1           2           3
   1    -3.7804E-02  1.1359E-01  9.3949E-02
   2     1.0711E-01 -6.4064E-02  6.2204E-03
   3     3.0752E-02 -7.5537E-03 -3.6868E-02

 ATOM  62 H  DYNAMIC CHARGE    -0.046245

              1           2           3
   1    -3.7804E-02  1.1359E-01 -9.3949E-02
   2     1.0711E-01 -6.4064E-02 -6.2204E-03
   3    -3.0752E-02  7.5537E-03 -3.6868E-02

 ATOM  63 H  DYNAMIC CHARGE    -0.046245

              1           2           3
   1    -3.7804E-02 -1.1359E-01 -9.3949E-02
   2    -1.0711E-01 -6.4064E-02  6.2204E-03
   3    -3.0752E-02 -7.5537E-03 -3.6868E-02

 ATOM  64 H  DYNAMIC CHARGE    -0.046245

              1           2           3
   1    -3.7804E-02 -1.1359E-01  9.3949E-02
   2    -1.0711E-01 -6.4064E-02 -6.2204E-03
   3     3.0752E-02  7.5537E-03 -3.6868E-02

 ATOM  65 H  DYNAMIC CHARGE    -0.059419

              1           2           3
   1     1.5522E-02 -2.5390E-02 -1.5093E-01
   2     1.9129E-02 -4.7452E-02 -2.2685E-02
   3    -1.2725E-01 -3.7733E-02 -1.4633E-01

 ATOM  66 H  DYNAMIC CHARGE    -0.059419

              1           2           3
   1     1.5522E-02 -2.5390E-02  1.5093E-01
   2     1.9129E-02 -4.7452E-02  2.2685E-02
   3     1.2725E-01  3.7733E-02 -1.4633E-01

 ATOM  67 H  DYNAMIC CHARGE    -0.059419

              1           2           3
   1     1.5522E-02  2.5390E-02  1.5093E-01
   2    -1.9129E-02 -4.7452E-02 -2.2685E-02
   3     1.2725E-01 -3.7733E-02 -1.4633E-01

 ATOM  68 H  DYNAMIC CHARGE    -0.059419

              1           2           3
   1     1.5522E-02  2.5390E-02 -1.5093E-01
   2    -1.9129E-02 -4.7452E-02  2.2685E-02
   3    -1.2725E-01  3.7733E-02 -1.4633E-01

 ATOM  69 H  DYNAMIC CHARGE    -0.053792

              1           2           3
   1    -9.0465E-02  5.1392E-02  8.7502E-02
   2     6.1528E-02 -4.4146E-02 -1.0092E-01
   3     1.1277E-01 -6.8871E-02 -2.6767E-02

 ATOM  70 H  DYNAMIC CHARGE    -0.053792

              1           2           3
   1    -9.0465E-02  5.1392E-02 -8.7502E-02
   2     6.1528E-02 -4.4146E-02  1.0092E-01
   3    -1.1277E-01  6.8871E-02 -2.6767E-02

 ATOM  71 H  DYNAMIC CHARGE    -0.053792

              1           2           3
   1    -9.0465E-02 -5.1392E-02 -8.7502E-02
   2    -6.1528E-02 -4.4146E-02 -1.0092E-01
   3    -1.1277E-01 -6.8871E-02 -2.6767E-02

 ATOM  72 H  DYNAMIC CHARGE    -0.053792

              1           2           3
   1    -9.0465E-02 -5.1392E-02  8.7502E-02
   2    -6.1528E-02 -4.4146E-02  1.0092E-01
   3     1.1277E-01  6.8871E-02 -2.6767E-02

 ATOM  73 H  DYNAMIC CHARGE     0.040034

              1           2           3
   1     1.8532E-02 -7.6802E-02  3.3930E-02
   2    -2.6783E-02  8.3432E-02 -3.7245E-02
   3     5.9370E-02 -9.3357E-03  1.8138E-02

 ATOM  74 H  DYNAMIC CHARGE     0.040034

              1           2           3
   1     1.8532E-02 -7.6802E-02 -3.3930E-02
   2    -2.6783E-02  8.3432E-02  3.7245E-02
   3    -5.9370E-02  9.3357E-03  1.8138E-02

 ATOM  75 H  DYNAMIC CHARGE     0.040034

              1           2           3
   1     1.8532E-02  7.6802E-02 -3.3930E-02
   2     2.6783E-02  8.3432E-02 -3.7245E-02
   3    -5.9370E-02 -9.3357E-03  1.8138E-02

 ATOM  76 H  DYNAMIC CHARGE     0.040034

              1           2           3
   1     1.8532E-02  7.6802E-02  3.3930E-02
   2     2.6783E-02  8.3432E-02  3.7245E-02
   3     5.9370E-02  9.3357E-03  1.8138E-02

 ATOM  77 H  DYNAMIC CHARGE    -0.041924

              1           2           3
   1    -1.0739E-01  1.0485E-01  4.7291E-02
   2     6.1852E-02 -9.7223E-02  4.1343E-02
   3     5.0113E-02  2.0524E-02  7.8842E-02

 ATOM  78 H  DYNAMIC CHARGE    -0.041924

              1           2           3
   1    -1.0739E-01  1.0485E-01 -4.7291E-02
   2     6.1852E-02 -9.7223E-02 -4.1343E-02
   3    -5.0113E-02 -2.0524E-02  7.8842E-02

 ATOM  79 H  DYNAMIC CHARGE    -0.041924

              1           2           3
   1    -1.0739E-01 -1.0485E-01 -4.7291E-02
   2    -6.1852E-02 -9.7223E-02  4.1343E-02
   3    -5.0113E-02  2.0524E-02  7.8842E-02

 ATOM  80 H  DYNAMIC CHARGE    -0.041924

              1           2           3
   1    -1.0739E-01 -1.0485E-01  4.7291E-02
   2    -6.1852E-02 -9.7223E-02 -4.1343E-02
   3     5.0113E-02 -2.0524E-02  7.8842E-02

 ATOM  81 H  DYNAMIC CHARGE    -0.029085

              1           2           3
   1    -3.1275E-02 -3.0022E-02 -7.6287E-02
   2    -2.4270E-02 -1.0934E-02 -1.0520E-01
   3     2.0913E-02 -4.1872E-02 -4.5048E-02

 ATOM  82 H  DYNAMIC CHARGE    -0.029085

              1           2           3
   1    -3.1275E-02 -3.0022E-02  7.6287E-02
   2    -2.4270E-02 -1.0934E-02  1.0520E-01
   3    -2.0913E-02  4.1872E-02 -4.5048E-02

 ATOM  83 H  DYNAMIC CHARGE    -0.029085

              1           2           3
   1    -3.1275E-02  3.0022E-02  7.6287E-02
   2     2.4270E-02 -1.0934E-02 -1.0520E-01
   3    -2.0913E-02 -4.1872E-02 -4.5048E-02

 ATOM  84 H  DYNAMIC CHARGE    -0.029085

              1           2           3
   1    -3.1275E-02  3.0022E-02 -7.6287E-02
   2     2.4270E-02 -1.0934E-02  1.0520E-01
   3     2.0913E-02  4.1872E-02 -4.5048E-02

 ATOM  85 H  DYNAMIC CHARGE     0.015402

              1           2           3
   1     1.0494E-01  1.6376E-02 -1.2194E-02
   2     1.6330E-02 -1.1313E-01 -1.3172E-02
   3    -7.7151E-02  8.9830E-02  5.4396E-02

 ATOM  86 H  DYNAMIC CHARGE     0.015402

              1           2           3
   1     1.0494E-01  1.6376E-02  1.2194E-02
   2     1.6330E-02 -1.1313E-01  1.3172E-02
   3     7.7151E-02 -8.9830E-02  5.4396E-02

 ATOM  87 H  DYNAMIC CHARGE     0.015402

              1           2           3
   1     1.0494E-01 -1.6376E-02  1.2194E-02
   2    -1.6330E-02 -1.1313E-01 -1.3172E-02
   3     7.7151E-02  8.9830E-02  5.4396E-02

 ATOM  88 H  DYNAMIC CHARGE     0.015402

              1           2           3
   1     1.0494E-01 -1.6376E-02 -1.2194E-02
   2    -1.6330E-02 -1.1313E-01  1.3172E-02
   3    -7.7151E-02 -8.9830E-02  5.4396E-02

 ATOM  89 H  DYNAMIC CHARGE     0.079685

              1           2           3
   1    -1.6402E-03  4.7269E-02 -1.8083E-02
   2     4.8742E-02  1.2984E-01 -1.0717E-02
   3     6.4728E-02 -3.4012E-02  1.1086E-01

 ATOM  90 H  DYNAMIC CHARGE     0.079685

              1           2           3
   1    -1.6402E-03  4.7269E-02  1.8083E-02
   2     4.8742E-02  1.2984E-01  1.0717E-02
   3    -6.4728E-02  3.4012E-02  1.1086E-01

 ATOM  91 H  DYNAMIC CHARGE     0.079685

              1           2           3
   1    -1.6402E-03 -4.7269E-02  1.8083E-02
   2    -4.8742E-02  1.2984E-01 -1.0717E-02
   3    -6.4728E-02 -3.4012E-02  1.1086E-01

 ATOM  92 H  DYNAMIC CHARGE     0.079685

              1           2           3
   1    -1.6402E-03 -4.7269E-02 -1.8083E-02
   2    -4.8742E-02  1.2984E-01  1.0717E-02
   3     6.4728E-02  3.4012E-02  1.1086E-01

 ATOM  93 H  DYNAMIC CHARGE     0.013328

              1           2           3
   1    -2.6191E-02 -8.6975E-02  3.0302E-02
   2    -9.8139E-02  6.4363E-02  4.4170E-02
   3    -1.0393E-01  9.8931E-04  1.8134E-03

 ATOM  94 H  DYNAMIC CHARGE     0.013328

              1           2           3
   1    -2.6191E-02 -8.6975E-02 -3.0302E-02
   2    -9.8139E-02  6.4363E-02 -4.4170E-02
   3     1.0393E-01 -9.8931E-04  1.8134E-03

 ATOM  95 H  DYNAMIC CHARGE     0.013328

              1           2           3
   1    -2.6191E-02  8.6975E-02 -3.0302E-02
   2     9.8139E-02  6.4363E-02  4.4170E-02
   3     1.0393E-01  9.8931E-04  1.8134E-03

 ATOM  96 H  DYNAMIC CHARGE     0.013328

              1           2           3
   1    -2.6191E-02  8.6975E-02  3.0302E-02
   2     9.8139E-02  6.4363E-02 -4.4170E-02
   3    -1.0393E-01 -9.8931E-04  1.8134E-03

 ATOM  97 C  DYNAMIC CHARGE     0.559510

              1           2           3
   1     3.3069E-01  2.2805E-01 -1.3970E-01
   2     1.4993E-01  7.4858E-01 -4.3841E-01
   3    -1.6776E-01 -3.9854E-01  5.9926E-01

 ATOM  98 C  DYNAMIC CHARGE     0.559510

              1           2           3
   1     3.3069E-01  2.2805E-01  1.3970E-01
   2     1.4993E-01  7.4858E-01  4.3841E-01
   3     1.6776E-01  3.9854E-01  5.9926E-01

 ATOM  99 C  DYNAMIC CHARGE     0.559510

              1           2           3
   1     3.3069E-01 -2.2805E-01  1.3970E-01
   2    -1.4993E-01  7.4858E-01 -4.3841E-01
   3     1.6776E-01 -3.9854E-01  5.9926E-01

 ATOM 100 C  DYNAMIC CHARGE     0.559510

              1           2           3
   1     3.3069E-01 -2.2805E-01 -1.3970E-01
   2    -1.4993E-01  7.4858E-01  4.3841E-01
   3    -1.6776E-01  3.9854E-01  5.9926E-01

 ATOM 101 C  DYNAMIC CHARGE     0.474387

              1           2           3
   1     3.6729E-01 -8.7742E-02  1.9397E-01
   2     2.2546E-02  3.8848E-01  3.9061E-01
   3     1.2377E-01  4.1489E-01  6.6739E-01

 ATOM 102 C  DYNAMIC CHARGE     0.474387

              1           2           3
   1     3.6729E-01 -8.7742E-02 -1.9397E-01
   2     2.2546E-02  3.8848E-01 -3.9061E-01
   3    -1.2377E-01 -4.1489E-01  6.6739E-01

 ATOM 103 C  DYNAMIC CHARGE     0.474387

              1           2           3
   1     3.6729E-01  8.7742E-02 -1.9397E-01
   2    -2.2546E-02  3.8848E-01  3.9061E-01
   3    -1.2377E-01  4.1489E-01  6.6739E-01

 ATOM 104 C  DYNAMIC CHARGE     0.474387

              1           2           3
   1     3.6729E-01  8.7742E-02  1.9397E-01
   2    -2.2546E-02  3.8848E-01 -3.9061E-01
   3     1.2377E-01 -4.1489E-01  6.6739E-01

 ATOM 105 C  DYNAMIC CHARGE     0.550673

              1           2           3
   1     1.9485E-01  4.9638E-02 -6.5502E-03
   2     5.9260E-02  1.0187E+00  4.0104E-01
   3     1.7491E-02  2.7326E-01  4.3846E-01

 ATOM 106 C  DYNAMIC CHARGE     0.550673

              1           2           3
   1     1.9485E-01  4.9638E-02  6.5502E-03
   2     5.9260E-02  1.0187E+00 -4.0104E-01
   3    -1.7491E-02 -2.7326E-01  4.3846E-01

 ATOM 107 C  DYNAMIC CHARGE     0.550673

              1           2           3
   1     1.9485E-01 -4.9638E-02  6.5502E-03
   2    -5.9260E-02  1.0187E+00  4.0104E-01
   3    -1.7491E-02  2.7326E-01  4.3846E-01

 ATOM 108 C  DYNAMIC CHARGE     0.550673

              1           2           3
   1     1.9485E-01 -4.9638E-02 -6.5502E-03
   2    -5.9260E-02  1.0187E+00 -4.0104E-01
   3     1.7491E-02 -2.7326E-01  4.3846E-01

 ATOM 109 C  DYNAMIC CHARGE     0.483086

              1           2           3
   1     9.0832E-01 -2.8792E-01  2.6324E-02
   2    -4.0302E-01  3.3504E-01 -2.3857E-01
   3     6.0934E-02 -1.2378E-01  2.0589E-01

 ATOM 110 C  DYNAMIC CHARGE     0.483086

              1           2           3
   1     9.0832E-01 -2.8792E-01 -2.6324E-02
   2    -4.0302E-01  3.3504E-01  2.3857E-01
   3    -6.0934E-02  1.2378E-01  2.0589E-01

 ATOM 111 C  DYNAMIC CHARGE     0.483086

              1           2           3
   1     9.0832E-01  2.8792E-01 -2.6324E-02
   2     4.0302E-01  3.3504E-01 -2.3857E-01
   3    -6.0934E-02 -1.2378E-01  2.0589E-01

 ATOM 112 C  DYNAMIC CHARGE     0.483086

              1           2           3
   1     9.0832E-01  2.8792E-01  2.6324E-02
   2     4.0302E-01  3.3504E-01  2.3857E-01
   3     6.0934E-02  1.2378E-01  2.0589E-01

 ATOM 113 C  DYNAMIC CHARGE     1.106345

              1           2           3
   1     1.1911E+00 -9.0665E-02 -3.5465E-01
   2    -4.7553E-01  6.4067E-01 -1.4335E-02
   3    -6.5872E-01 -6.8847E-02  1.4873E+00

 ATOM 114 C  DYNAMIC CHARGE     1.106345

              1           2           3
   1     1.1911E+00 -9.0665E-02  3.5465E-01
   2    -4.7553E-01  6.4067E-01  1.4335E-02
   3     6.5872E-01  6.8847E-02  1.4873E+00

 ATOM 115 C  DYNAMIC CHARGE     1.106345

              1           2           3
   1     1.1911E+00  9.0665E-02  3.5465E-01
   2     4.7553E-01  6.4067E-01 -1.4335E-02
   3     6.5872E-01 -6.8847E-02  1.4873E+00

 ATOM 116 C  DYNAMIC CHARGE     1.106345

              1           2           3
   1     1.1911E+00  9.0665E-02 -3.5465E-01
   2     4.7553E-01  6.4067E-01  1.4335E-02
   3    -6.5872E-01  6.8847E-02  1.4873E+00

 ATOM 117 C  DYNAMIC CHARGE     0.513296

              1           2           3
   1     1.7584E-01 -1.6358E-01 -1.4451E-02
   2    -3.3191E-02  9.0333E-01  2.4348E-01
   3     3.7078E-02  2.7354E-01  4.6073E-01

 ATOM 118 C  DYNAMIC CHARGE     0.513296

              1           2           3
   1     1.7584E-01 -1.6358E-01  1.4451E-02
   2    -3.3191E-02  9.0333E-01 -2.4348E-01
   3    -3.7078E-02 -2.7354E-01  4.6073E-01

 ATOM 119 C  DYNAMIC CHARGE     0.513296

              1           2           3
   1     1.7584E-01  1.6358E-01  1.4451E-02
   2     3.3191E-02  9.0333E-01  2.4348E-01
   3    -3.7078E-02  2.7354E-01  4.6073E-01

 ATOM 120 C  DYNAMIC CHARGE     0.513296

              1           2           3
   1     1.7584E-01  1.6358E-01 -1.4451E-02
   2     3.3191E-02  9.0333E-01 -2.4348E-01
   3     3.7078E-02 -2.7354E-01  4.6073E-01

 ATOM 121 C  DYNAMIC CHARGE     0.633647

              1           2           3
   1     3.1027E-01 -3.1318E-01  2.7938E-01
   2    -2.5426E-01  9.3807E-01 -3.7509E-01
   3     1.5716E-01 -4.2512E-01  6.5260E-01

 ATOM 122 C  DYNAMIC CHARGE     0.633647

              1           2           3
   1     3.1027E-01 -3.1318E-01 -2.7938E-01
   2    -2.5426E-01  9.3807E-01  3.7509E-01
   3    -1.5716E-01  4.2512E-01  6.5260E-01

 ATOM 123 C  DYNAMIC CHARGE     0.633647

              1           2           3
   1     3.1027E-01  3.1318E-01 -2.7938E-01
   2     2.5426E-01  9.3807E-01 -3.7509E-01
   3    -1.5716E-01 -4.2512E-01  6.5260E-01

 ATOM 124 C  DYNAMIC CHARGE     0.633647

              1           2           3
   1     3.1027E-01  3.1318E-01  2.7938E-01
   2     2.5426E-01  9.3807E-01  3.7509E-01
   3     1.5716E-01  4.2512E-01  6.5260E-01

 ATOM 125 C  DYNAMIC CHARGE     0.494929

              1           2           3
   1     3.9351E-01  1.9453E-01 -8.1173E-03
   2     2.1942E-01  5.7976E-01  4.8566E-01
   3     6.2464E-03  3.2985E-01  5.1152E-01

 ATOM 126 C  DYNAMIC CHARGE     0.494929

              1           2           3
   1     3.9351E-01  1.9453E-01  8.1173E-03
   2     2.1942E-01  5.7976E-01 -4.8566E-01
   3    -6.2464E-03 -3.2985E-01  5.1152E-01

 ATOM 127 C  DYNAMIC CHARGE     0.494929

              1           2           3
   1     3.9351E-01 -1.9453E-01  8.1173E-03
   2    -2.1942E-01  5.7976E-01  4.8566E-01
   3    -6.2464E-03  3.2985E-01  5.1152E-01

 ATOM 128 C  DYNAMIC CHARGE     0.494929

              1           2           3
   1     3.9351E-01 -1.9453E-01 -8.1173E-03
   2    -2.1942E-01  5.7976E-01 -4.8566E-01
   3     6.2464E-03 -3.2985E-01  5.1152E-01

 ATOM 129 C  DYNAMIC CHARGE     0.574110

              1           2           3
   1     2.1089E-01 -3.2344E-02  5.7214E-02
   2    -6.5801E-02  3.8922E-01  1.3719E-01
   3    -9.6296E-03  2.6830E-01  1.1222E+00

 ATOM 130 C  DYNAMIC CHARGE     0.574110

              1           2           3
   1     2.1089E-01 -3.2344E-02 -5.7214E-02
   2    -6.5801E-02  3.8922E-01 -1.3719E-01
   3     9.6296E-03 -2.6830E-01  1.1222E+00

 ATOM 131 C  DYNAMIC CHARGE     0.574110

              1           2           3
   1     2.1089E-01  3.2344E-02 -5.7214E-02
   2     6.5801E-02  3.8922E-01  1.3719E-01
   3     9.6296E-03  2.6830E-01  1.1222E+00

 ATOM 132 C  DYNAMIC CHARGE     0.574110

              1           2           3
   1     2.1089E-01  3.2344E-02  5.7214E-02
   2     6.5801E-02  3.8922E-01 -1.3719E-01
   3    -9.6296E-03 -2.6830E-01  1.1222E+00

 ATOM 133 C  DYNAMIC CHARGE     0.477759

              1           2           3
   1     8.4257E-01  8.4586E-02 -2.7022E-01
   2     2.0313E-01  3.2347E-01 -1.4724E-01
   3    -3.5602E-01 -2.5858E-01  2.6724E-01

 ATOM 134 C  DYNAMIC CHARGE     0.477759

              1           2           3
   1     8.4257E-01  8.4586E-02  2.7022E-01
   2     2.0313E-01  3.2347E-01  1.4724E-01
   3     3.5602E-01  2.5858E-01  2.6724E-01

 ATOM 135 C  DYNAMIC CHARGE     0.477759

              1           2           3
   1     8.4257E-01 -8.4586E-02  2.7022E-01
   2    -2.0313E-01  3.2347E-01 -1.4724E-01
   3     3.5602E-01 -2.5858E-01  2.6724E-01

 ATOM 136 C  DYNAMIC CHARGE     0.477759

              1           2           3
   1     8.4257E-01 -8.4586E-02 -2.7022E-01
   2    -2.0313E-01  3.2347E-01  1.4724E-01
   3    -3.5602E-01  2.5858E-01  2.6724E-01

 ATOM 137 C  DYNAMIC CHARGE     1.096233

              1           2           3
   1     1.0438E+00 -2.1935E-01 -2.3187E-01
   2    -5.0555E-01  1.3981E+00  2.4816E-01
   3    -7.0052E-01  4.2327E-01  8.4682E-01

 ATOM 138 C  DYNAMIC CHARGE     1.096233

              1           2           3
   1     1.0438E+00 -2.1935E-01  2.3187E-01
   2    -5.0555E-01  1.3981E+00 -2.4816E-01
   3     7.0052E-01 -4.2327E-01  8.4682E-01

 ATOM 139 C  DYNAMIC CHARGE     1.096233

              1           2           3
   1     1.0438E+00  2.1935E-01  2.3187E-01
   2     5.0555E-01  1.3981E+00  2.4816E-01
   3     7.0052E-01  4.2327E-01  8.4682E-01

 ATOM 140 C  DYNAMIC CHARGE     1.096233

              1           2           3
   1     1.0438E+00  2.1935E-01 -2.3187E-01
   2     5.0555E-01  1.3981E+00 -2.4816E-01
   3    -7.0052E-01 -4.2327E-01  8.4682E-01

 ATOM 141 C  DYNAMIC CHARGE     0.504595

              1           2           3
   1     2.3196E-01  6.1324E-02  5.4858E-02
   2     8.0065E-02  3.0705E-01 -5.1304E-02
   3     1.6762E-01 -1.1784E-01  9.7477E-01

 ATOM 142 C  DYNAMIC CHARGE     0.504595

              1           2           3
   1     2.3196E-01  6.1324E-02 -5.4858E-02
   2     8.0065E-02  3.0705E-01  5.1304E-02
   3    -1.6762E-01  1.1784E-01  9.7477E-01

 ATOM 143 C  DYNAMIC CHARGE     0.504595

              1           2           3
   1     2.3196E-01 -6.1324E-02 -5.4858E-02
   2    -8.0065E-02  3.0705E-01 -5.1304E-02
   3    -1.6762E-01 -1.1784E-01  9.7477E-01

 ATOM 144 C  DYNAMIC CHARGE     0.504595

              1           2           3
   1     2.3196E-01 -6.1324E-02  5.4858E-02
   2    -8.0065E-02  3.0705E-01  5.1304E-02
   3     1.6762E-01  1.1784E-01  9.7477E-01

 ATOM 145 O  DYNAMIC CHARGE    -1.137558

              1           2           3
   1    -7.2371E-01 -2.9041E-01  1.4309E-01
   2    -6.9714E-02 -1.0753E+00 -1.0241E-01
   3     3.8640E-02 -5.5604E-02 -1.6136E+00

 ATOM 146 O  DYNAMIC CHARGE    -1.137558

              1           2           3
   1    -7.2371E-01 -2.9041E-01 -1.4309E-01
   2    -6.9714E-02 -1.0753E+00  1.0241E-01
   3    -3.8640E-02  5.5604E-02 -1.6136E+00

 ATOM 147 O  DYNAMIC CHARGE    -1.137558

              1           2           3
   1    -7.2371E-01  2.9041E-01 -1.4309E-01
   2     6.9714E-02 -1.0753E+00 -1.0241E-01
   3    -3.8640E-02 -5.5604E-02 -1.6136E+00

 ATOM 148 O  DYNAMIC CHARGE    -1.137558

              1           2           3
   1    -7.2371E-01  2.9041E-01  1.4309E-01
   2     6.9714E-02 -1.0753E+00  1.0241E-01
   3     3.8640E-02  5.5604E-02 -1.6136E+00

 ATOM 149 O  DYNAMIC CHARGE    -1.199145

              1           2           3
   1    -9.4007E-01  4.8765E-04  1.7309E-01
   2    -6.2341E-02 -1.4442E+00  2.6716E-01
   3     1.1854E-01  3.3479E-01 -1.2132E+00

 ATOM 150 O  DYNAMIC CHARGE    -1.199145

              1           2           3
   1    -9.4007E-01  4.8765E-04 -1.7309E-01
   2    -6.2341E-02 -1.4442E+00 -2.6716E-01
   3    -1.1854E-01 -3.3479E-01 -1.2132E+00

 ATOM 151 O  DYNAMIC CHARGE    -1.199145

              1           2           3
   1    -9.4007E-01 -4.8765E-04 -1.7309E-01
   2     6.2341E-02 -1.4442E+00  2.6716E-01
   3    -1.1854E-01  3.3479E-01 -1.2132E+00

 ATOM 152 O  DYNAMIC CHARGE    -1.199145

              1           2           3
   1    -9.4007E-01 -4.8765E-04  1.7309E-01
   2     6.2341E-02 -1.4442E+00 -2.6716E-01
   3     1.1854E-01 -3.3479E-01 -1.2132E+00

 ATOM 153 O  DYNAMIC CHARGE    -1.064352

              1           2           3
   1    -8.4712E-01 -2.0584E-01 -1.5592E-01
   2    -1.1763E-01 -1.4927E+00 -2.5765E-01
   3    -1.1566E-01 -3.4348E-01 -8.5328E-01

 ATOM 154 O  DYNAMIC CHARGE    -1.064352

              1           2           3
   1    -8.4712E-01 -2.0584E-01  1.5592E-01
   2    -1.1763E-01 -1.4927E+00  2.5765E-01
   3     1.1566E-01  3.4348E-01 -8.5328E-01

 ATOM 155 O  DYNAMIC CHARGE    -1.064352

              1           2           3
   1    -8.4712E-01  2.0584E-01  1.5592E-01
   2     1.1763E-01 -1.4927E+00 -2.5765E-01
   3     1.1566E-01 -3.4348E-01 -8.5328E-01

 ATOM 156 O  DYNAMIC CHARGE    -1.064352

              1           2           3
   1    -8.4712E-01  2.0584E-01 -1.5592E-01
   2     1.1763E-01 -1.4927E+00  2.5765E-01
   3    -1.1566E-01  3.4348E-01 -8.5328E-01

 ATOM 157 O  DYNAMIC CHARGE    -1.097916

              1           2           3
   1    -1.4184E+00  1.8686E-01 -2.5587E-01
   2     2.8794E-01 -9.1623E-01  1.0745E-01
   3    -2.3323E-01  1.8754E-01 -9.5916E-01

 ATOM 158 O  DYNAMIC CHARGE    -1.097916

              1           2           3
   1    -1.4184E+00  1.8686E-01  2.5587E-01
   2     2.8794E-01 -9.1623E-01 -1.0745E-01
   3     2.3323E-01 -1.8754E-01 -9.5916E-01

 ATOM 159 O  DYNAMIC CHARGE    -1.097916

              1           2           3
   1    -1.4184E+00 -1.8686E-01  2.5587E-01
   2    -2.8794E-01 -9.1623E-01  1.0745E-01
   3     2.3323E-01  1.8754E-01 -9.5916E-01

 ATOM 160 O  DYNAMIC CHARGE    -1.097916

              1           2           3
   1    -1.4184E+00 -1.8686E-01 -2.5587E-01
   2    -2.8794E-01 -9.1623E-01 -1.0745E-01
   3    -2.3323E-01 -1.8754E-01 -9.5916E-01

 ATOM 161 O  DYNAMIC CHARGE    -1.087256

              1           2           3
   1    -1.0707E+00  3.3674E-01  2.0099E-01
   2     4.1388E-01 -1.2944E+00 -1.5867E-01
   3     4.5118E-01 -3.2291E-01 -8.9668E-01

 ATOM 162 O  DYNAMIC CHARGE    -1.087256

              1           2           3
   1    -1.0707E+00  3.3674E-01 -2.0099E-01
   2     4.1388E-01 -1.2944E+00  1.5867E-01
   3    -4.5118E-01  3.2291E-01 -8.9668E-01

 ATOM 163 O  DYNAMIC CHARGE    -1.087256

              1           2           3
   1    -1.0707E+00 -3.3674E-01 -2.0099E-01
   2    -4.1388E-01 -1.2944E+00 -1.5867E-01
   3    -4.5118E-01 -3.2291E-01 -8.9668E-01

 ATOM 164 O  DYNAMIC CHARGE    -1.087256

              1           2           3
   1    -1.0707E+00 -3.3674E-01  2.0099E-01
   2    -4.1388E-01 -1.2944E+00  1.5867E-01
   3     4.5118E-01  3.2291E-01 -8.9668E-01

 ATOM 165 O  DYNAMIC CHARGE    -1.039559

              1           2           3
   1    -6.8438E-01  1.3965E-01 -1.4625E-01
   2     6.0411E-03 -1.5603E+00 -3.1921E-01
   3     8.4063E-06 -3.7714E-01 -8.7404E-01

 ATOM 166 O  DYNAMIC CHARGE    -1.039559

              1           2           3
   1    -6.8438E-01  1.3965E-01  1.4625E-01
   2     6.0411E-03 -1.5603E+00  3.1921E-01
   3    -8.4063E-06  3.7714E-01 -8.7404E-01

 ATOM 167 O  DYNAMIC CHARGE    -1.039559

              1           2           3
   1    -6.8438E-01 -1.3965E-01  1.4625E-01
   2    -6.0411E-03 -1.5603E+00 -3.1921E-01
   3    -8.4063E-06 -3.7714E-01 -8.7404E-01

 ATOM 168 O  DYNAMIC CHARGE    -1.039559

              1           2           3
   1    -6.8438E-01 -1.3965E-01 -1.4625E-01
   2    -6.0411E-03 -1.5603E+00  3.1921E-01
   3     8.4063E-06  3.7714E-01 -8.7404E-01

 ATOM 169 O  DYNAMIC CHARGE    -1.142388

              1           2           3
   1    -9.4794E-01  2.2195E-01 -1.6994E-01
   2     2.4083E-01 -1.4600E+00  4.5967E-01
   3    -1.3095E-01  4.5653E-01 -1.0192E+00

 ATOM 170 O  DYNAMIC CHARGE    -1.142388

              1           2           3
   1    -9.4794E-01  2.2195E-01  1.6994E-01
   2     2.4083E-01 -1.4600E+00 -4.5967E-01
   3     1.3095E-01 -4.5653E-01 -1.0192E+00

 ATOM 171 O  DYNAMIC CHARGE    -1.142388

              1           2           3
   1    -9.4794E-01 -2.2195E-01  1.6994E-01
   2    -2.4083E-01 -1.4600E+00  4.5967E-01
   3     1.3095E-01  4.5653E-01 -1.0192E+00

 ATOM 172 O  DYNAMIC CHARGE    -1.142388

              1           2           3
   1    -9.4794E-01 -2.2195E-01 -1.6994E-01
   2    -2.4083E-01 -1.4600E+00 -4.5967E-01
   3    -1.3095E-01 -4.5653E-01 -1.0192E+00

 ATOM 173 O  DYNAMIC CHARGE    -1.050523

              1           2           3
   1    -8.3039E-01 -1.0610E-02 -1.0436E-01
   2     3.0992E-02 -8.2579E-01 -2.7308E-01
   3     1.2731E-01 -2.6965E-01 -1.4954E+00

 ATOM 174 O  DYNAMIC CHARGE    -1.050523

              1           2           3
   1    -8.3039E-01 -1.0610E-02  1.0436E-01
   2     3.0992E-02 -8.2579E-01  2.7308E-01
   3    -1.2731E-01  2.6965E-01 -1.4954E+00

 ATOM 175 O  DYNAMIC CHARGE    -1.050523

              1           2           3
   1    -8.3039E-01  1.0610E-02  1.0436E-01
   2    -3.0992E-02 -8.2579E-01 -2.7308E-01
   3    -1.2731E-01 -2.6965E-01 -1.4954E+00

 ATOM 176 O  DYNAMIC CHARGE    -1.050523

              1           2           3
   1    -8.3039E-01  1.0610E-02 -1.0436E-01
   2    -3.0992E-02 -8.2579E-01  2.7308E-01
   3     1.2731E-01  2.6965E-01 -1.4954E+00

 ATOM 177 O  DYNAMIC CHARGE    -1.031989

              1           2           3
   1    -1.2964E+00 -3.1209E-01  1.3572E-01
   2    -3.1272E-01 -9.8142E-01  2.4948E-01
   3     2.8252E-01  2.2969E-01 -8.1818E-01

 ATOM 178 O  DYNAMIC CHARGE    -1.031989

              1           2           3
   1    -1.2964E+00 -3.1209E-01 -1.3572E-01
   2    -3.1272E-01 -9.8142E-01 -2.4948E-01
   3    -2.8252E-01 -2.2969E-01 -8.1818E-01

 ATOM 179 O  DYNAMIC CHARGE    -1.031989

              1           2           3
   1    -1.2964E+00  3.1209E-01 -1.3572E-01
   2     3.1272E-01 -9.8142E-01  2.4948E-01
   3    -2.8252E-01  2.2969E-01 -8.1818E-01

 ATOM 180 O  DYNAMIC CHARGE    -1.031989

              1           2           3
   1    -1.2964E+00  3.1209E-01  1.3572E-01
   2     3.1272E-01 -9.8142E-01 -2.4948E-01
   3     2.8252E-01 -2.2969E-01 -8.1818E-01

 ATOM 181 O  DYNAMIC CHARGE    -1.190770

              1           2           3
   1    -1.0826E+00  2.2004E-01  2.5355E-01
   2     4.6080E-01 -9.8229E-01 -1.2772E-01
   3     3.8002E-01 -2.4559E-02 -1.5074E+00

 ATOM 182 O  DYNAMIC CHARGE    -1.190770

              1           2           3
   1    -1.0826E+00  2.2004E-01 -2.5355E-01
   2     4.6080E-01 -9.8229E-01  1.2772E-01
   3    -3.8002E-01  2.4559E-02 -1.5074E+00

 ATOM 183 O  DYNAMIC CHARGE    -1.190770

              1           2           3
   1    -1.0826E+00 -2.2004E-01 -2.5355E-01
   2    -4.6080E-01 -9.8229E-01 -1.2772E-01
   3    -3.8002E-01 -2.4559E-02 -1.5074E+00

 ATOM 184 O  DYNAMIC CHARGE    -1.190770

              1           2           3
   1    -1.0826E+00 -2.2004E-01  2.5355E-01
   2    -4.6080E-01 -9.8229E-01  1.2772E-01
   3     3.8002E-01  2.4559E-02 -1.5074E+00

 +++ SYMMETRY ADAPTION OF VIBRATIONAL MODES +++

 SYMMETRY INFORMATION:
 K-LITTLE GROUP: CLASS TABLE, CHARACTER TABLE.
 IRREP-(DIMENSION, NO. IRREDUCIBLE SETS)
 [WARNINGS: (1) ONLY ACTIVE IRREPS ARE GENERATED AND LISTED.
            (2) ONLY RELEVANT CLASSES ARE CONSIDERED IN THE CHARACTER TABLE
            (3) SYMBOLS MAY NOT FULLY COINCIDE WITH THOSE FROM TEXT BOOKS.]

 (P, D, RP, RD, STAND FOR PAIRING, DOUBLING, REAL PAIRING AND REAL DOUBLING 
 OF THE IRREPS (SEE MANUAL))

 CLASS  | GROUP OPERATORS (SEE SYMMOPS KEYWORD)
 --------------------------------------------------------------------
 C2     |   2;
 C2'    |   3;
 C2''   |   4;

 IRREP/CLA      E     C2    C2'   C2''
 -------------------------------------
  MULTIP |      1      1      1      1
 -------------------------------------
    A    |   1.00   1.00   1.00   1.00
    B1   |   1.00   1.00  -1.00  -1.00
    B2   |   1.00  -1.00   1.00  -1.00
    B3   |   1.00  -1.00  -1.00   1.00
 
 A  -(1, 138); B1 -(1, 138); B2 -(1, 138); B3 -(1, 138);


 BORN CHARGE VECTOR IN THE BASIS OF NORMAL MODES (UNITS OF e*M_E**(-1/2) ).
 e AND M_E ARE UNITS OF ELECTRON CHARGE AND MASS, RESPECTIVELY.

 MODE         X              Y              Z
   1   -0.24384E-18    0.44882E-19   -0.11547E-18
   2    0.92367E-09    0.27071E-19   -0.53288E-19
   3    0.54189E-19    0.10172E-18    0.15306E-08
   4    0.31008E-19   -0.14695E-08   -0.10248E-18
   5    0.25534E-18   -0.73574E-03   -0.26611E-18
   6    0.12437E-18   -0.71049E-20    0.32043E-18
   7    0.10447E-19   -0.26372E-03   -0.52078E-19
   8    0.56814E-18    0.16067E-18    0.31130E-19
   9    0.63702E-04   -0.33090E-19   -0.19676E-18
  10   -0.22110E-18   -0.46955E-18   -0.44093E-03
  11   -0.77914E-03    0.46837E-19    0.29379E-19
  12    0.16683E-18   -0.13482E-18   -0.91384E-03
  13    0.32540E-18    0.14649E-02    0.30875E-19
  14   -0.10230E-18   -0.25686E-18   -0.12617E-18
  15   -0.12997E-18    0.18077E-18    0.10713E-02
  16    0.33665E-18   -0.60674E-19   -0.16922E-21
  17   -0.11213E-02   -0.54663E-19    0.27418E-19
  18   -0.13522E-18    0.73434E-18   -0.48153E-03
  19   -0.10061E-21   -0.17927E-19   -0.16553E-18
  20    0.30974E-18   -0.39783E-03   -0.22233E-18
  21    0.91590E-03    0.27875E-19    0.96146E-20
  22   -0.32839E-20   -0.35430E-18   -0.59210E-03
  23   -0.28952E-03   -0.27314E-18    0.12390E-18
  24    0.17107E-18   -0.42586E-19   -0.42074E-19
  25   -0.46004E-18   -0.21132E-02   -0.54187E-19
  26   -0.12470E-18   -0.24398E-18    0.72930E-04
  27   -0.29905E-03    0.18452E-18   -0.61119E-19
  28    0.30168E-18   -0.25010E-18    0.26331E-18
  29    0.56726E-19   -0.26463E-18   -0.13161E-02
  30    0.27575E-19    0.20418E-02    0.11240E-18
  31    0.12374E-03   -0.58643E-18   -0.36373E-19
  32   -0.11271E-19   -0.13856E-18   -0.18184E-18
  33    0.16273E-18    0.44663E-03   -0.13868E-18
  34   -0.65805E-03    0.11751E-17    0.41491E-19
  35    0.33532E-20    0.18804E-18   -0.21116E-02
  36    0.25096E-18   -0.23355E-18   -0.21199E-02
  37   -0.39693E-18   -0.21028E-19   -0.71520E-19
  38    0.12888E-18    0.17198E-02   -0.11608E-18
  39   -0.25442E-02    0.24599E-18   -0.13389E-18
  40    0.13484E-18    0.10985E-18    0.29759E-02
  41   -0.26108E-18   -0.37382E-03   -0.54805E-18
  42   -0.71537E-19   -0.64114E-03   -0.31966E-19
  43   -0.29131E-19   -0.18851E-20    0.37366E-18
  44    0.11466E-02   -0.14437E-18    0.33499E-19
  45    0.30298E-18    0.80367E-19    0.35380E-18
  46   -0.12957E-18    0.12177E-18    0.29008E-02
  47   -0.18714E-02    0.37783E-18   -0.23103E-18
  48   -0.30750E-18   -0.42074E-03    0.51433E-18
  49   -0.27246E-18    0.12124E-18   -0.32515E-18
  50    0.14773E-02    0.40259E-18   -0.25982E-18
  51    0.35935E-18    0.11939E-02    0.90385E-19
  52   -0.75176E-19   -0.17330E-18   -0.10274E-02
  53    0.31086E-18    0.93158E-19    0.77961E-18
  54    0.24779E-02    0.17755E-18    0.31221E-19
  55   -0.31796E-03    0.24622E-18    0.22501E-19
  56    0.16056E-18   -0.10011E-03   -0.24437E-18
  57   -0.60520E-19    0.27387E-18    0.25275E-02
  58    0.45198E-18   -0.12142E-18   -0.11025E-18
  59    0.70749E-20    0.91940E-03   -0.31799E-18
  60    0.11961E-18    0.72675E-19   -0.36468E-03
  61   -0.28913E-02   -0.33714E-18    0.13794E-19
  62    0.99054E-19    0.13109E-18    0.15697E-18
  63    0.24250E-18   -0.30691E-02   -0.38685E-18
  64    0.10646E-02   -0.37216E-18    0.85427E-19
  65    0.59128E-19   -0.28208E-19    0.19856E-02
  66    0.42431E-19   -0.12007E-18   -0.49279E-18
  67   -0.22199E-19   -0.22841E-19    0.16357E-18
  68   -0.10102E-18    0.52458E-19   -0.73177E-02
  69    0.27003E-02    0.14896E-18    0.10903E-18
  70   -0.30346E-19   -0.49657E-03   -0.34414E-21
  71    0.13716E-18    0.34412E-18   -0.17375E-03
  72   -0.31239E-18   -0.38852E-02    0.67317E-19
  73    0.12750E-18    0.35787E-19   -0.11367E-18
  74    0.32846E-02   -0.48970E-20    0.15063E-18
  75    0.65026E-03   -0.23264E-18   -0.10795E-19
  76    0.44754E-19   -0.24274E-02    0.13221E-18
  77   -0.99326E-19    0.84153E-19   -0.30740E-19
  78    0.28544E-19   -0.32044E-18    0.66785E-02
  79   -0.36050E-19   -0.41269E-02    0.34981E-18
  80    0.96874E-03   -0.84540E-19    0.22298E-19
  81   -0.48123E-19    0.10348E-18    0.29153E-18
  82    0.66286E-19   -0.96942E-19   -0.20944E-02
  83   -0.20706E-18   -0.42419E-19   -0.20560E-02
  84   -0.76168E-19   -0.10622E-02   -0.34405E-19
  85   -0.21545E-18   -0.73138E-19    0.37430E-18
  86   -0.30812E-02   -0.30891E-19    0.25773E-18
  87    0.15110E-18   -0.52531E-18   -0.31275E-02
  88   -0.75477E-19    0.52404E-02   -0.93474E-19
  89    0.71907E-03   -0.54135E-18   -0.13279E-18
  90    0.11217E-18   -0.10943E-18   -0.38868E-19
  91   -0.92127E-19   -0.36995E-02   -0.25485E-18
  92   -0.98924E-20    0.13939E-18    0.16094E-02
  93    0.63764E-19   -0.72362E-19    0.10891E-18
  94    0.23617E-02   -0.27532E-18    0.31659E-20
  95   -0.28592E-18    0.10449E-18    0.35280E-18
  96    0.34425E-18   -0.27438E-02    0.18999E-18
  97   -0.11475E-18    0.22043E-18    0.13696E-02
  98   -0.80723E-03    0.41945E-18    0.81423E-19
  99    0.71780E-19    0.24126E-02   -0.24800E-18
 100    0.14366E-19   -0.60342E-19   -0.60127E-03
 101    0.94395E-19   -0.86440E-19   -0.56966E-04
 102    0.58620E-18    0.20206E-18   -0.33993E-18
 103    0.82449E-04   -0.10256E-18    0.25584E-19
 104   -0.23374E-18   -0.33062E-03   -0.30381E-19
 105    0.36921E-03   -0.94657E-18    0.40711E-19
 106   -0.17096E-18    0.33524E-19   -0.60966E-19
 107   -0.21806E-18   -0.19141E-18    0.33059E-02
 108    0.14123E-18   -0.35187E-18   -0.30533E-18
 109   -0.13896E-18    0.69291E-02   -0.14154E-18
 110   -0.86746E-19    0.14550E-18    0.16456E-03
 111    0.35927E-02   -0.41183E-18   -0.91980E-19
 112   -0.30198E-19    0.10348E-02    0.13673E-18
 113    0.17304E-02   -0.99324E-19   -0.67813E-19
 114   -0.54235E-19   -0.24054E-18   -0.47708E-19
 115   -0.56755E-18    0.23853E-02    0.23707E-18
 116    0.11211E-18   -0.93004E-19   -0.10293E-02
 117   -0.48800E-18    0.20288E-02    0.40138E-18
 118    0.74151E-03    0.26020E-18   -0.33544E-18
 119   -0.61087E-19    0.22619E-18    0.41477E-02
 120   -0.18520E-18    0.43988E-19   -0.62685E-19
 121   -0.94260E-19    0.65623E-19    0.40157E-18
 122    0.27994E-02    0.18826E-18    0.12681E-19
 123   -0.14164E-18   -0.41204E-04    0.27151E-18
 124    0.29262E-02    0.81153E-18    0.13809E-18
 125    0.86341E-19    0.28130E-18   -0.54914E-03
 126    0.46372E-19   -0.27159E-19    0.21336E-18
 127   -0.30843E-18    0.19928E-02   -0.13543E-18
 128   -0.28125E-18   -0.55763E-18   -0.16956E-02
 129    0.68156E-02    0.27672E-18    0.25766E-18
 130   -0.12420E-18    0.14393E-18   -0.22421E-18
 131    0.64043E-02   -0.54599E-19    0.14069E-19
 132    0.30575E-18    0.25708E-03    0.39780E-19
 133   -0.38745E-19    0.64282E-18    0.18344E-02
 134    0.70316E-19   -0.35381E-19   -0.26957E-18
 135    0.58220E-19   -0.67572E-18   -0.26585E-03
 136   -0.11538E-19    0.11629E-02   -0.35001E-19
 137    0.18090E-18    0.50393E-18   -0.40362E-02
 138    0.15761E-02    0.93773E-18   -0.10392E-18
 139   -0.41349E-18   -0.29157E-19   -0.92812E-19
 140    0.39315E-18    0.83865E-03   -0.24303E-18
 141    0.11259E-18   -0.51931E-19    0.34450E-18
 142    0.60568E-19   -0.40277E-02    0.38636E-18
 143   -0.10657E-18    0.24833E-18    0.66268E-02
 144    0.39176E-04   -0.25559E-18   -0.50100E-19
 145   -0.16810E-18    0.16541E-18    0.41290E-19
 146   -0.15318E-02   -0.77652E-18    0.21862E-18
 147    0.17846E-18   -0.68025E-02   -0.29281E-18
 148    0.51419E-19   -0.10225E-19    0.82967E-02
 149    0.13278E-18   -0.24521E-18   -0.20441E-18
 150    0.12312E-19    0.11725E-18    0.93192E-03
 151   -0.47308E-02   -0.35632E-18   -0.12479E-18
 152   -0.34968E-18   -0.13872E-02   -0.30251E-18
 153   -0.21369E-18   -0.71632E-02    0.33390E-18
 154    0.23918E-18    0.51723E-19   -0.43632E-02
 155    0.39633E-20    0.22906E-18   -0.14573E-18
 156    0.25748E-02    0.48099E-18    0.31285E-19
 157    0.50367E-18   -0.64260E-02    0.24356E-18
 158   -0.24457E-19   -0.19868E-18    0.22540E-02
 159    0.51280E-03    0.38793E-18   -0.24254E-18
 160    0.86175E-19   -0.70097E-19    0.58028E-18
 161    0.28055E-18   -0.50939E-19   -0.29287E-19
 162    0.55373E-02   -0.52835E-18   -0.95863E-19
 163    0.11165E-19   -0.54719E-18   -0.55534E-02
 164    0.13745E-18    0.70126E-02    0.21473E-18
 165   -0.23408E-18   -0.93583E-19    0.41407E-18
 166    0.37142E-18    0.50722E-02   -0.13606E-18
 167    0.23980E-18    0.51960E-19   -0.38375E-02
 168    0.66403E-02    0.78806E-18    0.41569E-19
 169    0.25853E-18    0.21240E-02   -0.41601E-18
 170    0.17385E-18    0.39720E-18   -0.66637E-18
 171    0.31072E-18   -0.89116E-18    0.68032E-02
 172    0.19482E-02    0.12431E-18   -0.11971E-18
 173   -0.62892E-19    0.63850E-18   -0.63656E-19
 174   -0.11832E-01   -0.49883E-18   -0.23547E-18
 175   -0.57789E-19   -0.13222E-18    0.18000E-01
 176    0.13016E-18   -0.12258E-01   -0.65803E-18
 177    0.26697E-18   -0.14736E-18    0.18186E-18
 178    0.10733E-01    0.19431E-17   -0.15668E-18
 179   -0.15862E-18   -0.21257E-01   -0.26300E-19
 180    0.64216E-19   -0.14284E-17    0.76164E-02
 181   -0.50935E-02    0.59115E-19   -0.12510E-18
 182    0.13679E-18    0.58350E-03    0.19356E-18
 183   -0.23015E-18   -0.14447E-18   -0.37697E-18
 184   -0.14211E-18    0.38116E-18   -0.26430E-03
 185   -0.27576E-18   -0.19133E-18   -0.36849E-18
 186    0.45107E-02   -0.68449E-18   -0.13797E-18
 187   -0.33479E-18   -0.78428E-02    0.47590E-18
 188    0.32494E-19    0.10469E-18    0.16969E-02
 189   -0.60484E-19    0.13678E-18   -0.37277E-18
 190    0.59490E-19   -0.37910E-18   -0.15204E-01
 191    0.72445E-18    0.13178E-01   -0.14159E-18
 192   -0.11038E-01    0.10625E-18   -0.15065E-19
 193   -0.71011E-19   -0.63414E-19   -0.24567E-01
 194    0.11301E-19   -0.92070E-02    0.20314E-18
 195   -0.14848E-18   -0.80481E-19    0.13604E-17
 196    0.14099E-01   -0.14581E-18   -0.51108E-19
 197    0.79557E-19   -0.19102E-19   -0.16188E-02
 198    0.27903E-19   -0.95071E-19   -0.84893E-19
 199    0.35655E-02   -0.30141E-18   -0.19352E-18
 200   -0.21881E-18   -0.10470E-02   -0.21009E-18
 201   -0.42577E-19    0.10288E-01    0.16859E-18
 202    0.57701E-19    0.15904E-18    0.20833E-18
 203    0.25763E-02   -0.88125E-19   -0.58728E-20
 204    0.24800E-18    0.36558E-18   -0.45286E-02
 205   -0.48590E-19    0.62334E-19    0.54624E-18
 206   -0.88817E-19    0.61028E-18   -0.12159E-01
 207    0.77197E-19   -0.12708E-01    0.20195E-18
 208    0.12334E-02    0.26699E-18   -0.14021E-18
 209   -0.77890E-02    0.40457E-18   -0.30568E-18
 210   -0.80541E-19    0.73126E-02   -0.97225E-19
 211   -0.67675E-19   -0.10312E-18   -0.36720E-18
 212   -0.53615E-19   -0.27558E-18    0.22743E-02
 213    0.80226E-19    0.74318E-02    0.76662E-19
 214   -0.38387E-03   -0.27284E-18   -0.87371E-19
 215   -0.20285E-19    0.11668E-18   -0.97123E-02
 216    0.40613E-19   -0.33380E-19    0.26566E-18
 217   -0.15817E-18    0.15731E-19    0.30383E-18
 218   -0.18808E-02    0.29983E-21   -0.12370E-18
 219    0.31159E-18   -0.21841E-02    0.75465E-19
 220   -0.99230E-19   -0.16183E-18    0.62293E-02
 221   -0.12264E-18    0.31154E-02   -0.11940E-19
 222    0.25957E-02    0.18449E-18    0.15781E-18
 223    0.46132E-19    0.24507E-19    0.16002E-18
 224   -0.11599E-18   -0.16385E-18   -0.47393E-02
 225    0.14801E-18    0.99100E-19    0.17615E-01
 226    0.16205E-18    0.57085E-19   -0.30064E-18
 227    0.53742E-02   -0.99619E-19   -0.24022E-19
 228   -0.27273E-18   -0.54382E-02   -0.43134E-18
 229   -0.57629E-18    0.11392E-01   -0.14924E-18
 230   -0.76419E-20   -0.21861E-18   -0.68489E-18
 231    0.14487E-01    0.27310E-18    0.18064E-18
 232   -0.23063E-19    0.41787E-18   -0.67257E-03
 233   -0.12006E-18    0.13224E-18   -0.11152E-18
 234    0.17171E-02    0.24222E-18   -0.49959E-19
 235    0.81328E-20   -0.82258E-02    0.20214E-18
 236   -0.66099E-19   -0.40635E-18   -0.71656E-03
 237   -0.12377E-01   -0.33559E-18   -0.87040E-19
 238    0.27776E-18    0.26317E-03    0.17370E-18
 239    0.28899E-19    0.32666E-18    0.53070E-02
 240   -0.17871E-18    0.17326E-18   -0.30481E-18
 241   -0.18248E-19    0.56859E-19    0.46178E-18
 242   -0.10991E-18   -0.60816E-19   -0.14304E-01
 243    0.18451E-18   -0.81585E-02   -0.28372E-18
 244    0.56934E-02   -0.38872E-19    0.23370E-18
 245    0.52964E-18    0.10049E-01    0.90151E-19
 246    0.35900E-18    0.13987E-18    0.17309E-18
 247    0.39270E-02   -0.20482E-18   -0.12612E-18
 248    0.24027E-18    0.21903E-18    0.20633E-02
 249    0.27007E-18    0.94659E-02   -0.57847E-19
 250   -0.35645E-19    0.23027E-18   -0.25826E-18
 251   -0.80162E-19    0.19056E-18    0.10584E-01
 252   -0.82409E-02    0.25178E-18   -0.80721E-19
 253    0.38935E-19   -0.43588E-19    0.35030E-02
 254   -0.31199E-19   -0.82202E-02   -0.38848E-19
 255    0.25849E-02    0.24868E-18   -0.24139E-18
 256   -0.10123E-18    0.17019E-18   -0.11253E-18
 257   -0.15694E-18    0.23506E-20   -0.15774E-18
 258   -0.87707E-03   -0.15602E-18   -0.42012E-19
 259   -0.11436E-19    0.77714E-02    0.79797E-19
 260    0.11176E-18    0.15172E-18    0.58753E-02
 261    0.19053E-18   -0.15934E-18   -0.43939E-18
 262   -0.57857E-02    0.49544E-18    0.10086E-18
 263    0.13091E-19   -0.12139E-18   -0.77837E-02
 264   -0.45303E-19    0.13714E-01   -0.12312E-18
 265   -0.40338E-02    0.50575E-18   -0.40295E-19
 266   -0.60026E-18   -0.17019E-18   -0.22943E-19
 267   -0.78162E-19   -0.73290E-02   -0.12328E-18
 268   -0.23594E-18   -0.16647E-01   -0.39231E-18
 269   -0.56069E-19    0.25160E-19   -0.81413E-02
 270    0.26855E-18   -0.27096E-19    0.33680E-18
 271   -0.80139E-02   -0.33588E-19    0.93117E-19
 272   -0.10678E-18    0.36411E-19   -0.29391E-01
 273   -0.11972E-18   -0.12615E-18   -0.24636E-02
 274    0.11791E-18   -0.63228E-19    0.32502E-18
 275    0.54162E-18   -0.18493E-01    0.18848E-19
 276   -0.13457E-18   -0.24476E-18   -0.20170E-18
 277   -0.10149E-01    0.27079E-18   -0.57049E-20
 278   -0.11313E-18   -0.30529E-02    0.16064E-18
 279   -0.63905E-19    0.42337E-18   -0.10231E-01
 280   -0.75773E-02   -0.53230E-18    0.12772E-18
 281   -0.83387E-22   -0.17060E-18   -0.21723E-18
 282    0.61748E-19   -0.24249E-19    0.63592E-02
 283   -0.28282E-18    0.16101E-02   -0.96335E-19
 284   -0.54888E-02   -0.34858E-18    0.85652E-19
 285    0.85097E-20    0.54848E-19   -0.34626E-18
 286   -0.43169E-19   -0.12651E-01   -0.44804E-18
 287   -0.12075E-01    0.65116E-18   -0.68422E-19
 288    0.82474E-19    0.24134E-18   -0.48669E-02
 289    0.40601E-18    0.84509E-19   -0.24639E-18
 290   -0.86239E-19    0.15914E-19   -0.80432E-03
 291    0.19123E-18   -0.58193E-02    0.10557E-19
 292   -0.41135E-20   -0.11264E-19   -0.57799E-19
 293   -0.44678E-19    0.29825E-18   -0.71597E-02
 294   -0.15615E-02   -0.12548E-18    0.22282E-20
 295    0.10093E-02   -0.20118E-19   -0.59696E-20
 296   -0.23179E-18    0.69117E-02   -0.57268E-19
 297   -0.60020E-19   -0.52913E-02    0.64394E-20
 298   -0.21224E-02   -0.13309E-22   -0.92116E-19
 299   -0.14577E-18   -0.31309E-19   -0.73235E-19
 300    0.50584E-19   -0.34479E-18    0.18276E-01
 301   -0.18619E-18    0.49470E-02    0.10010E-19
 302   -0.64782E-02   -0.36766E-18   -0.82753E-19
 303    0.32850E-19   -0.45086E-18    0.43718E-02
 304   -0.19362E-18   -0.22705E-18   -0.28169E-18
 305   -0.97849E-02   -0.87255E-19    0.68313E-19
 306   -0.16388E-18   -0.73659E-19   -0.50838E-18
 307   -0.14339E-18    0.10747E-01    0.33267E-18
 308    0.55573E-19   -0.61932E-18   -0.10576E-01
 309    0.61504E-19   -0.55401E-19    0.10898E-19
 310    0.11144E-18   -0.11199E-18   -0.49268E-02
 311    0.29132E-18    0.11505E-01    0.48776E-19
 312   -0.10624E-01   -0.28983E-20    0.11372E-18
 313    0.31429E-02   -0.11828E-18    0.55317E-19
 314   -0.68077E-19    0.17583E-18    0.11419E-19
 315   -0.28001E-18   -0.15498E-02    0.48729E-19
 316    0.59991E-19    0.15685E-18   -0.41761E-02
 317    0.28739E-19   -0.11480E-18    0.25335E-18
 318   -0.33210E-02   -0.48479E-19   -0.45572E-19
 319    0.38423E-18    0.48487E-02   -0.10308E-18
 320    0.54883E-19    0.35072E-19    0.99925E-02
 321   -0.34787E-18    0.38792E-02    0.11534E-19
 322    0.72681E-02   -0.85806E-18   -0.17062E-18
 323   -0.13642E-18   -0.30891E-19   -0.44010E-18
 324   -0.11543E-18    0.44601E-20    0.60194E-02
 325    0.31449E-19    0.12495E-01   -0.18601E-18
 326    0.79029E-02    0.15017E-18   -0.85331E-19
 327    0.16775E-18   -0.12237E-18   -0.27946E-18
 328    0.10553E-19   -0.83019E-19    0.47363E-02
 329    0.72570E-19    0.66235E-19   -0.15786E-18
 330   -0.22727E-02   -0.29204E-19    0.62283E-19
 331    0.12915E-18   -0.67721E-02   -0.15258E-18
 332    0.17837E-19    0.58760E-19    0.23047E-02
 333   -0.12359E-18    0.34298E-18   -0.23483E-18
 334   -0.17046E-01    0.40303E-18   -0.23687E-18
 335   -0.15974E-20   -0.23828E-19   -0.20245E-02
 336    0.42665E-18    0.71044E-02    0.18876E-18
 337    0.27997E-18    0.20070E-18    0.15304E-18
 338   -0.10043E-02    0.94462E-19   -0.57846E-19
 339   -0.84706E-19   -0.30544E-18   -0.93470E-02
 340    0.10256E-18    0.31704E-02   -0.12083E-18
 341   -0.45624E-20    0.34413E-19    0.16630E-18
 342   -0.79747E-19   -0.15505E-18    0.22654E-02
 343   -0.76280E-02   -0.73117E-19    0.11253E-19
 344    0.10343E-18    0.41653E-02    0.26557E-19
 345    0.29653E-18    0.28774E-19    0.35513E-18
 346    0.53122E-02   -0.26974E-18    0.68068E-19
 347   -0.11512E-21   -0.12700E-19   -0.62808E-02
 348    0.24000E-18   -0.42344E-02    0.24760E-18
 349   -0.59586E-19   -0.28128E-19   -0.16547E-18
 350   -0.11835E-02    0.66170E-19    0.22882E-18
 351   -0.23156E-18    0.99451E-02   -0.13432E-18
 352    0.52893E-19   -0.75596E-19    0.62536E-03
 353    0.22386E-19   -0.95868E-19   -0.18399E-18
 354    0.52931E-19   -0.52570E-19   -0.90826E-03
 355    0.24324E-02   -0.36803E-18   -0.18299E-18
 356   -0.58877E-19   -0.62151E-02    0.13958E-18
 357    0.23911E-18    0.73370E-19   -0.10624E-18
 358   -0.10237E-18    0.33893E-03    0.17585E-19
 359   -0.51538E-02    0.10445E-18   -0.59094E-19
 360   -0.15630E-19    0.56178E-20    0.24399E-02
 361   -0.13308E-02    0.14399E-18    0.84278E-19
 362   -0.12732E-19   -0.15601E-18   -0.25569E-02
 363    0.20527E-18   -0.98161E-19    0.12074E-19
 364   -0.17233E-18   -0.98486E-03   -0.15333E-18
 365    0.60583E-02   -0.63563E-19   -0.11483E-18
 366   -0.38530E-18   -0.91003E-03    0.47032E-19
 367    0.10847E-20   -0.39241E-19    0.47308E-02
 368    0.99618E-19    0.65123E-19   -0.12944E-18
 369    0.36649E-19   -0.75757E-19   -0.19871E-18
 370    0.22164E-18    0.24804E-02   -0.17173E-18
 371    0.52351E-02    0.42601E-18   -0.35555E-19
 372   -0.71604E-19    0.13587E-18   -0.53100E-02
 373   -0.84882E-02    0.21848E-19    0.77169E-19
 374    0.20977E-18   -0.77069E-20    0.88117E-19
 375    0.81829E-20   -0.28976E-02    0.16092E-18
 376    0.10087E-18    0.17646E-18    0.13426E-02
 377    0.22753E-18   -0.12789E-18   -0.58217E-18
 378   -0.10411E-01   -0.62858E-19   -0.18804E-18
 379    0.24829E-19   -0.56408E-19    0.30411E-03
 380    0.51031E-20   -0.25347E-02    0.19578E-18
 381    0.90217E-20   -0.82190E-03   -0.11619E-18
 382   -0.70922E-02    0.56503E-18    0.53922E-19
 383   -0.86736E-19    0.76891E-19    0.48073E-18
 384    0.50276E-19    0.13099E-18    0.38661E-03
 385    0.14914E-02   -0.13832E-18   -0.45819E-19
 386    0.27568E-19   -0.27204E-02   -0.38481E-18
 387    0.66094E-19    0.23561E-18    0.14706E-02
 388   -0.47710E-20   -0.19089E-19   -0.12267E-18
 389   -0.19230E-18    0.31657E-19   -0.19633E-18
 390    0.64753E-02    0.10514E-18    0.17843E-19
 391   -0.83392E-19   -0.39032E-02   -0.11140E-18
 392    0.35571E-20   -0.11276E-18   -0.30449E-02
 393    0.22634E-18   -0.15378E-01    0.18663E-18
 394   -0.69094E-02    0.68585E-19    0.12492E-18
 395   -0.16029E-20   -0.26164E-18    0.45747E-19
 396   -0.99093E-19   -0.20575E-18   -0.72449E-02
 397    0.14325E-18    0.51140E-18   -0.74110E-02
 398    0.19596E-19   -0.74873E-19   -0.29149E-18
 399   -0.40283E-03   -0.26716E-18   -0.37672E-19
 400    0.50969E-19    0.31255E-03    0.35438E-19
 401   -0.23123E-18   -0.22853E-18    0.84943E-19
 402   -0.90059E-03   -0.26202E-18   -0.21123E-18
 403    0.47922E-02    0.19054E-19    0.13102E-18
 404    0.13867E-18    0.52138E-19   -0.46711E-18
 405   -0.24550E-18    0.10786E-18    0.27109E-02
 406    0.20316E-18   -0.39461E-02    0.31433E-18
 407   -0.23314E-18   -0.24316E-18    0.60099E-18
 408   -0.59568E-02   -0.33063E-18   -0.85885E-19
 409    0.34065E-18   -0.16780E-02    0.25399E-18
 410   -0.13602E-18   -0.41201E-20    0.49725E-02
 411   -0.15595E-18   -0.18793E-18   -0.49879E-19
 412    0.30342E-02    0.53631E-18   -0.21493E-18
 413   -0.35364E-18    0.58935E-20   -0.37127E-02
 414   -0.39112E-19    0.38271E-02    0.10546E-18
 415    0.14689E-18   -0.25133E-18   -0.52630E-02
 416    0.17429E-18   -0.32656E-02    0.24137E-19
 417    0.56416E-02    0.81387E-19    0.13057E-18
 418    0.29149E-19    0.26946E-19   -0.16680E-18
 419    0.39489E-18    0.30616E-02   -0.11152E-18
 420    0.30405E-18   -0.44964E-19    0.95688E-19
 421    0.49455E-02    0.17244E-18   -0.41027E-19
 422    0.60002E-19    0.86994E-19   -0.26600E-03
 423   -0.51124E-02   -0.54423E-20   -0.69736E-19
 424    0.21905E-18    0.22604E-19    0.45309E-18
 425    0.72504E-19   -0.53523E-02   -0.26411E-18
 426   -0.14649E-19    0.91221E-19   -0.37006E-02
 427   -0.12274E-18   -0.57666E-02   -0.21103E-18
 428    0.29426E-02   -0.86734E-19   -0.50670E-19
 429    0.19645E-18   -0.51016E-19    0.75437E-19
 430    0.16832E-19    0.65215E-19    0.51132E-04
 431    0.18566E-18    0.63025E-02    0.41316E-19
 432   -0.30743E-02    0.33485E-18   -0.96454E-19
 433   -0.59550E-19   -0.15369E-18    0.40360E-02
 434   -0.64756E-19    0.16634E-19   -0.11053E-18
 435    0.11110E-19   -0.19023E-19    0.11078E-18
 436   -0.57775E-02    0.42224E-18   -0.17686E-19
 437   -0.64426E-19   -0.21110E-02   -0.36680E-19
 438    0.75994E-19    0.18780E-18   -0.30536E-02
 439   -0.25843E-18    0.21661E-18    0.31836E-18
 440   -0.65648E-03   -0.13025E-18   -0.13594E-20
 441    0.26511E-18    0.83247E-19   -0.12469E-18
 442   -0.12074E-18    0.57403E-18   -0.17464E-02
 443    0.30388E-02    0.12471E-18    0.11510E-18
 444    0.33443E-18    0.75992E-03    0.23188E-18
 445   -0.25959E-19    0.70387E-19   -0.53934E-02
 446   -0.18568E-18    0.11817E-02   -0.19542E-18
 447    0.61423E-18   -0.56991E-19   -0.84926E-20
 448   -0.90417E-18    0.30413E-02   -0.70784E-19
 449   -0.24499E-19   -0.22116E-18    0.23944E-02
 450    0.72638E-02    0.42662E-18   -0.28717E-19
 451    0.61217E-19    0.56881E-02   -0.64463E-19
 452   -0.10895E-02    0.39679E-18    0.10013E-18
 453   -0.14906E-19    0.29923E-18   -0.14367E-01
 454    0.14165E-19    0.30382E-18   -0.23749E-18
 455    0.12895E-18   -0.80254E-02   -0.15487E-17
 456   -0.25324E-18    0.24177E-18   -0.12186E-01
 457    0.18122E-18   -0.15435E-18   -0.75425E-02
 458    0.31965E-18    0.29152E-02   -0.43427E-19
 459    0.52623E-20    0.70080E-19   -0.81058E-19
 460   -0.95081E-02   -0.15942E-19   -0.15021E-18
 461    0.14381E-19   -0.14030E-18   -0.86628E-02
 462    0.65603E-19    0.43986E-19    0.11265E-18
 463   -0.65017E-19   -0.73210E-02    0.10781E-18
 464   -0.32762E-03    0.17277E-18   -0.12088E-18
 465    0.61636E-19   -0.68836E-19   -0.93627E-21
 466    0.31410E-02    0.18971E-18    0.96096E-19
 467    0.48100E-19   -0.98956E-19   -0.70373E-02
 468   -0.46126E-19    0.32401E-02   -0.89470E-19
 469   -0.36774E-19   -0.44818E-19   -0.91628E-19
 470    0.41590E-19   -0.49924E-19    0.45535E-02
 471   -0.40154E-19   -0.41379E-02   -0.30831E-18
 472    0.53550E-02    0.22403E-18    0.62698E-19
 473    0.60549E-02   -0.20884E-18    0.38150E-19
 474   -0.18829E-18   -0.62840E-19    0.26527E-18
 475   -0.13718E-18    0.41128E-02    0.19293E-19
 476   -0.28629E-19    0.67292E-19    0.21505E-02
 477    0.10991E-18   -0.89880E-19   -0.90273E-02
 478   -0.24757E-19   -0.39762E-19    0.38828E-18
 479   -0.81950E-19   -0.26667E-02    0.37924E-18
 480   -0.70168E-02   -0.17646E-18   -0.19078E-19
 481    0.17981E-20   -0.20591E-19   -0.27589E-18
 482   -0.10221E-18    0.15422E-19   -0.58838E-02
 483   -0.10712E-01   -0.67935E-20   -0.24943E-19
 484   -0.12678E-18   -0.43669E-03   -0.25244E-18
 485    0.95973E-19   -0.15530E-20    0.42721E-19
 486    0.74936E-19   -0.82698E-02    0.12835E-18
 487   -0.58114E-02    0.79444E-19   -0.36962E-19
 488    0.34162E-19   -0.33649E-19    0.52967E-02
 489    0.20191E-18    0.34158E-03    0.56020E-19
 490   -0.97091E-19   -0.15384E-19    0.52377E-02
 491    0.41141E-02   -0.35852E-18   -0.44408E-19
 492    0.27983E-18    0.90895E-19   -0.18320E-18
 493   -0.27052E-18   -0.51242E-02   -0.59377E-19
 494   -0.27070E-19   -0.41832E-19   -0.59187E-02
 495   -0.98495E-19   -0.34775E-19   -0.41340E-18
 496   -0.74127E-19   -0.99783E-20    0.65076E-02
 497    0.25742E-18   -0.26612E-02    0.10433E-18
 498    0.24848E-02   -0.51110E-19   -0.83535E-19
 499    0.67164E-02    0.12292E-18   -0.24174E-20
 500    0.15756E-18   -0.56203E-19   -0.19921E-18
 501    0.79240E-19    0.12420E-18    0.57606E-19
 502   -0.22192E-19   -0.74621E-19   -0.55327E-03
 503   -0.24517E-18    0.44703E-02   -0.48772E-19
 504   -0.21537E-02    0.10911E-19    0.21904E-19
 505    0.14323E-18    0.64604E-02   -0.29410E-20
 506    0.74960E-19    0.54673E-20   -0.15065E-18
 507    0.20017E-02    0.39295E-19   -0.97540E-20
 508   -0.21965E-19   -0.23132E-19    0.74201E-03
 509   -0.61498E-02    0.24136E-19    0.45350E-19
 510    0.12991E-18    0.52698E-19   -0.20832E-18
 511    0.42533E-19    0.25031E-02    0.83643E-19
 512   -0.38514E-19   -0.83496E-19    0.25001E-03
 513   -0.41213E-19   -0.77927E-20   -0.16372E-18
 514    0.63515E-19   -0.13161E-18   -0.29898E-02
 515   -0.26346E-19   -0.32156E-02   -0.32927E-18
 516    0.16474E-02   -0.85366E-20   -0.12857E-18
 517    0.49664E-19   -0.88590E-19    0.25680E-18
 518   -0.13899E-02    0.28280E-18   -0.23868E-19
 519   -0.22782E-19    0.58195E-02    0.40742E-19
 520   -0.72201E-19    0.22769E-18   -0.14940E-02
 521    0.58657E-19    0.35069E-19    0.83700E-19
 522   -0.80247E-19    0.69528E-19   -0.15738E-02
 523    0.18742E-18    0.20224E-03    0.17530E-19
 524   -0.19554E-02   -0.21053E-18    0.46861E-19
 525   -0.22433E-19    0.35514E-02   -0.67399E-19
 526   -0.35506E-20   -0.12220E-19   -0.14577E-02
 527    0.30231E-20    0.42810E-19   -0.54002E-19
 528    0.15954E-02   -0.15296E-18    0.91571E-20
 529    0.75428E-19   -0.50811E-01    0.70933E-18
 530   -0.96218E-18    0.23321E-18   -0.18034E-17
 531   -0.13308E-17   -0.88109E-18   -0.21083E-01
 532   -0.43874E-01    0.21967E-17   -0.19048E-18
 533   -0.12380E-20   -0.41459E-18   -0.44308E-01
 534   -0.51707E-18   -0.34802E-18   -0.42706E-18
 535    0.64799E-18    0.18667E-01   -0.48673E-18
 536   -0.11181E-01   -0.92409E-19   -0.45631E-18
 537    0.39355E-01    0.85853E-20   -0.41355E-19
 538    0.20111E-18    0.20714E-18   -0.14297E-17
 539    0.19967E-17    0.24758E-01    0.11035E-18
 540    0.10846E-17   -0.54182E-18    0.93219E-18
 541   -0.51790E-18   -0.11769E-17    0.73450E-02
 542   -0.47153E-01   -0.33076E-17   -0.28283E-18
 543   -0.15181E-17   -0.18385E-01   -0.30287E-18
 544    0.18315E-18    0.26186E-18   -0.30047E-01
 545    0.24948E-19   -0.53051E-01   -0.10599E-18
 546    0.47392E-18    0.35823E-18    0.72776E-20
 547   -0.20645E-19   -0.14580E-18    0.41492E-02
 548    0.24884E-01    0.12150E-17    0.94530E-19
 549    0.39344E-20   -0.31531E-01   -0.14359E-18
 550   -0.78255E-18    0.51833E-18    0.62806E-18
 551    0.90943E-02    0.15665E-17   -0.32615E-18
 552   -0.61851E-18   -0.83328E-18   -0.12910E-01

 HHHHHHHHHHHHHHHHHHHHHHHHHHHHHHHHHHHHHHHHHHHHHHHHHHHHHHHHHHHHHHHHHHHHHHHHHHHHHH
 VIBRATIONAL CONTRIBUTIONS TO THE STATIC DIELECTRIC TENSOR (OSCILLATOR
 STRENGTHS) ARE PURE NUMBERS. THEY ARE COMPUTED FOR EACH nth MODE AS:

   f_(n,ij) = 1 / (4 * pi * eps0) * 4 * pi / V * Z_(n,i) * Z_(n,j) / nu_n**2

 WHERE:
  1/(4*pi*eps0)  1 A.U. [M*L**3*T**(-4)*C**(-2)]
  V              CELL VOLUME (BOHR**3) [L**3]
  Z_(n,i)        ith COMPONENT OF BORN CHARGE VECTOR IN THE BASIS
                 OF NORMAL MODES ( e*M_E**(-1/2) ) [C*T*M**(-1/2)]
  nu_n           FREQUENCY (HARTREE) [T**(-1)]
  e, M_E         UNITS OF ELECTRON CHARGE AND MASS, RESPECTIVELY
  M, L, T, C     MASS, LENGTH, TIME, CURRENT, RESPECTIVELY

 HHHHHHHHHHHHHHHHHHHHHHHHHHHHHHHHHHHHHHHHHHHHHHHHHHHHHHHHHHHHHHHHHHHHHHHHHHHHHH

 MODE      CARTESIAN AXES SYSTEM

   5       0.00000   -0.00000   -0.00000
          -0.00000    0.07134    0.00000
          -0.00000    0.00000    0.00000

   7       0.00000   -0.00000   -0.00000
          -0.00000    0.00471    0.00000
          -0.00000    0.00000    0.00000

   9       0.00022   -0.00000   -0.00000
          -0.00000    0.00000    0.00000
          -0.00000    0.00000    0.00000

  10       0.00000    0.00000    0.00000
           0.00000    0.00000    0.00000
           0.00000    0.00000    0.00974

  11       0.02571   -0.00000   -0.00000
          -0.00000    0.00000    0.00000
          -0.00000    0.00000    0.00000

  12       0.00000   -0.00000   -0.00000
          -0.00000    0.00000    0.00000
          -0.00000    0.00000    0.03338

  13       0.00000    0.00000    0.00000
           0.00000    0.08189    0.00000
           0.00000    0.00000    0.00000

  15       0.00000   -0.00000   -0.00000
          -0.00000    0.00000    0.00000
          -0.00000    0.00000    0.03560

  17       0.03145    0.00000   -0.00000
           0.00000    0.00000   -0.00000
          -0.00000   -0.00000    0.00000

  18       0.00000   -0.00000    0.00000
          -0.00000    0.00000   -0.00000
           0.00000   -0.00000    0.00563

  20       0.00000   -0.00000   -0.00000
          -0.00000    0.00339    0.00000
          -0.00000    0.00000    0.00000

  21       0.01640    0.00000    0.00000
           0.00000    0.00000    0.00000
           0.00000    0.00000    0.00000

  22       0.00000    0.00000    0.00000
           0.00000    0.00000    0.00000
           0.00000    0.00000    0.00590

  23       0.00133    0.00000   -0.00000
           0.00000    0.00000   -0.00000
          -0.00000   -0.00000    0.00000

  25       0.00000    0.00000    0.00000
           0.00000    0.06427    0.00000
           0.00000    0.00000    0.00000

  26       0.00000    0.00000   -0.00000
           0.00000    0.00000   -0.00000
          -0.00000   -0.00000    0.00007

  27       0.00112   -0.00000    0.00000
          -0.00000    0.00000   -0.00000
           0.00000   -0.00000    0.00000

  29       0.00000   -0.00000   -0.00000
          -0.00000    0.00000    0.00000
          -0.00000    0.00000    0.01873

  30       0.00000    0.00000    0.00000
           0.00000    0.04206    0.00000
           0.00000    0.00000    0.00000

  31       0.00015   -0.00000   -0.00000
          -0.00000    0.00000    0.00000
          -0.00000    0.00000    0.00000

  33       0.00000    0.00000   -0.00000
           0.00000    0.00176   -0.00000
          -0.00000   -0.00000    0.00000

  34       0.00360   -0.00000   -0.00000
          -0.00000    0.00000    0.00000
          -0.00000    0.00000    0.00000

  35       0.00000    0.00000   -0.00000
           0.00000    0.00000   -0.00000
          -0.00000   -0.00000    0.03580

  36       0.00000   -0.00000   -0.00000
          -0.00000    0.00000    0.00000
          -0.00000    0.00000    0.03350

  38       0.00000    0.00000   -0.00000
           0.00000    0.01842   -0.00000
          -0.00000   -0.00000    0.00000

  39       0.03758   -0.00000    0.00000
          -0.00000    0.00000   -0.00000
           0.00000   -0.00000    0.00000

  40       0.00000    0.00000    0.00000
           0.00000    0.00000    0.00000
           0.00000    0.00000    0.04987

  41       0.00000    0.00000    0.00000
           0.00000    0.00077    0.00000
           0.00000    0.00000    0.00000

  42       0.00000    0.00000    0.00000
           0.00000    0.00222    0.00000
           0.00000    0.00000    0.00000

  44       0.00693   -0.00000    0.00000
          -0.00000    0.00000   -0.00000
           0.00000   -0.00000    0.00000

  46       0.00000   -0.00000   -0.00000
          -0.00000    0.00000    0.00000
          -0.00000    0.00000    0.04273

  47       0.01769   -0.00000    0.00000
          -0.00000    0.00000   -0.00000
           0.00000   -0.00000    0.00000

  48       0.00000    0.00000   -0.00000
           0.00000    0.00080   -0.00000
          -0.00000   -0.00000    0.00000

  50       0.00860    0.00000   -0.00000
           0.00000    0.00000   -0.00000
          -0.00000   -0.00000    0.00000

  51       0.00000    0.00000    0.00000
           0.00000    0.00559    0.00000
           0.00000    0.00000    0.00000

  52       0.00000    0.00000    0.00000
           0.00000    0.00000    0.00000
           0.00000    0.00000    0.00412

  54       0.02073    0.00000    0.00000
           0.00000    0.00000    0.00000
           0.00000    0.00000    0.00000

  55       0.00030   -0.00000   -0.00000
          -0.00000    0.00000    0.00000
          -0.00000    0.00000    0.00000

  56       0.00000   -0.00000   -0.00000
          -0.00000    0.00003    0.00000
          -0.00000    0.00000    0.00000

  57       0.00000   -0.00000   -0.00000
          -0.00000    0.00000    0.00000
          -0.00000    0.00000    0.01835

  59       0.00000    0.00000   -0.00000
           0.00000    0.00231   -0.00000
          -0.00000   -0.00000    0.00000

  60       0.00000    0.00000   -0.00000
           0.00000    0.00000   -0.00000
          -0.00000   -0.00000    0.00033

  61       0.02020    0.00000   -0.00000
           0.00000    0.00000   -0.00000
          -0.00000   -0.00000    0.00000

  63       0.00000   -0.00000   -0.00000
          -0.00000    0.02109    0.00000
          -0.00000    0.00000    0.00000

  64       0.00244   -0.00000    0.00000
          -0.00000    0.00000   -0.00000
           0.00000   -0.00000    0.00000

  65       0.00000   -0.00000    0.00000
          -0.00000    0.00000   -0.00000
           0.00000   -0.00000    0.00774

  68       0.00000   -0.00000    0.00000
          -0.00000    0.00000   -0.00000
           0.00000   -0.00000    0.10010

  69       0.01350    0.00000    0.00000
           0.00000    0.00000    0.00000
           0.00000    0.00000    0.00000

  70       0.00000    0.00000    0.00000
           0.00000    0.00045    0.00000
           0.00000    0.00000    0.00000

  71       0.00000    0.00000   -0.00000
           0.00000    0.00000   -0.00000
          -0.00000   -0.00000    0.00006

  72       0.00000    0.00000   -0.00000
           0.00000    0.02677   -0.00000
          -0.00000   -0.00000    0.00000

  74       0.01816   -0.00000    0.00000
          -0.00000    0.00000   -0.00000
           0.00000   -0.00000    0.00000

  75       0.00067   -0.00000   -0.00000
          -0.00000    0.00000    0.00000
          -0.00000    0.00000    0.00000

  76       0.00000   -0.00000    0.00000
          -0.00000    0.00925   -0.00000
           0.00000   -0.00000    0.00000

  78       0.00000   -0.00000    0.00000
          -0.00000    0.00000   -0.00000
           0.00000   -0.00000    0.06261

  79       0.00000    0.00000   -0.00000
           0.00000    0.02228   -0.00000
          -0.00000   -0.00000    0.00000

  80       0.00121   -0.00000    0.00000
          -0.00000    0.00000   -0.00000
           0.00000   -0.00000    0.00000

  82       0.00000   -0.00000   -0.00000
          -0.00000    0.00000    0.00000
          -0.00000    0.00000    0.00563

  83       0.00000    0.00000    0.00000
           0.00000    0.00000    0.00000
           0.00000    0.00000    0.00526

  84       0.00000    0.00000    0.00000
           0.00000    0.00137    0.00000
           0.00000    0.00000    0.00000

  86       0.01137    0.00000   -0.00000
           0.00000    0.00000   -0.00000
          -0.00000   -0.00000    0.00000

  87       0.00000   -0.00000   -0.00000
          -0.00000    0.00000    0.00000
          -0.00000    0.00000    0.01097

  88       0.00000   -0.00000    0.00000
          -0.00000    0.03056   -0.00000
           0.00000   -0.00000    0.00000

  89       0.00052   -0.00000   -0.00000
          -0.00000    0.00000    0.00000
          -0.00000    0.00000    0.00000

  91       0.00000    0.00000    0.00000
           0.00000    0.01351    0.00000
           0.00000    0.00000    0.00000

  92       0.00000   -0.00000   -0.00000
          -0.00000    0.00000    0.00000
          -0.00000    0.00000    0.00255

  94       0.00490   -0.00000    0.00000
          -0.00000    0.00000   -0.00000
           0.00000   -0.00000    0.00000

  96       0.00000   -0.00000    0.00000
          -0.00000    0.00654   -0.00000
           0.00000   -0.00000    0.00000

  97       0.00000   -0.00000   -0.00000
          -0.00000    0.00000    0.00000
          -0.00000    0.00000    0.00163

  98       0.00055   -0.00000   -0.00000
          -0.00000    0.00000    0.00000
          -0.00000    0.00000    0.00000

  99       0.00000    0.00000   -0.00000
           0.00000    0.00472   -0.00000
          -0.00000   -0.00000    0.00000

 100       0.00000   -0.00000   -0.00000
          -0.00000    0.00000    0.00000
          -0.00000    0.00000    0.00029

 101       0.00000   -0.00000   -0.00000
          -0.00000    0.00000    0.00000
          -0.00000    0.00000    0.00000

 103       0.00001   -0.00000    0.00000
          -0.00000    0.00000   -0.00000
           0.00000   -0.00000    0.00000

 104       0.00000    0.00000    0.00000
           0.00000    0.00008    0.00000
           0.00000    0.00000    0.00000

 105       0.00010   -0.00000    0.00000
          -0.00000    0.00000   -0.00000
           0.00000   -0.00000    0.00000

 107       0.00000    0.00000   -0.00000
           0.00000    0.00000   -0.00000
          -0.00000   -0.00000    0.00721

 109       0.00000   -0.00000    0.00000
          -0.00000    0.03037   -0.00000
           0.00000   -0.00000    0.00000

 110       0.00000   -0.00000   -0.00000
          -0.00000    0.00000    0.00000
          -0.00000    0.00000    0.00002

 111       0.00775   -0.00000   -0.00000
          -0.00000    0.00000    0.00000
          -0.00000    0.00000    0.00000

 112       0.00000   -0.00000   -0.00000
          -0.00000    0.00063    0.00000
          -0.00000    0.00000    0.00000

 113       0.00171   -0.00000   -0.00000
          -0.00000    0.00000    0.00000
          -0.00000    0.00000    0.00000

 115       0.00000   -0.00000   -0.00000
          -0.00000    0.00313    0.00000
          -0.00000    0.00000    0.00000

 116       0.00000   -0.00000   -0.00000
          -0.00000    0.00000    0.00000
          -0.00000    0.00000    0.00057

 117       0.00000   -0.00000   -0.00000
          -0.00000    0.00222    0.00000
          -0.00000    0.00000    0.00000

 118       0.00029    0.00000   -0.00000
           0.00000    0.00000   -0.00000
          -0.00000   -0.00000    0.00000

 119       0.00000   -0.00000   -0.00000
          -0.00000    0.00000    0.00000
          -0.00000    0.00000    0.00867

 122       0.00370    0.00000    0.00000
           0.00000    0.00000    0.00000
           0.00000    0.00000    0.00000

 123       0.00000    0.00000   -0.00000
           0.00000    0.00000   -0.00000
          -0.00000   -0.00000    0.00000

 124       0.00397    0.00000    0.00000
           0.00000    0.00000    0.00000
           0.00000    0.00000    0.00000

 125       0.00000    0.00000   -0.00000
           0.00000    0.00000   -0.00000
          -0.00000   -0.00000    0.00014

 127       0.00000   -0.00000    0.00000
          -0.00000    0.00177   -0.00000
           0.00000   -0.00000    0.00000

 128       0.00000    0.00000    0.00000
           0.00000    0.00000    0.00000
           0.00000    0.00000    0.00126

 129       0.01772    0.00000    0.00000
           0.00000    0.00000    0.00000
           0.00000    0.00000    0.00000

 131       0.01523   -0.00000    0.00000
          -0.00000    0.00000   -0.00000
           0.00000   -0.00000    0.00000

 132       0.00000    0.00000    0.00000
           0.00000    0.00002    0.00000
           0.00000    0.00000    0.00000

 133       0.00000   -0.00000   -0.00000
          -0.00000    0.00000    0.00000
          -0.00000    0.00000    0.00122

 135       0.00000   -0.00000   -0.00000
          -0.00000    0.00000    0.00000
          -0.00000    0.00000    0.00002

 136       0.00000   -0.00000    0.00000
          -0.00000    0.00048   -0.00000
           0.00000   -0.00000    0.00000

 137       0.00000    0.00000   -0.00000
           0.00000    0.00000   -0.00000
          -0.00000   -0.00000    0.00528

 138       0.00080    0.00000   -0.00000
           0.00000    0.00000   -0.00000
          -0.00000   -0.00000    0.00000

 140       0.00000    0.00000   -0.00000
           0.00000    0.00022   -0.00000
          -0.00000   -0.00000    0.00000

 142       0.00000   -0.00000    0.00000
          -0.00000    0.00496   -0.00000
           0.00000   -0.00000    0.00000

 143       0.00000   -0.00000   -0.00000
          -0.00000    0.00000    0.00000
          -0.00000    0.00000    0.01340

 144       0.00000   -0.00000   -0.00000
          -0.00000    0.00000    0.00000
          -0.00000    0.00000    0.00000

 146       0.00050    0.00000   -0.00000
           0.00000    0.00000   -0.00000
          -0.00000   -0.00000    0.00000

 147       0.00000   -0.00000   -0.00000
          -0.00000    0.00970    0.00000
          -0.00000    0.00000    0.00000

 148       0.00000   -0.00000    0.00000
          -0.00000    0.00000   -0.00000
           0.00000   -0.00000    0.01439

 150       0.00000    0.00000    0.00000
           0.00000    0.00000    0.00000
           0.00000    0.00000    0.00018

 151       0.00459    0.00000    0.00000
           0.00000    0.00000    0.00000
           0.00000    0.00000    0.00000

 152       0.00000    0.00000    0.00000
           0.00000    0.00039    0.00000
           0.00000    0.00000    0.00000

 153       0.00000    0.00000   -0.00000
           0.00000    0.00980   -0.00000
          -0.00000   -0.00000    0.00000

 154       0.00000    0.00000   -0.00000
           0.00000    0.00000   -0.00000
          -0.00000   -0.00000    0.00363

 156       0.00126    0.00000    0.00000
           0.00000    0.00000    0.00000
           0.00000    0.00000    0.00000

 157       0.00000   -0.00000    0.00000
          -0.00000    0.00748   -0.00000
           0.00000   -0.00000    0.00000

 158       0.00000    0.00000   -0.00000
           0.00000    0.00000   -0.00000
          -0.00000   -0.00000    0.00092

 159       0.00005    0.00000   -0.00000
           0.00000    0.00000   -0.00000
          -0.00000   -0.00000    0.00000

 162       0.00476   -0.00000   -0.00000
          -0.00000    0.00000    0.00000
          -0.00000    0.00000    0.00000

 163       0.00000   -0.00000   -0.00000
          -0.00000    0.00000    0.00000
          -0.00000    0.00000    0.00478

 164       0.00000    0.00000    0.00000
           0.00000    0.00761    0.00000
           0.00000    0.00000    0.00000

 166       0.00000    0.00000   -0.00000
           0.00000    0.00392   -0.00000
          -0.00000   -0.00000    0.00000

 167       0.00000    0.00000   -0.00000
           0.00000    0.00000   -0.00000
          -0.00000   -0.00000    0.00224

 168       0.00671    0.00000    0.00000
           0.00000    0.00000    0.00000
           0.00000    0.00000    0.00000

 169       0.00000    0.00000   -0.00000
           0.00000    0.00060   -0.00000
          -0.00000   -0.00000    0.00000

 171       0.00000   -0.00000    0.00000
          -0.00000    0.00000   -0.00000
           0.00000   -0.00000    0.00615

 172       0.00050    0.00000   -0.00000
           0.00000    0.00000   -0.00000
          -0.00000   -0.00000    0.00000

 174       0.01833    0.00000    0.00000
           0.00000    0.00000    0.00000
           0.00000    0.00000    0.00000

 175       0.00000    0.00000   -0.00000
           0.00000    0.00000   -0.00000
          -0.00000   -0.00000    0.04133

 176       0.00000   -0.00000   -0.00000
          -0.00000    0.01907    0.00000
          -0.00000    0.00000    0.00000

 178       0.01420    0.00000   -0.00000
           0.00000    0.00000   -0.00000
          -0.00000   -0.00000    0.00000

 179       0.00000    0.00000    0.00000
           0.00000    0.05208    0.00000
           0.00000    0.00000    0.00000

 180       0.00000   -0.00000    0.00000
          -0.00000    0.00000   -0.00000
           0.00000   -0.00000    0.00656

 181       0.00290   -0.00000    0.00000
          -0.00000    0.00000   -0.00000
           0.00000   -0.00000    0.00000

 182       0.00000    0.00000    0.00000
           0.00000    0.00004    0.00000
           0.00000    0.00000    0.00000

 184       0.00000   -0.00000    0.00000
          -0.00000    0.00000   -0.00000
           0.00000   -0.00000    0.00001

 186       0.00221   -0.00000   -0.00000
          -0.00000    0.00000    0.00000
          -0.00000    0.00000    0.00000

 187       0.00000    0.00000   -0.00000
           0.00000    0.00659   -0.00000
          -0.00000   -0.00000    0.00000

 188       0.00000    0.00000    0.00000
           0.00000    0.00000    0.00000
           0.00000    0.00000    0.00031

 190       0.00000   -0.00000   -0.00000
          -0.00000    0.00000    0.00000
          -0.00000    0.00000    0.02360

 191       0.00000    0.00000   -0.00000
           0.00000    0.01771   -0.00000
          -0.00000   -0.00000    0.00000

 192       0.01235   -0.00000    0.00000
          -0.00000    0.00000   -0.00000
           0.00000   -0.00000    0.00000

 193       0.00000    0.00000    0.00000
           0.00000    0.00000    0.00000
           0.00000    0.00000    0.06067

 194       0.00000   -0.00000    0.00000
          -0.00000    0.00851   -0.00000
           0.00000   -0.00000    0.00000

 196       0.01983   -0.00000   -0.00000
          -0.00000    0.00000    0.00000
          -0.00000    0.00000    0.00000

 197       0.00000   -0.00000   -0.00000
          -0.00000    0.00000    0.00000
          -0.00000    0.00000    0.00025

 199       0.00119   -0.00000   -0.00000
          -0.00000    0.00000    0.00000
          -0.00000    0.00000    0.00000

 200       0.00000    0.00000    0.00000
           0.00000    0.00010    0.00000
           0.00000    0.00000    0.00000

 201       0.00000   -0.00000   -0.00000
          -0.00000    0.00966    0.00000
          -0.00000    0.00000    0.00000

 203       0.00061   -0.00000   -0.00000
          -0.00000    0.00000    0.00000
          -0.00000    0.00000    0.00000

 204       0.00000    0.00000   -0.00000
           0.00000    0.00000   -0.00000
          -0.00000   -0.00000    0.00186

 206       0.00000   -0.00000    0.00000
          -0.00000    0.00000   -0.00000
           0.00000   -0.00000    0.01306

 207       0.00000   -0.00000    0.00000
          -0.00000    0.01408   -0.00000
           0.00000   -0.00000    0.00000

 208       0.00013    0.00000   -0.00000
           0.00000    0.00000   -0.00000
          -0.00000   -0.00000    0.00000

 209       0.00478   -0.00000    0.00000
          -0.00000    0.00000   -0.00000
           0.00000   -0.00000    0.00000

 210       0.00000   -0.00000    0.00000
          -0.00000    0.00421   -0.00000
           0.00000   -0.00000    0.00000

 212       0.00000    0.00000   -0.00000
           0.00000    0.00000   -0.00000
          -0.00000   -0.00000    0.00040

 213       0.00000    0.00000    0.00000
           0.00000    0.00430    0.00000
           0.00000    0.00000    0.00000

 214       0.00001    0.00000    0.00000
           0.00000    0.00000    0.00000
           0.00000    0.00000    0.00000

 215       0.00000   -0.00000    0.00000
          -0.00000    0.00000   -0.00000
           0.00000   -0.00000    0.00734

 218       0.00025   -0.00000    0.00000
          -0.00000    0.00000   -0.00000
           0.00000   -0.00000    0.00000

 219       0.00000   -0.00000    0.00000
          -0.00000    0.00034   -0.00000
           0.00000   -0.00000    0.00000

 220       0.00000    0.00000   -0.00000
           0.00000    0.00000   -0.00000
          -0.00000   -0.00000    0.00274

 221       0.00000   -0.00000    0.00000
          -0.00000    0.00067   -0.00000
           0.00000   -0.00000    0.00000

 222       0.00046    0.00000    0.00000
           0.00000    0.00000    0.00000
           0.00000    0.00000    0.00000

 224       0.00000    0.00000    0.00000
           0.00000    0.00000    0.00000
           0.00000    0.00000    0.00154

 225       0.00000    0.00000    0.00000
           0.00000    0.00000    0.00000
           0.00000    0.00000    0.01901

 227       0.00176   -0.00000   -0.00000
          -0.00000    0.00000    0.00000
          -0.00000    0.00000    0.00000

 228       0.00000    0.00000    0.00000
           0.00000    0.00180    0.00000
           0.00000    0.00000    0.00000

 229       0.00000   -0.00000    0.00000
          -0.00000    0.00780   -0.00000
           0.00000   -0.00000    0.00000

 231       0.01258    0.00000    0.00000
           0.00000    0.00000    0.00000
           0.00000    0.00000    0.00000

 232       0.00000   -0.00000    0.00000
          -0.00000    0.00000   -0.00000
           0.00000   -0.00000    0.00003

 234       0.00017    0.00000   -0.00000
           0.00000    0.00000   -0.00000
          -0.00000   -0.00000    0.00000

 235       0.00000   -0.00000    0.00000
          -0.00000    0.00393   -0.00000
           0.00000   -0.00000    0.00000

 236       0.00000    0.00000    0.00000
           0.00000    0.00000    0.00000
           0.00000    0.00000    0.00003

 237       0.00871    0.00000    0.00000
           0.00000    0.00000    0.00000
           0.00000    0.00000    0.00000

 238       0.00000    0.00000    0.00000
           0.00000    0.00000    0.00000
           0.00000    0.00000    0.00000

 239       0.00000    0.00000    0.00000
           0.00000    0.00000    0.00000
           0.00000    0.00000    0.00160

 242       0.00000    0.00000    0.00000
           0.00000    0.00000    0.00000
           0.00000    0.00000    0.01096

 243       0.00000   -0.00000   -0.00000
          -0.00000    0.00352    0.00000
          -0.00000    0.00000    0.00000

 244       0.00172   -0.00000    0.00000
          -0.00000    0.00000   -0.00000
           0.00000   -0.00000    0.00000

 245       0.00000    0.00000    0.00000
           0.00000    0.00525    0.00000
           0.00000    0.00000    0.00000

 247       0.00080   -0.00000   -0.00000
          -0.00000    0.00000    0.00000
          -0.00000    0.00000    0.00000

 248       0.00000    0.00000    0.00000
           0.00000    0.00000    0.00000
           0.00000    0.00000    0.00022

 249       0.00000    0.00000   -0.00000
           0.00000    0.00458   -0.00000
          -0.00000   -0.00000    0.00000

 251       0.00000   -0.00000   -0.00000
          -0.00000    0.00000    0.00000
          -0.00000    0.00000    0.00572

 252       0.00345   -0.00000    0.00000
          -0.00000    0.00000   -0.00000
           0.00000   -0.00000    0.00000

 253       0.00000   -0.00000    0.00000
          -0.00000    0.00000   -0.00000
           0.00000   -0.00000    0.00062

 254       0.00000    0.00000    0.00000
           0.00000    0.00341    0.00000
           0.00000    0.00000    0.00000

 255       0.00034    0.00000   -0.00000
           0.00000    0.00000   -0.00000
          -0.00000   -0.00000    0.00000

 258       0.00004    0.00000    0.00000
           0.00000    0.00000    0.00000
           0.00000    0.00000    0.00000

 259       0.00000   -0.00000   -0.00000
          -0.00000    0.00295    0.00000
          -0.00000    0.00000    0.00000

 260       0.00000    0.00000    0.00000
           0.00000    0.00000    0.00000
           0.00000    0.00000    0.00168

 262       0.00163   -0.00000   -0.00000
          -0.00000    0.00000    0.00000
          -0.00000    0.00000    0.00000

 263       0.00000   -0.00000   -0.00000
          -0.00000    0.00000    0.00000
          -0.00000    0.00000    0.00294

 264       0.00000   -0.00000    0.00000
          -0.00000    0.00912   -0.00000
           0.00000   -0.00000    0.00000

 265       0.00079   -0.00000    0.00000
          -0.00000    0.00000   -0.00000
           0.00000   -0.00000    0.00000

 267       0.00000    0.00000    0.00000
           0.00000    0.00258    0.00000
           0.00000    0.00000    0.00000

 268       0.00000    0.00000    0.00000
           0.00000    0.01325    0.00000
           0.00000    0.00000    0.00000

 269       0.00000   -0.00000    0.00000
          -0.00000    0.00000   -0.00000
           0.00000   -0.00000    0.00316

 271       0.00306    0.00000   -0.00000
           0.00000    0.00000   -0.00000
          -0.00000   -0.00000    0.00000

 272       0.00000   -0.00000    0.00000
          -0.00000    0.00000   -0.00000
           0.00000   -0.00000    0.04099

 273       0.00000    0.00000    0.00000
           0.00000    0.00000    0.00000
           0.00000    0.00000    0.00028

 275       0.00000   -0.00000    0.00000
          -0.00000    0.01557   -0.00000
           0.00000   -0.00000    0.00000

 277       0.00467   -0.00000    0.00000
          -0.00000    0.00000   -0.00000
           0.00000   -0.00000    0.00000

 278       0.00000    0.00000   -0.00000
           0.00000    0.00042   -0.00000
          -0.00000   -0.00000    0.00000

 279       0.00000   -0.00000    0.00000
          -0.00000    0.00000   -0.00000
           0.00000   -0.00000    0.00474

 280       0.00260    0.00000   -0.00000
           0.00000    0.00000   -0.00000
          -0.00000   -0.00000    0.00000

 282       0.00000   -0.00000    0.00000
          -0.00000    0.00000   -0.00000
           0.00000   -0.00000    0.00180

 283       0.00000   -0.00000    0.00000
          -0.00000    0.00011   -0.00000
           0.00000   -0.00000    0.00000

 284       0.00133    0.00000   -0.00000
           0.00000    0.00000   -0.00000
          -0.00000   -0.00000    0.00000

 286       0.00000    0.00000    0.00000
           0.00000    0.00701    0.00000
           0.00000    0.00000    0.00000

 287       0.00639   -0.00000    0.00000
          -0.00000    0.00000   -0.00000
           0.00000   -0.00000    0.00000

 288       0.00000    0.00000   -0.00000
           0.00000    0.00000   -0.00000
          -0.00000   -0.00000    0.00103

 290       0.00000   -0.00000    0.00000
          -0.00000    0.00000   -0.00000
           0.00000   -0.00000    0.00003

 291       0.00000   -0.00000    0.00000
          -0.00000    0.00145   -0.00000
           0.00000   -0.00000    0.00000

 293       0.00000   -0.00000    0.00000
          -0.00000    0.00000   -0.00000
           0.00000   -0.00000    0.00219

 294       0.00010    0.00000   -0.00000
           0.00000    0.00000   -0.00000
          -0.00000   -0.00000    0.00000

 295       0.00004   -0.00000   -0.00000
          -0.00000    0.00000    0.00000
          -0.00000    0.00000    0.00000

 296       0.00000   -0.00000    0.00000
          -0.00000    0.00203   -0.00000
           0.00000   -0.00000    0.00000

 297       0.00000    0.00000   -0.00000
           0.00000    0.00118   -0.00000
          -0.00000   -0.00000    0.00000

 298       0.00019    0.00000    0.00000
           0.00000    0.00000    0.00000
           0.00000    0.00000    0.00000

 300       0.00000   -0.00000    0.00000
          -0.00000    0.00000   -0.00000
           0.00000   -0.00000    0.01410

 301       0.00000   -0.00000   -0.00000
          -0.00000    0.00103    0.00000
          -0.00000    0.00000    0.00000

 302       0.00177    0.00000    0.00000
           0.00000    0.00000    0.00000
           0.00000    0.00000    0.00000

 303       0.00000   -0.00000    0.00000
          -0.00000    0.00000   -0.00000
           0.00000   -0.00000    0.00080

 305       0.00395    0.00000   -0.00000
           0.00000    0.00000   -0.00000
          -0.00000   -0.00000    0.00000

 307       0.00000   -0.00000   -0.00000
          -0.00000    0.00476    0.00000
          -0.00000    0.00000    0.00000

 308       0.00000   -0.00000   -0.00000
          -0.00000    0.00000    0.00000
          -0.00000    0.00000    0.00461

 310       0.00000   -0.00000   -0.00000
          -0.00000    0.00000    0.00000
          -0.00000    0.00000    0.00100

 311       0.00000    0.00000    0.00000
           0.00000    0.00542    0.00000
           0.00000    0.00000    0.00000

 312       0.00460    0.00000   -0.00000
           0.00000    0.00000   -0.00000
          -0.00000   -0.00000    0.00000

 313       0.00040   -0.00000    0.00000
          -0.00000    0.00000   -0.00000
           0.00000   -0.00000    0.00000

 315       0.00000    0.00000   -0.00000
           0.00000    0.00010   -0.00000
          -0.00000   -0.00000    0.00000

 316       0.00000    0.00000   -0.00000
           0.00000    0.00000   -0.00000
          -0.00000   -0.00000    0.00071

 318       0.00044    0.00000    0.00000
           0.00000    0.00000    0.00000
           0.00000    0.00000    0.00000

 319       0.00000    0.00000   -0.00000
           0.00000    0.00093   -0.00000
          -0.00000   -0.00000    0.00000

 320       0.00000    0.00000    0.00000
           0.00000    0.00000    0.00000
           0.00000    0.00000    0.00395

 321       0.00000   -0.00000   -0.00000
          -0.00000    0.00058    0.00000
          -0.00000    0.00000    0.00000

 322       0.00205   -0.00000   -0.00000
          -0.00000    0.00000    0.00000
          -0.00000    0.00000    0.00000

 324       0.00000   -0.00000   -0.00000
          -0.00000    0.00000    0.00000
          -0.00000    0.00000    0.00140

 325       0.00000    0.00000   -0.00000
           0.00000    0.00600   -0.00000
          -0.00000   -0.00000    0.00000

 326       0.00239    0.00000   -0.00000
           0.00000    0.00000   -0.00000
          -0.00000   -0.00000    0.00000

 328       0.00000   -0.00000    0.00000
          -0.00000    0.00000   -0.00000
           0.00000   -0.00000    0.00086

 330       0.00019    0.00000   -0.00000
           0.00000    0.00000   -0.00000
          -0.00000   -0.00000    0.00000

 331       0.00000   -0.00000   -0.00000
          -0.00000    0.00169    0.00000
          -0.00000    0.00000    0.00000

 332       0.00000    0.00000    0.00000
           0.00000    0.00000    0.00000
           0.00000    0.00000    0.00020

 334       0.01056   -0.00000    0.00000
          -0.00000    0.00000   -0.00000
           0.00000   -0.00000    0.00000

 335       0.00000    0.00000    0.00000
           0.00000    0.00000    0.00000
           0.00000    0.00000    0.00015

 336       0.00000    0.00000    0.00000
           0.00000    0.00183    0.00000
           0.00000    0.00000    0.00000

 338       0.00004   -0.00000    0.00000
          -0.00000    0.00000   -0.00000
           0.00000   -0.00000    0.00000

 339       0.00000    0.00000    0.00000
           0.00000    0.00000    0.00000
           0.00000    0.00000    0.00315

 340       0.00000    0.00000   -0.00000
           0.00000    0.00036   -0.00000
          -0.00000   -0.00000    0.00000

 342       0.00000    0.00000   -0.00000
           0.00000    0.00000   -0.00000
          -0.00000   -0.00000    0.00018

 343       0.00207    0.00000   -0.00000
           0.00000    0.00000   -0.00000
          -0.00000   -0.00000    0.00000

 344       0.00000    0.00000    0.00000
           0.00000    0.00062    0.00000
           0.00000    0.00000    0.00000

 346       0.00099   -0.00000    0.00000
          -0.00000    0.00000   -0.00000
           0.00000   -0.00000    0.00000

 347       0.00000    0.00000    0.00000
           0.00000    0.00000    0.00000
           0.00000    0.00000    0.00138

 348       0.00000   -0.00000    0.00000
          -0.00000    0.00063   -0.00000
           0.00000   -0.00000    0.00000

 350       0.00005   -0.00000   -0.00000
          -0.00000    0.00000    0.00000
          -0.00000    0.00000    0.00000

 351       0.00000   -0.00000    0.00000
          -0.00000    0.00333   -0.00000
           0.00000   -0.00000    0.00000

 352       0.00000   -0.00000    0.00000
          -0.00000    0.00000   -0.00000
           0.00000   -0.00000    0.00001

 354       0.00000   -0.00000   -0.00000
          -0.00000    0.00000    0.00000
          -0.00000    0.00000    0.00003

 355       0.00020   -0.00000   -0.00000
          -0.00000    0.00000    0.00000
          -0.00000    0.00000    0.00000

 356       0.00000    0.00000   -0.00000
           0.00000    0.00129   -0.00000
          -0.00000   -0.00000    0.00000

 358       0.00000   -0.00000   -0.00000
          -0.00000    0.00000    0.00000
          -0.00000    0.00000    0.00000

 359       0.00087   -0.00000    0.00000
          -0.00000    0.00000   -0.00000
           0.00000   -0.00000    0.00000

 360       0.00000   -0.00000   -0.00000
          -0.00000    0.00000    0.00000
          -0.00000    0.00000    0.00020

 361       0.00006   -0.00000   -0.00000
          -0.00000    0.00000    0.00000
          -0.00000    0.00000    0.00000

 362       0.00000    0.00000    0.00000
           0.00000    0.00000    0.00000
           0.00000    0.00000    0.00021

 364       0.00000    0.00000    0.00000
           0.00000    0.00003    0.00000
           0.00000    0.00000    0.00000

 365       0.00118   -0.00000   -0.00000
          -0.00000    0.00000    0.00000
          -0.00000    0.00000    0.00000

 366       0.00000    0.00000   -0.00000
           0.00000    0.00003   -0.00000
          -0.00000   -0.00000    0.00000

 367       0.00000   -0.00000    0.00000
          -0.00000    0.00000   -0.00000
           0.00000   -0.00000    0.00072

 370       0.00000    0.00000   -0.00000
           0.00000    0.00020   -0.00000
          -0.00000   -0.00000    0.00000

 371       0.00087    0.00000   -0.00000
           0.00000    0.00000   -0.00000
          -0.00000   -0.00000    0.00000

 372       0.00000   -0.00000    0.00000
          -0.00000    0.00000   -0.00000
           0.00000   -0.00000    0.00090

 373       0.00227   -0.00000   -0.00000
          -0.00000    0.00000    0.00000
          -0.00000    0.00000    0.00000

 375       0.00000   -0.00000    0.00000
          -0.00000    0.00026   -0.00000
           0.00000   -0.00000    0.00000

 376       0.00000    0.00000    0.00000
           0.00000    0.00000    0.00000
           0.00000    0.00000    0.00006

 378       0.00339    0.00000    0.00000
           0.00000    0.00000    0.00000
           0.00000    0.00000    0.00000

 379       0.00000   -0.00000    0.00000
          -0.00000    0.00000   -0.00000
           0.00000   -0.00000    0.00000

 380       0.00000   -0.00000    0.00000
          -0.00000    0.00020   -0.00000
           0.00000   -0.00000    0.00000

 381       0.00000   -0.00000   -0.00000
          -0.00000    0.00002    0.00000
          -0.00000    0.00000    0.00000

 382       0.00156   -0.00000   -0.00000
          -0.00000    0.00000    0.00000
          -0.00000    0.00000    0.00000

 384       0.00000    0.00000    0.00000
           0.00000    0.00000    0.00000
           0.00000    0.00000    0.00000

 385       0.00007   -0.00000   -0.00000
          -0.00000    0.00000    0.00000
          -0.00000    0.00000    0.00000

 386       0.00000   -0.00000   -0.00000
          -0.00000    0.00023    0.00000
          -0.00000    0.00000    0.00000

 387       0.00000    0.00000    0.00000
           0.00000    0.00000    0.00000
           0.00000    0.00000    0.00007

 390       0.00127    0.00000    0.00000
           0.00000    0.00000    0.00000
           0.00000    0.00000    0.00000

 391       0.00000    0.00000    0.00000
           0.00000    0.00046    0.00000
           0.00000    0.00000    0.00000

 392       0.00000   -0.00000   -0.00000
          -0.00000    0.00000    0.00000
          -0.00000    0.00000    0.00028

 393       0.00000   -0.00000    0.00000
          -0.00000    0.00697   -0.00000
           0.00000   -0.00000    0.00000

 394       0.00140   -0.00000   -0.00000
          -0.00000    0.00000    0.00000
          -0.00000    0.00000    0.00000

 396       0.00000    0.00000    0.00000
           0.00000    0.00000    0.00000
           0.00000    0.00000    0.00154

 397       0.00000    0.00000   -0.00000
           0.00000    0.00000   -0.00000
          -0.00000   -0.00000    0.00161

 399       0.00000    0.00000    0.00000
           0.00000    0.00000    0.00000
           0.00000    0.00000    0.00000

 400       0.00000    0.00000    0.00000
           0.00000    0.00000    0.00000
           0.00000    0.00000    0.00000

 402       0.00002    0.00000    0.00000
           0.00000    0.00000    0.00000
           0.00000    0.00000    0.00000

 403       0.00065    0.00000    0.00000
           0.00000    0.00000    0.00000
           0.00000    0.00000    0.00000

 405       0.00000   -0.00000   -0.00000
          -0.00000    0.00000    0.00000
          -0.00000    0.00000    0.00021

 406       0.00000   -0.00000    0.00000
          -0.00000    0.00043   -0.00000
           0.00000   -0.00000    0.00000

 408       0.00098    0.00000    0.00000
           0.00000    0.00000    0.00000
           0.00000    0.00000    0.00000

 409       0.00000   -0.00000    0.00000
          -0.00000    0.00008   -0.00000
           0.00000   -0.00000    0.00000

 410       0.00000    0.00000   -0.00000
           0.00000    0.00000   -0.00000
          -0.00000   -0.00000    0.00068

 412       0.00025    0.00000   -0.00000
           0.00000    0.00000   -0.00000
          -0.00000   -0.00000    0.00000

 413       0.00000   -0.00000    0.00000
          -0.00000    0.00000   -0.00000
           0.00000   -0.00000    0.00038

 414       0.00000   -0.00000   -0.00000
          -0.00000    0.00040    0.00000
          -0.00000    0.00000    0.00000

 415       0.00000   -0.00000   -0.00000
          -0.00000    0.00000    0.00000
          -0.00000    0.00000    0.00076

 416       0.00000   -0.00000    0.00000
          -0.00000    0.00029   -0.00000
           0.00000   -0.00000    0.00000

 417       0.00087    0.00000    0.00000
           0.00000    0.00000    0.00000
           0.00000    0.00000    0.00000

 419       0.00000    0.00000   -0.00000
           0.00000    0.00025   -0.00000
          -0.00000   -0.00000    0.00000

 421       0.00066    0.00000   -0.00000
           0.00000    0.00000   -0.00000
          -0.00000   -0.00000    0.00000

 422       0.00000    0.00000   -0.00000
           0.00000    0.00000   -0.00000
          -0.00000   -0.00000    0.00000

 423       0.00070    0.00000    0.00000
           0.00000    0.00000    0.00000
           0.00000    0.00000    0.00000

 425       0.00000   -0.00000   -0.00000
          -0.00000    0.00077    0.00000
          -0.00000    0.00000    0.00000

 426       0.00000   -0.00000    0.00000
          -0.00000    0.00000   -0.00000
           0.00000   -0.00000    0.00037

 427       0.00000    0.00000    0.00000
           0.00000    0.00089    0.00000
           0.00000    0.00000    0.00000

 428       0.00023   -0.00000   -0.00000
          -0.00000    0.00000    0.00000
          -0.00000    0.00000    0.00000

 430       0.00000    0.00000    0.00000
           0.00000    0.00000    0.00000
           0.00000    0.00000    0.00000

 431       0.00000    0.00000    0.00000
           0.00000    0.00106    0.00000
           0.00000    0.00000    0.00000

 432       0.00025   -0.00000    0.00000
          -0.00000    0.00000   -0.00000
           0.00000   -0.00000    0.00000

 433       0.00000    0.00000   -0.00000
           0.00000    0.00000   -0.00000
          -0.00000   -0.00000    0.00043

 436       0.00088   -0.00000    0.00000
          -0.00000    0.00000   -0.00000
           0.00000   -0.00000    0.00000

 437       0.00000    0.00000    0.00000
           0.00000    0.00012    0.00000
           0.00000    0.00000    0.00000

 438       0.00000    0.00000   -0.00000
           0.00000    0.00000   -0.00000
          -0.00000   -0.00000    0.00025

 440       0.00001    0.00000    0.00000
           0.00000    0.00000    0.00000
           0.00000    0.00000    0.00000

 442       0.00000   -0.00000    0.00000
          -0.00000    0.00000   -0.00000
           0.00000   -0.00000    0.00008

 443       0.00024    0.00000    0.00000
           0.00000    0.00000    0.00000
           0.00000    0.00000    0.00000

 444       0.00000    0.00000    0.00000
           0.00000    0.00002    0.00000
           0.00000    0.00000    0.00000

 445       0.00000   -0.00000    0.00000
          -0.00000    0.00000   -0.00000
           0.00000   -0.00000    0.00076

 446       0.00000   -0.00000    0.00000
          -0.00000    0.00004   -0.00000
           0.00000   -0.00000    0.00000

 448       0.00000   -0.00000    0.00000
          -0.00000    0.00024   -0.00000
           0.00000   -0.00000    0.00000

 449       0.00000    0.00000   -0.00000
           0.00000    0.00000   -0.00000
          -0.00000   -0.00000    0.00015

 450       0.00137    0.00000   -0.00000
           0.00000    0.00000   -0.00000
          -0.00000   -0.00000    0.00000

 451       0.00000    0.00000   -0.00000
           0.00000    0.00083   -0.00000
          -0.00000   -0.00000    0.00000

 452       0.00003   -0.00000   -0.00000
          -0.00000    0.00000    0.00000
          -0.00000    0.00000    0.00000

 453       0.00000   -0.00000    0.00000
          -0.00000    0.00000   -0.00000
           0.00000   -0.00000    0.00526

 455       0.00000   -0.00000   -0.00000
          -0.00000    0.00163    0.00000
          -0.00000    0.00000    0.00000

 456       0.00000   -0.00000    0.00000
          -0.00000    0.00000   -0.00000
           0.00000   -0.00000    0.00376

 457       0.00000   -0.00000   -0.00000
          -0.00000    0.00000    0.00000
          -0.00000    0.00000    0.00038

 458       0.00000    0.00000   -0.00000
           0.00000    0.00006   -0.00000
          -0.00000   -0.00000    0.00000

 460       0.00060    0.00000    0.00000
           0.00000    0.00000    0.00000
           0.00000    0.00000    0.00000

 461       0.00000   -0.00000   -0.00000
          -0.00000    0.00000    0.00000
          -0.00000    0.00000    0.00050

 463       0.00000    0.00000   -0.00000
           0.00000    0.00036   -0.00000
          -0.00000   -0.00000    0.00000

 464       0.00000   -0.00000    0.00000
          -0.00000    0.00000   -0.00000
           0.00000   -0.00000    0.00000

 466       0.00007    0.00000    0.00000
           0.00000    0.00000    0.00000
           0.00000    0.00000    0.00000

 467       0.00000   -0.00000   -0.00000
          -0.00000    0.00000    0.00000
          -0.00000    0.00000    0.00033

 468       0.00000   -0.00000    0.00000
          -0.00000    0.00007   -0.00000
           0.00000   -0.00000    0.00000

 470       0.00000   -0.00000    0.00000
          -0.00000    0.00000   -0.00000
           0.00000   -0.00000    0.00014

 471       0.00000    0.00000    0.00000
           0.00000    0.00011    0.00000
           0.00000    0.00000    0.00000

 472       0.00019    0.00000    0.00000
           0.00000    0.00000    0.00000
           0.00000    0.00000    0.00000

 473       0.00024   -0.00000    0.00000
          -0.00000    0.00000   -0.00000
           0.00000   -0.00000    0.00000

 475       0.00000   -0.00000   -0.00000
          -0.00000    0.00011    0.00000
          -0.00000    0.00000    0.00000

 476       0.00000   -0.00000   -0.00000
          -0.00000    0.00000    0.00000
          -0.00000    0.00000    0.00003

 477       0.00000   -0.00000   -0.00000
          -0.00000    0.00000    0.00000
          -0.00000    0.00000    0.00053

 479       0.00000    0.00000   -0.00000
           0.00000    0.00005   -0.00000
          -0.00000   -0.00000    0.00000

 480       0.00032    0.00000    0.00000
           0.00000    0.00000    0.00000
           0.00000    0.00000    0.00000

 482       0.00000   -0.00000    0.00000
          -0.00000    0.00000   -0.00000
           0.00000   -0.00000    0.00022

 483       0.00074    0.00000    0.00000
           0.00000    0.00000    0.00000
           0.00000    0.00000    0.00000

 484       0.00000    0.00000    0.00000
           0.00000    0.00000    0.00000
           0.00000    0.00000    0.00000

 486       0.00000   -0.00000    0.00000
          -0.00000    0.00044   -0.00000
           0.00000   -0.00000    0.00000

 487       0.00022   -0.00000    0.00000
          -0.00000    0.00000   -0.00000
           0.00000   -0.00000    0.00000

 488       0.00000   -0.00000    0.00000
          -0.00000    0.00000   -0.00000
           0.00000   -0.00000    0.00018

 489       0.00000    0.00000    0.00000
           0.00000    0.00000    0.00000
           0.00000    0.00000    0.00000

 490       0.00000    0.00000   -0.00000
           0.00000    0.00000   -0.00000
          -0.00000   -0.00000    0.00018

 491       0.00011   -0.00000   -0.00000
          -0.00000    0.00000    0.00000
          -0.00000    0.00000    0.00000

 493       0.00000    0.00000    0.00000
           0.00000    0.00017    0.00000
           0.00000    0.00000    0.00000

 494       0.00000    0.00000    0.00000
           0.00000    0.00000    0.00000
           0.00000    0.00000    0.00022

 496       0.00000    0.00000   -0.00000
           0.00000    0.00000   -0.00000
          -0.00000   -0.00000    0.00027

 497       0.00000   -0.00000    0.00000
          -0.00000    0.00005   -0.00000
           0.00000   -0.00000    0.00000

 498       0.00004   -0.00000   -0.00000
          -0.00000    0.00000    0.00000
          -0.00000    0.00000    0.00000

 499       0.00029    0.00000   -0.00000
           0.00000    0.00000   -0.00000
          -0.00000   -0.00000    0.00000

 502       0.00000    0.00000    0.00000
           0.00000    0.00000    0.00000
           0.00000    0.00000    0.00000

 503       0.00000   -0.00000    0.00000
          -0.00000    0.00013   -0.00000
           0.00000   -0.00000    0.00000

 504       0.00003   -0.00000   -0.00000
          -0.00000    0.00000    0.00000
          -0.00000    0.00000    0.00000

 505       0.00000    0.00000   -0.00000
           0.00000    0.00026   -0.00000
          -0.00000   -0.00000    0.00000

 507       0.00003    0.00000   -0.00000
           0.00000    0.00000   -0.00000
          -0.00000   -0.00000    0.00000

 508       0.00000    0.00000   -0.00000
           0.00000    0.00000   -0.00000
          -0.00000   -0.00000    0.00000

 509       0.00024   -0.00000   -0.00000
          -0.00000    0.00000    0.00000
          -0.00000    0.00000    0.00000

 511       0.00000    0.00000    0.00000
           0.00000    0.00004    0.00000
           0.00000    0.00000    0.00000

 512       0.00000    0.00000   -0.00000
           0.00000    0.00000   -0.00000
          -0.00000   -0.00000    0.00000

 514       0.00000   -0.00000   -0.00000
          -0.00000    0.00000    0.00000
          -0.00000    0.00000    0.00006

 515       0.00000    0.00000    0.00000
           0.00000    0.00006    0.00000
           0.00000    0.00000    0.00000

 516       0.00002   -0.00000   -0.00000
          -0.00000    0.00000    0.00000
          -0.00000    0.00000    0.00000

 518       0.00001   -0.00000    0.00000
          -0.00000    0.00000   -0.00000
           0.00000   -0.00000    0.00000

 519       0.00000   -0.00000   -0.00000
          -0.00000    0.00021    0.00000
          -0.00000    0.00000    0.00000

 520       0.00000   -0.00000    0.00000
          -0.00000    0.00000   -0.00000
           0.00000   -0.00000    0.00001

 522       0.00000   -0.00000    0.00000
          -0.00000    0.00000   -0.00000
           0.00000   -0.00000    0.00001

 523       0.00000    0.00000    0.00000
           0.00000    0.00000    0.00000
           0.00000    0.00000    0.00000

 524       0.00002    0.00000   -0.00000
           0.00000    0.00000   -0.00000
          -0.00000   -0.00000    0.00000

 525       0.00000   -0.00000    0.00000
          -0.00000    0.00008   -0.00000
           0.00000   -0.00000    0.00000

 526       0.00000    0.00000    0.00000
           0.00000    0.00000    0.00000
           0.00000    0.00000    0.00001

 528       0.00002   -0.00000    0.00000
          -0.00000    0.00000   -0.00000
           0.00000   -0.00000    0.00000

 529       0.00000   -0.00000    0.00000
          -0.00000    0.01347   -0.00000
           0.00000   -0.00000    0.00000

 531       0.00000    0.00000    0.00000
           0.00000    0.00000    0.00000
           0.00000    0.00000    0.00231

 532       0.01000   -0.00000    0.00000
          -0.00000    0.00000   -0.00000
           0.00000   -0.00000    0.00000

 533       0.00000    0.00000    0.00000
           0.00000    0.00000    0.00000
           0.00000    0.00000    0.00975

 535       0.00000    0.00000   -0.00000
           0.00000    0.00172   -0.00000
          -0.00000   -0.00000    0.00000

 536       0.00062    0.00000    0.00000
           0.00000    0.00000    0.00000
           0.00000    0.00000    0.00000

 537       0.00763    0.00000   -0.00000
           0.00000    0.00000   -0.00000
          -0.00000   -0.00000    0.00000

 539       0.00000    0.00000    0.00000
           0.00000    0.00299    0.00000
           0.00000    0.00000    0.00000

 541       0.00000    0.00000   -0.00000
           0.00000    0.00000   -0.00000
          -0.00000   -0.00000    0.00026

 542       0.01082    0.00000    0.00000
           0.00000    0.00000    0.00000
           0.00000    0.00000    0.00000

 543       0.00000    0.00000    0.00000
           0.00000    0.00158    0.00000
           0.00000    0.00000    0.00000

 544       0.00000    0.00000   -0.00000
           0.00000    0.00000   -0.00000
          -0.00000   -0.00000    0.00423

 545       0.00000   -0.00000   -0.00000
          -0.00000    0.01290    0.00000
          -0.00000    0.00000    0.00000

 547       0.00000    0.00000   -0.00000
           0.00000    0.00000   -0.00000
          -0.00000   -0.00000    0.00008

 548       0.00283    0.00000    0.00000
           0.00000    0.00000    0.00000
           0.00000    0.00000    0.00000

 549       0.00000   -0.00000   -0.00000
          -0.00000    0.00450    0.00000
          -0.00000    0.00000    0.00000

 551       0.00037    0.00000   -0.00000
           0.00000    0.00000   -0.00000
          -0.00000   -0.00000    0.00000

 552       0.00000    0.00000    0.00000
           0.00000    0.00000    0.00000
           0.00000    0.00000    0.00075

 SUM TENSOR OF THE VIBRATIONAL CONTRIBUTIONS TO THE' STATIC DIELECTRIC     TENSOR

           0.52782    0.00000   -0.00000
           0.00000    0.82614    0.00000
          -0.00000    0.00000    0.88905

 INTEGRATED IR INTENSITIES, IN UNITS OF KM/MOL, ARE COMPUTED UNDER THE
 HYPOTHESIS OF ISOTROPIC RESPONSE (I.E. POWDER SAMPLE):

   INTENS_n = 1 / (4 * pi * eps0) * pi * N_AV / 3 / c**2 *
                             * d_n * ( Z_(n,x)**2 + Z_(n,y)**2 + Z_(n,z)**2 )
            = 0.17770712E+07 * d_n * ( Z_(n,x)**2 + Z_(n,y)**2 + Z_(n,z)**2 )

 WHERE:
  1/(4*pi*eps0)  1 A.U. [M*L**3*T**(-4)*C**(-2)]
  N_AV           AVOGADRO'S NUMBER [QM**(-1)]
  c              SPEED OF LIGHT [L*T**(-1)]
  d_n            DEGENERACY OF THE MODE
  Z_(n,x)        xth COMPONENT OF BORN CHARGE VECTOR IN THE BASIS
                 OF NORMAL MODES ( e*M_E**(-1/2) ) [C*T*M**(-1/2)]
  M,L,T,C,QM     MASS, LENGTH, TIME, CURRENT, QUANTITY OF MATTER, RESPECTIVELY

 HHHHHHHHHHHHHHHHHHHHHHHHHHHHHHHHHHHHHHHHHHHHHHHHHHHHHHHHHHHHHHHHHHHHHHHHHHHHHH
 EIGENVALUES (EIGV) OF THE MASS WEIGHTED HESSIAN MATRIX AND HARMONIC TRANSVERSE
 OPTICAL (TO) FREQUENCIES. IRREP LABELS REFER TO SYMMETRY REPRESENTATION
 ANALYSIS; A AND I INDICATE WHETHER THE MODE IS ACTIVE OR INACTIVE,
 RESPECTIVELY, FOR IR AND RAMAN; INTEGRATED IR INTENSITIES IN BRACKETS.

 CONVERSION FACTORS FOR FREQUENCIES:
      1 CM**(-1) =   0.4556335E-05 HARTREE
      1 THZ      =   0.3335641E+02 CM**(-1)

 HHHHHHHHHHHHHHHHHHHHHHHHHHHHHHHHHHHHHHHHHHHHHHHHHHHHHHHHHHHHHHHHHHHHHHHHHHHHHH

    MODES         EIGV          FREQUENCIES     IRREP  IR   INTENS    RAMAN
             (HARTREE**2)   (CM**-1)     (THZ)             (KM/MOL)
    1-   1   -0.8527E-09      0.0000    0.0000  (A  )   I (     0.00)   A
    2-   2   -0.2199E-19      0.0000    0.0000  (B2 )   A (     0.00)   A
    3-   3    0.3003E-20      0.0000    0.0000  (B1 )   A (     0.00)   A
    4-   4    0.5500E-20      0.0000    0.0000  (B3 )   A (     0.00)   A
    5-   5    0.9346E-08     21.2178    0.6361  (B3 )   A (     0.96)   A
    6-   6    0.1337E-07     25.3782    0.7608  (A  )   I (     0.00)   A
    7-   7    0.1819E-07     29.5984    0.8873  (B3 )   A (     0.12)   A
    8-   8    0.2083E-07     31.6788    0.9497  (A  )   I (     0.00)   A
    9-   9    0.2275E-07     33.1015    0.9924  (B2 )   A (     0.01)   A
   10-  10    0.2458E-07     34.4070    1.0315  (B1 )   A (     0.35)   A
   11-  11    0.2908E-07     37.4262    1.1220  (B2 )   A (     1.08)   A
   12-  12    0.3082E-07     38.5275    1.1550  (B1 )   A (     1.48)   A
   13-  13    0.3228E-07     39.4306    1.1821  (B3 )   A (     3.81)   A
   14-  14    0.3441E-07     40.7122    1.2205  (A  )   I (     0.00)   A
   15-  15    0.3970E-07     43.7325    1.3111  (B1 )   A (     2.04)   A
   16-  16    0.4486E-07     46.4847    1.3936  (A  )   I (     0.00)   A
   17-  17    0.4925E-07     48.7053    1.4601  (B2 )   A (     2.23)   A
   18-  18    0.5076E-07     49.4490    1.4824  (B1 )   A (     0.41)   A
   19-  19    0.5558E-07     51.7401    1.5511  (A  )   I (     0.00)   A
   20-  20    0.5744E-07     52.5993    1.5769  (B3 )   A (     0.28)   A
   21-  21    0.6302E-07     55.0961    1.6517  (B2 )   A (     1.49)   A
   22-  22    0.7323E-07     59.3925    1.7805  (B1 )   A (     0.62)   A
   23-  23    0.7743E-07     61.0719    1.8309  (B2 )   A (     0.15)   A
   24-  24    0.8472E-07     63.8815    1.9151  (A  )   I (     0.00)   A
   25-  25    0.8558E-07     64.2064    1.9249  (B3 )   A (     7.94)   A
   26-  26    0.8849E-07     65.2893    1.9573  (B1 )   A (     0.01)   A
   27-  27    0.9848E-07     68.8742    2.0648  (B2 )   A (     0.16)   A
   28-  28    0.1010E-06     69.7563    2.0912  (A  )   I (     0.00)   A
   29-  29    0.1139E-06     74.0765    2.2208  (B1 )   A (     3.08)   A
   30-  30    0.1221E-06     76.6877    2.2990  (B3 )   A (     7.41)   A
   31-  31    0.1225E-06     76.8127    2.3028  (B2 )   A (     0.03)   A
   32-  32    0.1269E-06     78.1792    2.3438  (A  )   I (     0.00)   A
   33-  33    0.1397E-06     82.0236    2.4590  (B3 )   A (     0.35)   A
   34-  34    0.1480E-06     84.4229    2.5309  (B2 )   A (     0.77)   A
   35-  35    0.1534E-06     85.9684    2.5773  (B1 )   A (     7.92)   A
   36-  36    0.1652E-06     89.2092    2.6744  (B1 )   A (     7.99)   A
   37-  37    0.1883E-06     95.2304    2.8549  (A  )   I (     0.00)   A
   38-  38    0.1978E-06     97.6076    2.9262  (B3 )   A (     5.26)   A
   39-  39    0.2121E-06    101.0862    3.0305  (B2 )   A (    11.50)   A
   40-  40    0.2187E-06    102.6419    3.0771  (B1 )   A (    15.74)   A
   41-  41    0.2233E-06    103.7017    3.1089  (B3 )   A (     0.25)   A
   42-  42    0.2277E-06    104.7189    3.1394  (B3 )   A (     0.73)   A
   43-  43    0.2279E-06    104.7821    3.1413  (A  )   I (     0.00)   A
   44-  44    0.2336E-06    106.0706    3.1799  (B2 )   A (     2.34)   A
   45-  45    0.2403E-06    107.5843    3.2253  (A  )   I (     0.00)   A
   46-  46    0.2426E-06    108.0908    3.2405  (B1 )   A (    14.95)   A
   47-  47    0.2438E-06    108.3702    3.2489  (B2 )   A (     6.22)   A
   48-  48    0.2736E-06    114.7935    3.4414  (B3 )   A (     0.31)   A
   49-  49    0.2789E-06    115.9148    3.4750  (A  )   I (     0.00)   A
   50-  50    0.3124E-06    122.6655    3.6774  (B2 )   A (     3.88)   A
   51-  51    0.3141E-06    123.0019    3.6875  (B3 )   A (     2.53)   A
   52-  52    0.3152E-06    123.2269    3.6942  (B1 )   A (     1.88)   A
   53-  53    0.3481E-06    129.4874    3.8819  (A  )   I (     0.00)   A
   54-  54    0.3647E-06    132.5458    3.9736  (B2 )   A (    10.91)   A
   55-  55    0.4134E-06    141.1221    4.2307  (B2 )   A (     0.18)   A
   56-  56    0.4236E-06    142.8367    4.2821  (B3 )   A (     0.02)   A
   57-  57    0.4289E-06    143.7305    4.3089  (B1 )   A (    11.35)   A
   58-  58    0.4341E-06    144.6021    4.3351  (A  )   I (     0.00)   A
   59-  59    0.4516E-06    147.4830    4.4214  (B3 )   A (     1.50)   A
   60-  60    0.4942E-06    154.2860    4.6254  (B1 )   A (     0.24)   A
   61-  61    0.5096E-06    156.6794    4.6971  (B2 )   A (    14.86)   A
   62-  62    0.5368E-06    160.8010    4.8207  (A  )   I (     0.00)   A
   63-  63    0.5502E-06    162.7995    4.8806  (B3 )   A (    16.74)   A
   64-  64    0.5733E-06    166.1743    4.9818  (B2 )   A (     2.01)   A
   65-  65    0.6277E-06    173.8833    5.2129  (B1 )   A (     7.01)   A
   66-  66    0.6449E-06    176.2450    5.2837  (A  )   I (     0.00)   A
   67-  67    0.6536E-06    177.4317    5.3193  (A  )   I (     0.00)   A
   68-  68    0.6589E-06    178.1500    5.3408  (B1 )   A (    95.16)   A
   69-  69    0.6654E-06    179.0336    5.3673  (B2 )   A (    12.96)   A
   70-  70    0.6702E-06    179.6717    5.3864  (B3 )   A (     0.44)   A
   71-  71    0.6710E-06    179.7836    5.3898  (B1 )   A (     0.05)   A
   72-  72    0.6945E-06    182.8985    5.4832  (B3 )   A (    26.82)   A
   73-  73    0.7164E-06    185.7593    5.5689  (A  )   I (     0.00)   A
   74-  74    0.7319E-06    187.7644    5.6290  (B2 )   A (    19.17)   A
   75-  75    0.7720E-06    192.8425    5.7813  (B2 )   A (     0.75)   A
   76-  76    0.7849E-06    194.4447    5.8293  (B3 )   A (    10.47)   A
   77-  77    0.8601E-06    203.5412    6.1020  (A  )   I (     0.00)   A
   78-  78    0.8774E-06    205.5860    6.1633  (B1 )   A (    79.26)   A
   79-  79    0.9417E-06    212.9766    6.3849  (B3 )   A (    30.27)   A
   80-  80    0.9539E-06    214.3516    6.4261  (B2 )   A (     1.67)   A
   81-  81    0.9540E-06    214.3649    6.4265  (A  )   I (     0.00)   A
   82-  82    0.9589E-06    214.9127    6.4429  (B1 )   A (     7.80)   A
   83-  83    0.9891E-06    218.2746    6.5437  (B1 )   A (     7.51)   A
   84-  84    0.1016E-05    221.2143    6.6318  (B3 )   A (     2.00)   A
   85-  85    0.1028E-05    222.5229    6.6711  (A  )   I (     0.00)   A
   86-  86    0.1028E-05    222.5585    6.6721  (B2 )   A (    16.87)   A
   87-  87    0.1098E-05    229.9503    6.8937  (B1 )   A (    17.38)   A
   88-  88    0.1107E-05    230.9149    6.9227  (B3 )   A (    48.80)   A
   89-  89    0.1219E-05    242.2687    7.2630  (B2 )   A (     0.92)   A
   90-  90    0.1220E-05    242.4119    7.2673  (A  )   I (     0.00)   A
   91-  91    0.1248E-05    245.1983    7.3509  (B3 )   A (    24.32)   A
   92-  92    0.1250E-05    245.4177    7.3574  (B1 )   A (     4.60)   A
   93-  93    0.1276E-05    247.8961    7.4317  (A  )   I (     0.00)   A
   94-  94    0.1402E-05    259.8870    7.7912  (B2 )   A (     9.91)   A
   95-  95    0.1417E-05    261.2328    7.8316  (A  )   I (     0.00)   A
   96-  96    0.1418E-05    261.3112    7.8339  (B3 )   A (    13.38)   A
   97-  97    0.1421E-05    261.6717    7.8447  (B1 )   A (     3.33)   A
   98-  98    0.1454E-05    264.6170    7.9330  (B2 )   A (     1.16)   A
   99-  99    0.1520E-05    270.6128    8.1128  (B3 )   A (    10.34)   A
  100- 100    0.1521E-05    270.6374    8.1135  (B1 )   A (     0.64)   A
  101- 101    0.1603E-05    277.8604    8.3300  (B1 )   A (     0.01)   A
  102- 102    0.1606E-05    278.1595    8.3390  (A  )   I (     0.00)   A
  103- 103    0.1624E-05    279.7328    8.3862  (B2 )   A (     0.01)   A
  104- 104    0.1703E-05    286.3990    8.5860  (B3 )   A (     0.19)   A
  105- 105    0.1720E-05    287.7980    8.6280  (B2 )   A (     0.24)   A
  106- 106    0.1735E-05    289.1256    8.6678  (A  )   I (     0.00)   A
  107- 107    0.1866E-05    299.8192    8.9884  (B1 )   A (    19.42)   A
  108- 108    0.1945E-05    306.1202    9.1773  (A  )   I (     0.00)   A
  109- 109    0.1947E-05    306.2681    9.1817  (B3 )   A (    85.32)   A
  110- 110    0.2038E-05    313.3136    9.3929  (B1 )   A (     0.05)   A
  111- 111    0.2052E-05    314.3625    9.4244  (B2 )   A (    22.94)   A
  112- 112    0.2105E-05    318.4546    9.5470  (B3 )   A (     1.90)   A
  113- 113    0.2161E-05    322.6172    9.6718  (B2 )   A (     5.32)   A
  114- 114    0.2197E-05    325.2780    9.7516  (A  )   I (     0.00)   A
  115- 115    0.2239E-05    328.4143    9.8456  (B3 )   A (    10.11)   A
  116- 116    0.2276E-05    331.0880    9.9258  (B1 )   A (     1.88)   A
  117- 117    0.2281E-05    331.4599    9.9369  (B3 )   A (     7.31)   A
  118- 118    0.2354E-05    336.7365   10.0951  (B2 )   A (     0.98)   A
  119- 119    0.2444E-05    343.1022   10.2859  (B1 )   A (    30.57)   A
  120- 120    0.2452E-05    343.6835   10.3034  (A  )   I (     0.00)   A
  121- 121    0.2591E-05    353.3028   10.5918  (A  )   I (     0.00)   A
  122- 122    0.2611E-05    354.6092   10.6309  (B2 )   A (    13.93)   A
  123- 123    0.2619E-05    355.2096   10.6489  (B3 )   A (     0.00)   A
  124- 124    0.2657E-05    357.7343   10.7246  (B2 )   A (    15.22)   A
  125- 125    0.2658E-05    357.8132   10.7270  (B1 )   A (     0.54)   A
  126- 126    0.2708E-05    361.1343   10.8265  (A  )   I (     0.00)   A
  127- 127    0.2764E-05    364.8705   10.9385  (B3 )   A (     7.06)   A
  128- 128    0.2805E-05    367.5927   11.0202  (B1 )   A (     5.11)   A
  129- 129    0.3229E-05    394.4122   11.8242  (B2 )   A (    82.55)   A
  130- 130    0.3234E-05    394.6945   11.8326  (A  )   I (     0.00)   A
  131- 131    0.3317E-05    399.7403   11.9839  (B2 )   A (    72.89)   A
  132- 132    0.3321E-05    399.9643   11.9906  (B3 )   A (     0.12)   A
  133- 133    0.3395E-05    404.3871   12.1232  (B1 )   A (     5.98)   A
  134- 134    0.3406E-05    405.0721   12.1438  (A  )   I (     0.00)   A
  135- 135    0.3488E-05    409.9172   12.2890  (B1 )   A (     0.13)   A
  136- 136    0.3494E-05    410.2597   12.2993  (B3 )   A (     2.40)   A
  137- 137    0.3799E-05    427.7628   12.8240  (B1 )   A (    28.95)   A
  138- 138    0.3809E-05    428.3516   12.8417  (B2 )   A (     4.41)   A
  139- 139    0.3836E-05    429.8310   12.8860  (A  )   I (     0.00)   A
  140- 140    0.3908E-05    433.8679   13.0070  (B3 )   A (     1.25)   A
  141- 141    0.3944E-05    435.8738   13.0672  (A  )   I (     0.00)   A
  142- 142    0.4030E-05    440.6023   13.2089  (B3 )   A (    28.83)   A
  143- 143    0.4036E-05    440.9077   13.2181  (B1 )   A (    78.04)   A
  144- 144    0.4073E-05    442.9229   13.2785  (B2 )   A (     0.00)   A
  145- 145    0.5724E-05    525.0983   15.7421  (A  )   I (     0.00)   A
  146- 146    0.5751E-05    526.3116   15.7784  (B2 )   A (     4.17)   A
  147- 147    0.5875E-05    531.9606   15.9478  (B3 )   A (    82.23)   A
  148- 148    0.5892E-05    532.7232   15.9706  (B1 )   A (   122.32)   A
  149- 149    0.5924E-05    534.1946   16.0148  (A  )   I (     0.00)   A
  150- 150    0.5930E-05    534.4738   16.0231  (B1 )   A (     1.54)   A
  151- 151    0.6000E-05    537.6164   16.1173  (B2 )   A (    39.77)   A
  152- 152    0.6018E-05    538.4246   16.1416  (B3 )   A (     3.42)   A
  153- 153    0.6449E-05    557.3405   16.7086  (B3 )   A (    91.18)   A
  154- 154    0.6464E-05    558.0008   16.7284  (B1 )   A (    33.83)   A
  155- 155    0.6467E-05    558.1178   16.7319  (A  )   I (     0.00)   A
  156- 156    0.6469E-05    558.2280   16.7353  (B2 )   A (    11.78)   A
  157- 157    0.6801E-05    572.3416   17.1584  (B3 )   A (    73.38)   A
  158- 158    0.6809E-05    572.7086   17.1694  (B1 )   A (     9.03)   A
  159- 159    0.6883E-05    575.8227   17.2627  (B2 )   A (     0.47)   A
  160- 160    0.6884E-05    575.8372   17.2632  (A  )   I (     0.00)   A
  161- 161    0.7935E-05    618.2366   18.5343  (A  )   I (     0.00)   A
  162- 162    0.7942E-05    618.5206   18.5428  (B2 )   A (    54.49)   A
  163- 163    0.7943E-05    618.5338   18.5432  (B1 )   A (    54.81)   A
  164- 164    0.7963E-05    619.3318   18.5671  (B3 )   A (    87.39)   A
  165- 165    0.8061E-05    623.1127   18.6804  (A  )   I (     0.00)   A
  166- 166    0.8088E-05    624.1612   18.7119  (B3 )   A (    45.72)   A
  167- 167    0.8092E-05    624.3333   18.7170  (B1 )   A (    26.17)   A
  168- 168    0.8097E-05    624.5189   18.7226  (B2 )   A (    78.36)   A
  169- 169    0.9245E-05    667.3297   20.0060  (B3 )   A (     8.02)   A
  170- 170    0.9248E-05    667.4272   20.0090  (A  )   I (     0.00)   A
  171- 171    0.9264E-05    667.9966   20.0260  (B1 )   A (    82.25)   A
  172- 172    0.9295E-05    669.1124   20.0595  (B2 )   A (     6.74)   A
  173- 173    0.9397E-05    672.7895   20.1697  (A  )   I (     0.00)   A
  174- 174    0.9410E-05    673.2565   20.1837  (B2 )   A (   248.80)   A
  175- 175    0.9655E-05    681.9768   20.4451  (B1 )   A (   575.75)   A
  176- 176    0.9704E-05    683.6845   20.4963  (B3 )   A (   267.00)   A
  177- 177    0.9950E-05    692.3196   20.7552  (A  )   I (     0.00)   A
  178- 178    0.9995E-05    693.8669   20.8016  (B2 )   A (   204.72)   A
  179- 179    0.1069E-04    717.4525   21.5087  (B3 )   A (   802.99)   A
  180- 180    0.1089E-04    724.2138   21.7114  (B1 )   A (   103.09)   A
  181- 181    0.1102E-04    728.5988   21.8428  (B2 )   A (    46.10)   A
  182- 182    0.1102E-04    728.6757   21.8451  (B3 )   A (     0.61)   A
  183- 183    0.1106E-04    729.9069   21.8821  (A  )   I (     0.00)   A
  184- 184    0.1108E-04    730.7034   21.9059  (B1 )   A (     0.12)   A
  185- 185    0.1131E-04    738.1476   22.1291  (A  )   I (     0.00)   A
  186- 186    0.1133E-04    738.6948   22.1455  (B2 )   A (    36.16)   A
  187- 187    0.1150E-04    744.1441   22.3089  (B3 )   A (   109.31)   A
  188- 188    0.1150E-04    744.2713   22.3127  (B1 )   A (     5.12)   A
  189- 189    0.1204E-04    761.3947   22.8260  (A  )   I (     0.00)   A
  190- 190    0.1206E-04    762.2542   22.8518  (B1 )   A (   410.79)   A
  191- 191    0.1208E-04    762.7135   22.8656  (B3 )   A (   308.59)   A
  192- 192    0.1215E-04    765.0918   22.9369  (B2 )   A (   216.51)   A
  193- 193    0.1225E-04    768.2718   23.0322  (B1 )   A (  1072.50)   A
  194- 194    0.1228E-04    768.9762   23.0533  (B3 )   A (   150.64)   A
  195- 195    0.1228E-04    769.0340   23.0551  (A  )   I (     0.00)   A
  196- 196    0.1235E-04    771.2431   23.1213  (B2 )   A (   353.23)   A
  197- 197    0.1314E-04    795.4474   23.8469  (B1 )   A (     4.66)   A
  198- 198    0.1315E-04    795.7581   23.8562  (A  )   I (     0.00)   A
  199- 199    0.1317E-04    796.4872   23.8781  (B2 )   A (    22.59)   A
  200- 200    0.1317E-04    796.5660   23.8804  (B3 )   A (     1.95)   A
  201- 201    0.1350E-04    806.4732   24.1775  (B3 )   A (   188.11)   A
  202- 202    0.1351E-04    806.5861   24.1808  (A  )   I (     0.00)   A
  203- 203    0.1351E-04    806.7371   24.1854  (B2 )   A (    11.79)   A
  204- 204    0.1357E-04    808.3602   24.2340  (B1 )   A (    36.44)   A
  205- 205    0.1392E-04    818.8647   24.5489  (A  )   I (     0.00)   A
  206- 206    0.1394E-04    819.4351   24.5660  (B1 )   A (   262.74)   A
  207- 207    0.1412E-04    824.8171   24.7274  (B3 )   A (   287.00)   A
  208- 208    0.1421E-04    827.4380   24.8060  (B2 )   A (     2.70)   A
  209- 209    0.1565E-04    868.2095   26.0283  (B2 )   A (   107.81)   A
  210- 210    0.1566E-04    868.5668   26.0390  (B3 )   A (    95.03)   A
  211- 211    0.1573E-04    870.5072   26.0972  (A  )   I (     0.00)   A
  212- 212    0.1580E-04    872.3634   26.1528  (B1 )   A (     9.19)   A
  213- 213    0.1581E-04    872.6855   26.1625  (B3 )   A (    98.15)   A
  214- 214    0.1582E-04    872.8282   26.1667  (B2 )   A (     0.26)   A
  215- 215    0.1584E-04    873.3627   26.1828  (B1 )   A (   167.63)   A
  216- 216    0.1584E-04    873.3683   26.1829  (A  )   I (     0.00)   A
  217- 217    0.1733E-04    913.7120   27.3924  (A  )   I (     0.00)   A
  218- 218    0.1733E-04    913.7131   27.3924  (B2 )   A (     6.29)   A
  219- 219    0.1744E-04    916.6327   27.4800  (B3 )   A (     8.48)   A
  220- 220    0.1744E-04    916.6706   27.4811  (B1 )   A (    68.96)   A
  221- 221    0.1797E-04    930.4256   27.8935  (B3 )   A (    17.25)   A
  222- 222    0.1797E-04    930.4792   27.8951  (B2 )   A (    11.97)   A
  223- 223    0.1802E-04    931.5924   27.9284  (A  )   I (     0.00)   A
  224- 224    0.1802E-04    931.6476   27.9301  (B1 )   A (    39.91)   A
  225- 225    0.2010E-04    984.0272   29.5004  (B1 )   A (   551.42)   A
  226- 226    0.2011E-04    984.1259   29.5034  (A  )   I (     0.00)   A
  227- 227    0.2027E-04    988.0226   29.6202  (B2 )   A (    51.33)   A
  228- 228    0.2027E-04    988.1560   29.6242  (B3 )   A (    52.55)   A
  229- 229    0.2050E-04    993.6695   29.7895  (B3 )   A (   230.64)   A
  230- 230    0.2053E-04    994.5449   29.8157  (A  )   I (     0.00)   A
  231- 231    0.2055E-04    994.8218   29.8240  (B2 )   A (   372.96)   A
  232- 232    0.2056E-04    995.2756   29.8376  (B1 )   A (     0.80)   A
  233- 233    0.2110E-04   1008.1497   30.2236  (A  )   I (     0.00)   A
  234- 234    0.2110E-04   1008.1714   30.2242  (B2 )   A (     5.24)   A
  235- 235    0.2120E-04   1010.6103   30.2973  (B3 )   A (   120.24)   A
  236- 236    0.2123E-04   1011.3656   30.3200  (B1 )   A (     0.91)   A
  237- 237    0.2166E-04   1021.5046   30.6239  (B2 )   A (   272.23)   A
  238- 238    0.2167E-04   1021.5713   30.6259  (B3 )   A (     0.12)   A
  239- 239    0.2172E-04   1022.8074   30.6630  (B1 )   A (    50.05)   A
  240- 240    0.2172E-04   1022.9055   30.6659  (A  )   I (     0.00)   A
  241- 241    0.2298E-04   1052.1165   31.5417  (A  )   I (     0.00)   A
  242- 242    0.2299E-04   1052.3679   31.5492  (B1 )   A (   363.62)   A
  243- 243    0.2327E-04   1058.6277   31.7369  (B3 )   A (   118.28)   A
  244- 244    0.2328E-04   1058.8425   31.7433  (B2 )   A (    57.60)   A
  245- 245    0.2371E-04   1068.5774   32.0351  (B3 )   A (   179.44)   A
  246- 246    0.2371E-04   1068.5915   32.0356  (A  )   I (     0.00)   A
  247- 247    0.2371E-04   1068.6471   32.0372  (B2 )   A (    27.40)   A
  248- 248    0.2373E-04   1069.1439   32.0521  (B1 )   A (     7.57)   A
  249- 249    0.2411E-04   1077.6449   32.3070  (B3 )   A (   159.23)   A
  250- 250    0.2412E-04   1077.9609   32.3165  (A  )   I (     0.00)   A
  251- 251    0.2413E-04   1078.0083   32.3179  (B1 )   A (   199.06)   A
  252- 252    0.2424E-04   1080.4717   32.3917  (B2 )   A (   120.69)   A
  253- 253    0.2437E-04   1083.3470   32.4779  (B1 )   A (    21.81)   A
  254- 254    0.2441E-04   1084.4125   32.5099  (B3 )   A (   120.08)   A
  255- 255    0.2442E-04   1084.6337   32.5165  (B2 )   A (    11.87)   A
  256- 256    0.2445E-04   1085.1648   32.5324  (A  )   I (     0.00)   A
  257- 257    0.2507E-04   1098.8520   32.9428  (A  )   I (     0.00)   A
  258- 258    0.2507E-04   1098.9460   32.9456  (B2 )   A (     1.37)   A
  259- 259    0.2523E-04   1102.4671   33.0511  (B3 )   A (   107.33)   A
  260- 260    0.2524E-04   1102.7069   33.0583  (B1 )   A (    61.34)   A
  261- 261    0.2530E-04   1103.8772   33.0934  (A  )   I (     0.00)   A
  262- 262    0.2533E-04   1104.6204   33.1157  (B2 )   A (    59.49)   A
  263- 263    0.2535E-04   1105.1266   33.1309  (B1 )   A (   107.67)   A
  264- 264    0.2539E-04   1105.9160   33.1545  (B3 )   A (   334.23)   A
  265- 265    0.2550E-04   1108.2617   33.2249  (B2 )   A (    28.92)   A
  266- 266    0.2554E-04   1109.2570   33.2547  (A  )   I (     0.00)   A
  267- 267    0.2562E-04   1110.8206   33.3016  (B3 )   A (    95.45)   A
  268- 268    0.2576E-04   1113.8898   33.3936  (B3 )   A (   492.46)   A
  269- 269    0.2582E-04   1115.2618   33.4347  (B1 )   A (   117.79)   A
  270- 270    0.2589E-04   1116.7277   33.4787  (A  )   I (     0.00)   A
  271- 271    0.2589E-04   1116.8002   33.4808  (B2 )   A (   114.13)   A
  272- 272    0.2596E-04   1118.1933   33.5226  (B1 )   A (  1535.04)   A
  273- 273    0.2692E-04   1138.7227   34.1380  (B1 )   A (    10.79)   A
  274- 274    0.2695E-04   1139.3605   34.1572  (A  )   I (     0.00)   A
  275- 275    0.2706E-04   1141.6642   34.2262  (B3 )   A (   607.75)   A
  276- 276    0.2714E-04   1143.4132   34.2787  (A  )   I (     0.00)   A
  277- 277    0.2717E-04   1144.0918   34.2990  (B2 )   A (   183.06)   A
  278- 278    0.2720E-04   1144.6841   34.3168  (B3 )   A (    16.56)   A
  279- 279    0.2720E-04   1144.6941   34.3171  (B1 )   A (   186.01)   A
  280- 280    0.2723E-04   1145.3231   34.3359  (B2 )   A (   102.03)   A
  281- 281    0.2767E-04   1154.4892   34.6107  (A  )   I (     0.00)   A
  282- 282    0.2771E-04   1155.4058   34.6382  (B1 )   A (    71.86)   A
  283- 283    0.2779E-04   1156.8946   34.6828  (B3 )   A (     4.61)   A
  284- 284    0.2780E-04   1157.1422   34.6902  (B2 )   A (    53.54)   A
  285- 285    0.2809E-04   1163.1871   34.8715  (A  )   I (     0.00)   A
  286- 286    0.2811E-04   1163.5285   34.8817  (B3 )   A (   284.40)   A
  287- 287    0.2812E-04   1163.8361   34.8909  (B2 )   A (   259.11)   A
  288- 288    0.2819E-04   1165.3862   34.9374  (B1 )   A (    42.09)   A
  289- 289    0.2865E-04   1174.7757   35.2189  (A  )   I (     0.00)   A
  290- 290    0.2866E-04   1174.9896   35.2253  (B1 )   A (     1.15)   A
  291- 291    0.2884E-04   1178.5537   35.3322  (B3 )   A (    60.18)   A
  292- 292    0.2885E-04   1178.7551   35.3382  (A  )   I (     0.00)   A
  293- 293    0.2886E-04   1179.0109   35.3459  (B1 )   A (    91.09)   A
  294- 294    0.2886E-04   1179.0462   35.3469  (B2 )   A (     4.33)   A
  295- 295    0.2898E-04   1181.5819   35.4229  (B2 )   A (     1.81)   A
  296- 296    0.2900E-04   1181.8581   35.4312  (B3 )   A (    84.89)   A
  297- 297    0.2915E-04   1185.0504   35.5269  (B3 )   A (    49.75)   A
  298- 298    0.2916E-04   1185.2107   35.5317  (B2 )   A (     8.01)   A
  299- 299    0.2918E-04   1185.6436   35.5447  (A  )   I (     0.00)   A
  300- 300    0.2919E-04   1185.6993   35.5464  (B1 )   A (   593.56)   A
  301- 301    0.2920E-04   1186.0498   35.5569  (B3 )   A (    43.49)   A
  302- 302    0.2927E-04   1187.3563   35.5960  (B2 )   A (    74.58)   A
  303- 303    0.2930E-04   1188.0455   35.6167  (B1 )   A (    33.96)   A
  304- 304    0.2937E-04   1189.3966   35.6572  (A  )   I (     0.00)   A
  305- 305    0.2986E-04   1199.2572   35.9528  (B2 )   A (   170.15)   A
  306- 306    0.2986E-04   1199.2608   35.9529  (A  )   I (     0.00)   A
  307- 307    0.2988E-04   1199.6243   35.9638  (B3 )   A (   205.26)   A
  308- 308    0.2989E-04   1199.9134   35.9725  (B1 )   A (   198.76)   A
  309- 309    0.2990E-04   1200.0979   35.9780  (A  )   I (     0.00)   A
  310- 310    0.2993E-04   1200.7997   35.9991  (B1 )   A (    43.14)   A
  311- 311    0.3008E-04   1203.7719   36.0882  (B3 )   A (   235.23)   A
  312- 312    0.3023E-04   1206.6513   36.1745  (B2 )   A (   200.59)   A
  313- 313    0.3041E-04   1210.2088   36.2811  (B2 )   A (    17.55)   A
  314- 314    0.3041E-04   1210.2669   36.2829  (A  )   I (     0.00)   A
  315- 315    0.3046E-04   1211.3593   36.3156  (B3 )   A (     4.27)   A
  316- 316    0.3046E-04   1211.3725   36.3160  (B1 )   A (    30.99)   A
  317- 317    0.3099E-04   1221.8830   36.6311  (A  )   I (     0.00)   A
  318- 318    0.3100E-04   1222.0432   36.6359  (B2 )   A (    19.60)   A
  319- 319    0.3114E-04   1224.6713   36.7147  (B3 )   A (    41.78)   A
  320- 320    0.3115E-04   1224.9810   36.7240  (B1 )   A (   177.44)   A
  321- 321    0.3176E-04   1236.8544   37.0800  (B3 )   A (    26.74)   A
  322- 322    0.3177E-04   1237.0216   37.0850  (B2 )   A (    93.87)   A
  323- 323    0.3183E-04   1238.3261   37.1241  (A  )   I (     0.00)   A
  324- 324    0.3184E-04   1238.5023   37.1294  (B1 )   A (    64.39)   A
  325- 325    0.3205E-04   1242.5076   37.2494  (B3 )   A (   277.44)   A
  326- 326    0.3215E-04   1244.4407   37.3074  (B2 )   A (   110.99)   A
  327- 327    0.3217E-04   1244.7588   37.3169  (A  )   I (     0.00)   A
  328- 328    0.3217E-04   1244.8212   37.3188  (B1 )   A (    39.86)   A
  329- 329    0.3326E-04   1265.7230   37.9454  (A  )   I (     0.00)   A
  330- 330    0.3327E-04   1266.0171   37.9542  (B2 )   A (     9.18)   A
  331- 331    0.3339E-04   1268.2203   38.0203  (B3 )   A (    81.50)   A
  332- 332    0.3341E-04   1268.5135   38.0291  (B1 )   A (     9.44)   A
  333- 333    0.3383E-04   1276.6199   38.2721  (A  )   I (     0.00)   A
  334- 334    0.3390E-04   1277.7882   38.3071  (B2 )   A (   516.35)   A
  335- 335    0.3399E-04   1279.5032   38.3585  (B1 )   A (     7.28)   A
  336- 336    0.3400E-04   1279.6801   38.3638  (B3 )   A (    89.69)   A
  337- 337    0.3407E-04   1281.0001   38.4034  (A  )   I (     0.00)   A
  338- 338    0.3412E-04   1281.9416   38.4316  (B2 )   A (     1.79)   A
  339- 339    0.3417E-04   1282.8495   38.4589  (B1 )   A (   155.26)   A
  340- 340    0.3419E-04   1283.3662   38.4744  (B3 )   A (    17.86)   A
  341- 341    0.3462E-04   1291.3741   38.7144  (A  )   I (     0.00)   A
  342- 342    0.3463E-04   1291.5554   38.7199  (B1 )   A (     9.12)   A
  343- 343    0.3468E-04   1292.5486   38.7496  (B2 )   A (   103.40)   A
  344- 344    0.3474E-04   1293.6031   38.7812  (B3 )   A (    30.83)   A
  345- 345    0.3505E-04   1299.3096   38.9523  (A  )   I (     0.00)   A
  346- 346    0.3507E-04   1299.6920   38.9638  (B2 )   A (    50.15)   A
  347- 347    0.3508E-04   1299.9586   38.9718  (B1 )   A (    70.10)   A
  348- 348    0.3511E-04   1300.4765   38.9873  (B3 )   A (    31.86)   A
  349- 349    0.3641E-04   1324.3939   39.7043  (A  )   I (     0.00)   A
  350- 350    0.3644E-04   1324.7818   39.7160  (B2 )   A (     2.49)   A
  351- 351    0.3654E-04   1326.7751   39.7757  (B3 )   A (   175.76)   A
  352- 352    0.3659E-04   1327.6643   39.8024  (B1 )   A (     0.69)   A
  353- 353    0.3664E-04   1328.5711   39.8296  (A  )   I (     0.00)   A
  354- 354    0.3670E-04   1329.6256   39.8612  (B1 )   A (     1.47)   A
  355- 355    0.3678E-04   1330.9482   39.9008  (B2 )   A (    10.51)   A
  356- 356    0.3682E-04   1331.8281   39.9272  (B3 )   A (    68.64)   A
  357- 357    0.3740E-04   1342.1549   40.2368  (A  )   I (     0.00)   A
  358- 358    0.3741E-04   1342.3833   40.2436  (B3 )   A (     0.20)   A
  359- 359    0.3748E-04   1343.6051   40.2803  (B2 )   A (    47.20)   A
  360- 360    0.3749E-04   1343.9060   40.2893  (B1 )   A (    10.58)   A
  361- 361    0.3753E-04   1344.5104   40.3074  (B2 )   A (     3.15)   A
  362- 362    0.3761E-04   1345.9150   40.3495  (B1 )   A (    11.62)   A
  363- 363    0.3761E-04   1346.0551   40.3537  (A  )   I (     0.00)   A
  364- 364    0.3766E-04   1346.7783   40.3754  (B3 )   A (     1.72)   A
  365- 365    0.3833E-04   1358.7884   40.7355  (B2 )   A (    65.22)   A
  366- 366    0.3834E-04   1359.0512   40.7433  (B3 )   A (     1.47)   A
  367- 367    0.3840E-04   1360.0722   40.7739  (B1 )   A (    39.77)   A
  368- 368    0.3843E-04   1360.5083   40.7870  (A  )   I (     0.00)   A
  369- 369    0.3862E-04   1363.9647   40.8906  (A  )   I (     0.00)   A
  370- 370    0.3863E-04   1364.0176   40.8922  (B3 )   A (    10.93)   A
  371- 371    0.3863E-04   1364.0510   40.8932  (B2 )   A (    48.70)   A
  372- 372    0.3867E-04   1364.8131   40.9161  (B1 )   A (    50.11)   A
  373- 373    0.3906E-04   1371.6224   41.1202  (B2 )   A (   128.04)   A
  374- 374    0.3906E-04   1371.6294   41.1204  (A  )   I (     0.00)   A
  375- 375    0.3928E-04   1375.5150   41.2369  (B3 )   A (    14.92)   A
  376- 376    0.3931E-04   1376.0898   41.2541  (B1 )   A (     3.20)   A
  377- 377    0.3933E-04   1376.4058   41.2636  (A  )   I (     0.00)   A
  378- 378    0.3934E-04   1376.6544   41.2711  (B2 )   A (   192.62)   A
  379- 379    0.3943E-04   1378.2154   41.3179  (B1 )   A (     0.16)   A
  380- 380    0.3948E-04   1378.9998   41.3414  (B3 )   A (    11.42)   A
  381- 381    0.3969E-04   1382.6659   41.4513  (B3 )   A (     1.20)   A
  382- 382    0.3971E-04   1383.0111   41.4616  (B2 )   A (    89.39)   A
  383- 383    0.3975E-04   1383.7810   41.4847  (A  )   I (     0.00)   A
  384- 384    0.3978E-04   1384.2601   41.4991  (B1 )   A (     0.27)   A
  385- 385    0.4015E-04   1390.6671   41.6912  (B2 )   A (     3.95)   A
  386- 386    0.4020E-04   1391.4812   41.7156  (B3 )   A (    13.15)   A
  387- 387    0.4020E-04   1391.6183   41.7197  (B1 )   A (     3.84)   A
  388- 388    0.4021E-04   1391.7229   41.7228  (A  )   I (     0.00)   A
  389- 389    0.4076E-04   1401.2046   42.0071  (A  )   I (     0.00)   A
  390- 390    0.4076E-04   1401.2807   42.0093  (B2 )   A (    74.51)   A
  391- 391    0.4102E-04   1405.7366   42.1429  (B3 )   A (    27.07)   A
  392- 392    0.4103E-04   1405.9068   42.1480  (B1 )   A (    16.48)   A
  393- 393    0.4177E-04   1418.4981   42.5255  (B3 )   A (   420.26)   A
  394- 394    0.4193E-04   1421.1429   42.6048  (B2 )   A (    84.84)   A
  395- 395    0.4194E-04   1421.3570   42.6112  (A  )   I (     0.00)   A
  396- 396    0.4195E-04   1421.4767   42.6148  (B1 )   A (    93.28)   A
  397- 397    0.4200E-04   1422.3293   42.6404  (B1 )   A (    97.60)   A
  398- 398    0.4201E-04   1422.4706   42.6446  (A  )   I (     0.00)   A
  399- 399    0.4208E-04   1423.7236   42.6822  (B2 )   A (     0.29)   A
  400- 400    0.4208E-04   1423.7892   42.6841  (B3 )   A (     0.17)   A
  401- 401    0.4358E-04   1448.7915   43.4337  (A  )   I (     0.00)   A
  402- 402    0.4360E-04   1449.2239   43.4466  (B2 )   A (     1.44)   A
  403- 403    0.4374E-04   1451.5215   43.5155  (B2 )   A (    40.81)   A
  404- 404    0.4375E-04   1451.7503   43.5224  (A  )   I (     0.00)   A
  405- 405    0.4405E-04   1456.7132   43.6712  (B1 )   A (    13.06)   A
  406- 406    0.4412E-04   1457.7533   43.7023  (B3 )   A (    27.67)   A
  407- 407    0.4441E-04   1462.6018   43.8477  (A  )   I (     0.00)   A
  408- 408    0.4445E-04   1463.2245   43.8664  (B2 )   A (    63.06)   A
  409- 409    0.4446E-04   1463.4379   43.8728  (B3 )   A (     5.00)   A
  410- 410    0.4452E-04   1464.4801   43.9040  (B1 )   A (    43.94)   A
  411- 411    0.4466E-04   1466.7206   43.9712  (A  )   I (     0.00)   A
  412- 412    0.4477E-04   1468.5586   44.0263  (B2 )   A (    16.36)   A
  413- 413    0.4480E-04   1469.0774   44.0418  (B1 )   A (    24.49)   A
  414- 414    0.4483E-04   1469.4228   44.0522  (B3 )   A (    26.03)   A
  415- 415    0.4483E-04   1469.5438   44.0558  (B1 )   A (    49.22)   A
  416- 416    0.4493E-04   1471.1836   44.1050  (B3 )   A (    18.95)   A
  417- 417    0.4496E-04   1471.6153   44.1179  (B2 )   A (    56.56)   A
  418- 418    0.4498E-04   1471.9079   44.1267  (A  )   I (     0.00)   A
  419- 419    0.4530E-04   1477.1803   44.2848  (B3 )   A (    16.66)   A
  420- 420    0.4530E-04   1477.2229   44.2860  (A  )   I (     0.00)   A
  421- 421    0.4531E-04   1477.3182   44.2889  (B2 )   A (    43.46)   A
  422- 422    0.4531E-04   1477.3909   44.2911  (B1 )   A (     0.13)   A
  423- 423    0.4568E-04   1483.4022   44.4713  (B2 )   A (    46.45)   A
  424- 424    0.4572E-04   1484.0899   44.4919  (A  )   I (     0.00)   A
  425- 425    0.4575E-04   1484.4482   44.5026  (B3 )   A (    50.91)   A
  426- 426    0.4580E-04   1485.2960   44.5281  (B1 )   A (    24.34)   A
  427- 427    0.4597E-04   1488.0254   44.6099  (B3 )   A (    59.09)   A
  428- 428    0.4599E-04   1488.3575   44.6198  (B2 )   A (    15.39)   A
  429- 429    0.4601E-04   1488.6558   44.6288  (A  )   I (     0.00)   A
  430- 430    0.4603E-04   1489.0913   44.6418  (B1 )   A (     0.00)   A
  431- 431    0.4636E-04   1494.3773   44.8003  (B3 )   A (    70.59)   A
  432- 432    0.4636E-04   1494.4357   44.8021  (B2 )   A (    16.80)   A
  433- 433    0.4640E-04   1494.9731   44.8182  (B1 )   A (    28.95)   A
  434- 434    0.4642E-04   1495.2786   44.8273  (A  )   I (     0.00)   A
  435- 435    0.4656E-04   1497.5580   44.8957  (A  )   I (     0.00)   A
  436- 436    0.4659E-04   1498.0053   44.9091  (B2 )   A (    59.32)   A
  437- 437    0.4663E-04   1498.6764   44.9292  (B3 )   A (     7.92)   A
  438- 438    0.4666E-04   1499.1879   44.9445  (B1 )   A (    16.57)   A
  439- 439    0.4667E-04   1499.4233   44.9516  (A  )   I (     0.00)   A
  440- 440    0.4668E-04   1499.5167   44.9544  (B2 )   A (     0.77)   A
  441- 441    0.4670E-04   1499.7965   44.9628  (A  )   I (     0.00)   A
  442- 442    0.4671E-04   1500.0695   44.9710  (B1 )   A (     5.42)   A
  443- 443    0.4687E-04   1502.5734   45.0460  (B2 )   A (    16.41)   A
  444- 444    0.4687E-04   1502.6265   45.0476  (B3 )   A (     1.03)   A
  445- 445    0.4708E-04   1505.9552   45.1474  (B1 )   A (    51.69)   A
  446- 446    0.4717E-04   1507.3756   45.1900  (B3 )   A (     2.48)   A
  447- 447    0.4726E-04   1508.7265   45.2305  (A  )   I (     0.00)   A
  448- 448    0.4728E-04   1509.1228   45.2424  (B3 )   A (    16.44)   A
  449- 449    0.4728E-04   1509.1673   45.2437  (B1 )   A (    10.19)   A
  450- 450    0.4729E-04   1509.2455   45.2460  (B2 )   A (    93.76)   A
  451- 451    0.4830E-04   1525.2335   45.7254  (B3 )   A (    57.50)   A
  452- 452    0.4834E-04   1525.9235   45.7460  (B2 )   A (     2.11)   A
  453- 453    0.4837E-04   1526.4137   45.7607  (B1 )   A (   366.80)   A
  454- 454    0.4844E-04   1527.4706   45.7924  (A  )   I (     0.00)   A
  455- 455    0.4853E-04   1528.9970   45.8382  (B3 )   A (   114.46)   A
  456- 456    0.4859E-04   1529.8382   45.8634  (B1 )   A (   263.89)   A
  457- 457    0.1841E-03   2977.8330   89.2732  (B1 )   A (   101.10)   A
  458- 458    0.1841E-03   2977.8517   89.2737  (B3 )   A (    15.10)   A
  459- 459    0.1841E-03   2977.9353   89.2763  (A  )   I (     0.00)   A
  460- 460    0.1841E-03   2978.0781   89.2805  (B2 )   A (   160.65)   A
  461- 461    0.1854E-03   2988.6801   89.5984  (B1 )   A (   133.36)   A
  462- 462    0.1854E-03   2988.7151   89.5994  (A  )   I (     0.00)   A
  463- 463    0.1854E-03   2988.7486   89.6004  (B3 )   A (    95.25)   A
  464- 464    0.1854E-03   2988.7971   89.6019  (B2 )   A (     0.19)   A
  465- 465    0.1859E-03   2992.6807   89.7183  (A  )   I (     0.00)   A
  466- 466    0.1859E-03   2992.8097   89.7222  (B2 )   A (    17.53)   A
  467- 467    0.1861E-03   2993.9878   89.7575  (B1 )   A (    88.01)   A
  468- 468    0.1861E-03   2994.0099   89.7582  (B3 )   A (    18.66)   A
  469- 469    0.1879E-03   3008.2948   90.1864  (A  )   I (     0.00)   A
  470- 470    0.1879E-03   3008.3706   90.1887  (B1 )   A (    36.85)   A
  471- 471    0.1879E-03   3008.6948   90.1984  (B3 )   A (    30.43)   A
  472- 472    0.1879E-03   3008.7772   90.2009  (B2 )   A (    50.96)   A
  473- 473    0.1893E-03   3019.7635   90.5302  (B2 )   A (    65.15)   A
  474- 474    0.1893E-03   3019.8034   90.5314  (A  )   I (     0.00)   A
  475- 475    0.1893E-03   3019.8809   90.5338  (B3 )   A (    30.06)   A
  476- 476    0.1893E-03   3019.9570   90.5360  (B1 )   A (     8.22)   A
  477- 477    0.1909E-03   3032.2440   90.9044  (B1 )   A (   144.82)   A
  478- 478    0.1909E-03   3032.2502   90.9046  (A  )   I (     0.00)   A
  479- 479    0.1910E-03   3032.8706   90.9232  (B3 )   A (    12.64)   A
  480- 480    0.1910E-03   3032.8917   90.9238  (B2 )   A (    87.49)   A
  481- 481    0.1918E-03   3039.4562   91.1206  (A  )   I (     0.00)   A
  482- 482    0.1918E-03   3039.6186   91.1255  (B1 )   A (    61.52)   A
  483- 483    0.1918E-03   3039.7154   91.1284  (B2 )   A (   203.90)   A
  484- 484    0.1918E-03   3039.7357   91.1290  (B3 )   A (     0.34)   A
  485- 485    0.1920E-03   3040.8436   91.1622  (A  )   I (     0.00)   A
  486- 486    0.1920E-03   3040.8748   91.1631  (B3 )   A (   121.53)   A
  487- 487    0.1920E-03   3040.9086   91.1641  (B2 )   A (    60.01)   A
  488- 488    0.1920E-03   3041.1503   91.1714  (B1 )   A (    49.86)   A
  489- 489    0.1923E-03   3043.4285   91.2397  (B3 )   A (     0.21)   A
  490- 490    0.1923E-03   3043.4474   91.2403  (B1 )   A (    48.75)   A
  491- 491    0.1923E-03   3043.6559   91.2465  (B2 )   A (    30.08)   A
  492- 492    0.1923E-03   3043.7575   91.2496  (A  )   I (     0.00)   A
  493- 493    0.1935E-03   3053.2525   91.5342  (B3 )   A (    46.66)   A
  494- 494    0.1935E-03   3053.3354   91.5367  (B1 )   A (    62.25)   A
  495- 495    0.1936E-03   3053.4604   91.5404  (A  )   I (     0.00)   A
  496- 496    0.1936E-03   3053.4648   91.5406  (B1 )   A (    75.26)   A
  497- 497    0.1936E-03   3053.6751   91.5469  (B3 )   A (    12.59)   A
  498- 498    0.1936E-03   3053.6888   91.5473  (B2 )   A (    10.97)   A
  499- 499    0.1936E-03   3053.8983   91.5536  (B2 )   A (    80.16)   A
  500- 500    0.1936E-03   3053.9285   91.5545  (A  )   I (     0.00)   A
  501- 501    0.1950E-03   3064.5064   91.8716  (A  )   I (     0.00)   A
  502- 502    0.1950E-03   3064.6496   91.8759  (B1 )   A (     0.54)   A
  503- 503    0.1950E-03   3064.7416   91.8786  (B3 )   A (    35.51)   A
  504- 504    0.1950E-03   3064.8208   91.8810  (B2 )   A (     8.24)   A
  505- 505    0.1970E-03   3080.5397   92.3523  (B3 )   A (    74.17)   A
  506- 506    0.1970E-03   3080.6281   92.3549  (A  )   I (     0.00)   A
  507- 507    0.1970E-03   3080.7310   92.3580  (B2 )   A (     7.12)   A
  508- 508    0.1970E-03   3080.7714   92.3592  (B1 )   A (     0.98)   A
  509- 509    0.1971E-03   3081.3045   92.3752  (B2 )   A (    67.21)   A
  510- 510    0.1971E-03   3081.3151   92.3755  (A  )   I (     0.00)   A
  511- 511    0.1971E-03   3081.3968   92.3780  (B3 )   A (    11.13)   A
  512- 512    0.1971E-03   3081.4953   92.3809  (B1 )   A (     0.11)   A
  513- 513    0.1994E-03   3098.8428   92.9010  (A  )   I (     0.00)   A
  514- 514    0.1994E-03   3098.8887   92.9023  (B1 )   A (    15.89)   A
  515- 515    0.1994E-03   3098.9139   92.9031  (B3 )   A (    18.38)   A
  516- 516    0.1994E-03   3098.9527   92.9043  (B2 )   A (     4.82)   A
  517- 517    0.1995E-03   3099.9334   92.9337  (A  )   I (     0.00)   A
  518- 518    0.1995E-03   3099.9574   92.9344  (B2 )   A (     3.43)   A
  519- 519    0.1996E-03   3100.8091   92.9599  (B3 )   A (    60.18)   A
  520- 520    0.1996E-03   3100.9386   92.9638  (B1 )   A (     3.97)   A
  521- 521    0.2049E-03   3141.4747   94.1790  (A  )   I (     0.00)   A
  522- 522    0.2049E-03   3141.5029   94.1799  (B1 )   A (     4.40)   A
  523- 523    0.2049E-03   3141.5126   94.1802  (B3 )   A (     0.07)   A
  524- 524    0.2049E-03   3141.5204   94.1804  (B2 )   A (     6.79)   A
  525- 525    0.2050E-03   3142.6717   94.2149  (B3 )   A (    22.41)   A
  526- 526    0.2050E-03   3142.7158   94.2163  (B1 )   A (     3.78)   A
  527- 527    0.2051E-03   3142.9787   94.2241  (A  )   I (     0.00)   A
  528- 528    0.2051E-03   3142.9812   94.2242  (B2 )   A (     4.52)   A
  529- 529    0.2361E-03   3372.6472  101.1094  (B3 )   A (  4587.93)   A
  530- 530    0.2369E-03   3378.2470  101.2773  (A  )   I (     0.00)   A
  531- 531    0.2372E-03   3380.0160  101.3303  (B1 )   A (   789.88)   A
  532- 532    0.2372E-03   3380.2257  101.3366  (B2 )   A (  3420.79)   A
  533- 533    0.2480E-03   3456.0150  103.6087  (B1 )   A (  3488.71)   A
  534- 534    0.2480E-03   3456.1398  103.6125  (A  )   I (     0.00)   A
  535- 535    0.2493E-03   3465.0754  103.8803  (B3 )   A (   619.26)   A
  536- 536    0.2495E-03   3466.5682  103.9251  (B2 )   A (   222.18)   A
  537- 537    0.2502E-03   3471.3006  104.0670  (B2 )   A (  2752.35)   A
  538- 538    0.2502E-03   3471.3035  104.0671  (A  )   I (     0.00)   A
  539- 539    0.2528E-03   3489.4638  104.6115  (B3 )   A (  1089.23)   A
  540- 540    0.2529E-03   3490.4209  104.6402  (A  )   I (     0.00)   A
  541- 541    0.2530E-03   3491.2232  104.6642  (B1 )   A (    95.87)   A
  542- 542    0.2531E-03   3491.5660  104.6745  (B2 )   A (  3951.09)   A
  543- 543    0.2629E-03   3558.8876  106.6928  (B3 )   A (   600.66)   A
  544- 544    0.2630E-03   3559.0630  106.6980  (B1 )   A (  1604.43)   A
  545- 545    0.2687E-03   3597.9683  107.8644  (B3 )   A (  5001.36)   A
  546- 546    0.2689E-03   3598.8124  107.8897  (A  )   I (     0.00)   A
  547- 547    0.2694E-03   3602.3090  107.9945  (B1 )   A (    30.59)   A
  548- 548    0.2699E-03   3605.4814  108.0896  (B2 )   A (  1100.38)   A
  549- 549    0.2721E-03   3620.6328  108.5438  (B3 )   A (  1766.79)   A
  550- 550    0.2727E-03   3624.0314  108.6457  (A  )   I (     0.00)   A
  551- 551    0.2728E-03   3625.2741  108.6830  (B2 )   A (   146.98)   A
  552- 552    0.2730E-03   3626.0701  108.7068  (B1 )   A (   296.17)   A

 <RAMAN><RAMAN><RAMAN><RAMAN><RAMAN><RAMAN><RAMAN><RAMAN><RAMAN><RAMAN><RAMAN>
 <RAMAN><RAMAN><RAMAN><RAMAN><RAMAN><RAMAN><RAMAN><RAMAN><RAMAN><RAMAN><RAMAN>

 RAMAN INTENSITIES UNDER PLACZECK APPROXIMATION ARE COMPUTED AS:

  DIRECTIONAL (SINGLE CRYSTAL) :

     I_ij(n)= VOLUME*X(n,i,j)**2

  ISOTROPIC (POLYCRYSTALLINE POWDERS, GASES) :

     G_0(n) = 1/3*(SUM_i X(n,i,i))**2
     G_1(n) = 1/2*SUM_i,j (X(n,i,j)+X(n,j,i))**2
     G_2(n) = 1/3*SUM_i,j (X(n,i,i)-X(n,j,j))**2

     I_par(n)  = VOLUME*( 15*G_0(n) + 6*(G_1(n) + G_2(n)) )
     I_perp(n) = VOLUME*9/2*( G_1(n) + G_2(n) )
     I_tot(n)  = I_par(n) + I_perp(n)

  WHERE X(n,i,j) IS THE i,j-th COMPONENT OF THE RAMAN TENSOR
  IN THE BASIS OF NORMAL MODE n

  ALL VALUES ARE NORMALIZED TO THE MOST INTENSE PEAK


  INTENSITIES  DO NOT TAKE INTO ACCOUNT TEMPERATURE OR
  FREQUENCY OF THE INCOMING LASER, YOU CAN SET THESE PARAMETERS
  BY INPUT USING THE RAMEXP KEYWORD


 REFERENCES TO BE QUOTED FOR RAMAN INTENSITIES:

 L.MASCHIO, B.KIRTMAN, M.RERAT, R.ORLANDO and R.DOVESI, JCP 139, 164101 (2013)
 L.MASCHIO, B.KIRTMAN, M.RERAT, R.ORLANDO and R.DOVESI, JCP 139, 164102 (2013)

  --
  POLYCRYSTALLINE ISOTROPIC INTENSITIES (ARBITRARY UNITS)

    MODES    FREQUENCIES           I_tot     I_par    I_perp
  ----------------------------------------------------------------
    5-   5       21.2178 (B3 )      0.01      0.01      0.00
    6-   6       25.3782 (A  )      0.05      0.03      0.02
    7-   7       29.5984 (B3 )      0.08      0.05      0.04
    8-   8       31.6788 (A  )      0.01      0.01      0.00
    9-   9       33.1015 (B2 )      0.64      0.37      0.28
   10-  10       34.4070 (B1 )      0.09      0.05      0.04
   11-  11       37.4262 (B2 )      0.05      0.03      0.02
   12-  12       38.5275 (B1 )      0.00      0.00      0.00
   13-  13       39.4306 (B3 )      0.01      0.00      0.00
   14-  14       40.7122 (A  )      0.08      0.06      0.02
   15-  15       43.7325 (B1 )      0.03      0.02      0.01
   16-  16       46.4847 (A  )      0.16      0.09      0.07
   17-  17       48.7053 (B2 )      0.00      0.00      0.00
   18-  18       49.4490 (B1 )      0.05      0.03      0.02
   19-  19       51.7401 (A  )      0.03      0.02      0.01
   20-  20       52.5993 (B3 )      0.36      0.20      0.15
   21-  21       55.0961 (B2 )      0.09      0.05      0.04
   22-  22       59.3925 (B1 )      0.03      0.02      0.01
   23-  23       61.0719 (B2 )      0.38      0.22      0.16
   24-  24       63.8815 (A  )      0.16      0.09      0.07
   25-  25       64.2064 (B3 )      0.17      0.10      0.07
   26-  26       65.2893 (B1 )      0.02      0.01      0.01
   27-  27       68.8742 (B2 )      0.00      0.00      0.00
   28-  28       69.7563 (A  )      0.08      0.04      0.03
   29-  29       74.0765 (B1 )      0.29      0.17      0.12
   30-  30       76.6877 (B3 )      0.00      0.00      0.00
   31-  31       76.8127 (B2 )      0.13      0.07      0.06
   32-  32       78.1792 (A  )      0.06      0.03      0.02
   33-  33       82.0236 (B3 )      0.02      0.01      0.01
   34-  34       84.4229 (B2 )      0.00      0.00      0.00
   35-  35       85.9684 (B1 )      0.00      0.00      0.00
   36-  36       89.2092 (B1 )      0.03      0.01      0.01
   37-  37       95.2304 (A  )      0.44      0.26      0.18
   38-  38       97.6076 (B3 )      0.01      0.01      0.01
   39-  39      101.0862 (B2 )      0.01      0.01      0.01
   40-  40      102.6419 (B1 )      0.02      0.01      0.01
   41-  41      103.7017 (B3 )      0.00      0.00      0.00
   42-  42      104.7189 (B3 )      0.34      0.20      0.15
   43-  43      104.7821 (A  )      1.00      0.71      0.29
   44-  44      106.0706 (B2 )      1.19      0.68      0.51
   45-  45      107.5843 (A  )      0.03      0.02      0.01
   46-  46      108.0908 (B1 )      0.11      0.06      0.05
   47-  47      108.3702 (B2 )      1.14      0.65      0.49
   48-  48      114.7935 (B3 )      0.06      0.03      0.02
   49-  49      115.9148 (A  )      0.80      0.46      0.33
   50-  50      122.6655 (B2 )      0.34      0.20      0.15
   51-  51      123.0019 (B3 )      0.01      0.01      0.01
   52-  52      123.2269 (B1 )      0.00      0.00      0.00
   53-  53      129.4874 (A  )      0.24      0.14      0.09
   54-  54      132.5458 (B2 )      0.02      0.01      0.01
   55-  55      141.1221 (B2 )      0.00      0.00      0.00
   56-  56      142.8367 (B3 )      0.06      0.03      0.03
   57-  57      143.7305 (B1 )      0.08      0.05      0.03
   58-  58      144.6021 (A  )      2.72      1.84      0.89
   59-  59      147.4830 (B3 )      0.45      0.26      0.19
   60-  60      154.2860 (B1 )      0.05      0.03      0.02
   61-  61      156.6794 (B2 )      0.01      0.00      0.00
   62-  62      160.8010 (A  )      1.15      0.93      0.21
   63-  63      162.7995 (B3 )      0.07      0.04      0.03
   64-  64      166.1743 (B2 )      0.80      0.46      0.34
   65-  65      173.8833 (B1 )      0.01      0.00      0.00
   66-  66      176.2450 (A  )      0.70      0.48      0.22
   67-  67      177.4317 (A  )      1.01      0.58      0.43
   68-  68      178.1500 (B1 )      0.00      0.00      0.00
   69-  69      179.0336 (B2 )      0.01      0.00      0.00
   70-  70      179.6717 (B3 )      1.50      0.86      0.64
   71-  71      179.7836 (B1 )      0.04      0.02      0.02
   72-  72      182.8985 (B3 )      0.01      0.01      0.00
   73-  73      185.7593 (A  )      0.28      0.25      0.02
   74-  74      187.7644 (B2 )      0.05      0.03      0.02
   75-  75      192.8425 (B2 )      0.15      0.09      0.07
   76-  76      194.4447 (B3 )      0.14      0.08      0.06
   77-  77      203.5412 (A  )      0.74      0.44      0.29
   78-  78      205.5860 (B1 )      0.10      0.05      0.04
   79-  79      212.9766 (B3 )      0.26      0.15      0.11
   80-  80      214.3516 (B2 )      1.47      0.84      0.63
   81-  81      214.3649 (A  )      0.37      0.37      0.00
   82-  82      214.9127 (B1 )      0.01      0.00      0.00
   83-  83      218.2746 (B1 )      0.24      0.14      0.10
   84-  84      221.2143 (B3 )      0.19      0.11      0.08
   85-  85      222.5229 (A  )      0.32      0.30      0.02
   86-  86      222.5585 (B2 )      0.20      0.12      0.09
   87-  87      229.9503 (B1 )      0.31      0.18      0.13
   88-  88      230.9149 (B3 )      0.13      0.08      0.06
   89-  89      242.2687 (B2 )      0.00      0.00      0.00
   90-  90      242.4119 (A  )      0.05      0.05      0.00
   91-  91      245.1983 (B3 )      0.01      0.01      0.01
   92-  92      245.4177 (B1 )      0.25      0.14      0.11
   93-  93      247.8961 (A  )      0.25      0.15      0.10
   94-  94      259.8870 (B2 )      2.09      1.20      0.90
   95-  95      261.2328 (A  )      0.43      0.32      0.11
   96-  96      261.3112 (B3 )      0.74      0.42      0.32
   97-  97      261.6717 (B1 )      0.03      0.02      0.01
   98-  98      264.6170 (B2 )      0.06      0.04      0.03
   99-  99      270.6128 (B3 )      0.01      0.01      0.01
  100- 100      270.6374 (B1 )      0.09      0.05      0.04
  101- 101      277.8604 (B1 )      0.29      0.16      0.12
  102- 102      278.1595 (A  )      0.85      0.61      0.24
  103- 103      279.7328 (B2 )      0.17      0.10      0.07
  104- 104      286.3990 (B3 )      0.02      0.01      0.01
  105- 105      287.7980 (B2 )      0.21      0.12      0.09
  106- 106      289.1256 (A  )      0.08      0.05      0.03
  107- 107      299.8192 (B1 )      0.20      0.11      0.09
  108- 108      306.1202 (A  )      1.13      0.68      0.45
  109- 109      306.2681 (B3 )      0.15      0.09      0.06
  110- 110      313.3136 (B1 )      0.11      0.06      0.05
  111- 111      314.3625 (B2 )      0.35      0.20      0.15
  112- 112      318.4546 (B3 )      0.05      0.03      0.02
  113- 113      322.6172 (B2 )      1.19      0.68      0.51
  114- 114      325.2780 (A  )      0.67      0.38      0.29
  115- 115      328.4143 (B3 )      0.70      0.40      0.30
  116- 116      331.0880 (B1 )      0.53      0.30      0.23
  117- 117      331.4599 (B3 )      0.20      0.11      0.08
  118- 118      336.7365 (B2 )      3.40      1.95      1.46
  119- 119      343.1022 (B1 )      0.11      0.06      0.05
  120- 120      343.6835 (A  )      0.50      0.42      0.08
  121- 121      353.3028 (A  )      4.23      4.20      0.04
  122- 122      354.6092 (B2 )      0.16      0.09      0.07
  123- 123      355.2096 (B3 )      0.03      0.02      0.01
  124- 124      357.7343 (B2 )      0.13      0.08      0.06
  125- 125      357.8132 (B1 )      0.01      0.01      0.01
  126- 126      361.1343 (A  )      1.01      0.89      0.12
  127- 127      364.8705 (B3 )      0.28      0.16      0.12
  128- 128      367.5927 (B1 )      0.86      0.49      0.37
  129- 129      394.4122 (B2 )      0.19      0.11      0.08
  130- 130      394.6945 (A  )      2.56      1.96      0.60
  131- 131      399.7403 (B2 )      0.09      0.05      0.04
  132- 132      399.9643 (B3 )      0.00      0.00      0.00
  133- 133      404.3871 (B1 )      0.01      0.01      0.00
  134- 134      405.0721 (A  )      5.93      4.83      1.10
  135- 135      409.9172 (B1 )      0.09      0.05      0.04
  136- 136      410.2597 (B3 )      0.78      0.45      0.33
  137- 137      427.7628 (B1 )      0.55      0.31      0.24
  138- 138      428.3516 (B2 )      0.85      0.48      0.36
  139- 139      429.8310 (A  )     35.03     32.96      2.07
  140- 140      433.8679 (B3 )      0.05      0.03      0.02
  141- 141      435.8738 (A  )      3.14      2.25      0.90
  142- 142      440.6023 (B3 )      0.69      0.40      0.30
  143- 143      440.9077 (B1 )      1.65      0.94      0.71
  144- 144      442.9229 (B2 )      0.88      0.50      0.38
  145- 145      525.0983 (A  )      0.65      0.40      0.25
  146- 146      526.3116 (B2 )      0.48      0.27      0.20
  147- 147      531.9606 (B3 )      0.75      0.43      0.32
  148- 148      532.7232 (B1 )      1.58      0.90      0.68
  149- 149      534.1946 (A  )      2.34      1.34      1.00
  150- 150      534.4738 (B1 )      0.39      0.22      0.17
  151- 151      537.6164 (B2 )      0.14      0.08      0.06
  152- 152      538.4246 (B3 )      1.02      0.58      0.44
  153- 153      557.3405 (B3 )      4.26      2.44      1.83
  154- 154      558.0008 (B1 )      1.17      0.67      0.50
  155- 155      558.1178 (A  )      1.65      0.94      0.71
  156- 156      558.2280 (B2 )      1.51      0.86      0.65
  157- 157      572.3416 (B3 )      4.53      2.59      1.94
  158- 158      572.7086 (B1 )      1.32      0.76      0.57
  159- 159      575.8227 (B2 )      0.68      0.39      0.29
  160- 160      575.8372 (A  )      2.85      2.44      0.41
  161- 161      618.2366 (A  )     10.58     10.42      0.16
  162- 162      618.5206 (B2 )     10.17      5.81      4.36
  163- 163      618.5338 (B1 )      1.28      0.73      0.55
  164- 164      619.3318 (B3 )      0.72      0.41      0.31
  165- 165      623.1127 (A  )      3.42      2.98      0.44
  166- 166      624.1612 (B3 )      0.39      0.22      0.17
  167- 167      624.3333 (B1 )      3.76      2.15      1.61
  168- 168      624.5189 (B2 )      2.21      1.26      0.95
  169- 169      667.3297 (B3 )      0.63      0.36      0.27
  170- 170      667.4272 (A  )      1.99      1.19      0.80
  171- 171      667.9966 (B1 )      0.32      0.18      0.14
  172- 172      669.1124 (B2 )      1.94      1.11      0.83
  173- 173      672.7895 (A  )      5.50      3.37      2.13
  174- 174      673.2565 (B2 )      0.20      0.11      0.08
  175- 175      681.9768 (B1 )      0.26      0.15      0.11
  176- 176      683.6845 (B3 )      0.75      0.43      0.32
  177- 177      692.3196 (A  )      2.99      2.76      0.23
  178- 178      693.8669 (B2 )      0.02      0.01      0.01
  179- 179      717.4525 (B3 )      0.05      0.03      0.02
  180- 180      724.2138 (B1 )      0.96      0.55      0.41
  181- 181      728.5988 (B2 )      1.28      0.73      0.55
  182- 182      728.6757 (B3 )      0.00      0.00      0.00
  183- 183      729.9069 (A  )      6.44      3.76      2.69
  184- 184      730.7034 (B1 )      0.68      0.39      0.29
  185- 185      738.1476 (A  )     10.17      5.87      4.30
  186- 186      738.6948 (B2 )      1.63      0.93      0.70
  187- 187      744.1441 (B3 )      0.49      0.28      0.21
  188- 188      744.2713 (B1 )      0.78      0.44      0.33
  189- 189      761.3947 (A  )      1.41      1.09      0.31
  190- 190      762.2542 (B1 )      1.69      0.97      0.72
  191- 191      762.7135 (B3 )      0.14      0.08      0.06
  192- 192      765.0918 (B2 )      2.34      1.34      1.00
  193- 193      768.2718 (B1 )      0.51      0.29      0.22
  194- 194      768.9762 (B3 )      0.13      0.07      0.05
  195- 195      769.0340 (A  )      1.92      1.17      0.75
  196- 196      771.2431 (B2 )      0.46      0.26      0.20
  197- 197      795.4474 (B1 )      0.28      0.16      0.12
  198- 198      795.7581 (A  )      1.62      0.99      0.63
  199- 199      796.4872 (B2 )      1.76      1.01      0.76
  200- 200      796.5660 (B3 )      1.76      1.01      0.76
  201- 201      806.4732 (B3 )      0.23      0.13      0.10
  202- 202      806.5861 (A  )      4.04      3.44      0.60
  203- 203      806.7371 (B2 )      3.50      2.00      1.50
  204- 204      808.3602 (B1 )      3.21      1.83      1.38
  205- 205      818.8647 (A  )     14.86     12.61      2.25
  206- 206      819.4351 (B1 )      0.12      0.07      0.05
  207- 207      824.8171 (B3 )      1.12      0.64      0.48
  208- 208      827.4380 (B2 )      1.22      0.70      0.52
  209- 209      868.2095 (B2 )      0.11      0.06      0.05
  210- 210      868.5668 (B3 )      9.19      5.25      3.94
  211- 211      870.5072 (A  )      8.27      4.96      3.31
  212- 212      872.3634 (B1 )      4.82      2.75      2.06
  213- 213      872.6855 (B3 )      2.25      1.29      0.97
  214- 214      872.8282 (B2 )      0.56      0.32      0.24
  215- 215      873.3627 (B1 )      5.35      3.05      2.29
  216- 216      873.3683 (A  )     80.58     80.51      0.08
  217- 217      913.7120 (A  )     23.60     22.51      1.09
  218- 218      913.7131 (B2 )      0.07      0.04      0.03
  219- 219      916.6327 (B3 )      0.00      0.00      0.00
  220- 220      916.6706 (B1 )      0.30      0.17      0.13
  221- 221      930.4256 (B3 )      0.15      0.08      0.06
  222- 222      930.4792 (B2 )      0.02      0.01      0.01
  223- 223      931.5924 (A  )     21.95     21.65      0.29
  224- 224      931.6476 (B1 )      0.01      0.01      0.00
  225- 225      984.0272 (B1 )      2.05      1.17      0.88
  226- 226      984.1259 (A  )      5.71      3.34      2.37
  227- 227      988.0226 (B2 )      0.11      0.06      0.05
  228- 228      988.1560 (B3 )      2.40      1.37      1.03
  229- 229      993.6695 (B3 )     10.09      5.76      4.32
  230- 230      994.5449 (A  )      8.75      8.39      0.36
  231- 231      994.8218 (B2 )      0.00      0.00      0.00
  232- 232      995.2756 (B1 )      2.58      1.47      1.10
  233- 233     1008.1497 (A  )     29.62     23.53      6.09
  234- 234     1008.1714 (B2 )      0.00      0.00      0.00
  235- 235     1010.6103 (B3 )      0.08      0.05      0.04
  236- 236     1011.3656 (B1 )      1.03      0.59      0.44
  237- 237     1021.5046 (B2 )      1.61      0.92      0.69
  238- 238     1021.5713 (B3 )      3.22      1.84      1.38
  239- 239     1022.8074 (B1 )      2.25      1.28      0.96
  240- 240     1022.9055 (A  )     21.79     19.22      2.58
  241- 241     1052.1165 (A  )     23.42     13.76      9.65
  242- 242     1052.3679 (B1 )      0.01      0.00      0.00
  243- 243     1058.6277 (B3 )      1.21      0.69      0.52
  244- 244     1058.8425 (B2 )      0.01      0.00      0.00
  245- 245     1068.5774 (B3 )      0.32      0.18      0.14
  246- 246     1068.5915 (A  )     20.56     12.66      7.90
  247- 247     1068.6471 (B2 )     10.20      5.83      4.37
  248- 248     1069.1439 (B1 )      0.18      0.10      0.08
  249- 249     1077.6449 (B3 )      0.60      0.34      0.26
  250- 250     1077.9609 (A  )     21.98     21.76      0.22
  251- 251     1078.0083 (B1 )      0.19      0.11      0.08
  252- 252     1080.4717 (B2 )      1.41      0.81      0.60
  253- 253     1083.3470 (B1 )      1.24      0.71      0.53
  254- 254     1084.4125 (B3 )      0.08      0.04      0.03
  255- 255     1084.6337 (B2 )      8.08      4.62      3.46
  256- 256     1085.1648 (A  )      5.20      3.01      2.19
  257- 257     1098.8520 (A  )      1.01      0.57      0.43
  258- 258     1098.9460 (B2 )      0.29      0.17      0.13
  259- 259     1102.4671 (B3 )      4.97      2.84      2.13
  260- 260     1102.7069 (B1 )     11.10      6.34      4.76
  261- 261     1103.8772 (A  )      6.35      6.14      0.20
  262- 262     1104.6204 (B2 )      2.74      1.57      1.17
  263- 263     1105.1266 (B1 )     11.50      6.57      4.93
  264- 264     1105.9160 (B3 )      1.07      0.61      0.46
  265- 265     1108.2617 (B2 )      1.73      0.99      0.74
  266- 266     1109.2570 (A  )     11.19      7.62      3.57
  267- 267     1110.8206 (B3 )      0.04      0.02      0.02
  268- 268     1113.8898 (B3 )     22.14     12.65      9.49
  269- 269     1115.2618 (B1 )      2.69      1.54      1.15
  270- 270     1116.7277 (A  )      5.60      4.52      1.08
  271- 271     1116.8002 (B2 )      0.01      0.00      0.00
  272- 272     1118.1933 (B1 )     12.88      7.36      5.52
  273- 273     1138.7227 (B1 )      5.60      3.20      2.40
  274- 274     1139.3605 (A  )      3.05      2.49      0.56
  275- 275     1141.6642 (B3 )      0.25      0.14      0.11
  276- 276     1143.4132 (A  )     20.05     12.44      7.61
  277- 277     1144.0918 (B2 )      2.02      1.16      0.87
  278- 278     1144.6841 (B3 )     11.64      6.65      4.99
  279- 279     1144.6941 (B1 )      6.47      3.70      2.77
  280- 280     1145.3231 (B2 )      0.07      0.04      0.03
  281- 281     1154.4892 (A  )      9.72      6.88      2.84
  282- 282     1155.4058 (B1 )     10.08      5.76      4.32
  283- 283     1156.8946 (B3 )      0.10      0.06      0.04
  284- 284     1157.1422 (B2 )      1.10      0.63      0.47
  285- 285     1163.1871 (A  )      1.31      1.22      0.09
  286- 286     1163.5285 (B3 )      3.99      2.28      1.71
  287- 287     1163.8361 (B2 )      0.03      0.02      0.01
  288- 288     1165.3862 (B1 )      3.28      1.87      1.40
  289- 289     1174.7757 (A  )     10.48      6.24      4.24
  290- 290     1174.9896 (B1 )      0.87      0.50      0.37
  291- 291     1178.5537 (B3 )      0.15      0.08      0.06
  292- 292     1178.7551 (A  )      2.66      2.21      0.45
  293- 293     1179.0109 (B1 )      0.00      0.00      0.00
  294- 294     1179.0462 (B2 )     17.01      9.72      7.29
  295- 295     1181.5819 (B2 )      3.18      1.82      1.36
  296- 296     1181.8581 (B3 )      0.03      0.02      0.01
  297- 297     1185.0504 (B3 )      1.71      0.98      0.73
  298- 298     1185.2107 (B2 )      9.25      5.29      3.97
  299- 299     1185.6436 (A  )      1.68      1.04      0.64
  300- 300     1185.6993 (B1 )      1.02      0.58      0.44
  301- 301     1186.0498 (B3 )     11.06      6.32      4.74
  302- 302     1187.3563 (B2 )      0.81      0.46      0.35
  303- 303     1188.0455 (B1 )      2.39      1.37      1.02
  304- 304     1189.3966 (A  )      2.64      1.69      0.95
  305- 305     1199.2572 (B2 )      0.36      0.21      0.16
  306- 306     1199.2608 (A  )     10.55      7.28      3.26
  307- 307     1199.6243 (B3 )      0.00      0.00      0.00
  308- 308     1199.9134 (B1 )      0.01      0.01      0.01
  309- 309     1200.0979 (A  )     16.36     13.11      3.25
  310- 310     1200.7997 (B1 )      0.66      0.38      0.28
  311- 311     1203.7719 (B3 )      1.76      1.01      0.75
  312- 312     1206.6513 (B2 )      8.71      4.98      3.73
  313- 313     1210.2088 (B2 )      0.08      0.04      0.03
  314- 314     1210.2669 (A  )      9.56      7.71      1.85
  315- 315     1211.3593 (B3 )      4.03      2.30      1.73
  316- 316     1211.3725 (B1 )      1.61      0.92      0.69
  317- 317     1221.8830 (A  )      8.25      7.40      0.86
  318- 318     1222.0432 (B2 )      2.53      1.44      1.08
  319- 319     1224.6713 (B3 )      4.59      2.62      1.97
  320- 320     1224.9810 (B1 )      3.14      1.79      1.34
  321- 321     1236.8544 (B3 )      0.18      0.10      0.08
  322- 322     1237.0216 (B2 )      0.56      0.32      0.24
  323- 323     1238.3261 (A  )      2.45      1.63      0.82
  324- 324     1238.5023 (B1 )      1.13      0.65      0.49
  325- 325     1242.5076 (B3 )      3.66      2.09      1.57
  326- 326     1244.4407 (B2 )      1.96      1.12      0.84
  327- 327     1244.7588 (A  )     18.03     10.95      7.08
  328- 328     1244.8212 (B1 )     12.91      7.38      5.53
  329- 329     1265.7230 (A  )     60.52     34.62     25.90
  330- 330     1266.0171 (B2 )      3.63      2.08      1.56
  331- 331     1268.2203 (B3 )      0.59      0.34      0.25
  332- 332     1268.5135 (B1 )      0.95      0.54      0.41
  333- 333     1276.6199 (A  )     13.63      8.18      5.45
  334- 334     1277.7882 (B2 )      2.27      1.30      0.97
  335- 335     1279.5032 (B1 )      4.09      2.34      1.75
  336- 336     1279.6801 (B3 )      2.95      1.69      1.27
  337- 337     1281.0001 (A  )      4.36      2.49      1.87
  338- 338     1281.9416 (B2 )      7.76      4.43      3.32
  339- 339     1282.8495 (B1 )      2.86      1.64      1.23
  340- 340     1283.3662 (B3 )      8.61      4.92      3.69
  341- 341     1291.3741 (A  )     60.89     34.93     25.96
  342- 342     1291.5554 (B1 )      4.01      2.29      1.72
  343- 343     1292.5486 (B2 )      0.06      0.03      0.02
  344- 344     1293.6031 (B3 )      0.03      0.02      0.01
  345- 345     1299.3096 (A  )     10.15      5.87      4.29
  346- 346     1299.6920 (B2 )     11.45      6.54      4.91
  347- 347     1299.9586 (B1 )      0.05      0.03      0.02
  348- 348     1300.4765 (B3 )      0.24      0.14      0.10
  349- 349     1324.3939 (A  )      0.94      0.75      0.19
  350- 350     1324.7818 (B2 )     17.24      9.85      7.39
  351- 351     1326.7751 (B3 )     14.70      8.40      6.30
  352- 352     1327.6643 (B1 )      3.53      2.02      1.51
  353- 353     1328.5711 (A  )     16.47      9.42      7.04
  354- 354     1329.6256 (B1 )      1.86      1.06      0.80
  355- 355     1330.9482 (B2 )     12.85      7.34      5.51
  356- 356     1331.8281 (B3 )      1.09      0.62      0.47
  357- 357     1342.1549 (A  )      2.15      1.25      0.90
  358- 358     1342.3833 (B3 )      0.55      0.32      0.24
  359- 359     1343.6051 (B2 )      9.06      5.17      3.88
  360- 360     1343.9060 (B1 )      0.55      0.31      0.23
  361- 361     1344.5104 (B2 )      2.00      1.14      0.86
  362- 362     1345.9150 (B1 )      2.87      1.64      1.23
  363- 363     1346.0551 (A  )      4.00      3.77      0.22
  364- 364     1346.7783 (B3 )      0.55      0.32      0.24
  365- 365     1358.7884 (B2 )      5.56      3.17      2.38
  366- 366     1359.0512 (B3 )      1.03      0.59      0.44
  367- 367     1360.0722 (B1 )      0.60      0.34      0.26
  368- 368     1360.5083 (A  )     10.18      6.55      3.62
  369- 369     1363.9647 (A  )      8.70      5.20      3.50
  370- 370     1364.0176 (B3 )      1.11      0.63      0.48
  371- 371     1364.0510 (B2 )      4.98      2.85      2.14
  372- 372     1364.8131 (B1 )      6.92      3.95      2.96
  373- 373     1371.6224 (B2 )      8.75      5.00      3.75
  374- 374     1371.6294 (A  )     11.16      7.33      3.83
  375- 375     1375.5150 (B3 )      0.09      0.05      0.04
  376- 376     1376.0898 (B1 )      2.58      1.48      1.11
  377- 377     1376.4058 (A  )     42.59     24.63     17.96
  378- 378     1376.6544 (B2 )      1.48      0.85      0.63
  379- 379     1378.2154 (B1 )      5.89      3.37      2.52
  380- 380     1378.9998 (B3 )      0.76      0.43      0.32
  381- 381     1382.6659 (B3 )      0.41      0.24      0.18
  382- 382     1383.0111 (B2 )      0.49      0.28      0.21
  383- 383     1383.7810 (A  )     29.81     17.08     12.73
  384- 384     1384.2601 (B1 )      0.20      0.11      0.08
  385- 385     1390.6671 (B2 )      2.10      1.20      0.90
  386- 386     1391.4812 (B3 )      4.63      2.65      1.98
  387- 387     1391.6183 (B1 )      2.87      1.64      1.23
  388- 388     1391.7229 (A  )     12.43      7.95      4.47
  389- 389     1401.2046 (A  )     23.40     13.49      9.91
  390- 390     1401.2807 (B2 )      0.03      0.02      0.01
  391- 391     1405.7366 (B3 )      6.57      3.76      2.82
  392- 392     1405.9068 (B1 )      0.26      0.15      0.11
  393- 393     1418.4981 (B3 )      1.94      1.11      0.83
  394- 394     1421.1429 (B2 )      0.00      0.00      0.00
  395- 395     1421.3570 (A  )      2.33      1.52      0.81
  396- 396     1421.4767 (B1 )     17.72     10.12      7.59
  397- 397     1422.3293 (B1 )      1.95      1.12      0.84
  398- 398     1422.4706 (A  )      9.08      5.20      3.88
  399- 399     1423.7236 (B2 )      0.09      0.05      0.04
  400- 400     1423.7892 (B3 )     13.35      7.63      5.72
  401- 401     1448.7915 (A  )      2.87      2.27      0.60
  402- 402     1449.2239 (B2 )     19.90     11.37      8.53
  403- 403     1451.5215 (B2 )     12.34      7.05      5.29
  404- 404     1451.7503 (A  )     10.40      7.56      2.85
  405- 405     1456.7132 (B1 )      2.65      1.51      1.14
  406- 406     1457.7533 (B3 )      0.62      0.35      0.26
  407- 407     1462.6018 (A  )      4.51      2.62      1.88
  408- 408     1463.2245 (B2 )      3.39      1.93      1.45
  409- 409     1463.4379 (B3 )      1.49      0.85      0.64
  410- 410     1464.4801 (B1 )      3.68      2.10      1.58
  411- 411     1466.7206 (A  )      7.61      4.36      3.25
  412- 412     1468.5586 (B2 )      0.00      0.00      0.00
  413- 413     1469.0774 (B1 )      0.03      0.01      0.01
  414- 414     1469.4228 (B3 )      3.51      2.00      1.50
  415- 415     1469.5438 (B1 )      0.05      0.03      0.02
  416- 416     1471.1836 (B3 )      7.66      4.37      3.28
  417- 417     1471.6153 (B2 )      0.15      0.08      0.06
  418- 418     1471.9079 (A  )      4.02      3.96      0.06
  419- 419     1477.1803 (B3 )      6.33      3.62      2.71
  420- 420     1477.2229 (A  )     14.63      8.55      6.08
  421- 421     1477.3182 (B2 )      9.19      5.25      3.94
  422- 422     1477.3909 (B1 )     26.59     15.20     11.40
  423- 423     1483.4022 (B2 )     15.67      8.96      6.72
  424- 424     1484.0899 (A  )     21.28     12.21      9.07
  425- 425     1484.4482 (B3 )      1.22      0.70      0.52
  426- 426     1485.2960 (B1 )      3.68      2.10      1.58
  427- 427     1488.0254 (B3 )      0.09      0.05      0.04
  428- 428     1488.3575 (B2 )     11.80      6.74      5.06
  429- 429     1488.6558 (A  )     48.19     27.62     20.57
  430- 430     1489.0913 (B1 )      5.78      3.30      2.48
  431- 431     1494.3773 (B3 )      4.61      2.63      1.97
  432- 432     1494.4357 (B2 )     18.46     10.55      7.91
  433- 433     1494.9731 (B1 )      5.16      2.95      2.21
  434- 434     1495.2786 (A  )      8.32      5.39      2.94
  435- 435     1497.5580 (A  )      5.07      2.89      2.17
  436- 436     1498.0053 (B2 )     24.68     14.10     10.58
  437- 437     1498.6764 (B3 )      1.10      0.63      0.47
  438- 438     1499.1879 (B1 )      0.79      0.45      0.34
  439- 439     1499.4233 (A  )      4.17      2.53      1.64
  440- 440     1499.5167 (B2 )     31.10     17.77     13.33
  441- 441     1499.7965 (A  )     10.68      6.12      4.56
  442- 442     1500.0695 (B1 )      0.01      0.01      0.01
  443- 443     1502.5734 (B2 )      9.10      5.20      3.90
  444- 444     1502.6265 (B3 )     13.31      7.61      5.70
  445- 445     1505.9552 (B1 )     25.02     14.30     10.72
  446- 446     1507.3756 (B3 )     15.55      8.88      6.66
  447- 447     1508.7265 (A  )     14.88      8.53      6.35
  448- 448     1509.1228 (B3 )     36.91     21.09     15.82
  449- 449     1509.1673 (B1 )      3.35      1.91      1.44
  450- 450     1509.2455 (B2 )      3.38      1.93      1.45
  451- 451     1525.2335 (B3 )     12.00      6.85      5.14
  452- 452     1525.9235 (B2 )      0.00      0.00      0.00
  453- 453     1526.4137 (B1 )      0.71      0.40      0.30
  454- 454     1527.4706 (A  )      6.03      3.44      2.58
  455- 455     1528.9970 (B3 )      6.16      3.52      2.64
  456- 456     1529.8382 (B1 )      0.16      0.09      0.07
  457- 457     2977.8330 (B1 )      0.75      0.43      0.32
  458- 458     2977.8517 (B3 )     12.25      7.00      5.25
  459- 459     2977.9353 (A  )    526.47    523.56      2.90
  460- 460     2978.0781 (B2 )     56.04     32.02     24.02
  461- 461     2988.6801 (B1 )      0.51      0.29      0.22
  462- 462     2988.7151 (A  )    988.44    929.59     58.86
  463- 463     2988.7486 (B3 )      0.71      0.40      0.30
  464- 464     2988.7971 (B2 )      0.62      0.35      0.26
  465- 465     2992.6807 (A  )    793.98    790.59      3.39
  466- 466     2992.8097 (B2 )     13.50      7.71      5.78
  467- 467     2993.9878 (B1 )     23.53     13.45     10.09
  468- 468     2994.0099 (B3 )      0.44      0.25      0.19
  469- 469     3008.2948 (A  )    771.62    767.69      3.93
  470- 470     3008.3706 (B1 )      6.22      3.56      2.67
  471- 471     3008.6948 (B3 )      6.24      3.57      2.67
  472- 472     3008.7772 (B2 )     93.64     53.51     40.13
  473- 473     3019.7635 (B2 )     17.75     10.14      7.61
  474- 474     3019.8034 (A  )    574.61    522.77     51.85
  475- 475     3019.8809 (B3 )    229.89    131.36     98.52
  476- 476     3019.9570 (B1 )    135.02     77.16     57.87
  477- 477     3032.2440 (B1 )     74.73     42.70     32.03
  478- 478     3032.2502 (A  )    368.92    297.15     71.77
  479- 479     3032.8706 (B3 )    175.01    100.01     75.00
  480- 480     3032.8917 (B2 )      0.73      0.42      0.31
  481- 481     3039.4562 (A  )    376.15    331.30     44.85
  482- 482     3039.6186 (B1 )      1.07      0.61      0.46
  483- 483     3039.7154 (B2 )     28.25     16.14     12.11
  484- 484     3039.7357 (B3 )    165.21     94.41     70.80
  485- 485     3040.8436 (A  )     49.05     28.69     20.37
  486- 486     3040.8748 (B3 )     30.93     17.68     13.26
  487- 487     3040.9086 (B2 )     26.17     14.96     11.22
  488- 488     3041.1503 (B1 )    161.38     92.22     69.16
  489- 489     3043.4285 (B3 )     20.47     11.70      8.77
  490- 490     3043.4474 (B1 )     80.04     45.74     34.30
  491- 491     3043.6559 (B2 )      0.36      0.21      0.15
  492- 492     3043.7575 (A  )    361.96    353.85      8.11
  493- 493     3053.2525 (B3 )     15.34      8.77      6.58
  494- 494     3053.3354 (B1 )     24.04     13.74     10.30
  495- 495     3053.4604 (A  )    460.01    425.58     34.42
  496- 496     3053.4648 (B1 )     42.02     24.01     18.01
  497- 497     3053.6751 (B3 )    103.77     59.30     44.47
  498- 498     3053.6888 (B2 )     79.26     45.29     33.97
  499- 499     3053.8983 (B2 )      2.85      1.63      1.22
  500- 500     3053.9285 (A  )    571.59    507.63     63.96
  501- 501     3064.5064 (A  )    489.45    441.81     47.64
  502- 502     3064.6496 (B1 )      0.77      0.44      0.33
  503- 503     3064.7416 (B3 )     16.01      9.15      6.86
  504- 504     3064.8208 (B2 )      7.82      4.47      3.35
  505- 505     3080.5397 (B3 )    126.68     72.39     54.29
  506- 506     3080.6281 (A  )    225.38    215.56      9.81
  507- 507     3080.7310 (B2 )     79.18     45.24     33.93
  508- 508     3080.7714 (B1 )    141.79     81.02     60.77
  509- 509     3081.3045 (B2 )     14.22      8.13      6.10
  510- 510     3081.3151 (A  )    329.97    275.77     54.20
  511- 511     3081.3968 (B3 )      2.47      1.41      1.06
  512- 512     3081.4953 (B1 )    101.58     58.04     43.53
  513- 513     3098.8428 (A  )    263.34    186.93     76.41
  514- 514     3098.8887 (B1 )      6.42      3.67      2.75
  515- 515     3098.9139 (B3 )     18.28     10.44      7.83
  516- 516     3098.9527 (B2 )     86.50     49.43     37.07
  517- 517     3099.9334 (A  )     91.11     81.82      9.29
  518- 518     3099.9574 (B2 )     83.54     47.74     35.80
  519- 519     3100.8091 (B3 )     49.90     28.52     21.39
  520- 520     3100.9386 (B1 )     71.91     41.09     30.82
  521- 521     3141.4747 (A  )     67.55     44.26     23.30
  522- 522     3141.5029 (B1 )    159.99     91.42     68.57
  523- 523     3141.5126 (B3 )     66.15     37.80     28.35
  524- 524     3141.5204 (B2 )      0.01      0.01      0.00
  525- 525     3142.6717 (B3 )    140.11     80.06     60.05
  526- 526     3142.7158 (B1 )     13.00      7.43      5.57
  527- 527     3142.9787 (A  )    167.19    102.57     64.62
  528- 528     3142.9812 (B2 )     28.68     16.39     12.29
  529- 529     3372.6472 (B3 )     63.87     36.50     27.37
  530- 530     3378.2470 (A  )    806.81    789.61     17.20
  531- 531     3380.0160 (B1 )    152.26     87.00     65.25
  532- 532     3380.2257 (B2 )      2.87      1.64      1.23
  533- 533     3456.0150 (B1 )      7.55      4.31      3.23
  534- 534     3456.1398 (A  )    432.40    329.08    103.32
  535- 535     3465.0754 (B3 )    221.22    126.41     94.81
  536- 536     3466.5682 (B2 )     12.43      7.10      5.33
  537- 537     3471.3006 (B2 )     46.05     26.31     19.73
  538- 538     3471.3035 (A  )    474.74    443.12     31.61
  539- 539     3489.4638 (B3 )      5.09      2.91      2.18
  540- 540     3490.4209 (A  )   1000.00    906.99     93.01
  541- 541     3491.2232 (B1 )    133.57     76.33     57.24
  542- 542     3491.5660 (B2 )     46.31     26.47     19.85
  543- 543     3558.8876 (B3 )    130.53     74.59     55.94
  544- 544     3559.0630 (B1 )     82.65     47.23     35.42
  545- 545     3597.9683 (B3 )      3.88      2.22      1.66
  546- 546     3598.8124 (A  )    276.79    230.59     46.20
  547- 547     3602.3090 (B1 )    308.37    176.21    132.16
  548- 548     3605.4814 (B2 )      0.10      0.06      0.04
  549- 549     3620.6328 (B3 )     55.91     31.95     23.96
  550- 550     3624.0314 (A  )    352.88    325.30     27.58
  551- 551     3625.2741 (B2 )     71.52     40.87     30.65
  552- 552     3626.0701 (B1 )    129.33     73.90     55.43

  --
  SINGLE CRYSTAL DIRECTIONAL INTENSITIES (ARBITRARY UNITS)

    MODES    FREQUENCIES          I_xx    I_xy    I_xz    I_yy    I_yz    I_zz
  ----------------------------------------------------------------------------
    5-   5       21.2178 (B3 )    0.00    0.00    0.01    0.00    0.00    0.00
    6-   6       25.3782 (A  )    0.05    0.00    0.00    0.00    0.00    0.03
    7-   7       29.5984 (B3 )    0.00    0.00    0.07    0.00    0.00    0.00
    8-   8       31.6788 (A  )    0.00    0.00    0.00    0.00    0.00    0.01
    9-   9       33.1015 (B2 )    0.00    0.00    0.00    0.00    0.57    0.00
   10-  10       34.4070 (B1 )    0.00    0.08    0.00    0.00    0.00    0.00
   11-  11       37.4262 (B2 )    0.00    0.00    0.00    0.00    0.04    0.00
   12-  12       38.5275 (B1 )    0.00    0.00    0.00    0.00    0.00    0.00
   13-  13       39.4306 (B3 )    0.00    0.00    0.01    0.00    0.00    0.00
   14-  14       40.7122 (A  )    0.07    0.00    0.00    0.04    0.00    0.02
   15-  15       43.7325 (B1 )    0.00    0.03    0.00    0.00    0.00    0.00
   16-  16       46.4847 (A  )    0.22    0.00    0.00    0.04    0.00    0.03
   17-  17       48.7053 (B2 )    0.00    0.00    0.00    0.00    0.00    0.00
   18-  18       49.4490 (B1 )    0.00    0.04    0.00    0.00    0.00    0.00
   19-  19       51.7401 (A  )    0.03    0.00    0.00    0.03    0.00    0.00
   20-  20       52.5993 (B3 )    0.00    0.00    0.32    0.00    0.00    0.00
   21-  21       55.0961 (B2 )    0.00    0.00    0.00    0.00    0.08    0.00
   22-  22       59.3925 (B1 )    0.00    0.02    0.00    0.00    0.00    0.00
   23-  23       61.0719 (B2 )    0.00    0.00    0.00    0.00    0.34    0.00
   24-  24       63.8815 (A  )    0.14    0.00    0.00    0.00    0.00    0.14
   25-  25       64.2064 (B3 )    0.00    0.00    0.15    0.00    0.00    0.00
   26-  26       65.2893 (B1 )    0.00    0.02    0.00    0.00    0.00    0.00
   27-  27       68.8742 (B2 )    0.00    0.00    0.00    0.00    0.00    0.00
   28-  28       69.7563 (A  )    0.02    0.00    0.00    0.03    0.00    0.09
   29-  29       74.0765 (B1 )    0.00    0.26    0.00    0.00    0.00    0.00
   30-  30       76.6877 (B3 )    0.00    0.00    0.00    0.00    0.00    0.00
   31-  31       76.8127 (B2 )    0.00    0.00    0.00    0.00    0.12    0.00
   32-  32       78.1792 (A  )    0.05    0.00    0.00    0.03    0.00    0.02
   33-  33       82.0236 (B3 )    0.00    0.00    0.02    0.00    0.00    0.00
   34-  34       84.4229 (B2 )    0.00    0.00    0.00    0.00    0.00    0.00
   35-  35       85.9684 (B1 )    0.00    0.00    0.00    0.00    0.00    0.00
   36-  36       89.2092 (B1 )    0.00    0.02    0.00    0.00    0.00    0.00
   37-  37       95.2304 (A  )    0.31    0.00    0.00    0.45    0.00    0.01
   38-  38       97.6076 (B3 )    0.00    0.00    0.01    0.00    0.00    0.00
   39-  39      101.0862 (B2 )    0.00    0.00    0.00    0.00    0.01    0.00
   40-  40      102.6419 (B1 )    0.00    0.02    0.00    0.00    0.00    0.00
   41-  41      103.7017 (B3 )    0.00    0.00    0.00    0.00    0.00    0.00
   42-  42      104.7189 (B3 )    0.00    0.00    0.31    0.00    0.00    0.00
   43-  43      104.7821 (A  )    0.05    0.00    0.00    0.10    0.00    1.46
   44-  44      106.0706 (B2 )    0.00    0.00    0.00    0.00    1.06    0.00
   45-  45      107.5843 (A  )    0.05    0.00    0.00    0.00    0.00    0.00
   46-  46      108.0908 (B1 )    0.00    0.10    0.00    0.00    0.00    0.00
   47-  47      108.3702 (B2 )    0.00    0.00    0.00    0.00    1.02    0.00
   48-  48      114.7935 (B3 )    0.00    0.00    0.05    0.00    0.00    0.00
   49-  49      115.9148 (A  )    1.11    0.00    0.00    0.19    0.00    0.11
   50-  50      122.6655 (B2 )    0.00    0.00    0.00    0.00    0.31    0.00
   51-  51      123.0019 (B3 )    0.00    0.00    0.01    0.00    0.00    0.00
   52-  52      123.2269 (B1 )    0.00    0.00    0.00    0.00    0.00    0.00
   53-  53      129.4874 (A  )    0.20    0.00    0.00    0.05    0.00    0.17
   54-  54      132.5458 (B2 )    0.00    0.00    0.00    0.00    0.02    0.00
   55-  55      141.1221 (B2 )    0.00    0.00    0.00    0.00    0.00    0.00
   56-  56      142.8367 (B3 )    0.00    0.00    0.05    0.00    0.00    0.00
   57-  57      143.7305 (B1 )    0.00    0.07    0.00    0.00    0.00    0.00
   58-  58      144.6021 (A  )    0.00    0.00    0.00    0.25    0.00    4.26
   59-  59      147.4830 (B3 )    0.00    0.00    0.40    0.00    0.00    0.00
   60-  60      154.2860 (B1 )    0.00    0.05    0.00    0.00    0.00    0.00
   61-  61      156.6794 (B2 )    0.00    0.00    0.00    0.00    0.01    0.00
   62-  62      160.8010 (A  )    0.03    0.00    0.00    0.34    0.00    1.33
   63-  63      162.7995 (B3 )    0.00    0.00    0.06    0.00    0.00    0.00
   64-  64      166.1743 (B2 )    0.00    0.00    0.00    0.00    0.71    0.00
   65-  65      173.8833 (B1 )    0.00    0.01    0.00    0.00    0.00    0.00
   66-  66      176.2450 (A  )    0.05    0.00    0.00    0.00    0.00    1.10
   67-  67      177.4317 (A  )    0.12    0.00    0.00    0.43    0.00    1.24
   68-  68      178.1500 (B1 )    0.00    0.00    0.00    0.00    0.00    0.00
   69-  69      179.0336 (B2 )    0.00    0.00    0.00    0.00    0.01    0.00
   70-  70      179.6717 (B3 )    0.00    0.00    1.34    0.00    0.00    0.00
   71-  71      179.7836 (B1 )    0.00    0.04    0.00    0.00    0.00    0.00
   72-  72      182.8985 (B3 )    0.00    0.00    0.01    0.00    0.00    0.00
   73-  73      185.7593 (A  )    0.02    0.00    0.00    0.06    0.00    0.30
   74-  74      187.7644 (B2 )    0.00    0.00    0.00    0.00    0.04    0.00
   75-  75      192.8425 (B2 )    0.00    0.00    0.00    0.00    0.14    0.00
   76-  76      194.4447 (B3 )    0.00    0.00    0.12    0.00    0.00    0.00
   77-  77      203.5412 (A  )    0.33    0.00    0.00    0.00    0.00    0.95
   78-  78      205.5860 (B1 )    0.00    0.09    0.00    0.00    0.00    0.00
   79-  79      212.9766 (B3 )    0.00    0.00    0.23    0.00    0.00    0.00
   80-  80      214.3516 (B2 )    0.00    0.00    0.00    0.00    1.32    0.00
   81-  81      214.3649 (A  )    0.13    0.00    0.00    0.12    0.00    0.21
   82-  82      214.9127 (B1 )    0.00    0.01    0.00    0.00    0.00    0.00
   83-  83      218.2746 (B1 )    0.00    0.22    0.00    0.00    0.00    0.00
   84-  84      221.2143 (B3 )    0.00    0.00    0.17    0.00    0.00    0.00
   85-  85      222.5229 (A  )    0.03    0.00    0.00    0.08    0.00    0.30
   86-  86      222.5585 (B2 )    0.00    0.00    0.00    0.00    0.18    0.00
   87-  87      229.9503 (B1 )    0.00    0.28    0.00    0.00    0.00    0.00
   88-  88      230.9149 (B3 )    0.00    0.00    0.12    0.00    0.00    0.00
   89-  89      242.2687 (B2 )    0.00    0.00    0.00    0.00    0.00    0.00
   90-  90      242.4119 (A  )    0.01    0.00    0.00    0.00    0.00    0.06
   91-  91      245.1983 (B3 )    0.00    0.00    0.01    0.00    0.00    0.00
   92-  92      245.4177 (B1 )    0.00    0.22    0.00    0.00    0.00    0.00
   93-  93      247.8961 (A  )    0.12    0.00    0.00    0.32    0.00    0.00
   94-  94      259.8870 (B2 )    0.00    0.00    0.00    0.00    1.87    0.00
   95-  95      261.2328 (A  )    0.29    0.00    0.00    0.09    0.00    0.31
   96-  96      261.3112 (B3 )    0.00    0.00    0.66    0.00    0.00    0.00
   97-  97      261.6717 (B1 )    0.00    0.03    0.00    0.00    0.00    0.00
   98-  98      264.6170 (B2 )    0.00    0.00    0.00    0.00    0.06    0.00
   99-  99      270.6128 (B3 )    0.00    0.00    0.01    0.00    0.00    0.00
  100- 100      270.6374 (B1 )    0.00    0.08    0.00    0.00    0.00    0.00
  101- 101      277.8604 (B1 )    0.00    0.26    0.00    0.00    0.00    0.00
  102- 102      278.1595 (A  )    0.73    0.00    0.00    0.42    0.00    0.21
  103- 103      279.7328 (B2 )    0.00    0.00    0.00    0.00    0.16    0.00
  104- 104      286.3990 (B3 )    0.00    0.00    0.01    0.00    0.00    0.00
  105- 105      287.7980 (B2 )    0.00    0.00    0.00    0.00    0.19    0.00
  106- 106      289.1256 (A  )    0.00    0.00    0.00    0.08    0.00    0.07
  107- 107      299.8192 (B1 )    0.00    0.18    0.00    0.00    0.00    0.00
  108- 108      306.1202 (A  )    0.34    0.00    0.00    1.61    0.00    0.03
  109- 109      306.2681 (B3 )    0.00    0.00    0.13    0.00    0.00    0.00
  110- 110      313.3136 (B1 )    0.00    0.10    0.00    0.00    0.00    0.00
  111- 111      314.3625 (B2 )    0.00    0.00    0.00    0.00    0.31    0.00
  112- 112      318.4546 (B3 )    0.00    0.00    0.04    0.00    0.00    0.00
  113- 113      322.6172 (B2 )    0.00    0.00    0.00    0.00    1.07    0.00
  114- 114      325.2780 (A  )    0.08    0.00    0.00    0.83    0.00    0.29
  115- 115      328.4143 (B3 )    0.00    0.00    0.62    0.00    0.00    0.00
  116- 116      331.0880 (B1 )    0.00    0.47    0.00    0.00    0.00    0.00
  117- 117      331.4599 (B3 )    0.00    0.00    0.18    0.00    0.00    0.00
  118- 118      336.7365 (B2 )    0.00    0.00    0.00    0.00    3.04    0.00
  119- 119      343.1022 (B1 )    0.00    0.09    0.00    0.00    0.00    0.00
  120- 120      343.6835 (A  )    0.22    0.00    0.00    0.49    0.00    0.01
  121- 121      353.3028 (A  )    2.12    0.00    0.00    0.99    0.00    2.23
  122- 122      354.6092 (B2 )    0.00    0.00    0.00    0.00    0.14    0.00
  123- 123      355.2096 (B3 )    0.00    0.00    0.03    0.00    0.00    0.00
  124- 124      357.7343 (B2 )    0.00    0.00    0.00    0.00    0.12    0.00
  125- 125      357.8132 (B1 )    0.00    0.01    0.00    0.00    0.00    0.00
  126- 126      361.1343 (A  )    0.08    0.00    0.00    0.06    0.00    1.26
  127- 127      364.8705 (B3 )    0.00    0.00    0.25    0.00    0.00    0.00
  128- 128      367.5927 (B1 )    0.00    0.77    0.00    0.00    0.00    0.00
  129- 129      394.4122 (B2 )    0.00    0.00    0.00    0.00    0.17    0.00
  130- 130      394.6945 (A  )    1.25    0.00    0.00    2.38    0.00    0.33
  131- 131      399.7403 (B2 )    0.00    0.00    0.00    0.00    0.08    0.00
  132- 132      399.9643 (B3 )    0.00    0.00    0.00    0.00    0.00    0.00
  133- 133      404.3871 (B1 )    0.00    0.01    0.00    0.00    0.00    0.00
  134- 134      405.0721 (A  )    1.32    0.00    0.00    0.10    0.00    7.38
  135- 135      409.9172 (B1 )    0.00    0.08    0.00    0.00    0.00    0.00
  136- 136      410.2597 (B3 )    0.00    0.00    0.70    0.00    0.00    0.00
  137- 137      427.7628 (B1 )    0.00    0.49    0.00    0.00    0.00    0.00
  138- 138      428.3516 (B2 )    0.00    0.00    0.00    0.00    0.76    0.00
  139- 139      429.8310 (A  )    1.50    0.00    0.00   27.23    0.00   17.66
  140- 140      433.8679 (B3 )    0.00    0.00    0.05    0.00    0.00    0.00
  141- 141      435.8738 (A  )    0.05    0.00    0.00    0.19    0.00    4.82
  142- 142      440.6023 (B3 )    0.00    0.00    0.62    0.00    0.00    0.00
  143- 143      440.9077 (B1 )    0.00    1.47    0.00    0.00    0.00    0.00
  144- 144      442.9229 (B2 )    0.00    0.00    0.00    0.00    0.78    0.00
  145- 145      525.0983 (A  )    0.25    0.00    0.00    0.43    0.00    0.43
  146- 146      526.3116 (B2 )    0.00    0.00    0.00    0.00    0.43    0.00
  147- 147      531.9606 (B3 )    0.00    0.00    0.67    0.00    0.00    0.00
  148- 148      532.7232 (B1 )    0.00    1.41    0.00    0.00    0.00    0.00
  149- 149      534.1946 (A  )    2.29    0.00    0.00    1.83    0.00    0.05
  150- 150      534.4738 (B1 )    0.00    0.35    0.00    0.00    0.00    0.00
  151- 151      537.6164 (B2 )    0.00    0.00    0.00    0.00    0.12    0.00
  152- 152      538.4246 (B3 )    0.00    0.00    0.91    0.00    0.00    0.00
  153- 153      557.3405 (B3 )    0.00    0.00    3.81    0.00    0.00    0.00
  154- 154      558.0008 (B1 )    0.00    1.04    0.00    0.00    0.00    0.00
  155- 155      558.1178 (A  )    0.16    0.00    0.00    1.00    0.00    1.78
  156- 156      558.2280 (B2 )    0.00    0.00    0.00    0.00    1.35    0.00
  157- 157      572.3416 (B3 )    0.00    0.00    4.05    0.00    0.00    0.00
  158- 158      572.7086 (B1 )    0.00    1.18    0.00    0.00    0.00    0.00
  159- 159      575.8227 (B2 )    0.00    0.00    0.00    0.00    0.61    0.00
  160- 160      575.8372 (A  )    2.38    0.00    0.00    0.03    0.00    1.68
  161- 161      618.2366 (A  )    2.02    0.00    0.00    5.02    0.00    6.38
  162- 162      618.5206 (B2 )    0.00    0.00    0.00    0.00    9.08    0.00
  163- 163      618.5338 (B1 )    0.00    1.14    0.00    0.00    0.00    0.00
  164- 164      619.3318 (B3 )    0.00    0.00    0.65    0.00    0.00    0.00
  165- 165      623.1127 (A  )    0.51    0.00    0.00    0.05    0.00    4.27
  166- 166      624.1612 (B3 )    0.00    0.00    0.35    0.00    0.00    0.00
  167- 167      624.3333 (B1 )    0.00    3.36    0.00    0.00    0.00    0.00
  168- 168      624.5189 (B2 )    0.00    0.00    0.00    0.00    1.98    0.00
  169- 169      667.3297 (B3 )    0.00    0.00    0.57    0.00    0.00    0.00
  170- 170      667.4272 (A  )    0.14    0.00    0.00    0.43    0.00    2.93
  171- 171      667.9966 (B1 )    0.00    0.28    0.00    0.00    0.00    0.00
  172- 172      669.1124 (B2 )    0.00    0.00    0.00    0.00    1.73    0.00
  173- 173      672.7895 (A  )    3.37    0.00    0.00    0.93    0.00    5.24
  174- 174      673.2565 (B2 )    0.00    0.00    0.00    0.00    0.18    0.00
  175- 175      681.9768 (B1 )    0.00    0.23    0.00    0.00    0.00    0.00
  176- 176      683.6845 (B3 )    0.00    0.00    0.67    0.00    0.00    0.00
  177- 177      692.3196 (A  )    2.47    0.00    0.00    1.50    0.00    0.05
  178- 178      693.8669 (B2 )    0.00    0.00    0.00    0.00    0.02    0.00
  179- 179      717.4525 (B3 )    0.00    0.00    0.04    0.00    0.00    0.00
  180- 180      724.2138 (B1 )    0.00    0.86    0.00    0.00    0.00    0.00
  181- 181      728.5988 (B2 )    0.00    0.00    0.00    0.00    1.15    0.00
  182- 182      728.6757 (B3 )    0.00    0.00    0.00    0.00    0.00    0.00
  183- 183      729.9069 (A  )    0.04    0.00    0.00    3.33    0.00    8.04
  184- 184      730.7034 (B1 )    0.00    0.60    0.00    0.00    0.00    0.00
  185- 185      738.1476 (A  )    1.75    0.00    0.00    9.88    0.00    6.46
  186- 186      738.6948 (B2 )    0.00    0.00    0.00    0.00    1.46    0.00
  187- 187      744.1441 (B3 )    0.00    0.00    0.44    0.00    0.00    0.00
  188- 188      744.2713 (B1 )    0.00    0.69    0.00    0.00    0.00    0.00
  189- 189      761.3947 (A  )    0.00    0.00    0.00    0.00    0.00    2.15
  190- 190      762.2542 (B1 )    0.00    1.51    0.00    0.00    0.00    0.00
  191- 191      762.7135 (B3 )    0.00    0.00    0.12    0.00    0.00    0.00
  192- 192      765.0918 (B2 )    0.00    0.00    0.00    0.00    2.09    0.00
  193- 193      768.2718 (B1 )    0.00    0.45    0.00    0.00    0.00    0.00
  194- 194      768.9762 (B3 )    0.00    0.00    0.11    0.00    0.00    0.00
  195- 195      769.0340 (A  )    0.50    0.00    0.00    0.03    0.00    2.81
  196- 196      771.2431 (B2 )    0.00    0.00    0.00    0.00    0.41    0.00
  197- 197      795.4474 (B1 )    0.00    0.25    0.00    0.00    0.00    0.00
  198- 198      795.7581 (A  )    1.96    0.00    0.00    0.05    0.00    0.81
  199- 199      796.4872 (B2 )    0.00    0.00    0.00    0.00    1.58    0.00
  200- 200      796.5660 (B3 )    0.00    0.00    1.57    0.00    0.00    0.00
  201- 201      806.4732 (B3 )    0.00    0.00    0.21    0.00    0.00    0.00
  202- 202      806.5861 (A  )    0.03    0.00    0.00    5.34    0.00    0.42
  203- 203      806.7371 (B2 )    0.00    0.00    0.00    0.00    3.13    0.00
  204- 204      808.3602 (B1 )    0.00    2.87    0.00    0.00    0.00    0.00
  205- 205      818.8647 (A  )    0.20    0.00    0.00    7.84    0.00   13.34
  206- 206      819.4351 (B1 )    0.00    0.11    0.00    0.00    0.00    0.00
  207- 207      824.8171 (B3 )    0.00    0.00    1.00    0.00    0.00    0.00
  208- 208      827.4380 (B2 )    0.00    0.00    0.00    0.00    1.09    0.00
  209- 209      868.2095 (B2 )    0.00    0.00    0.00    0.00    0.10    0.00
  210- 210      868.5668 (B3 )    0.00    0.00    8.21    0.00    0.00    0.00
  211- 211      870.5072 (A  )    1.91    0.00    0.00    6.41    0.00    6.16
  212- 212      872.3634 (B1 )    0.00    4.30    0.00    0.00    0.00    0.00
  213- 213      872.6855 (B3 )    0.00    0.00    2.01    0.00    0.00    0.00
  214- 214      872.8282 (B2 )    0.00    0.00    0.00    0.00    0.50    0.00
  215- 215      873.3627 (B1 )    0.00    4.77    0.00    0.00    0.00    0.00
  216- 216      873.3683 (A  )   29.95    0.00    0.00   38.84    0.00   32.06
  217- 217      913.7120 (A  )    2.77    0.00    0.00   21.31    0.00    6.79
  218- 218      913.7131 (B2 )    0.00    0.00    0.00    0.00    0.06    0.00
  219- 219      916.6327 (B3 )    0.00    0.00    0.00    0.00    0.00    0.00
  220- 220      916.6706 (B1 )    0.00    0.26    0.00    0.00    0.00    0.00
  221- 221      930.4256 (B3 )    0.00    0.00    0.13    0.00    0.00    0.00
  222- 222      930.4792 (B2 )    0.00    0.00    0.00    0.00    0.02    0.00
  223- 223      931.5924 (A  )    4.64    0.00    0.00    9.41    0.00   13.76
  224- 224      931.6476 (B1 )    0.00    0.01    0.00    0.00    0.00    0.00
  225- 225      984.0272 (B1 )    0.00    1.84    0.00    0.00    0.00    0.00
  226- 226      984.1259 (A  )    1.01    0.00    0.00    8.04    0.00    1.06
  227- 227      988.0226 (B2 )    0.00    0.00    0.00    0.00    0.10    0.00
  228- 228      988.1560 (B3 )    0.00    0.00    2.14    0.00    0.00    0.00
  229- 229      993.6695 (B3 )    0.00    0.00    9.01    0.00    0.00    0.00
  230- 230      994.5449 (A  )    1.21    0.00    0.00    2.43    0.00    7.75
  231- 231      994.8218 (B2 )    0.00    0.00    0.00    0.00    0.00    0.00
  232- 232      995.2756 (B1 )    0.00    2.30    0.00    0.00    0.00    0.00
  233- 233     1008.1497 (A  )    1.47    0.00    0.00    0.03    0.00   43.14
  234- 234     1008.1714 (B2 )    0.00    0.00    0.00    0.00    0.00    0.00
  235- 235     1010.6103 (B3 )    0.00    0.00    0.07    0.00    0.00    0.00
  236- 236     1011.3656 (B1 )    0.00    0.92    0.00    0.00    0.00    0.00
  237- 237     1021.5046 (B2 )    0.00    0.00    0.00    0.00    1.44    0.00
  238- 238     1021.5713 (B3 )    0.00    0.00    2.87    0.00    0.00    0.00
  239- 239     1022.8074 (B1 )    0.00    2.01    0.00    0.00    0.00    0.00
  240- 240     1022.9055 (A  )    1.21    0.00    0.00   27.42    0.00    1.85
  241- 241     1052.1165 (A  )    5.25    0.00    0.00    2.74    0.00   33.36
  242- 242     1052.3679 (B1 )    0.00    0.01    0.00    0.00    0.00    0.00
  243- 243     1058.6277 (B3 )    0.00    0.00    1.08    0.00    0.00    0.00
  244- 244     1058.8425 (B2 )    0.00    0.00    0.00    0.00    0.00    0.00
  245- 245     1068.5774 (B3 )    0.00    0.00    0.28    0.00    0.00    0.00
  246- 246     1068.5915 (A  )    7.49    0.00    0.00   28.03    0.00    0.07
  247- 247     1068.6471 (B2 )    0.00    0.00    0.00    0.00    9.11    0.00
  248- 248     1069.1439 (B1 )    0.00    0.16    0.00    0.00    0.00    0.00
  249- 249     1077.6449 (B3 )    0.00    0.00    0.53    0.00    0.00    0.00
  250- 250     1077.9609 (A  )    6.65    0.00    0.00    6.90    0.00   14.20
  251- 251     1078.0083 (B1 )    0.00    0.17    0.00    0.00    0.00    0.00
  252- 252     1080.4717 (B2 )    0.00    0.00    0.00    0.00    1.26    0.00
  253- 253     1083.3470 (B1 )    0.00    1.11    0.00    0.00    0.00    0.00
  254- 254     1084.4125 (B3 )    0.00    0.00    0.07    0.00    0.00    0.00
  255- 255     1084.6337 (B2 )    0.00    0.00    0.00    0.00    7.22    0.00
  256- 256     1085.1648 (A  )    0.96    0.00    0.00    4.93    0.00    3.36
  257- 257     1098.8520 (A  )    0.14    0.00    0.00    1.14    0.00    0.51
  258- 258     1098.9460 (B2 )    0.00    0.00    0.00    0.00    0.26    0.00
  259- 259     1102.4671 (B3 )    0.00    0.00    4.44    0.00    0.00    0.00
  260- 260     1102.7069 (B1 )    0.00    9.91    0.00    0.00    0.00    0.00
  261- 261     1103.8772 (A  )    1.95    0.00    0.00    1.02    0.00    5.22
  262- 262     1104.6204 (B2 )    0.00    0.00    0.00    0.00    2.45    0.00
  263- 263     1105.1266 (B1 )    0.00   10.27    0.00    0.00    0.00    0.00
  264- 264     1105.9160 (B3 )    0.00    0.00    0.95    0.00    0.00    0.00
  265- 265     1108.2617 (B2 )    0.00    0.00    0.00    0.00    1.54    0.00
  266- 266     1109.2570 (A  )    0.78    0.00    0.00    0.00    0.00   17.69
  267- 267     1110.8206 (B3 )    0.00    0.00    0.03    0.00    0.00    0.00
  268- 268     1113.8898 (B3 )    0.00    0.00   19.78    0.00    0.00    0.00
  269- 269     1115.2618 (B1 )    0.00    2.40    0.00    0.00    0.00    0.00
  270- 270     1116.7277 (A  )    2.67    0.00    0.00    5.37    0.00    0.30
  271- 271     1116.8002 (B2 )    0.00    0.00    0.00    0.00    0.01    0.00
  272- 272     1118.1933 (B1 )    0.00   11.50    0.00    0.00    0.00    0.00
  273- 273     1138.7227 (B1 )    0.00    5.00    0.00    0.00    0.00    0.00
  274- 274     1139.3605 (A  )    1.39    0.00    0.00    0.12    0.00    2.99
  275- 275     1141.6642 (B3 )    0.00    0.00    0.22    0.00    0.00    0.00
  276- 276     1143.4132 (A  )    1.80    0.00    0.00   22.71    0.00   10.08
  277- 277     1144.0918 (B2 )    0.00    0.00    0.00    0.00    1.81    0.00
  278- 278     1144.6841 (B3 )    0.00    0.00   10.40    0.00    0.00    0.00
  279- 279     1144.6941 (B1 )    0.00    5.78    0.00    0.00    0.00    0.00
  280- 280     1145.3231 (B2 )    0.00    0.00    0.00    0.00    0.06    0.00
  281- 281     1154.4892 (A  )    1.40    0.00    0.00   13.46    0.00    0.84
  282- 282     1155.4058 (B1 )    0.00    9.00    0.00    0.00    0.00    0.00
  283- 283     1156.8946 (B3 )    0.00    0.00    0.09    0.00    0.00    0.00
  284- 284     1157.1422 (B2 )    0.00    0.00    0.00    0.00    0.98    0.00
  285- 285     1163.1871 (A  )    0.41    0.00    0.00    1.27    0.00    0.07
  286- 286     1163.5285 (B3 )    0.00    0.00    3.56    0.00    0.00    0.00
  287- 287     1163.8361 (B2 )    0.00    0.00    0.00    0.00    0.03    0.00
  288- 288     1165.3862 (B1 )    0.00    2.93    0.00    0.00    0.00    0.00
  289- 289     1174.7757 (A  )    8.53    0.00    0.00    6.08    0.00    3.79
  290- 290     1174.9896 (B1 )    0.00    0.78    0.00    0.00    0.00    0.00
  291- 291     1178.5537 (B3 )    0.00    0.00    0.13    0.00    0.00    0.00
  292- 292     1178.7551 (A  )    0.33    0.00    0.00    3.55    0.00    0.00
  293- 293     1179.0109 (B1 )    0.00    0.00    0.00    0.00    0.00    0.00
  294- 294     1179.0462 (B2 )    0.00    0.00    0.00    0.00   15.19    0.00
  295- 295     1181.5819 (B2 )    0.00    0.00    0.00    0.00    2.84    0.00
  296- 296     1181.8581 (B3 )    0.00    0.00    0.02    0.00    0.00    0.00
  297- 297     1185.0504 (B3 )    0.00    0.00    1.53    0.00    0.00    0.00
  298- 298     1185.2107 (B2 )    0.00    0.00    0.00    0.00    8.26    0.00
  299- 299     1185.6436 (A  )    0.01    0.00    0.00    2.50    0.00    0.40
  300- 300     1185.6993 (B1 )    0.00    0.91    0.00    0.00    0.00    0.00
  301- 301     1186.0498 (B3 )    0.00    0.00    9.88    0.00    0.00    0.00
  302- 302     1187.3563 (B2 )    0.00    0.00    0.00    0.00    0.72    0.00
  303- 303     1188.0455 (B1 )    0.00    2.13    0.00    0.00    0.00    0.00
  304- 304     1189.3966 (A  )    3.43    0.00    0.00    0.14    0.00    0.92
  305- 305     1199.2572 (B2 )    0.00    0.00    0.00    0.00    0.32    0.00
  306- 306     1199.2608 (A  )    0.99    0.00    0.00    2.09    0.00   14.19
  307- 307     1199.6243 (B3 )    0.00    0.00    0.00    0.00    0.00    0.00
  308- 308     1199.9134 (B1 )    0.00    0.01    0.00    0.00    0.00    0.00
  309- 309     1200.0979 (A  )   12.62    0.00    0.00   10.72    0.00    1.19
  310- 310     1200.7997 (B1 )    0.00    0.59    0.00    0.00    0.00    0.00
  311- 311     1203.7719 (B3 )    0.00    0.00    1.57    0.00    0.00    0.00
  312- 312     1206.6513 (B2 )    0.00    0.00    0.00    0.00    7.78    0.00
  313- 313     1210.2088 (B2 )    0.00    0.00    0.00    0.00    0.07    0.00
  314- 314     1210.2669 (A  )    8.82    0.00    0.00    0.56    0.00    4.89
  315- 315     1211.3593 (B3 )    0.00    0.00    3.60    0.00    0.00    0.00
  316- 316     1211.3725 (B1 )    0.00    1.44    0.00    0.00    0.00    0.00
  317- 317     1221.8830 (A  )    7.78    0.00    0.00    3.58    0.00    0.03
  318- 318     1222.0432 (B2 )    0.00    0.00    0.00    0.00    2.26    0.00
  319- 319     1224.6713 (B3 )    0.00    0.00    4.10    0.00    0.00    0.00
  320- 320     1224.9810 (B1 )    0.00    2.80    0.00    0.00    0.00    0.00
  321- 321     1236.8544 (B3 )    0.00    0.00    0.16    0.00    0.00    0.00
  322- 322     1237.0216 (B2 )    0.00    0.00    0.00    0.00    0.50    0.00
  323- 323     1238.3261 (A  )    3.94    0.00    0.00    0.08    0.00    0.07
  324- 324     1238.5023 (B1 )    0.00    1.01    0.00    0.00    0.00    0.00
  325- 325     1242.5076 (B3 )    0.00    0.00    3.27    0.00    0.00    0.00
  326- 326     1244.4407 (B2 )    0.00    0.00    0.00    0.00    1.75    0.00
  327- 327     1244.7588 (A  )   25.49    0.00    0.00    5.84    0.00    0.06
  328- 328     1244.8212 (B1 )    0.00   11.53    0.00    0.00    0.00    0.00
  329- 329     1265.7230 (A  )   37.94    0.00    0.00    5.95    0.00   64.17
  330- 330     1266.0171 (B2 )    0.00    0.00    0.00    0.00    3.25    0.00
  331- 331     1268.2203 (B3 )    0.00    0.00    0.53    0.00    0.00    0.00
  332- 332     1268.5135 (B1 )    0.00    0.85    0.00    0.00    0.00    0.00
  333- 333     1276.6199 (A  )   19.12    0.00    0.00    0.15    0.00    4.60
  334- 334     1277.7882 (B2 )    0.00    0.00    0.00    0.00    2.03    0.00
  335- 335     1279.5032 (B1 )    0.00    3.65    0.00    0.00    0.00    0.00
  336- 336     1279.6801 (B3 )    0.00    0.00    2.64    0.00    0.00    0.00
  337- 337     1281.0001 (A  )    4.08    0.00    0.00    0.00    0.00    3.71
  338- 338     1281.9416 (B2 )    0.00    0.00    0.00    0.00    6.93    0.00
  339- 339     1282.8495 (B1 )    0.00    2.56    0.00    0.00    0.00    0.00
  340- 340     1283.3662 (B3 )    0.00    0.00    7.69    0.00    0.00    0.00
  341- 341     1291.3741 (A  )   11.45    0.00    0.00   64.44    0.00   32.71
  342- 342     1291.5554 (B1 )    0.00    3.58    0.00    0.00    0.00    0.00
  343- 343     1292.5486 (B2 )    0.00    0.00    0.00    0.00    0.05    0.00
  344- 344     1293.6031 (B3 )    0.00    0.00    0.03    0.00    0.00    0.00
  345- 345     1299.3096 (A  )   12.59    0.00    0.00    5.19    0.00    0.28
  346- 346     1299.6920 (B2 )    0.00    0.00    0.00    0.00   10.23    0.00
  347- 347     1299.9586 (B1 )    0.00    0.05    0.00    0.00    0.00    0.00
  348- 348     1300.4765 (B3 )    0.00    0.00    0.22    0.00    0.00    0.00
  349- 349     1324.3939 (A  )    0.05    0.00    0.00    0.31    0.00    1.06
  350- 350     1324.7818 (B2 )    0.00    0.00    0.00    0.00   15.40    0.00
  351- 351     1326.7751 (B3 )    0.00    0.00   13.13    0.00    0.00    0.00
  352- 352     1327.6643 (B1 )    0.00    3.15    0.00    0.00    0.00    0.00
  353- 353     1328.5711 (A  )    0.77    0.00    0.00   16.34    0.00   12.28
  354- 354     1329.6256 (B1 )    0.00    1.66    0.00    0.00    0.00    0.00
  355- 355     1330.9482 (B2 )    0.00    0.00    0.00    0.00   11.47    0.00
  356- 356     1331.8281 (B3 )    0.00    0.00    0.98    0.00    0.00    0.00
  357- 357     1342.1549 (A  )    1.18    0.00    0.00    2.62    0.00    0.01
  358- 358     1342.3833 (B3 )    0.00    0.00    0.49    0.00    0.00    0.00
  359- 359     1343.6051 (B2 )    0.00    0.00    0.00    0.00    8.09    0.00
  360- 360     1343.9060 (B1 )    0.00    0.49    0.00    0.00    0.00    0.00
  361- 361     1344.5104 (B2 )    0.00    0.00    0.00    0.00    1.78    0.00
  362- 362     1345.9150 (B1 )    0.00    2.56    0.00    0.00    0.00    0.00
  363- 363     1346.0551 (A  )    3.87    0.00    0.00    0.42    0.00    0.99
  364- 364     1346.7783 (B3 )    0.00    0.00    0.49    0.00    0.00    0.00
  365- 365     1358.7884 (B2 )    0.00    0.00    0.00    0.00    4.96    0.00
  366- 366     1359.0512 (B3 )    0.00    0.00    0.92    0.00    0.00    0.00
  367- 367     1360.0722 (B1 )    0.00    0.54    0.00    0.00    0.00    0.00
  368- 368     1360.5083 (A  )    8.21    0.00    0.00    5.20    0.00    3.84
  369- 369     1363.9647 (A  )    0.21    0.00    0.00   10.10    0.00    4.95
  370- 370     1364.0176 (B3 )    0.00    0.00    0.99    0.00    0.00    0.00
  371- 371     1364.0510 (B2 )    0.00    0.00    0.00    0.00    4.45    0.00
  372- 372     1364.8131 (B1 )    0.00    6.18    0.00    0.00    0.00    0.00
  373- 373     1371.6224 (B2 )    0.00    0.00    0.00    0.00    7.82    0.00
  374- 374     1371.6294 (A  )    0.26    0.00    0.00   15.89    0.00    2.60
  375- 375     1375.5150 (B3 )    0.00    0.00    0.08    0.00    0.00    0.00
  376- 376     1376.0898 (B1 )    0.00    2.31    0.00    0.00    0.00    0.00
  377- 377     1376.4058 (A  )   28.64    0.00    0.00    0.01    0.00   47.08
  378- 378     1376.6544 (B2 )    0.00    0.00    0.00    0.00    1.32    0.00
  379- 379     1378.2154 (B1 )    0.00    5.26    0.00    0.00    0.00    0.00
  380- 380     1378.9998 (B3 )    0.00    0.00    0.68    0.00    0.00    0.00
  381- 381     1382.6659 (B3 )    0.00    0.00    0.37    0.00    0.00    0.00
  382- 382     1383.0111 (B2 )    0.00    0.00    0.00    0.00    0.44    0.00
  383- 383     1383.7810 (A  )   26.16    0.00    0.00   26.72    0.00    0.31
  384- 384     1384.2601 (B1 )    0.00    0.18    0.00    0.00    0.00    0.00
  385- 385     1390.6671 (B2 )    0.00    0.00    0.00    0.00    1.87    0.00
  386- 386     1391.4812 (B3 )    0.00    0.00    4.13    0.00    0.00    0.00
  387- 387     1391.6183 (B1 )    0.00    2.56    0.00    0.00    0.00    0.00
  388- 388     1391.7229 (A  )   19.46    0.00    0.00    0.23    0.00    1.43
  389- 389     1401.2046 (A  )   31.16    0.00    0.00    4.42    0.00    6.07
  390- 390     1401.2807 (B2 )    0.00    0.00    0.00    0.00    0.03    0.00
  391- 391     1405.7366 (B3 )    0.00    0.00    5.87    0.00    0.00    0.00
  392- 392     1405.9068 (B1 )    0.00    0.23    0.00    0.00    0.00    0.00
  393- 393     1418.4981 (B3 )    0.00    0.00    1.74    0.00    0.00    0.00
  394- 394     1421.1429 (B2 )    0.00    0.00    0.00    0.00    0.00    0.00
  395- 395     1421.3570 (A  )    3.71    0.00    0.00    0.13    0.00    0.08
  396- 396     1421.4767 (B1 )    0.00   15.82    0.00    0.00    0.00    0.00
  397- 397     1422.3293 (B1 )    0.00    1.75    0.00    0.00    0.00    0.00
  398- 398     1422.4706 (A  )    4.01    0.00    0.00    1.05    0.00   11.15
  399- 399     1423.7236 (B2 )    0.00    0.00    0.00    0.00    0.08    0.00
  400- 400     1423.7892 (B3 )    0.00    0.00   11.92    0.00    0.00    0.00
  401- 401     1448.7915 (A  )    0.05    0.00    0.00    0.00    0.00    4.29
  402- 402     1449.2239 (B2 )    0.00    0.00    0.00    0.00   17.77    0.00
  403- 403     1451.5215 (B2 )    0.00    0.00    0.00    0.00   11.02    0.00
  404- 404     1451.7503 (A  )    3.61    0.00    0.00   10.88    0.00    2.08
  405- 405     1456.7132 (B1 )    0.00    2.37    0.00    0.00    0.00    0.00
  406- 406     1457.7533 (B3 )    0.00    0.00    0.55    0.00    0.00    0.00
  407- 407     1462.6018 (A  )    0.59    0.00    0.00    3.94    0.00    3.47
  408- 408     1463.2245 (B2 )    0.00    0.00    0.00    0.00    3.02    0.00
  409- 409     1463.4379 (B3 )    0.00    0.00    1.33    0.00    0.00    0.00
  410- 410     1464.4801 (B1 )    0.00    3.29    0.00    0.00    0.00    0.00
  411- 411     1466.7206 (A  )    8.05    0.00    0.00    4.43    0.00    1.10
  412- 412     1468.5586 (B2 )    0.00    0.00    0.00    0.00    0.00    0.00
  413- 413     1469.0774 (B1 )    0.00    0.02    0.00    0.00    0.00    0.00
  414- 414     1469.4228 (B3 )    0.00    0.00    3.13    0.00    0.00    0.00
  415- 415     1469.5438 (B1 )    0.00    0.04    0.00    0.00    0.00    0.00
  416- 416     1471.1836 (B3 )    0.00    0.00    6.84    0.00    0.00    0.00
  417- 417     1471.6153 (B2 )    0.00    0.00    0.00    0.00    0.13    0.00
  418- 418     1471.9079 (A  )    0.88    0.00    0.00    2.73    0.00    1.50
  419- 419     1477.1803 (B3 )    0.00    0.00    5.66    0.00    0.00    0.00
  420- 420     1477.2229 (A  )   12.60    0.00    0.00   10.93    0.00    2.37
  421- 421     1477.3182 (B2 )    0.00    0.00    0.00    0.00    8.21    0.00
  422- 422     1477.3909 (B1 )    0.00   23.75    0.00    0.00    0.00    0.00
  423- 423     1483.4022 (B2 )    0.00    0.00    0.00    0.00   14.00    0.00
  424- 424     1484.0899 (A  )   15.59    0.00    0.00    0.02    0.00   22.35
  425- 425     1484.4482 (B3 )    0.00    0.00    1.09    0.00    0.00    0.00
  426- 426     1485.2960 (B1 )    0.00    3.29    0.00    0.00    0.00    0.00
  427- 427     1488.0254 (B3 )    0.00    0.00    0.08    0.00    0.00    0.00
  428- 428     1488.3575 (B2 )    0.00    0.00    0.00    0.00   10.54    0.00
  429- 429     1488.6558 (A  )   47.12    0.00    0.00   35.97    0.00    2.89
  430- 430     1489.0913 (B1 )    0.00    5.16    0.00    0.00    0.00    0.00
  431- 431     1494.3773 (B3 )    0.00    0.00    4.12    0.00    0.00    0.00
  432- 432     1494.4357 (B2 )    0.00    0.00    0.00    0.00   16.49    0.00
  433- 433     1494.9731 (B1 )    0.00    4.61    0.00    0.00    0.00    0.00
  434- 434     1495.2786 (A  )   12.59    0.00    0.00    1.49    0.00    0.00
  435- 435     1497.5580 (A  )    2.80    0.00    0.00    5.79    0.00    0.46
  436- 436     1498.0053 (B2 )    0.00    0.00    0.00    0.00   22.04    0.00
  437- 437     1498.6764 (B3 )    0.00    0.00    0.99    0.00    0.00    0.00
  438- 438     1499.1879 (B1 )    0.00    0.71    0.00    0.00    0.00    0.00
  439- 439     1499.4233 (A  )    5.92    0.00    0.00    1.33    0.00    0.02
  440- 440     1499.5167 (B2 )    0.00    0.00    0.00    0.00   27.78    0.00
  441- 441     1499.7965 (A  )    9.67    0.00    0.00    0.19    0.00    9.18
  442- 442     1500.0695 (B1 )    0.00    0.01    0.00    0.00    0.00    0.00
  443- 443     1502.5734 (B2 )    0.00    0.00    0.00    0.00    8.13    0.00
  444- 444     1502.6265 (B3 )    0.00    0.00   11.89    0.00    0.00    0.00
  445- 445     1505.9552 (B1 )    0.00   22.35    0.00    0.00    0.00    0.00
  446- 446     1507.3756 (B3 )    0.00    0.00   13.89    0.00    0.00    0.00
  447- 447     1508.7265 (A  )    4.01    0.00    0.00   16.16    0.00    6.37
  448- 448     1509.1228 (B3 )    0.00    0.00   32.97    0.00    0.00    0.00
  449- 449     1509.1673 (B1 )    0.00    2.99    0.00    0.00    0.00    0.00
  450- 450     1509.2455 (B2 )    0.00    0.00    0.00    0.00    3.01    0.00
  451- 451     1525.2335 (B3 )    0.00    0.00   10.71    0.00    0.00    0.00
  452- 452     1525.9235 (B2 )    0.00    0.00    0.00    0.00    0.00    0.00
  453- 453     1526.4137 (B1 )    0.00    0.63    0.00    0.00    0.00    0.00
  454- 454     1527.4706 (A  )    6.75    0.00    0.00    0.48    0.00    3.54
  455- 455     1528.9970 (B3 )    0.00    0.00    5.50    0.00    0.00    0.00
  456- 456     1529.8382 (B1 )    0.00    0.14    0.00    0.00    0.00    0.00
  457- 457     2977.8330 (B1 )    0.00    0.67    0.00    0.00    0.00    0.00
  458- 458     2977.8517 (B3 )    0.00    0.00   10.94    0.00    0.00    0.00
  459- 459     2977.9353 (A  )  258.27    0.00    0.00  141.09    0.00  262.55
  460- 460     2978.0781 (B2 )    0.00    0.00    0.00    0.00   50.05    0.00
  461- 461     2988.6801 (B1 )    0.00    0.46    0.00    0.00    0.00    0.00
  462- 462     2988.7151 (A  )  154.77    0.00    0.00  154.75    0.00 1000.00
  463- 463     2988.7486 (B3 )    0.00    0.00    0.63    0.00    0.00    0.00
  464- 464     2988.7971 (B2 )    0.00    0.00    0.00    0.00    0.55    0.00
  465- 465     2992.6807 (A  )  269.52    0.00    0.00  448.00    0.00  279.50
  466- 466     2992.8097 (B2 )    0.00    0.00    0.00    0.00   12.06    0.00
  467- 467     2993.9878 (B1 )    0.00   21.02    0.00    0.00    0.00    0.00
  468- 468     2994.0099 (B3 )    0.00    0.00    0.40    0.00    0.00    0.00
  469- 469     3008.2948 (A  )  446.17    0.00    0.00  255.33    0.00  268.23
  470- 470     3008.3706 (B1 )    0.00    5.56    0.00    0.00    0.00    0.00
  471- 471     3008.6948 (B3 )    0.00    0.00    5.57    0.00    0.00    0.00
  472- 472     3008.7772 (B2 )    0.00    0.00    0.00    0.00   83.63    0.00
  473- 473     3019.7635 (B2 )    0.00    0.00    0.00    0.00   15.85    0.00
  474- 474     3019.8034 (A  )  663.21    0.00    0.00   59.55    0.00   60.55
  475- 475     3019.8809 (B3 )    0.00    0.00  205.32    0.00    0.00    0.00
  476- 476     3019.9570 (B1 )    0.00  120.59    0.00    0.00    0.00    0.00
  477- 477     3032.2440 (B1 )    0.00   66.74    0.00    0.00    0.00    0.00
  478- 478     3032.2502 (A  )  541.90    0.00    0.00    3.06    0.00    6.05
  479- 479     3032.8706 (B3 )    0.00    0.00  156.31    0.00    0.00    0.00
  480- 480     3032.8917 (B2 )    0.00    0.00    0.00    0.00    0.65    0.00
  481- 481     3039.4562 (A  )  438.56    0.00    0.00    3.12    0.00   84.73
  482- 482     3039.6186 (B1 )    0.00    0.96    0.00    0.00    0.00    0.00
  483- 483     3039.7154 (B2 )    0.00    0.00    0.00    0.00   25.23    0.00
  484- 484     3039.7357 (B3 )    0.00    0.00  147.55    0.00    0.00    0.00
  485- 485     3040.8436 (A  )    1.02    0.00    0.00   64.46    0.00   21.32
  486- 486     3040.8748 (B3 )    0.00    0.00   27.63    0.00    0.00    0.00
  487- 487     3040.9086 (B2 )    0.00    0.00    0.00    0.00   23.38    0.00
  488- 488     3041.1503 (B1 )    0.00  144.13    0.00    0.00    0.00    0.00
  489- 489     3043.4285 (B3 )    0.00    0.00   18.29    0.00    0.00    0.00
  490- 490     3043.4474 (B1 )    0.00   71.49    0.00    0.00    0.00    0.00
  491- 491     3043.6559 (B2 )    0.00    0.00    0.00    0.00    0.32    0.00
  492- 492     3043.7575 (A  )  106.30    0.00    0.00  276.77    0.00   79.66
  493- 493     3053.2525 (B3 )    0.00    0.00   13.70    0.00    0.00    0.00
  494- 494     3053.3354 (B1 )    0.00   21.47    0.00    0.00    0.00    0.00
  495- 495     3053.4604 (A  )   88.08    0.00    0.00   38.10    0.00  492.05
  496- 496     3053.4648 (B1 )    0.00   37.53    0.00    0.00    0.00    0.00
  497- 497     3053.6751 (B3 )    0.00    0.00   92.68    0.00    0.00    0.00
  498- 498     3053.6888 (B2 )    0.00    0.00    0.00    0.00   70.79    0.00
  499- 499     3053.8983 (B2 )    0.00    0.00    0.00    0.00    2.54    0.00
  500- 500     3053.9285 (A  )  695.99    0.00    0.00   77.19    0.00   21.50
  501- 501     3064.5064 (A  )  575.46    0.00    0.00   32.72    0.00   63.38
  502- 502     3064.6496 (B1 )    0.00    0.69    0.00    0.00    0.00    0.00
  503- 503     3064.7416 (B3 )    0.00    0.00   14.30    0.00    0.00    0.00
  504- 504     3064.8208 (B2 )    0.00    0.00    0.00    0.00    6.99    0.00
  505- 505     3080.5397 (B3 )    0.00    0.00  113.14    0.00    0.00    0.00
  506- 506     3080.6281 (A  )   16.68    0.00    0.00  116.13    0.00  161.27
  507- 507     3080.7310 (B2 )    0.00    0.00    0.00    0.00   70.72    0.00
  508- 508     3080.7714 (B1 )    0.00  126.63    0.00    0.00    0.00    0.00
  509- 509     3081.3045 (B2 )    0.00    0.00    0.00    0.00   12.70    0.00
  510- 510     3081.3151 (A  )  407.57    0.00    0.00   71.73    0.00    1.06
  511- 511     3081.3968 (B3 )    0.00    0.00    2.20    0.00    0.00    0.00
  512- 512     3081.4953 (B1 )    0.00   90.72    0.00    0.00    0.00    0.00
  513- 513     3098.8428 (A  )  253.98    0.00    0.00  103.12    0.00   67.72
  514- 514     3098.8887 (B1 )    0.00    5.73    0.00    0.00    0.00    0.00
  515- 515     3098.9139 (B3 )    0.00    0.00   16.32    0.00    0.00    0.00
  516- 516     3098.9527 (B2 )    0.00    0.00    0.00    0.00   77.26    0.00
  517- 517     3099.9334 (A  )    6.66    0.00    0.00  109.21    0.00    9.67
  518- 518     3099.9574 (B2 )    0.00    0.00    0.00    0.00   74.61    0.00
  519- 519     3100.8091 (B3 )    0.00    0.00   44.57    0.00    0.00    0.00
  520- 520     3100.9386 (B1 )    0.00   64.23    0.00    0.00    0.00    0.00
  521- 521     3141.4747 (A  )  106.45    0.00    0.00    0.50    0.00    6.64
  522- 522     3141.5029 (B1 )    0.00  142.89    0.00    0.00    0.00    0.00
  523- 523     3141.5126 (B3 )    0.00    0.00   59.08    0.00    0.00    0.00
  524- 524     3141.5204 (B2 )    0.00    0.00    0.00    0.00    0.01    0.00
  525- 525     3142.6717 (B3 )    0.00    0.00  125.14    0.00    0.00    0.00
  526- 526     3142.7158 (B1 )    0.00   11.61    0.00    0.00    0.00    0.00
  527- 527     3142.9787 (A  )  143.57    0.00    0.00  107.45    0.00   38.82
  528- 528     3142.9812 (B2 )    0.00    0.00    0.00    0.00   25.62    0.00
  529- 529     3372.6472 (B3 )    0.00    0.00   57.05    0.00    0.00    0.00
  530- 530     3378.2470 (A  )  200.36    0.00    0.00  614.18    0.00  215.79
  531- 531     3380.0160 (B1 )    0.00  135.99    0.00    0.00    0.00    0.00
  532- 532     3380.2257 (B2 )    0.00    0.00    0.00    0.00    2.57    0.00
  533- 533     3456.0150 (B1 )    0.00    6.74    0.00    0.00    0.00    0.00
  534- 534     3456.1398 (A  )  120.06    0.00    0.00   44.25    0.00  505.55
  535- 535     3465.0754 (B3 )    0.00    0.00  197.58    0.00    0.00    0.00
  536- 536     3466.5682 (B2 )    0.00    0.00    0.00    0.00   11.10    0.00
  537- 537     3471.3006 (B2 )    0.00    0.00    0.00    0.00   41.12    0.00
  538- 538     3471.3035 (A  )  405.56    0.00    0.00   17.12    0.00  210.45
  539- 539     3489.4638 (B3 )    0.00    0.00    4.54    0.00    0.00    0.00
  540- 540     3490.4209 (A  )  552.99    0.00    0.00  808.66    0.00    5.03
  541- 541     3491.2232 (B1 )    0.00  119.30    0.00    0.00    0.00    0.00
  542- 542     3491.5660 (B2 )    0.00    0.00    0.00    0.00   41.37    0.00
  543- 543     3558.8876 (B3 )    0.00    0.00  116.58    0.00    0.00    0.00
  544- 544     3559.0630 (B1 )    0.00   73.82    0.00    0.00    0.00    0.00
  545- 545     3597.9683 (B3 )    0.00    0.00    3.46    0.00    0.00    0.00
  546- 546     3598.8124 (A  )   43.87    0.00    0.00  359.82    0.00    0.17
  547- 547     3602.3090 (B1 )    0.00  275.41    0.00    0.00    0.00    0.00
  548- 548     3605.4814 (B2 )    0.00    0.00    0.00    0.00    0.09    0.00
  549- 549     3620.6328 (B3 )    0.00    0.00   49.93    0.00    0.00    0.00
  550- 550     3624.0314 (A  )   74.81    0.00    0.00  377.75    0.00   23.17
  551- 551     3625.2741 (B2 )    0.00    0.00    0.00    0.00   63.88    0.00
  552- 552     3626.0701 (B1 )    0.00  115.50    0.00    0.00    0.00    0.00

 <RAMAN><RAMAN><RAMAN><RAMAN><RAMAN><RAMAN><RAMAN><RAMAN><RAMAN><RAMAN><RAMAN>
 <RAMAN><RAMAN><RAMAN><RAMAN><RAMAN><RAMAN><RAMAN><RAMAN><RAMAN><RAMAN><RAMAN>


 ******************************************************************************
 * CALCULATION OF INFRARED ABSORBANCE / REFLECTANCE SPECTRA, REFRACTIVE INDEX *
 * AND DIELECTRIC FUNCTION BASED ON THE CLASSICAL DISPERSION RELATION [1].    *
 *                                                                            *
 * ABSORBANCE SPECTRA ARE AVERAGED OVER THE DIRECTIONS X, Y, Z. THEY REFER TO *
 * ISOTROPIC RESPONSE. REFLECTANCE SPECTRA, REFRACTIVE INDEX AND DIELECTRIC   *
 * FUNCTION ARE COMPUTED FOR  3 SPECIFIC DIRECTION(S):                        *
 *  X                                                                         *
 *  Y                                                                         *
 *  Z                                                                         *
 *                                                                            *
 * ALL THE CURVES HAVE BEEN COMPUTED WITH THE FOLLOWING PARAMETERS:           *
 * FREQUENCY RANGE :  [   0.00, 4026.07] CM**(-1)                             *
 * STEP SIZE     :   1.00 CM**(-1)    NUMBER OF POINTS  :   4028              *
 * DAMPING FACTOR:   8.00 CM**(-1)    ANGLE OF INCIDENCE:  10.00 DEGREES      *
 * DENSITY       :  1.442 G/CM**3                                             *
 *                                                                            *
 * OUTPUT WRITTEN IN FILE IRSPEC.DAT:                                         *
 * COLUMN  1: FREQ (CM**-1)                                                   *
 * COLUMN  2: WAVELEN (NM)                                                    *
 * COLUMN  3: ABSORB - RAW SPECTRUM WITH I(KM/MOL) AND LORENTZIAN PEAKS       *
 * COLUMN  4: ABSORB - CLASSICAL (CM**2/G)                                    *
 * COLUMN  5: ABSORB - SPHERICAL PARTICLES (CM**2/G) [2]                      *
 * COLUMN  6: ABSORB - CDE ELLIPSOIDAL PARTICLES (CM**2/G) [2]                *
 * COLUMN  7: REFLEC - CLASSICAL                                              *
 * COLUMN  7 IS REPEATED FOR EACH DIRECTION.                                  *
 *                                                                            *
 * BIBLIOGRAPHY FOR THE METHOD:                                               *
 * [1] J. Decius, R. Hexter, Molecular Vibrations in Crystals.                *
 *     1977, McGraw-Hill, New York.                                           *
 * [2] C.F. Bohren, D. Huffman, Absorption and Scattering of Light by Small   *
 *     Particles. 1983, Wiley-Interscience Publication, New York, p. 356.     *
 * BIBLIOGRAPHY FOR APPLICATIONS:                                             *
 * [3] A.M. Ferrari, L. Valenzano, A. Meyer, R. Orlando, R. Dovesi,           *
 *     Quantum-Mechanical ab Initio Simulation of the Raman and IR Spectra    *
 *     of Fe3Al2Si3O12 Almandine. J. Phys. Chem. A 113, 11289-11294 (2009).   *
 * [4] R. Dovesi, M. De La Pierre, A.M. Ferrari, F. Pascale, L. Maschio,      *
 *     C.M. Zicovich-Wilson, The IR vibrational properties of six members     *
 *     of the garnet family: A quantum mechanical ab initio study.            *
 *     Am. Miner. 96, 1787-1798 (2011).                                       *
 * [5] R. Demichelis, H. Suto, Y. Noel et al., The infrared spectrum of       *
 *     ortho-enstatite from reflectance experiments and first-principle       *
 *     simulations. Mon. Not. R. Astron. Soc. 420, 147-154 (2012).            *
 ******************************************************************************

 ******************************************************************************
 *                      CALCULATION OF THE RAMAN SPECTRA                      *
 *               OF POLYCRYSTALLINE POWDERS AND SINGLE CRYSTALS               *
 *                                                                            *
 * TRANSVERSE OPTICAL MODES HAVE BEEN USED.                                   *
 * ALL THE CURVES HAVE BEEN COMPUTED BY DESCRIBING EACH PEAK WITH A           *
 * PSEUDO-VOIGT FUNCTION PV:                                                  *
 *                          PV = ETA*LOR + (1-ETA)*GAU                        *
 *                                                                            *
 * NOTE THAT: ETA=1 GIVES THE PURE LORENTZIAN PEAK                            *
 *            ETA=0 GIVES THE PURE GAUSSIAN PEAK                              *
 *                                                                            *
 * THE FOLLOWING PARAMETERS HAVE BEEN USED:                                   *
 * FREQUENCY RANGE :  [   0.00, 4713.89] CM**(-1)                             *
 * STEP SIZE     :   1.00 CM**(-1)    NUMBER OF POINTS  :   4715              *
 * DAMPING FACTOR:   8.00 CM**(-1)    ETA FACTOR        :   1.00              *
 *                                                                            *
 * OUTPUT WRITTEN IN FILE RAMSPEC.DAT:                                        *
 *                                                                            *
 * COLUMN  1: FREQ (CM**-1)                                                   *
 * COLUMN  2: POLYCRYSTALLINE - total                                         *
 * COLUMN  3: POLYCRYSTALLINE - parallel polarisation                         *
 * COLUMN  4: POLYCRYSTALLINE - perpendicular polarisation                    *
 * COLUMNS  5-10: SINGLE CRYSTAL - xx, xy, xz, yy, yz, zz polarisations       *
 *                                                                            *
 ******************************************************************************

 NORMAL MODES NORMALIZED TO CLASSICAL AMPLITUDES (IN BOHR)

 FREQ(CM**-1)      0.00      0.00      0.00      0.00     21.22     25.38

 AT.   1 H  X    -0.0621    0.0276    0.0000    0.0000   -0.0434   -0.0173
            Y    -0.0702   -0.0000    0.0000    0.0276    0.0143   -0.0125
            Z     0.0177    0.0000   -0.0276    0.0000    0.0170    0.0660
 AT.   2 H  X     0.0621    0.0276    0.0000    0.0000   -0.0434    0.0173
            Y     0.0702   -0.0000   -0.0000    0.0276    0.0143    0.0125
            Z     0.0177   -0.0000   -0.0276   -0.0000   -0.0170    0.0660
 AT.   3 H  X    -0.0621    0.0276    0.0000    0.0000    0.0434   -0.0173
            Y     0.0702    0.0000    0.0000    0.0276    0.0143    0.0125
            Z    -0.0177   -0.0000   -0.0276    0.0000    0.0170   -0.0660
 AT.   4 H  X     0.0621    0.0276    0.0000    0.0000    0.0434    0.0173
            Y    -0.0702    0.0000   -0.0000    0.0276    0.0143   -0.0125
            Z    -0.0177    0.0000   -0.0276   -0.0000   -0.0170   -0.0660
 AT.   5 H  X    -0.0151    0.0276    0.0000    0.0000   -0.0108    0.0230
            Y    -0.0965   -0.0000    0.0000    0.0276   -0.0003   -0.0073
            Z     0.0352    0.0000   -0.0276   -0.0000   -0.0483    0.0534
 AT.   6 H  X     0.0151    0.0276   -0.0000    0.0000   -0.0108   -0.0230
            Y     0.0965   -0.0000   -0.0000    0.0276   -0.0003    0.0073
            Z     0.0352   -0.0000   -0.0276    0.0000    0.0483    0.0534
 AT.   7 H  X    -0.0151    0.0276   -0.0000   -0.0000    0.0108    0.0230
            Y     0.0965    0.0000    0.0000    0.0276   -0.0003    0.0073
            Z    -0.0352   -0.0000   -0.0276   -0.0000   -0.0483   -0.0534
 AT.   8 H  X     0.0151    0.0276    0.0000   -0.0000    0.0108   -0.0230
            Y    -0.0965    0.0000   -0.0000    0.0276   -0.0003   -0.0073
            Z    -0.0352    0.0000   -0.0276    0.0000    0.0483   -0.0534
 AT.   9 H  X    -0.0270    0.0276   -0.0000    0.0000   -0.0303    0.0250
            Y     0.0143   -0.0000   -0.0000    0.0276    0.0162    0.0051
            Z     0.0265    0.0000   -0.0276   -0.0000   -0.0103    0.0793
 AT.  10 H  X     0.0270    0.0276    0.0000    0.0000   -0.0303   -0.0250
            Y    -0.0143   -0.0000    0.0000    0.0276    0.0162   -0.0051
            Z     0.0265   -0.0000   -0.0276    0.0000    0.0103    0.0793
 AT.  11 H  X    -0.0270    0.0276    0.0000   -0.0000    0.0303    0.0250
            Y    -0.0143    0.0000   -0.0000    0.0276    0.0162   -0.0051
            Z    -0.0265   -0.0000   -0.0276   -0.0000   -0.0103   -0.0793
 AT.  12 H  X     0.0270    0.0276   -0.0000   -0.0000    0.0303   -0.0250
            Y     0.0143    0.0000    0.0000    0.0276    0.0162    0.0051
            Z    -0.0265    0.0000   -0.0276    0.0000    0.0103   -0.0793
 AT.  13 H  X    -0.0506    0.0276    0.0000    0.0000   -0.0419    0.0040
            Y    -0.0857   -0.0000    0.0000    0.0276   -0.0067   -0.0093
            Z     0.0178   -0.0000   -0.0276    0.0000   -0.0086    0.0955
 AT.  14 H  X     0.0506    0.0276   -0.0000    0.0000   -0.0419   -0.0040
            Y     0.0857   -0.0000   -0.0000    0.0276   -0.0067    0.0093
            Z     0.0178    0.0000   -0.0276   -0.0000    0.0086    0.0955
 AT.  15 H  X    -0.0506    0.0276   -0.0000   -0.0000    0.0419    0.0040
            Y     0.0857    0.0000    0.0000    0.0276   -0.0067    0.0093
            Z    -0.0178    0.0000   -0.0276    0.0000   -0.0086   -0.0955
 AT.  16 H  X     0.0506    0.0276    0.0000   -0.0000    0.0419   -0.0040
            Y    -0.0857    0.0000   -0.0000    0.0276   -0.0067   -0.0093
            Z    -0.0178   -0.0000   -0.0276   -0.0000    0.0086   -0.0955
 AT.  17 H  X    -0.0419    0.0276   -0.0000    0.0000   -0.0216   -0.0095
            Y    -0.0644   -0.0000    0.0000    0.0276    0.0050   -0.0086
            Z    -0.0009   -0.0000   -0.0276   -0.0000   -0.0114    0.0883
 AT.  18 H  X     0.0419    0.0276    0.0000    0.0000   -0.0216    0.0095
            Y     0.0644   -0.0000   -0.0000    0.0276    0.0050    0.0086
            Z    -0.0009    0.0000   -0.0276    0.0000    0.0114    0.0883
 AT.  19 H  X    -0.0419    0.0276    0.0000   -0.0000    0.0216   -0.0095
            Y     0.0644    0.0000    0.0000    0.0276    0.0050    0.0086
            Z     0.0009    0.0000   -0.0276   -0.0000   -0.0114   -0.0883
 AT.  20 H  X     0.0419    0.0276   -0.0000   -0.0000    0.0216    0.0095
            Y    -0.0644    0.0000   -0.0000    0.0276    0.0050   -0.0086
            Z     0.0009   -0.0000   -0.0276    0.0000    0.0114   -0.0883
 AT.  21 H  X    -0.0448    0.0276    0.0000    0.0000   -0.0268    0.0072
            Y    -0.0747   -0.0000    0.0000    0.0276    0.0226   -0.0046
            Z     0.0066    0.0000   -0.0276   -0.0000    0.0006    0.0652
 AT.  22 H  X     0.0448    0.0276   -0.0000    0.0000   -0.0268   -0.0072
            Y     0.0747   -0.0000   -0.0000    0.0276    0.0226    0.0046
            Z     0.0066   -0.0000   -0.0276    0.0000   -0.0006    0.0652
 AT.  23 H  X    -0.0448    0.0276   -0.0000   -0.0000    0.0268    0.0072
            Y     0.0747    0.0000    0.0000    0.0276    0.0226    0.0046
            Z    -0.0066   -0.0000   -0.0276   -0.0000    0.0006   -0.0652
 AT.  24 H  X     0.0448    0.0276    0.0000   -0.0000    0.0268   -0.0072
            Y    -0.0747    0.0000   -0.0000    0.0276    0.0226   -0.0046
            Z    -0.0066    0.0000   -0.0276    0.0000   -0.0006   -0.0652
 AT.  25 H  X    -0.0411    0.0276    0.0000    0.0000   -0.0299    0.0190
            Y    -0.0986   -0.0000    0.0000    0.0276   -0.0176   -0.0196
            Z     0.0022    0.0000   -0.0276   -0.0000   -0.0201    0.0813
 AT.  26 H  X     0.0411    0.0276   -0.0000    0.0000   -0.0299   -0.0190
            Y     0.0986   -0.0000   -0.0000    0.0276   -0.0176    0.0196
            Z     0.0022   -0.0000   -0.0276    0.0000    0.0201    0.0813
 AT.  27 H  X    -0.0411    0.0276   -0.0000   -0.0000    0.0299    0.0190
            Y     0.0986    0.0000    0.0000    0.0276   -0.0176    0.0196
            Z    -0.0022   -0.0000   -0.0276   -0.0000   -0.0201   -0.0813
 AT.  28 H  X     0.0411    0.0276    0.0000   -0.0000    0.0299   -0.0190
            Y    -0.0986    0.0000   -0.0000    0.0276   -0.0176   -0.0196
            Z    -0.0022    0.0000   -0.0276    0.0000    0.0201   -0.0813
 AT.  29 H  X    -0.0550    0.0276    0.0000    0.0000   -0.0369    0.0249
            Y    -0.0630   -0.0000    0.0000    0.0276   -0.0209   -0.0049
            Z     0.0149    0.0000   -0.0276   -0.0000   -0.0179    0.0805
 AT.  30 H  X     0.0550    0.0276   -0.0000    0.0000   -0.0369   -0.0249
            Y     0.0630   -0.0000   -0.0000    0.0276   -0.0209    0.0049
            Z     0.0149   -0.0000   -0.0276    0.0000    0.0179    0.0805
 AT.  31 H  X    -0.0550    0.0276   -0.0000   -0.0000    0.0369    0.0249
            Y     0.0630    0.0000    0.0000    0.0276   -0.0209    0.0049
            Z    -0.0149   -0.0000   -0.0276   -0.0000   -0.0179   -0.0805
 AT.  32 H  X     0.0550    0.0276    0.0000   -0.0000    0.0369   -0.0249
            Y    -0.0630    0.0000   -0.0000    0.0276   -0.0209   -0.0049
            Z    -0.0149    0.0000   -0.0276    0.0000    0.0179   -0.0805
 AT.  33 H  X    -0.1170    0.0276    0.0000   -0.0000   -0.0570    0.0225
            Y    -0.0295    0.0000   -0.0000    0.0276   -0.0104   -0.0033
            Z     0.0185   -0.0000   -0.0276    0.0000    0.0075    0.0719
 AT.  34 H  X     0.1170    0.0276   -0.0000   -0.0000   -0.0570   -0.0225
            Y     0.0295    0.0000    0.0000    0.0276   -0.0104    0.0033
            Z     0.0185    0.0000   -0.0276   -0.0000   -0.0075    0.0719
 AT.  35 H  X    -0.1170    0.0276   -0.0000    0.0000    0.0570    0.0225
            Y     0.0295   -0.0000   -0.0000    0.0276   -0.0104    0.0033
            Z    -0.0185    0.0000   -0.0276    0.0000    0.0075   -0.0719
 AT.  36 H  X     0.1170    0.0276    0.0000    0.0000    0.0570   -0.0225
            Y    -0.0295   -0.0000    0.0000    0.0276   -0.0104   -0.0033
            Z    -0.0185   -0.0000   -0.0276   -0.0000   -0.0075   -0.0719
 AT.  37 H  X    -0.2051    0.0276    0.0000   -0.0000   -0.0789    0.0213
            Y    -0.0638    0.0000   -0.0000    0.0276   -0.0496    0.0138
            Z    -0.0664    0.0000   -0.0276    0.0000    0.0276    0.0560
 AT.  38 H  X     0.2051    0.0276   -0.0000   -0.0000   -0.0789   -0.0213
            Y     0.0638    0.0000    0.0000    0.0276   -0.0496   -0.0138
            Z    -0.0664   -0.0000   -0.0276   -0.0000   -0.0276    0.0560
 AT.  39 H  X    -0.2051    0.0276   -0.0000    0.0000    0.0789    0.0213
            Y     0.0638   -0.0000   -0.0000    0.0276   -0.0496   -0.0138
            Z     0.0664   -0.0000   -0.0276    0.0000    0.0276   -0.0560
 AT.  40 H  X     0.2051    0.0276    0.0000    0.0000    0.0789   -0.0213
            Y    -0.0638   -0.0000    0.0000    0.0276   -0.0496    0.0138
            Z     0.0664    0.0000   -0.0276   -0.0000   -0.0276   -0.0560
 AT.  41 H  X    -0.1660    0.0276    0.0000   -0.0000   -0.0643    0.0158
            Y    -0.0642   -0.0000    0.0000    0.0276   -0.0200   -0.0072
            Z    -0.0525    0.0000   -0.0276    0.0000    0.0422    0.0479
 AT.  42 H  X     0.1660    0.0276   -0.0000   -0.0000   -0.0643   -0.0158
            Y     0.0642   -0.0000   -0.0000    0.0276   -0.0200    0.0072
            Z    -0.0525   -0.0000   -0.0276   -0.0000   -0.0422    0.0479
 AT.  43 H  X    -0.1660    0.0276   -0.0000    0.0000    0.0643    0.0158
            Y     0.0642    0.0000    0.0000    0.0276   -0.0200    0.0072
            Z     0.0525   -0.0000   -0.0276    0.0000    0.0422   -0.0479
 AT.  44 H  X     0.1660    0.0276    0.0000    0.0000    0.0643   -0.0158
            Y    -0.0642    0.0000   -0.0000    0.0276   -0.0200   -0.0072
            Z     0.0525    0.0000   -0.0276   -0.0000   -0.0422   -0.0479
 AT.  45 H  X    -0.1676    0.0276    0.0000   -0.0000   -0.0653    0.0163
            Y    -0.1144    0.0000    0.0000    0.0276   -0.0321   -0.0081
            Z    -0.1065    0.0000   -0.0276    0.0000    0.0223    0.0536
 AT.  46 H  X     0.1676    0.0276   -0.0000   -0.0000   -0.0653   -0.0163
            Y     0.1144    0.0000   -0.0000    0.0276   -0.0321    0.0081
            Z    -0.1065   -0.0000   -0.0276   -0.0000   -0.0223    0.0536
 AT.  47 H  X    -0.1676    0.0276   -0.0000    0.0000    0.0653    0.0163
            Y     0.1144   -0.0000    0.0000    0.0276   -0.0321    0.0081
            Z     0.1065   -0.0000   -0.0276    0.0000    0.0223   -0.0536
 AT.  48 H  X     0.1676    0.0276    0.0000    0.0000    0.0653   -0.0163
            Y    -0.1144   -0.0000   -0.0000    0.0276   -0.0321   -0.0081
            Z     0.1065    0.0000   -0.0276   -0.0000   -0.0223   -0.0536
 AT.  49 H  X     0.0309    0.0276    0.0000   -0.0000    0.0331   -0.0059
            Y    -0.0861    0.0000   -0.0000    0.0276   -0.0002   -0.0169
            Z    -0.0183    0.0000   -0.0276    0.0000    0.0998   -0.0029
 AT.  50 H  X    -0.0309    0.0276   -0.0000   -0.0000    0.0331    0.0059
            Y     0.0861    0.0000    0.0000    0.0276   -0.0002    0.0169
            Z    -0.0183   -0.0000   -0.0276   -0.0000   -0.0998   -0.0029
 AT.  51 H  X     0.0309    0.0276   -0.0000    0.0000   -0.0331   -0.0059
            Y     0.0861   -0.0000   -0.0000    0.0276   -0.0002    0.0169
            Z     0.0183   -0.0000   -0.0276    0.0000    0.0998    0.0029
 AT.  52 H  X    -0.0309    0.0276    0.0000    0.0000   -0.0331    0.0059
            Y    -0.0861   -0.0000    0.0000    0.0276   -0.0002   -0.0169
            Z     0.0183    0.0000   -0.0276   -0.0000   -0.0998    0.0029
 AT.  53 H  X    -0.1592    0.0276    0.0000   -0.0000   -0.0044   -0.0105
            Y    -0.0562   -0.0000    0.0000    0.0276   -0.0271    0.0145
            Z    -0.0473    0.0000   -0.0276    0.0000    0.0748    0.0200
 AT.  54 H  X     0.1592    0.0276   -0.0000   -0.0000   -0.0044    0.0105
            Y     0.0562   -0.0000   -0.0000    0.0276   -0.0271   -0.0145
            Z    -0.0473   -0.0000   -0.0276   -0.0000   -0.0748    0.0200
 AT.  55 H  X    -0.1592    0.0276   -0.0000    0.0000    0.0044   -0.0105
            Y     0.0562    0.0000    0.0000    0.0276   -0.0271   -0.0145
            Z     0.0473   -0.0000   -0.0276    0.0000    0.0748   -0.0200
 AT.  56 H  X     0.1592    0.0276    0.0000    0.0000    0.0044    0.0105
            Y    -0.0562    0.0000   -0.0000    0.0276   -0.0271    0.0145
            Z     0.0473    0.0000   -0.0276   -0.0000   -0.0748   -0.0200
 AT.  57 H  X    -0.1303    0.0276    0.0000   -0.0000   -0.0420    0.0006
            Y    -0.0717   -0.0000    0.0000    0.0276    0.0055   -0.0016
            Z    -0.0480   -0.0000   -0.0276    0.0000    0.0457    0.0496
 AT.  58 H  X     0.1303    0.0276   -0.0000   -0.0000   -0.0420   -0.0006
            Y     0.0717   -0.0000   -0.0000    0.0276    0.0055    0.0016
            Z    -0.0480    0.0000   -0.0276   -0.0000   -0.0457    0.0496
 AT.  59 H  X    -0.1303    0.0276   -0.0000    0.0000    0.0420    0.0006
            Y     0.0717    0.0000    0.0000    0.0276    0.0055    0.0016
            Z     0.0480    0.0000   -0.0276    0.0000    0.0457   -0.0496
 AT.  60 H  X     0.1303    0.0276    0.0000    0.0000    0.0420   -0.0006
            Y    -0.0717    0.0000   -0.0000    0.0276    0.0055   -0.0016
            Z     0.0480   -0.0000   -0.0276   -0.0000   -0.0457   -0.0496
 AT.  61 H  X    -0.0467    0.0276    0.0000   -0.0000   -0.0036   -0.0123
            Y    -0.1388    0.0000   -0.0000    0.0276   -0.0139   -0.0048
            Z    -0.0371    0.0000   -0.0276    0.0000    0.0793    0.0176
 AT.  62 H  X     0.0467    0.0276   -0.0000   -0.0000   -0.0036    0.0123
            Y     0.1388    0.0000    0.0000    0.0276   -0.0139    0.0048
            Z    -0.0371   -0.0000   -0.0276   -0.0000   -0.0793    0.0176
 AT.  63 H  X    -0.0467    0.0276   -0.0000    0.0000    0.0036   -0.0123
            Y     0.1388   -0.0000   -0.0000    0.0276   -0.0139    0.0048
            Z     0.0371   -0.0000   -0.0276    0.0000    0.0793   -0.0176
 AT.  64 H  X     0.0467    0.0276    0.0000    0.0000    0.0036    0.0123
            Y    -0.1388   -0.0000    0.0000    0.0276   -0.0139   -0.0048
            Z     0.0371    0.0000   -0.0276   -0.0000   -0.0793   -0.0176
 AT.  65 H  X    -0.0208    0.0276    0.0000   -0.0000    0.0150   -0.0186
            Y    -0.1215    0.0000    0.0000    0.0276   -0.0214    0.0034
            Z    -0.0431    0.0000   -0.0276    0.0000    0.0885    0.0114
 AT.  66 H  X     0.0208    0.0276   -0.0000   -0.0000    0.0150    0.0186
            Y     0.1215    0.0000   -0.0000    0.0276   -0.0214   -0.0034
            Z    -0.0431   -0.0000   -0.0276   -0.0000   -0.0885    0.0114
 AT.  67 H  X    -0.0208    0.0276   -0.0000    0.0000   -0.0150   -0.0186
            Y     0.1215   -0.0000    0.0000    0.0276   -0.0214   -0.0034
            Z     0.0431   -0.0000   -0.0276    0.0000    0.0885   -0.0114
 AT.  68 H  X     0.0208    0.0276    0.0000    0.0000   -0.0150    0.0186
            Y    -0.1215   -0.0000   -0.0000    0.0276   -0.0214    0.0034
            Z     0.0431    0.0000   -0.0276   -0.0000   -0.0885   -0.0114
 AT.  69 H  X    -0.0720    0.0276    0.0000   -0.0000    0.0021   -0.0141
            Y    -0.0303   -0.0000    0.0000    0.0276    0.0122   -0.0017
            Z    -0.0713   -0.0000   -0.0276    0.0000    0.0926    0.0151
 AT.  70 H  X     0.0720    0.0276   -0.0000   -0.0000    0.0021    0.0141
            Y     0.0303   -0.0000   -0.0000    0.0276    0.0122    0.0017
            Z    -0.0713    0.0000   -0.0276   -0.0000   -0.0926    0.0151
 AT.  71 H  X    -0.0720    0.0276   -0.0000    0.0000   -0.0021   -0.0141
            Y     0.0303    0.0000    0.0000    0.0276    0.0122    0.0017
            Z     0.0713    0.0000   -0.0276    0.0000    0.0926   -0.0151
 AT.  72 H  X     0.0720    0.0276    0.0000    0.0000   -0.0021    0.0141
            Y    -0.0303    0.0000   -0.0000    0.0276    0.0122   -0.0017
            Z     0.0713   -0.0000   -0.0276   -0.0000   -0.0926   -0.0151
 AT.  73 H  X    -0.1155    0.0276    0.0000   -0.0000   -0.0174   -0.0102
            Y    -0.0951   -0.0000    0.0000    0.0276   -0.0236    0.0054
            Z     0.0159    0.0000   -0.0276    0.0000    0.0617    0.0222
 AT.  74 H  X     0.1155    0.0276   -0.0000   -0.0000   -0.0174    0.0102
            Y     0.0951   -0.0000   -0.0000    0.0276   -0.0236   -0.0054
            Z     0.0159   -0.0000   -0.0276   -0.0000   -0.0617    0.0222
 AT.  75 H  X    -0.1155    0.0276   -0.0000    0.0000    0.0174   -0.0102
            Y     0.0951    0.0000    0.0000    0.0276   -0.0236   -0.0054
            Z    -0.0159   -0.0000   -0.0276    0.0000    0.0617   -0.0222
 AT.  76 H  X     0.1155    0.0276    0.0000    0.0000    0.0174    0.0102
            Y    -0.0951    0.0000   -0.0000    0.0276   -0.0236    0.0054
            Z    -0.0159    0.0000   -0.0276   -0.0000   -0.0617   -0.0222
 AT.  77 H  X    -0.1365    0.0276    0.0000   -0.0000   -0.0420   -0.0041
            Y    -0.0743   -0.0000    0.0000    0.0276   -0.0136    0.0050
            Z    -0.0255    0.0000   -0.0276    0.0000    0.0383    0.0410
 AT.  78 H  X     0.1365    0.0276   -0.0000   -0.0000   -0.0420    0.0041
            Y     0.0743   -0.0000   -0.0000    0.0276   -0.0136   -0.0050
            Z    -0.0255   -0.0000   -0.0276   -0.0000   -0.0383    0.0410
 AT.  79 H  X    -0.1365    0.0276   -0.0000    0.0000    0.0420   -0.0041
            Y     0.0743    0.0000    0.0000    0.0276   -0.0136   -0.0050
            Z     0.0255   -0.0000   -0.0276    0.0000    0.0383   -0.0410
 AT.  80 H  X     0.1365    0.0276    0.0000    0.0000    0.0420    0.0041
            Y    -0.0743    0.0000   -0.0000    0.0276   -0.0136    0.0050
            Z     0.0255    0.0000   -0.0276   -0.0000   -0.0383   -0.0410
 AT.  81 H  X    -0.0822    0.0276   -0.0000   -0.0000   -0.0522   -0.0078
            Y    -0.0590   -0.0000    0.0000    0.0276    0.0303   -0.0136
            Z    -0.0661   -0.0000   -0.0276    0.0000    0.0596    0.0376
 AT.  82 H  X     0.0822    0.0276    0.0000   -0.0000   -0.0522    0.0078
            Y     0.0590   -0.0000   -0.0000    0.0276    0.0303    0.0136
            Z    -0.0661    0.0000   -0.0276   -0.0000   -0.0596    0.0376
 AT.  83 H  X    -0.0822    0.0276    0.0000    0.0000    0.0522   -0.0078
            Y     0.0590    0.0000    0.0000    0.0276    0.0303    0.0136
            Z     0.0661    0.0000   -0.0276    0.0000    0.0596   -0.0376
 AT.  84 H  X     0.0822    0.0276   -0.0000    0.0000    0.0522    0.0078
            Y    -0.0590    0.0000   -0.0000    0.0276    0.0303   -0.0136
            Z     0.0661   -0.0000   -0.0276   -0.0000   -0.0596   -0.0376
 AT.  85 H  X     0.0243    0.0276   -0.0000   -0.0000   -0.0938    0.0201
            Y    -0.0348   -0.0000    0.0000    0.0276    0.0203   -0.0173
            Z    -0.0067    0.0000   -0.0276    0.0000    0.0582    0.0324
 AT.  86 H  X    -0.0243    0.0276    0.0000   -0.0000   -0.0938   -0.0201
            Y     0.0348   -0.0000   -0.0000    0.0276    0.0203    0.0173
            Z    -0.0067   -0.0000   -0.0276   -0.0000   -0.0582    0.0324
 AT.  87 H  X     0.0243    0.0276    0.0000    0.0000    0.0938    0.0201
            Y     0.0348    0.0000    0.0000    0.0276    0.0203    0.0173
            Z     0.0067   -0.0000   -0.0276    0.0000    0.0582   -0.0324
 AT.  88 H  X    -0.0243    0.0276   -0.0000    0.0000    0.0938   -0.0201
            Y    -0.0348    0.0000   -0.0000    0.0276    0.0203   -0.0173
            Z     0.0067    0.0000   -0.0276   -0.0000   -0.0582   -0.0324
 AT.  89 H  X    -0.0159    0.0276   -0.0000   -0.0000   -0.0692    0.0013
            Y    -0.0719   -0.0000    0.0000    0.0276    0.0478   -0.0370
            Z     0.0131    0.0000   -0.0276    0.0000    0.0348    0.0458
 AT.  90 H  X     0.0159    0.0276    0.0000   -0.0000   -0.0692   -0.0013
            Y     0.0719   -0.0000   -0.0000    0.0276    0.0478    0.0370
            Z     0.0131   -0.0000   -0.0276   -0.0000   -0.0348    0.0458
 AT.  91 H  X    -0.0159    0.0276    0.0000    0.0000    0.0692    0.0013
            Y     0.0719    0.0000    0.0000    0.0276    0.0478    0.0370
            Z    -0.0131   -0.0000   -0.0276    0.0000    0.0348   -0.0458
 AT.  92 H  X     0.0159    0.0276   -0.0000    0.0000    0.0692   -0.0013
            Y    -0.0719    0.0000   -0.0000    0.0276    0.0478   -0.0370
            Z    -0.0131    0.0000   -0.0276   -0.0000   -0.0348   -0.0458
 AT.  93 H  X    -0.0326    0.0276   -0.0000   -0.0000   -0.0607   -0.0052
            Y    -0.0092    0.0000    0.0000    0.0276    0.0082   -0.0085
            Z    -0.0477    0.0000   -0.0276    0.0000    0.0510    0.0376
 AT.  94 H  X     0.0326    0.0276    0.0000   -0.0000   -0.0607    0.0052
            Y     0.0092    0.0000   -0.0000    0.0276    0.0082    0.0085
            Z    -0.0477   -0.0000   -0.0276   -0.0000   -0.0510    0.0376
 AT.  95 H  X    -0.0326    0.0276    0.0000    0.0000    0.0607   -0.0052
            Y     0.0092   -0.0000    0.0000    0.0276    0.0082    0.0085
            Z     0.0477   -0.0000   -0.0276    0.0000    0.0510   -0.0376
 AT.  96 H  X     0.0326    0.0276   -0.0000    0.0000    0.0607    0.0052
            Y    -0.0092   -0.0000   -0.0000    0.0276    0.0082   -0.0085
            Z     0.0477    0.0000   -0.0276   -0.0000   -0.0510   -0.0376
 AT.  97 C  X    -0.0478    0.0276    0.0000    0.0000   -0.0341   -0.0019
            Y    -0.0743   -0.0000    0.0000    0.0276    0.0053   -0.0087
            Z     0.0132   -0.0000   -0.0276    0.0000   -0.0050    0.0849
 AT.  98 C  X     0.0478    0.0276   -0.0000    0.0000   -0.0341    0.0019
            Y     0.0743   -0.0000   -0.0000    0.0276    0.0053    0.0087
            Z     0.0132    0.0000   -0.0276   -0.0000    0.0050    0.0849
 AT.  99 C  X    -0.0478    0.0276   -0.0000   -0.0000    0.0341   -0.0019
            Y     0.0743    0.0000    0.0000    0.0276    0.0053    0.0087
            Z    -0.0132    0.0000   -0.0276    0.0000   -0.0050   -0.0849
 AT. 100 C  X     0.0478    0.0276    0.0000   -0.0000    0.0341    0.0019
            Y    -0.0743    0.0000   -0.0000    0.0276    0.0053   -0.0087
            Z    -0.0132   -0.0000   -0.0276   -0.0000    0.0050   -0.0849
 AT. 101 C  X    -0.0459    0.0276    0.0000    0.0000   -0.0344    0.0105
            Y    -0.0806   -0.0000    0.0000    0.0276    0.0090   -0.0081
            Z     0.0080    0.0000   -0.0276   -0.0000   -0.0028    0.0749
 AT. 102 C  X     0.0459    0.0276   -0.0000    0.0000   -0.0344   -0.0105
            Y     0.0806   -0.0000   -0.0000    0.0276    0.0090    0.0081
            Z     0.0080   -0.0000   -0.0276    0.0000    0.0028    0.0749
 AT. 103 C  X    -0.0459    0.0276   -0.0000   -0.0000    0.0344    0.0105
            Y     0.0806    0.0000    0.0000    0.0276    0.0090    0.0081
            Z    -0.0080   -0.0000   -0.0276   -0.0000   -0.0028   -0.0749
 AT. 104 C  X     0.0459    0.0276    0.0000   -0.0000    0.0344   -0.0105
            Y    -0.0806    0.0000   -0.0000    0.0276    0.0090   -0.0081
            Z    -0.0080    0.0000   -0.0276    0.0000    0.0028   -0.0749
 AT. 105 C  X    -0.0370    0.0276    0.0000    0.0000   -0.0270    0.0202
            Y    -0.0848   -0.0000    0.0000    0.0276   -0.0049   -0.0117
            Z     0.0131    0.0000   -0.0276   -0.0000   -0.0162    0.0787
 AT. 106 C  X     0.0370    0.0276   -0.0000    0.0000   -0.0270   -0.0202
            Y     0.0848   -0.0000   -0.0000    0.0276   -0.0049    0.0117
            Z     0.0131   -0.0000   -0.0276    0.0000    0.0162    0.0787
 AT. 107 C  X    -0.0370    0.0276   -0.0000   -0.0000    0.0270    0.0202
            Y     0.0848    0.0000    0.0000    0.0276   -0.0049    0.0117
            Z    -0.0131   -0.0000   -0.0276   -0.0000   -0.0162   -0.0787
 AT. 108 C  X     0.0370    0.0276    0.0000   -0.0000    0.0270   -0.0202
            Y    -0.0848    0.0000   -0.0000    0.0276   -0.0049   -0.0117
            Z    -0.0131    0.0000   -0.0276    0.0000    0.0162   -0.0787
 AT. 109 C  X    -0.0528    0.0276    0.0000    0.0000   -0.0361    0.0237
            Y    -0.0601   -0.0000    0.0000    0.0276   -0.0104   -0.0069
            Z     0.0183    0.0000   -0.0276   -0.0000   -0.0118    0.0778
 AT. 110 C  X     0.0528    0.0276   -0.0000    0.0000   -0.0361   -0.0237
            Y     0.0601   -0.0000   -0.0000    0.0276   -0.0104    0.0069
            Z     0.0183   -0.0000   -0.0276    0.0000    0.0118    0.0778
 AT. 111 C  X    -0.0528    0.0276   -0.0000   -0.0000    0.0361    0.0237
            Y     0.0601    0.0000    0.0000    0.0276   -0.0104    0.0069
            Z    -0.0183   -0.0000   -0.0276   -0.0000   -0.0118   -0.0778
 AT. 112 C  X     0.0528    0.0276    0.0000   -0.0000    0.0361   -0.0237
            Y    -0.0601    0.0000   -0.0000    0.0276   -0.0104   -0.0069
            Z    -0.0183    0.0000   -0.0276    0.0000    0.0118   -0.0778
 AT. 113 C  X    -0.0852    0.0276    0.0000    0.0000   -0.0519    0.0214
            Y    -0.0585   -0.0000    0.0000    0.0276   -0.0106   -0.0065
            Z    -0.0019    0.0000   -0.0276    0.0000    0.0020    0.0742
 AT. 114 C  X     0.0852    0.0276   -0.0000    0.0000   -0.0519   -0.0214
            Y     0.0585   -0.0000   -0.0000    0.0276   -0.0106    0.0065
            Z    -0.0019   -0.0000   -0.0276   -0.0000   -0.0020    0.0742
 AT. 115 C  X    -0.0852    0.0276   -0.0000   -0.0000    0.0519    0.0214
            Y     0.0585    0.0000    0.0000    0.0276   -0.0106    0.0065
            Z     0.0019   -0.0000   -0.0276    0.0000    0.0020   -0.0742
 AT. 116 C  X     0.0852    0.0276    0.0000   -0.0000    0.0519   -0.0214
            Y    -0.0585    0.0000   -0.0000    0.0276   -0.0106   -0.0065
            Z     0.0019    0.0000   -0.0276   -0.0000   -0.0020   -0.0742
 AT. 117 C  X    -0.1644    0.0276    0.0000   -0.0000   -0.0666    0.0180
            Y    -0.0811    0.0000    0.0000    0.0276   -0.0320   -0.0023
            Z    -0.0711    0.0000   -0.0276    0.0000    0.0244    0.0569
 AT. 118 C  X     0.1644    0.0276   -0.0000   -0.0000   -0.0666   -0.0180
            Y     0.0811    0.0000   -0.0000    0.0276   -0.0320    0.0023
            Z    -0.0711   -0.0000   -0.0276   -0.0000   -0.0244    0.0569
 AT. 119 C  X    -0.1644    0.0276   -0.0000    0.0000    0.0666    0.0180
            Y     0.0811   -0.0000    0.0000    0.0276   -0.0320    0.0023
            Z     0.0711   -0.0000   -0.0276    0.0000    0.0244   -0.0569
 AT. 120 C  X     0.1644    0.0276    0.0000    0.0000    0.0666   -0.0180
            Y    -0.0811   -0.0000   -0.0000    0.0276   -0.0320   -0.0023
            Z     0.0711    0.0000   -0.0276   -0.0000   -0.0244   -0.0569
 AT. 121 C  X    -0.0312    0.0276    0.0000   -0.0000    0.0054   -0.0151
            Y    -0.1043    0.0000    0.0000    0.0276   -0.0063   -0.0026
            Z    -0.0455    0.0000   -0.0276    0.0000    0.0852    0.0121
 AT. 122 C  X     0.0312    0.0276   -0.0000   -0.0000    0.0054    0.0151
            Y     0.1043    0.0000   -0.0000    0.0276   -0.0063    0.0026
            Z    -0.0455   -0.0000   -0.0276   -0.0000   -0.0852    0.0121
 AT. 123 C  X    -0.0312    0.0276   -0.0000    0.0000   -0.0054   -0.0151
            Y     0.1043   -0.0000    0.0000    0.0276   -0.0063    0.0026
            Z     0.0455   -0.0000   -0.0276    0.0000    0.0852   -0.0121
 AT. 124 C  X     0.0312    0.0276    0.0000    0.0000   -0.0054    0.0151
            Y    -0.1043   -0.0000   -0.0000    0.0276   -0.0063   -0.0026
            Z     0.0455    0.0000   -0.0276   -0.0000   -0.0852   -0.0121
 AT. 125 C  X    -0.0766    0.0276    0.0000   -0.0000   -0.0090   -0.0126
            Y    -0.0666   -0.0000    0.0000    0.0276    0.0046   -0.0022
            Z    -0.0480    0.0000   -0.0276    0.0000    0.0819    0.0179
 AT. 126 C  X     0.0766    0.0276   -0.0000   -0.0000   -0.0090    0.0126
            Y     0.0666   -0.0000   -0.0000    0.0276    0.0046    0.0022
            Z    -0.0480   -0.0000   -0.0276   -0.0000   -0.0819    0.0179
 AT. 127 C  X    -0.0766    0.0276   -0.0000    0.0000    0.0090   -0.0126
            Y     0.0666    0.0000    0.0000    0.0276    0.0046    0.0022
            Z     0.0480   -0.0000   -0.0276    0.0000    0.0819   -0.0179
 AT. 128 C  X     0.0766    0.0276    0.0000    0.0000    0.0090    0.0126
            Y    -0.0666    0.0000   -0.0000    0.0276    0.0046   -0.0022
            Z     0.0480    0.0000   -0.0276   -0.0000   -0.0819   -0.0179
 AT. 129 C  X    -0.1227    0.0276    0.0000   -0.0000   -0.0157   -0.0097
            Y    -0.0760   -0.0000    0.0000    0.0276   -0.0151    0.0052
            Z    -0.0193    0.0000   -0.0276    0.0000    0.0666    0.0238
 AT. 130 C  X     0.1227    0.0276   -0.0000   -0.0000   -0.0157    0.0097
            Y     0.0760   -0.0000   -0.0000    0.0276   -0.0151   -0.0052
            Z    -0.0193   -0.0000   -0.0276   -0.0000   -0.0666    0.0238
 AT. 131 C  X    -0.1227    0.0276   -0.0000    0.0000    0.0157   -0.0097
            Y     0.0760    0.0000    0.0000    0.0276   -0.0151   -0.0052
            Z     0.0193   -0.0000   -0.0276    0.0000    0.0666   -0.0238
 AT. 132 C  X     0.1227    0.0276    0.0000    0.0000    0.0157    0.0097
            Y    -0.0760    0.0000   -0.0000    0.0276   -0.0151    0.0052
            Z     0.0193    0.0000   -0.0276   -0.0000   -0.0666   -0.0238
 AT. 133 C  X    -0.1283    0.0276    0.0000   -0.0000   -0.0332   -0.0075
            Y    -0.0697   -0.0000    0.0000    0.0276   -0.0035    0.0010
            Z    -0.0354    0.0000   -0.0276    0.0000    0.0538    0.0359
 AT. 134 C  X     0.1283    0.0276   -0.0000   -0.0000   -0.0332    0.0075
            Y     0.0697   -0.0000   -0.0000    0.0276   -0.0035   -0.0010
            Z    -0.0354   -0.0000   -0.0276   -0.0000   -0.0538    0.0359
 AT. 135 C  X    -0.1283    0.0276   -0.0000    0.0000    0.0332   -0.0075
            Y     0.0697    0.0000    0.0000    0.0276   -0.0035   -0.0010
            Z     0.0354   -0.0000   -0.0276    0.0000    0.0538   -0.0359
 AT. 136 C  X     0.1283    0.0276    0.0000    0.0000    0.0332    0.0075
            Y    -0.0697    0.0000   -0.0000    0.0276   -0.0035    0.0010
            Z     0.0354    0.0000   -0.0276   -0.0000   -0.0538   -0.0359
 AT. 137 C  X    -0.0905    0.0276    0.0000   -0.0000   -0.0421   -0.0090
            Y    -0.0653   -0.0000    0.0000    0.0276    0.0172   -0.0102
            Z    -0.0423   -0.0000   -0.0276    0.0000    0.0588    0.0341
 AT. 138 C  X     0.0905    0.0276   -0.0000   -0.0000   -0.0421    0.0090
            Y     0.0653   -0.0000   -0.0000    0.0276    0.0172    0.0102
            Z    -0.0423    0.0000   -0.0276   -0.0000   -0.0588    0.0341
 AT. 139 C  X    -0.0905    0.0276   -0.0000    0.0000    0.0421   -0.0090
            Y     0.0653    0.0000    0.0000    0.0276    0.0172    0.0102
            Z     0.0423    0.0000   -0.0276    0.0000    0.0588   -0.0341
 AT. 140 C  X     0.0905    0.0276    0.0000    0.0000    0.0421    0.0090
            Y    -0.0653    0.0000   -0.0000    0.0276    0.0172   -0.0102
            Z     0.0423   -0.0000   -0.0276   -0.0000   -0.0588   -0.0341
 AT. 141 C  X    -0.0220    0.0276   -0.0000   -0.0000   -0.0699    0.0024
            Y    -0.0450   -0.0000    0.0000    0.0276    0.0227   -0.0195
            Z    -0.0131    0.0000   -0.0276    0.0000    0.0468    0.0380
 AT. 142 C  X     0.0220    0.0276    0.0000   -0.0000   -0.0699   -0.0024
            Y     0.0450   -0.0000   -0.0000    0.0276    0.0227    0.0195
            Z    -0.0131   -0.0000   -0.0276   -0.0000   -0.0468    0.0380
 AT. 143 C  X    -0.0220    0.0276    0.0000    0.0000    0.0699    0.0024
            Y     0.0450    0.0000    0.0000    0.0276    0.0227    0.0195
            Z     0.0131   -0.0000   -0.0276    0.0000    0.0468   -0.0380
 AT. 144 C  X     0.0220    0.0276   -0.0000    0.0000    0.0699   -0.0024
            Y    -0.0450    0.0000   -0.0000    0.0276    0.0227   -0.0195
            Z     0.0131    0.0000   -0.0276   -0.0000   -0.0468   -0.0380
 AT. 145 O  X    -0.0479    0.0276    0.0000    0.0000   -0.0528    0.0179
            Y    -0.0749   -0.0000    0.0000    0.0276    0.0061   -0.0087
            Z     0.0043    0.0000   -0.0276    0.0000    0.0071    0.0725
 AT. 146 O  X     0.0479    0.0276   -0.0000    0.0000   -0.0528   -0.0179
            Y     0.0749   -0.0000   -0.0000    0.0276    0.0061    0.0087
            Z     0.0043   -0.0000   -0.0276   -0.0000   -0.0071    0.0725
 AT. 147 O  X    -0.0479    0.0276   -0.0000   -0.0000    0.0528    0.0179
            Y     0.0749    0.0000    0.0000    0.0276    0.0061    0.0087
            Z    -0.0043   -0.0000   -0.0276    0.0000    0.0071   -0.0725
 AT. 148 O  X     0.0479    0.0276    0.0000   -0.0000    0.0528   -0.0179
            Y    -0.0749    0.0000   -0.0000    0.0276    0.0061   -0.0087
            Z    -0.0043    0.0000   -0.0276   -0.0000   -0.0071   -0.0725
 AT. 149 O  X    -0.0454    0.0276   -0.0000    0.0000   -0.0409   -0.0094
            Y    -0.0599   -0.0000    0.0000    0.0276    0.0167   -0.0085
            Z     0.0327   -0.0000   -0.0276    0.0000    0.0035    0.0797
 AT. 150 O  X     0.0454    0.0276    0.0000    0.0000   -0.0409    0.0094
            Y     0.0599   -0.0000   -0.0000    0.0276    0.0167    0.0085
            Z     0.0327    0.0000   -0.0276   -0.0000   -0.0035    0.0797
 AT. 151 O  X    -0.0454    0.0276    0.0000   -0.0000    0.0409   -0.0094
            Y     0.0599    0.0000    0.0000    0.0276    0.0167    0.0085
            Z    -0.0327    0.0000   -0.0276    0.0000    0.0035   -0.0797
 AT. 152 O  X     0.0454    0.0276   -0.0000   -0.0000    0.0409    0.0094
            Y    -0.0599    0.0000   -0.0000    0.0276    0.0167   -0.0085
            Z    -0.0327   -0.0000   -0.0276   -0.0000   -0.0035   -0.0797
 AT. 153 O  X    -0.0170    0.0276    0.0000    0.0000   -0.0117    0.0262
            Y    -0.0923   -0.0000    0.0000    0.0276    0.0026   -0.0108
            Z     0.0326    0.0000   -0.0276   -0.0000   -0.0273    0.0781
 AT. 154 O  X     0.0170    0.0276   -0.0000    0.0000   -0.0117   -0.0262
            Y     0.0923   -0.0000   -0.0000    0.0276    0.0026    0.0108
            Z     0.0326   -0.0000   -0.0276    0.0000    0.0273    0.0781
 AT. 155 O  X    -0.0170    0.0276   -0.0000   -0.0000    0.0117    0.0262
            Y     0.0923    0.0000    0.0000    0.0276    0.0026    0.0108
            Z    -0.0326   -0.0000   -0.0276   -0.0000   -0.0273   -0.0781
 AT. 156 O  X     0.0170    0.0276    0.0000   -0.0000    0.0117   -0.0262
            Y    -0.0923    0.0000   -0.0000    0.0276    0.0026   -0.0108
            Z    -0.0326    0.0000   -0.0276    0.0000    0.0273   -0.0781
 AT. 157 O  X    -0.0415    0.0276    0.0000    0.0000   -0.0307    0.0240
            Y    -0.0377   -0.0000   -0.0000    0.0276    0.0020   -0.0052
            Z     0.0350    0.0000   -0.0276   -0.0000   -0.0095    0.0787
 AT. 158 O  X     0.0415    0.0276   -0.0000    0.0000   -0.0307   -0.0240
            Y     0.0377   -0.0000    0.0000    0.0276    0.0020    0.0052
            Z     0.0350   -0.0000   -0.0276    0.0000    0.0095    0.0787
 AT. 159 O  X    -0.0415    0.0276   -0.0000   -0.0000    0.0307    0.0240
            Y     0.0377    0.0000   -0.0000    0.0276    0.0020    0.0052
            Z    -0.0350   -0.0000   -0.0276   -0.0000   -0.0095   -0.0787
 AT. 160 O  X     0.0415    0.0276    0.0000   -0.0000    0.0307   -0.0240
            Y    -0.0377    0.0000    0.0000    0.0276    0.0020   -0.0052
            Z    -0.0350    0.0000   -0.0276    0.0000    0.0095   -0.0787
 AT. 161 O  X    -0.1102    0.0276    0.0000   -0.0000   -0.0561    0.0214
            Y    -0.0842   -0.0000    0.0000    0.0276   -0.0249   -0.0076
            Z    -0.0532    0.0000   -0.0276   -0.0000    0.0029    0.0758
 AT. 162 O  X     0.1102    0.0276   -0.0000   -0.0000   -0.0561   -0.0214
            Y     0.0842   -0.0000   -0.0000    0.0276   -0.0249    0.0076
            Z    -0.0532   -0.0000   -0.0276    0.0000   -0.0029    0.0758
 AT. 163 O  X    -0.1102    0.0276   -0.0000    0.0000    0.0561    0.0214
            Y     0.0842    0.0000    0.0000    0.0276   -0.0249    0.0076
            Z     0.0532   -0.0000   -0.0276   -0.0000    0.0029   -0.0758
 AT. 164 O  X     0.1102    0.0276    0.0000    0.0000    0.0561   -0.0214
            Y    -0.0842    0.0000   -0.0000    0.0276   -0.0249   -0.0076
            Z     0.0532    0.0000   -0.0276    0.0000   -0.0029   -0.0758
 AT. 165 O  X    -0.0827    0.0276   -0.0000   -0.0000   -0.0306   -0.0094
            Y    -0.0639   -0.0000    0.0000    0.0276    0.0224   -0.0114
            Z    -0.0474   -0.0000   -0.0276    0.0000    0.0792    0.0232
 AT. 166 O  X     0.0827    0.0276    0.0000   -0.0000   -0.0306    0.0094
            Y     0.0639   -0.0000   -0.0000    0.0276    0.0224    0.0114
            Z    -0.0474    0.0000   -0.0276   -0.0000   -0.0792    0.0232
 AT. 167 O  X    -0.0827    0.0276    0.0000    0.0000    0.0306   -0.0094
            Y     0.0639    0.0000    0.0000    0.0276    0.0224    0.0114
            Z     0.0474    0.0000   -0.0276    0.0000    0.0792   -0.0232
 AT. 168 O  X     0.0827    0.0276   -0.0000    0.0000    0.0306    0.0094
            Y    -0.0639    0.0000   -0.0000    0.0276    0.0224   -0.0114
            Z     0.0474   -0.0000   -0.0276   -0.0000   -0.0792   -0.0232
 AT. 169 O  X     0.0120    0.0276    0.0000   -0.0000    0.0197   -0.0126
            Y    -0.0801    0.0000    0.0000    0.0276    0.0118   -0.0071
            Z    -0.0516    0.0000   -0.0276    0.0000    0.0958    0.0038
 AT. 170 O  X    -0.0120    0.0276   -0.0000   -0.0000    0.0197    0.0126
            Y     0.0801    0.0000   -0.0000    0.0276    0.0118    0.0071
            Z    -0.0516   -0.0000   -0.0276   -0.0000   -0.0958    0.0038
 AT. 171 O  X     0.0120    0.0276   -0.0000    0.0000   -0.0197   -0.0126
            Y     0.0801   -0.0000    0.0000    0.0276    0.0118    0.0071
            Z     0.0516   -0.0000   -0.0276    0.0000    0.0958   -0.0038
 AT. 172 O  X    -0.0120    0.0276    0.0000    0.0000   -0.0197    0.0126
            Y    -0.0801   -0.0000   -0.0000    0.0276    0.0118   -0.0071
            Z     0.0516    0.0000   -0.0276   -0.0000   -0.0958   -0.0038
 AT. 173 O  X    -0.1578    0.0276    0.0000   -0.0000   -0.0057   -0.0091
            Y    -0.0680   -0.0000    0.0000    0.0276   -0.0297    0.0133
            Z    -0.0204    0.0000   -0.0276    0.0000    0.0710    0.0215
 AT. 174 O  X     0.1578    0.0276   -0.0000   -0.0000   -0.0057    0.0091
            Y     0.0680   -0.0000   -0.0000    0.0276   -0.0297   -0.0133
            Z    -0.0204   -0.0000   -0.0276   -0.0000   -0.0710    0.0215
 AT. 175 O  X    -0.1578    0.0276   -0.0000    0.0000    0.0057   -0.0091
            Y     0.0680    0.0000    0.0000    0.0276   -0.0297   -0.0133
            Z     0.0204   -0.0000   -0.0276    0.0000    0.0710   -0.0215
 AT. 176 O  X     0.1578    0.0276    0.0000    0.0000    0.0057    0.0091
            Y    -0.0680    0.0000   -0.0000    0.0276   -0.0297    0.0133
            Z     0.0204    0.0000   -0.0276   -0.0000   -0.0710   -0.0215
 AT. 177 O  X    -0.1427    0.0276    0.0000   -0.0000   -0.0318   -0.0046
            Y    -0.0657   -0.0000   -0.0000    0.0276    0.0001    0.0016
            Z    -0.0597   -0.0000   -0.0276    0.0000    0.0578    0.0402
 AT. 178 O  X     0.1427    0.0276   -0.0000   -0.0000   -0.0318    0.0046
            Y     0.0657   -0.0000    0.0000    0.0276    0.0001   -0.0016
            Z    -0.0597    0.0000   -0.0276   -0.0000   -0.0578    0.0402
 AT. 179 O  X    -0.1427    0.0276   -0.0000    0.0000    0.0318   -0.0046
            Y     0.0657    0.0000   -0.0000    0.0276    0.0001   -0.0016
            Z     0.0597    0.0000   -0.0276    0.0000    0.0578   -0.0402
 AT. 180 O  X     0.1427    0.0276    0.0000    0.0000    0.0318    0.0046
            Y    -0.0657    0.0000    0.0000    0.0276    0.0001    0.0016
            Z     0.0597   -0.0000   -0.0276   -0.0000   -0.0578   -0.0402
 AT. 181 O  X    -0.0709    0.0276   -0.0000   -0.0000   -0.0520   -0.0069
            Y    -0.0708   -0.0000    0.0000    0.0276    0.0157   -0.0152
            Z    -0.0096    0.0000   -0.0276    0.0000    0.0443    0.0399
 AT. 182 O  X     0.0709    0.0276    0.0000   -0.0000   -0.0520    0.0069
            Y     0.0708   -0.0000   -0.0000    0.0276    0.0157    0.0152
            Z    -0.0096   -0.0000   -0.0276   -0.0000   -0.0443    0.0399
 AT. 183 O  X    -0.0709    0.0276    0.0000    0.0000    0.0520   -0.0069
            Y     0.0708    0.0000    0.0000    0.0276    0.0157    0.0152
            Z     0.0096   -0.0000   -0.0276    0.0000    0.0443   -0.0399
 AT. 184 O  X     0.0709    0.0276   -0.0000    0.0000    0.0520    0.0069
            Y    -0.0708    0.0000   -0.0000    0.0276    0.0157   -0.0152
            Z     0.0096    0.0000   -0.0276   -0.0000   -0.0443   -0.0399

 FREQ(CM**-1)     29.60     31.68     33.10     34.41     37.43     38.53

 AT.   1 H  X    -0.0534    0.0616   -0.0315    0.0167   -0.0142    0.0098
            Y    -0.0086   -0.0157    0.0426   -0.0314    0.0244   -0.0004
            Z    -0.0227    0.0199   -0.0212    0.0147   -0.0049    0.0223
 AT.   2 H  X    -0.0534   -0.0616   -0.0315   -0.0167   -0.0142   -0.0098
            Y    -0.0086    0.0157    0.0426    0.0314    0.0244    0.0004
            Z     0.0227    0.0199    0.0212    0.0147    0.0049    0.0223
 AT.   3 H  X     0.0534    0.0616   -0.0315   -0.0167   -0.0142   -0.0098
            Y    -0.0086    0.0157   -0.0426   -0.0314   -0.0244   -0.0004
            Z    -0.0227   -0.0199    0.0212    0.0147    0.0049    0.0223
 AT.   4 H  X     0.0534   -0.0616   -0.0315    0.0167   -0.0142    0.0098
            Y    -0.0086   -0.0157   -0.0426    0.0314   -0.0244    0.0004
            Z     0.0227   -0.0199   -0.0212    0.0147   -0.0049    0.0223
 AT.   5 H  X    -0.0545   -0.0611    0.0473   -0.0571   -0.0225    0.0324
            Y    -0.0018   -0.0107    0.0154   -0.0106    0.0355    0.0047
            Z     0.0240    0.0142   -0.0533    0.0438    0.0063    0.0040
 AT.   6 H  X    -0.0545    0.0611    0.0473    0.0571   -0.0225   -0.0324
            Y    -0.0018    0.0107    0.0154    0.0106    0.0355   -0.0047
            Z    -0.0240    0.0142    0.0533    0.0438   -0.0063    0.0040
 AT.   7 H  X     0.0545   -0.0611    0.0473    0.0571   -0.0225   -0.0324
            Y    -0.0018    0.0107   -0.0154   -0.0106   -0.0355    0.0047
            Z     0.0240   -0.0142    0.0533    0.0438   -0.0063    0.0040
 AT.   8 H  X     0.0545    0.0611    0.0473   -0.0571   -0.0225    0.0324
            Y    -0.0018   -0.0107   -0.0154    0.0106   -0.0355   -0.0047
            Z    -0.0240   -0.0142   -0.0533    0.0438    0.0063    0.0040
 AT.   9 H  X    -0.0582   -0.0412    0.0160   -0.0337   -0.0130    0.0300
            Y    -0.0005   -0.0105    0.0353    0.0148    0.0218   -0.0038
            Z     0.0052    0.0104   -0.0174    0.0375    0.0047    0.0366
 AT.  10 H  X    -0.0582    0.0412    0.0160    0.0337   -0.0130   -0.0300
            Y    -0.0005    0.0105    0.0353   -0.0148    0.0218    0.0038
            Z    -0.0052    0.0104    0.0174    0.0375   -0.0047    0.0366
 AT.  11 H  X     0.0582   -0.0412    0.0160    0.0337   -0.0130   -0.0300
            Y    -0.0005    0.0105   -0.0353    0.0148   -0.0218   -0.0038
            Z     0.0052   -0.0104    0.0174    0.0375   -0.0047    0.0366
 AT.  12 H  X     0.0582    0.0412    0.0160   -0.0337   -0.0130    0.0300
[truncated: 3,784,999 more chars]
