# Supplementary material for: Comprehensive Analysis of Methyl-β-D-ribofuranoside: A Multifaceted Spectroscopic and Theoretical Approach
Source: J Phys Chem A. 2024 Mar 12;128(11):2111–20. doi: 10.1021/acs.jpca.4c00266 (PMC10961842; doi:10.1021/acs.jpca.4c00266)
Supplement: Supplementary file 3 — jp4c00266_si_003.zip [file jp4c00266_si_003.zip › DFT_Simulation_Files/Gaussian_B3LYP_S1_Output.txt]

 Entering Gaussian System, Link 0=g16
 Initial command:
 /apps20/sw/gaussian/G16RevB.01/pgi/17.5/g16/l1.exe "/scratch/Gau-27548.inp" -scrdir="/scratch/"
 Entering Link 1 = /apps20/sw/gaussian/G16RevB.01/pgi/17.5/g16/l1.exe PID=     27553.
  
 Copyright (c) 1988-2017, Gaussian, Inc.  All Rights Reserved.
  
 This is part of the Gaussian(R) 16 program.  It is based on
 the Gaussian(R) 09 system (copyright 2009, Gaussian, Inc.),
 the Gaussian(R) 03 system (copyright 2003, Gaussian, Inc.),
 the Gaussian(R) 98 system (copyright 1998, Gaussian, Inc.),
 the Gaussian(R) 94 system (copyright 1995, Gaussian, Inc.),
 the Gaussian 92(TM) system (copyright 1992, Gaussian, Inc.),
 the Gaussian 90(TM) system (copyright 1990, Gaussian, Inc.),
 the Gaussian 88(TM) system (copyright 1988, Gaussian, Inc.),
 the Gaussian 86(TM) system (copyright 1986, Carnegie Mellon
 University), and the Gaussian 82(TM) system (copyright 1983,
 Carnegie Mellon University). Gaussian is a federally registered
 trademark of Gaussian, Inc.
  
 This software contains proprietary and confidential information,
 including trade secrets, belonging to Gaussian, Inc.
  
 This software is provided under written license and may be
 used, copied, transmitted, or stored only in accord with that
 written license.
  
 The following legend is applicable only to US Government
 contracts under FAR:
  
                    RESTRICTED RIGHTS LEGEND
  
 Use, reproduction and disclosure by the US Government is
 subject to restrictions as set forth in subparagraphs (a)
 and (c) of the Commercial Computer Software - Restricted
 Rights clause in FAR 52.227-19.
  
 Gaussian, Inc.
 340 Quinnipiac St., Bldg. 40, Wallingford CT 06492
  
  
 ---------------------------------------------------------------
 Warning -- This program may not be used in any manner that
 competes with the business of Gaussian, Inc. or will provide
 assistance to any competitor of Gaussian, Inc.  The licensee
 of this program is prohibited from giving any competitor of
 Gaussian, Inc. access to this program.  By using this program,
 the user acknowledges that Gaussian, Inc. is engaged in the
 business of creating and licensing software in the field of
 computational chemistry and represents and warrants to the
 licensee that it is not a competitor of Gaussian, Inc. and that
 it will not use this program in any manner prohibited above.
 ---------------------------------------------------------------
  

 Cite this work as:
 Gaussian 16, Revision B.01,
 M. J. Frisch, G. W. Trucks, H. B. Schlegel, G. E. Scuseria, 
 M. A. Robb, J. R. Cheeseman, G. Scalmani, V. Barone, 
 G. A. Petersson, H. Nakatsuji, X. Li, M. Caricato, A. V. Marenich, 
 J. Bloino, B. G. Janesko, R. Gomperts, B. Mennucci, H. P. Hratchian, 
 J. V. Ortiz, A. F. Izmaylov, J. L. Sonnenberg, D. Williams-Young, 
 F. Ding, F. Lipparini, F. Egidi, J. Goings, B. Peng, A. Petrone, 
 T. Henderson, D. Ranasinghe, V. G. Zakrzewski, J. Gao, N. Rega, 
 G. Zheng, W. Liang, M. Hada, M. Ehara, K. Toyota, R. Fukuda, 
 J. Hasegawa, M. Ishida, T. Nakajima, Y. Honda, O. Kitao, H. Nakai, 
 T. Vreven, K. Throssell, J. A. Montgomery, Jr., J. E. Peralta, 
 F. Ogliaro, M. J. Bearpark, J. J. Heyd, E. N. Brothers, K. N. Kudin, 
 V. N. Staroverov, T. A. Keith, R. Kobayashi, J. Normand, 
 K. Raghavachari, A. P. Rendell, J. C. Burant, S. S. Iyengar, 
 J. Tomasi, M. Cossi, J. M. Millam, M. Klene, C. Adamo, R. Cammi, 
 J. W. Ochterski, R. L. Martin, K. Morokuma, O. Farkas, 
 J. B. Foresman, and D. J. Fox, Gaussian, Inc., Wallingford CT, 2016.
 
 ******************************************
 Gaussian 16:  ES64L-G16RevB.01 20-Dec-2017
                18-Oct-2022 
 ******************************************
 -------------------------------------------------------------
 # opt freq=raman b3lyp/6-311++g(d,p) nosymm geom=connectivity
 -------------------------------------------------------------
 1/18=20,19=15,26=3,38=1,57=2/1,3;
 2/9=110,12=2,15=1,17=6,18=5,40=1/2;
 3/5=4,6=6,7=1111,11=2,25=1,30=1,71=1,74=-5/1,2,3;
 4//1;
 5/5=2,38=5/2;
 6/7=2,8=2,9=2,10=2,28=1/1;
 7/30=1/1,2,3,16;
 1/18=20,19=15,26=3/3(2);
 2/9=110,15=1/2;
 99//99;
 2/9=110,15=1/2;
 3/5=4,6=6,7=1111,11=2,25=1,30=1,71=1,74=-5/1,2,3;
 4/5=5,16=3,69=1/1;
 5/5=2,38=5/2;
 7/30=1/1,2,3,16;
 1/18=20,19=15,26=3/3(-5);
 2/9=110,15=1/2;
 6/7=2,8=2,9=2,10=2,19=2,28=1/1;
 99/9=1/99;
 -------------------
 Beta Ribofuranoside
 -------------------
 Symbolic Z-matrix:
 Charge =  0 Multiplicity = 1
 C                    -0.34341   0.21978   0. 
 O                     1.08696   0.21978   0. 
 C                     1.58896   1.55917   0. 
 C                     0.4124    2.52934  0. 
 C                    -0.83895   1.66198  0. 
 H                    -0.66757  -0.3392   -0.91513 
 H                     2.22579   1.66667  -0.91536 
 H                     0.44379   3.18853   0.9019 
 H                    -1.46723   1.86393   0.9019 
 O                    -0.75719  -0.49374   1.16815 
 C                    -1.61394  -1.57412   0.7891 
 H                    -1.07677  -2.25068   0.15775 
 H                    -1.94528  -2.09092   1.66547 
 H                    -2.46084  -1.18914   0.26046 
 O                    -1.64288   1.92039  -1.15405 
 H                    -2.283     2.60658  -0.95156 
 O                     0.45256   3.37282  -1.15405 
 H                     0.81192   4.2296   -0.91241 
 C                     2.4644    1.70695   1.25832 
 H                     3.05745   2.59393   1.17806 
 H                     1.83768   1.77396   2.12298 
 O                     3.3223    0.56919   1.37844 
 H                     4.10494   0.80949   1.87977 
 

 GradGradGradGradGradGradGradGradGradGradGradGradGradGradGradGradGradGrad
 Berny optimization.
 Initialization pass.
                           ----------------------------
                           !    Initial Parameters    !
                           ! (Angstroms and Degrees)  !
 --------------------------                            --------------------------
 ! Name  Definition              Value          Derivative Info.                !
 --------------------------------------------------------------------------------
 ! R1    R(1,2)                  1.4304         estimate D2E/DX2                !
 ! R2    R(1,5)                  1.525          estimate D2E/DX2                !
 ! R3    R(1,6)                  1.1203         estimate D2E/DX2                !
 ! R4    R(1,19)                 3.4174         estimate D2E/DX2                !
 ! R5    R(2,3)                  1.4304         estimate D2E/DX2                !
 ! R6    R(3,4)                  1.525          estimate D2E/DX2                !
 ! R7    R(3,7)                  1.1203         estimate D2E/DX2                !
 ! R8    R(3,10)                 3.3292         estimate D2E/DX2                !
 ! R9    R(4,5)                  1.5226         estimate D2E/DX2                !
 ! R10   R(4,8)                  1.1176         estimate D2E/DX2                !
 ! R11   R(4,15)                 2.4345         estimate D2E/DX2                !
 ! R12   R(5,9)                  1.1176         estimate D2E/DX2                !
 ! R13   R(5,17)                 2.4345         estimate D2E/DX2                !
 ! R14   R(10,11)                1.43           estimate D2E/DX2                !
 ! R15   R(10,12)                2.0518         estimate D2E/DX2                !
 ! R16   R(10,13)                2.0518         estimate D2E/DX2                !
 ! R17   R(13,14)                1.7473         estimate D2E/DX2                !
 ! R18   R(15,16)                0.96           estimate D2E/DX2                !
 ! R19   R(17,18)                0.96           estimate D2E/DX2                !
 ! R20   R(19,20)                1.07           estimate D2E/DX2                !
 ! R21   R(20,21)                1.7473         estimate D2E/DX2                !
 ! R22   R(20,22)                2.0518         estimate D2E/DX2                !
 ! R23   R(20,23)                2.1849         estimate D2E/DX2                !
 ! A1    A(2,1,5)              108.9629         estimate D2E/DX2                !
 ! A2    A(2,1,6)              106.8196         estimate D2E/DX2                !
 ! A3    A(2,1,19)              34.7533         estimate D2E/DX2                !
 ! A4    A(5,1,6)              112.2011         estimate D2E/DX2                !
 ! A5    A(5,1,19)              81.6878         estimate D2E/DX2                !
 ! A6    A(6,1,19)             139.0832         estimate D2E/DX2                !
 ! A7    A(1,2,3)              110.5455         estimate D2E/DX2                !
 ! A8    A(2,3,4)              108.9629         estimate D2E/DX2                !
 ! A9    A(2,3,7)              106.8196         estimate D2E/DX2                !
 ! A10   A(2,3,10)              34.4374         estimate D2E/DX2                !
 ! A11   A(4,3,7)              112.1816         estimate D2E/DX2                !
 ! A12   A(4,3,10)              81.2912         estimate D2E/DX2                !
 ! A13   A(7,3,10)             138.2869         estimate D2E/DX2                !
 ! A14   A(3,4,5)              105.7643         estimate D2E/DX2                !
 ! A15   A(3,4,8)              110.7069         estimate D2E/DX2                !
 ! A16   A(3,4,15)             119.4864         estimate D2E/DX2                !
 ! A17   A(5,4,8)              111.045          estimate D2E/DX2                !
 ! A18   A(5,4,15)              33.2442         estimate D2E/DX2                !
 ! A19   A(8,4,15)             123.6289         estimate D2E/DX2                !
 ! A20   A(1,5,4)              105.7644         estimate D2E/DX2                !
 ! A21   A(1,5,9)              110.7069         estimate D2E/DX2                !
 ! A22   A(1,5,17)             119.4864         estimate D2E/DX2                !
 ! A23   A(4,5,9)              111.045          estimate D2E/DX2                !
 ! A24   A(4,5,17)              33.2442         estimate D2E/DX2                !
 ! A25   A(9,5,17)             123.6289         estimate D2E/DX2                !
 ! A26   A(3,10,11)            142.6635         estimate D2E/DX2                !
 ! A27   A(3,10,12)            117.7103         estimate D2E/DX2                !
 ! A28   A(11,10,12)            29.4504         estimate D2E/DX2                !
 ! A29   A(11,10,13)            29.4504         estimate D2E/DX2                !
 ! A30   A(12,10,13)            50.4024         estimate D2E/DX2                !
 ! A31   A(10,13,14)            64.7988         estimate D2E/DX2                !
 ! A32   A(4,15,16)            106.5081         estimate D2E/DX2                !
 ! A33   A(5,17,18)            134.9471         estimate D2E/DX2                !
 ! A34   A(1,19,20)            142.046          estimate D2E/DX2                !
 ! A35   A(19,20,21)            35.2644         estimate D2E/DX2                !
 ! A36   A(19,20,22)            41.0784         estimate D2E/DX2                !
 ! A37   A(19,20,23)            64.1899         estimate D2E/DX2                !
 ! A38   A(21,20,22)            64.7988         estimate D2E/DX2                !
 ! A39   A(21,20,23)            77.1574         estimate D2E/DX2                !
 ! A40   A(22,20,23)            25.9484         estimate D2E/DX2                !
 ! A41   L(3,10,13,11,-1)      172.1139         estimate D2E/DX2                !
 ! A42   L(3,10,13,11,-2)      160.323          estimate D2E/DX2                !
 ! D1    D(5,1,2,3)              0.0            estimate D2E/DX2                !
 ! D2    D(6,1,2,3)            121.4173         estimate D2E/DX2                !
 ! D3    D(19,1,2,3)           -40.2352         estimate D2E/DX2                !
 ! D4    D(2,1,5,4)              0.0            estimate D2E/DX2                !
 ! D5    D(2,1,5,9)           -120.3722         estimate D2E/DX2                !
 ! D6    D(2,1,5,17)            32.9957         estimate D2E/DX2                !
 ! D7    D(6,1,5,4)           -118.0794         estimate D2E/DX2                !
 ! D8    D(6,1,5,9)            121.5484         estimate D2E/DX2                !
 ! D9    D(6,1,5,17)           -85.0837         estimate D2E/DX2                !
 ! D10   D(19,1,5,4)            21.8461         estimate D2E/DX2                !
 ! D11   D(19,1,5,9)           -98.5261         estimate D2E/DX2                !
 ! D12   D(19,1,5,17)           54.8418         estimate D2E/DX2                !
 ! D13   D(2,1,19,20)          105.483          estimate D2E/DX2                !
 ! D14   D(5,1,19,20)          -36.3936         estimate D2E/DX2                !
 ! D15   D(6,1,19,20)           78.0929         estimate D2E/DX2                !
 ! D16   D(1,2,3,4)              0.0            estimate D2E/DX2                !
 ! D17   D(1,2,3,7)           -121.3939         estimate D2E/DX2                !
 ! D18   D(1,2,3,10)            38.3507         estimate D2E/DX2                !
 ! D19   D(2,3,4,5)              0.0            estimate D2E/DX2                !
 ! D20   D(2,3,4,8)            120.3722         estimate D2E/DX2                !
 ! D21   D(2,3,4,15)           -32.9957         estimate D2E/DX2                !
 ! D22   D(7,3,4,5)            118.0675         estimate D2E/DX2                !
 ! D23   D(7,3,4,8)           -121.5603         estimate D2E/DX2                !
 ! D24   D(7,3,4,15)            85.0718         estimate D2E/DX2                !
 ! D25   D(10,3,4,5)           -20.7918         estimate D2E/DX2                !
 ! D26   D(10,3,4,8)            99.5804         estimate D2E/DX2                !
 ! D27   D(10,3,4,15)          -53.7875         estimate D2E/DX2                !
 ! D28   D(2,3,10,11)          -40.1984         estimate D2E/DX2                !
 ! D29   D(2,3,10,12)          -19.1366         estimate D2E/DX2                !
 ! D30   D(4,3,10,11)          103.3856         estimate D2E/DX2                !
 ! D31   D(4,3,10,12)          124.4473         estimate D2E/DX2                !
 ! D32   D(7,3,10,11)          -10.3281         estimate D2E/DX2                !
 ! D33   D(7,3,10,12)           10.7337         estimate D2E/DX2                !
 ! D34   D(2,3,13,14)          -93.129          estimate D2E/DX2                !
 ! D35   D(4,3,13,14)           49.8678         estimate D2E/DX2                !
 ! D36   D(7,3,13,14)          -67.1095         estimate D2E/DX2                !
 ! D37   D(3,4,5,1)              0.0            estimate D2E/DX2                !
 ! D38   D(3,4,5,9)            120.1512         estimate D2E/DX2                !
 ! D39   D(3,4,5,17)          -120.1511         estimate D2E/DX2                !
 ! D40   D(8,4,5,1)           -120.1511         estimate D2E/DX2                !
 ! D41   D(8,4,5,9)              0.0            estimate D2E/DX2                !
 ! D42   D(8,4,5,17)           119.6978         estimate D2E/DX2                !
 ! D43   D(15,4,5,1)           120.1512         estimate D2E/DX2                !
 ! D44   D(15,4,5,9)          -119.6976         estimate D2E/DX2                !
 ! D45   D(15,4,5,17)            0.0001         estimate D2E/DX2                !
 ! D46   D(3,4,15,16)          173.5565         estimate D2E/DX2                !
 ! D47   D(5,4,15,16)          100.6143         estimate D2E/DX2                !
 ! D48   D(8,4,15,16)           23.7937         estimate D2E/DX2                !
 ! D49   D(1,5,17,18)         -127.4562         estimate D2E/DX2                !
 ! D50   D(4,5,17,18)          -54.5139         estimate D2E/DX2                !
 ! D51   D(9,5,17,18)           22.3066         estimate D2E/DX2                !
 ! D52   D(11,10,13,14)        -33.5454         estimate D2E/DX2                !
 ! D53   D(12,10,13,14)        -67.0908         estimate D2E/DX2                !
 ! D54   D(1,19,20,21)         100.5736         estimate D2E/DX2                !
 ! D55   D(1,19,20,22)        -139.4264         estimate D2E/DX2                !
 ! D56   D(1,19,20,23)        -154.5747         estimate D2E/DX2                !
 --------------------------------------------------------------------------------
 Trust Radius=3.00D-01 FncErr=1.00D-07 GrdErr=1.00D-06 EigMax=2.50D+02 EigMin=1.00D-04
 Number of steps in this run=    131 maximum allowed number of steps=    138.
 GradGradGradGradGradGradGradGradGradGradGradGradGradGradGradGradGradGrad

                          Input orientation:                          
 ---------------------------------------------------------------------
 Center     Atomic      Atomic             Coordinates (Angstroms)
 Number     Number       Type             X           Y           Z
 ---------------------------------------------------------------------
      1          6           0       -0.343407    0.219780    0.000000
      2          8           0        1.086964    0.219780    0.000000
      3          6           0        1.588955    1.559170    0.000000
      4          6           0        0.412400    2.529337   -0.000001
      5          6           0       -0.838951    1.661979   -0.000001
      6          1           0       -0.667568   -0.339199   -0.915132
      7          1           0        2.225794    1.666669   -0.915360
      8          1           0        0.443787    3.188529    0.901902
      9          1           0       -1.467230    1.863933    0.901902
     10          8           0       -0.757191   -0.493744    1.168146
     11          6           0       -1.613942   -1.574116    0.789101
     12          1           0       -1.076772   -2.250680    0.157745
     13          1           0       -1.945280   -2.090922    1.665472
     14          1           0       -2.460838   -1.189135    0.260464
     15          8           0       -1.642876    1.920392   -1.154049
     16          1           0       -2.282996    2.606575   -0.951564
     17          8           0        0.452565    3.372818   -1.154049
     18          1           0        0.811922    4.229599   -0.912412
     19          6           0        2.464398    1.706946    1.258317
     20          1           0        3.057451    2.593933    1.178057
     21          1           0        1.837684    1.773959    2.122978
     22          8           0        3.322297    0.569194    1.378443
     23          1           0        4.104937    0.809491    1.879773
 ---------------------------------------------------------------------
                    Distance matrix (angstroms):
                    1          2          3          4          5
     1  C    0.000000
     2  O    1.430371   0.000000
     3  C    2.351167   1.430371   0.000000
     4  C    2.430082   2.406053   1.524961   0.000000
     5  C    1.524960   2.406052   2.430082   1.522560   0.000000
     6  H    1.120270   2.056285   3.087583   3.198796   2.207159
     7  H    3.087421   2.056284   1.120270   2.206915   3.198526
     8  H    3.201027   3.168687   2.186241   1.117564   2.188424
     9  H    2.186240   3.168686   3.201027   2.188424   1.117564
    10  O    1.430000   2.296648   3.329178   3.445509   2.453242
    11  C    2.335595   3.337010   4.549584   4.644036   3.419884
    12  H    2.581837   3.287828   4.652521   5.009100   3.923053
    13  H    3.267896   4.160246   5.346755   5.447867   4.252298
    14  H    2.556638   3.826197   4.901209   4.706419   3.290473
    15  O    2.431570   3.417007   3.450659   2.434503   1.430000
    16  H    3.219359   4.237794   4.122443   2.859475   1.970533
    17  O    3.450659   3.417007   2.431570   1.430000   2.434504
    18  H    4.271525   4.121503   2.927023   1.970533   3.185992
    19  C    3.417425   2.385864   1.540000   2.543696   3.535180
    20  H    4.311642   3.302611   2.148263   2.896254   4.175920
    21  H    3.417552   2.736071   2.148263   2.666283   3.418179
    22  O    3.931867   2.649322   2.425826   3.769585   4.517773
    23  H    4.865087   3.604090   3.228890   4.486229   5.357454
                    6          7          8          9         10
     6  H    0.000000
     7  H    3.520660   0.000000
     8  H    4.120872   2.965476   0.000000
     9  H    2.965613   4.120653   2.325197   0.000000
    10  O    2.090924   4.231617   3.882315   2.476628   0.000000
    11  C    2.307608   5.305794   5.189389   3.443026   1.430000
    12  H    2.229860   5.234895   5.696567   4.199556   2.051796
    13  H    3.370549   6.178839   5.844937   4.056162   2.051796
    14  H    2.306564   5.612727   5.292659   3.274130   2.051796
    15  O    2.472662   3.884323   3.192064   2.064212   3.464835
    16  H    3.359839   4.605857   3.348037   2.156926   4.053792
    17  O    3.884693   2.472298   2.064213   3.192065   4.669732
    18  H    4.802375   2.927055   2.123931   3.752684   5.394516
    19  C    4.326638   2.187105   2.530808   3.950870   3.902538
    20  H    5.182709   2.435953   2.694632   4.591503   4.907682
    21  H    4.468985   3.064904   2.331305   3.524425   3.575969
    22  O    4.690915   2.769170   3.920947   4.984276   4.220934
    23  H    5.648697   3.475442   4.474380   5.754748   5.083810
                   11         12         13         14         15
    11  C    0.000000
    12  H    1.070000   0.000000
    13  H    1.070000   1.747303   0.000000
    14  H    1.070000   1.747303   1.747303   0.000000
    15  O    3.998531   4.408982   4.912411   3.512701   0.000000
    16  H    4.577743   5.126253   5.387895   3.988491   0.960000
    17  O    5.702494   5.973559   6.599380   5.594656   2.549591
    18  H    6.516369   6.834209   7.361836   6.438111   3.378884
    19  C    5.255320   5.423463   5.833939   5.800082   4.768100
    20  H    6.272626   6.450048   6.871154   6.753155   5.290128
    21  H    4.990245   5.343586   5.427470   5.543119   4.782744
    22  O    5.413645   5.365967   5.908127   6.147052   5.735172
    23  H    6.291003   6.259404   6.712932   7.051671   6.593598
                   16         17         18         19         20
    16  H    0.000000
    17  O    2.848055   0.000000
    18  H    3.494890   0.960000   0.000000
    19  C    5.313253   3.555575   3.715712   0.000000
    20  H    5.749419   3.582013   3.476760   1.070000   0.000000
    21  H    5.208268   3.900488   4.036824   1.070000   1.747303
    22  O    6.403059   4.744385   4.994854   1.430000   2.051796
    23  H    7.214684   5.395789   5.507938   1.970533   2.184918
                   21         22         23
    21  H    0.000000
    22  O    2.051796   0.000000
    23  H    2.475840   0.960000   0.000000
 Symmetry turned off by external request.
 Stoichiometry    C6H12O5
 Framework group  C1[X(C6H12O5)]
 Deg. of freedom    63
 Full point group                 C1      NOp   1
 Rotational constants (GHZ):           1.2172065           0.9858799           0.5920318
 Standard basis: 6-311++G(d,p) (5D, 7F)
   326 basis functions,   504 primitive gaussians,   337 cartesian basis functions
    44 alpha electrons       44 beta electrons
       nuclear repulsion energy       705.7179800874 Hartrees.
 NAtoms=   23 NActive=   23 NUniq=   23 SFac= 1.00D+00 NAtFMM=   60 NAOKFM=F Big=F
 Integral buffers will be    131072 words long.
 Raffenetti 2 integral format.
 Two-electron integral symmetry is turned off.
 One-electron integrals computed using PRISM.
 NBasis=   326 RedAO= T EigKep=  2.04D-06  NBF=   326
 NBsUse=   326 1.00D-06 EigRej= -1.00D+00 NBFU=   326
 ExpMin= 3.60D-02 ExpMax= 8.59D+03 ExpMxC= 1.30D+03 IAcc=3 IRadAn=         5 AccDes= 0.00D+00
 Harris functional with IExCor=  402 and IRadAn=       5 diagonalized for initial guess.
 HarFok:  IExCor=  402 AccDes= 0.00D+00 IRadAn=         5 IDoV= 1 UseB2=F ITyADJ=14
 ICtDFT=  3500011 ScaDFX=  1.000000  1.000000  1.000000  1.000000
 FoFCou: FMM=F IPFlag=           0 FMFlag=      100000 FMFlg1=           0
         NFxFlg=           0 DoJE=T BraDBF=F KetDBF=T FulRan=T
         wScrn=  0.000000 ICntrl=       500 IOpCl=  0 I1Cent=   200000004 NGrid=           0
         NMat0=    1 NMatS0=      1 NMatT0=    0 NMatD0=    1 NMtDS0=    0 NMtDT0=    0
 Symmetry not used in FoFCou.
 Requested convergence on RMS density matrix=1.00D-08 within 128 cycles.
 Requested convergence on MAX density matrix=1.00D-06.
 Requested convergence on             energy=1.00D-06.
 No special actions if energy rises.
 SCF Done:  E(RB3LYP) =  -612.098600312     A.U. after   13 cycles
            NFock= 13  Conv=0.58D-08     -V/T= 2.0034

 **********************************************************************

            Population analysis using the SCF Density.

 **********************************************************************

 Alpha  occ. eigenvalues --  -19.13676 -19.13371 -19.12669 -19.12431 -19.12172
 Alpha  occ. eigenvalues --  -10.27266 -10.24225 -10.24031 -10.22662 -10.21913
 Alpha  occ. eigenvalues --  -10.20541  -1.07317  -1.04660  -1.02838  -1.02394
 Alpha  occ. eigenvalues --   -1.00753  -0.78854  -0.76569  -0.70063  -0.66186
 Alpha  occ. eigenvalues --   -0.61054  -0.59565  -0.56233  -0.52820  -0.51641
 Alpha  occ. eigenvalues --   -0.50789  -0.48724  -0.47995  -0.46457  -0.45168
 Alpha  occ. eigenvalues --   -0.43165  -0.42878  -0.41202  -0.38164  -0.37355
 Alpha  occ. eigenvalues --   -0.35540  -0.34614  -0.33557  -0.32823  -0.30394
 Alpha  occ. eigenvalues --   -0.29723  -0.28789  -0.26790  -0.25328
 Alpha virt. eigenvalues --   -0.03143  -0.01203  -0.00198   0.00657   0.00912
 Alpha virt. eigenvalues --    0.02724   0.03111   0.03313   0.04353   0.04784
 Alpha virt. eigenvalues --    0.05529   0.06039   0.06114   0.07153   0.08103
 Alpha virt. eigenvalues --    0.08115   0.08973   0.09954   0.10099   0.10764
 Alpha virt. eigenvalues --    0.11138   0.11485   0.12310   0.12411   0.12762
 Alpha virt. eigenvalues --    0.13341   0.13702   0.13952   0.14439   0.14699
 Alpha virt. eigenvalues --    0.15220   0.15361   0.15632   0.16231   0.17019
 Alpha virt. eigenvalues --    0.17638   0.18119   0.18866   0.19562   0.20016
 Alpha virt. eigenvalues --    0.20349   0.21254   0.21665   0.22114   0.23599
 Alpha virt. eigenvalues --    0.23877   0.24276   0.24700   0.25494   0.25695
 Alpha virt. eigenvalues --    0.26667   0.27707   0.28452   0.29231   0.30172
 Alpha virt. eigenvalues --    0.30646   0.31524   0.32016   0.32350   0.33001
 Alpha virt. eigenvalues --    0.33268   0.33555   0.34235   0.34471   0.35552
 Alpha virt. eigenvalues --    0.35802   0.36147   0.36670   0.37718   0.38058
 Alpha virt. eigenvalues --    0.38697   0.38984   0.40495   0.42329   0.42774
 Alpha virt. eigenvalues --    0.43320   0.44655   0.45408   0.46454   0.48517
 Alpha virt. eigenvalues --    0.50371   0.51002   0.52920   0.54561   0.54718
 Alpha virt. eigenvalues --    0.56442   0.58068   0.59079   0.59312   0.60919
 Alpha virt. eigenvalues --    0.61962   0.62787   0.64573   0.64835   0.65613
 Alpha virt. eigenvalues --    0.66871   0.67789   0.68516   0.69256   0.70955
 Alpha virt. eigenvalues --    0.71407   0.71959   0.73057   0.74775   0.75711
 Alpha virt. eigenvalues --    0.76949   0.78687   0.79890   0.83558   0.85998
 Alpha virt. eigenvalues --    0.93482   0.95584   0.98220   0.99771   1.03399
 Alpha virt. eigenvalues --    1.06348   1.08157   1.09869   1.10803   1.12568
 Alpha virt. eigenvalues --    1.14866   1.15281   1.17283   1.19072   1.19533
 Alpha virt. eigenvalues --    1.21823   1.23110   1.25774   1.27193   1.29254
 Alpha virt. eigenvalues --    1.30352   1.31902   1.34079   1.36111   1.38355
 Alpha virt. eigenvalues --    1.39353   1.39724   1.42207   1.44002   1.45666
 Alpha virt. eigenvalues --    1.45781   1.46505   1.47720   1.51369   1.52333
 Alpha virt. eigenvalues --    1.53847   1.54984   1.56211   1.57423   1.57736
 Alpha virt. eigenvalues --    1.58700   1.59095   1.60379   1.61625   1.64192
 Alpha virt. eigenvalues --    1.65287   1.66757   1.68827   1.69983   1.70855
 Alpha virt. eigenvalues --    1.72175   1.73935   1.74602   1.76666   1.79325
 Alpha virt. eigenvalues --    1.80049   1.83333   1.85318   1.86664   1.88907
 Alpha virt. eigenvalues --    1.90201   1.91707   1.94529   1.95501   1.98715
 Alpha virt. eigenvalues --    2.00789   2.02106   2.06653   2.07621   2.08529
 Alpha virt. eigenvalues --    2.10119   2.10626   2.11035   2.12172   2.15260
 Alpha virt. eigenvalues --    2.18730   2.19315   2.22438   2.25088   2.28208
 Alpha virt. eigenvalues --    2.30818   2.32319   2.44378   2.47831   2.49564
 Alpha virt. eigenvalues --    2.51101   2.53281   2.54220   2.56194   2.57445
 Alpha virt. eigenvalues --    2.58474   2.59227   2.61418   2.63994   2.65848
 Alpha virt. eigenvalues --    2.67309   2.69445   2.76724   2.78591   2.79863
 Alpha virt. eigenvalues --    2.81225   2.83241   2.84391   2.86581   2.87901
 Alpha virt. eigenvalues --    2.92430   2.93990   2.98506   3.00877   3.02586
 Alpha virt. eigenvalues --    3.04994   3.07935   3.09914   3.11133   3.13145
 Alpha virt. eigenvalues --    3.13958   3.14701   3.16099   3.19377   3.22648
 Alpha virt. eigenvalues --    3.22803   3.25882   3.28280   3.29397   3.30059
 Alpha virt. eigenvalues --    3.35547   3.37280   3.45327   3.46908   3.75158
 Alpha virt. eigenvalues --    3.83601   3.85055   3.85455   3.86925   3.87430
 Alpha virt. eigenvalues --    3.90024   3.95420   3.99243   4.01610   4.03914
 Alpha virt. eigenvalues --    4.07034   4.12111   4.15505   4.21139   4.31475
 Alpha virt. eigenvalues --    4.35939   5.04120   5.07046   5.11342   5.15385
 Alpha virt. eigenvalues --    5.16182   5.33598   5.34882   5.41396   5.46364
 Alpha virt. eigenvalues --    5.47505   5.59882   5.62822   5.67548   5.76232
 Alpha virt. eigenvalues --    5.77290  23.70215  23.76643  23.82279  23.84853
 Alpha virt. eigenvalues --   23.89662  23.99379  49.90970  49.92941  49.94864
 Alpha virt. eigenvalues --   49.95490  49.97215
          Condensed to atoms (all electrons):
               1          2          3          4          5          6
     1  C   10.986510   0.024291  -3.832671   3.682961  -5.008559   0.510801
     2  O    0.024291   7.963772   0.489588  -0.104500   0.067097  -0.087207
     3  C   -3.832671   0.489588  12.721943  -5.831270   4.023631   0.027921
     4  C    3.682961  -0.104500  -5.831270  13.740952  -6.106297   0.143222
     5  C   -5.008559   0.067097   4.023631  -6.106297  13.289190  -0.400580
     6  H    0.510801  -0.087207   0.027921   0.143222  -0.400580   0.667261
     7  H   -0.178208  -0.075838   0.847297  -0.569535   0.106392   0.015631
     8  H    0.009426   0.014556  -0.126558   0.464554  -0.157663   0.004675
     9  H   -0.144814  -0.004799   0.022455  -0.152244   0.552223   0.000797
    10  O    0.497049  -0.081881  -0.109090   0.104269  -0.226865  -0.090473
    11  C   -0.281288   0.004645   0.020015  -0.010062   0.100162   0.014939
    12  H   -0.033946   0.013150   0.010599  -0.017210   0.004647  -0.001146
    13  H    0.065723  -0.002457  -0.014276   0.026099  -0.053283   0.008632
    14  H   -0.058134  -0.009563  -0.009092  -0.011125   0.051606  -0.008760
    15  O   -0.141270   0.003793  -0.054002  -0.216436   0.524129  -0.003074
    16  H   -0.009675   0.000655   0.011398   0.028851  -0.006547   0.008291
    17  O   -0.051320   0.002417  -0.213550   0.601015  -0.252938  -0.000170
    18  H    0.026679  -0.001127   0.034047   0.000535  -0.006936   0.000314
    19  C    0.312958  -0.184903  -1.856231   0.776612  -0.290433  -0.038992
    20  H   -0.013648   0.020667  -0.058861   0.160613  -0.015112   0.001778
    21  H    0.019068  -0.015222  -0.060060  -0.157547  -0.001065  -0.004423
    22  O    0.038625   0.008687  -0.395391   0.098061  -0.032184  -0.001250
    23  H   -0.007395  -0.003072   0.012474  -0.016323   0.006507  -0.000629
               7          8          9         10         11         12
     1  C   -0.178208   0.009426  -0.144814   0.497049  -0.281288  -0.033946
     2  O   -0.075838   0.014556  -0.004799  -0.081881   0.004645   0.013150
     3  C    0.847297  -0.126558   0.022455  -0.109090   0.020015   0.010599
     4  C   -0.569535   0.464554  -0.152244   0.104269  -0.010062  -0.017210
     5  C    0.106392  -0.157663   0.552223  -0.226865   0.100162   0.004647
     6  H    0.015631   0.004675   0.000797  -0.090473   0.014939  -0.001146
     7  H    0.712646   0.026835  -0.008878  -0.016240  -0.002585   0.001047
     8  H    0.026835   0.697794  -0.050154  -0.004022  -0.001863   0.000547
     9  H   -0.008878  -0.050154   0.651718  -0.025735  -0.001129  -0.002483
    10  O   -0.016240  -0.004022  -0.025735   8.036311   0.148344  -0.039698
    11  C   -0.002585  -0.001863  -0.001129   0.148344   5.042522   0.412650
    12  H    0.001047   0.000547  -0.002483  -0.039698   0.412650   0.596059
    13  H   -0.000499  -0.000385  -0.001425  -0.046256   0.388271  -0.021475
    14  H   -0.001095  -0.001062   0.007189  -0.055139   0.427683  -0.078242
    15  O    0.001480   0.015650  -0.016715  -0.004412  -0.000975  -0.001036
    16  H    0.000913   0.006479  -0.044722   0.000097   0.003690  -0.000286
    17  O    0.003345  -0.001938   0.005851  -0.001994   0.001080  -0.000019
    18  H   -0.002344  -0.054773   0.004412  -0.000367   0.000203  -0.000156
    19  C   -0.076167   0.003025  -0.017034  -0.002198   0.006880   0.004934
    20  H   -0.069944   0.004014   0.004564   0.002237   0.000648   0.000194
    21  H    0.041424  -0.020843  -0.009871  -0.007812   0.000222  -0.000834
    22  O   -0.010720   0.002681   0.000045   0.004608   0.000956   0.000111
    23  H    0.009095  -0.001053  -0.000525   0.000283  -0.000132   0.000060
              13         14         15         16         17         18
     1  C    0.065723  -0.058134  -0.141270  -0.009675  -0.051320   0.026679
     2  O   -0.002457  -0.009563   0.003793   0.000655   0.002417  -0.001127
     3  C   -0.014276  -0.009092  -0.054002   0.011398  -0.213550   0.034047
     4  C    0.026099  -0.011125  -0.216436   0.028851   0.601015   0.000535
     5  C   -0.053283   0.051606   0.524129  -0.006547  -0.252938  -0.006936
     6  H    0.008632  -0.008760  -0.003074   0.008291  -0.000170   0.000314
     7  H   -0.000499  -0.001095   0.001480   0.000913   0.003345  -0.002344
     8  H   -0.000385  -0.001062   0.015650   0.006479  -0.001938  -0.054773
     9  H   -0.001425   0.007189  -0.016715  -0.044722   0.005851   0.004412
    10  O   -0.046256  -0.055139  -0.004412   0.000097  -0.001994  -0.000367
    11  C    0.388271   0.427683  -0.000975   0.003690   0.001080   0.000203
    12  H   -0.021475  -0.078242  -0.001036  -0.000286  -0.000019  -0.000156
    13  H    0.541835  -0.031741   0.001588   0.000201   0.000081   0.000070
    14  H   -0.031741   0.631876  -0.000409  -0.000211  -0.000239   0.000081
    15  O    0.001588  -0.000409   7.921582   0.195731  -0.041930  -0.007171
    16  H    0.000201  -0.000211   0.195731   0.544745   0.021950  -0.002134
    17  O    0.000081  -0.000239  -0.041930   0.021950   7.930567   0.212013
    18  H    0.000070   0.000081  -0.007171  -0.002134   0.212013   0.545994
    19  C   -0.000713   0.001070  -0.010956   0.003874   0.014981  -0.008243
    20  H   -0.000086  -0.000054   0.000151  -0.000096  -0.008119  -0.006060
    21  H    0.000688   0.000440  -0.001746   0.000520   0.006861   0.006199
    22  O   -0.000153   0.000201  -0.000035   0.000052  -0.000179   0.000358
    23  H    0.000005   0.000012  -0.000119   0.000040  -0.000420  -0.000012
              19         20         21         22         23
     1  C    0.312958  -0.013648   0.019068   0.038625  -0.007395
     2  O   -0.184903   0.020667  -0.015222   0.008687  -0.003072
     3  C   -1.856231  -0.058861  -0.060060  -0.395391   0.012474
     4  C    0.776612   0.160613  -0.157547   0.098061  -0.016323
     5  C   -0.290433  -0.015112  -0.001065  -0.032184   0.006507
     6  H   -0.038992   0.001778  -0.004423  -0.001250  -0.000629
     7  H   -0.076167  -0.069944   0.041424  -0.010720   0.009095
     8  H    0.003025   0.004014  -0.020843   0.002681  -0.001053
     9  H   -0.017034   0.004564  -0.009871   0.000045  -0.000525
    10  O   -0.002198   0.002237  -0.007812   0.004608   0.000283
    11  C    0.006880   0.000648   0.000222   0.000956  -0.000132
    12  H    0.004934   0.000194  -0.000834   0.000111   0.000060
    13  H   -0.000713  -0.000086   0.000688  -0.000153   0.000005
    14  H    0.001070  -0.000054   0.000440   0.000201   0.000012
    15  O   -0.010956   0.000151  -0.001746  -0.000035  -0.000119
    16  H    0.003874  -0.000096   0.000520   0.000052   0.000040
    17  O    0.014981  -0.008119   0.006861  -0.000179  -0.000420
    18  H   -0.008243  -0.006060   0.006199   0.000358  -0.000012
    19  C    6.541619   0.278096   0.517459   0.425272   0.037923
    20  H    0.278096   0.773659  -0.146435  -0.020845  -0.041942
    21  H    0.517459  -0.146435   0.724432  -0.092109   0.015486
    22  O    0.425272  -0.020845  -0.092109   8.087097   0.167666
    23  H    0.037923  -0.041942   0.015486   0.167666   0.566970
 Mulliken charges:
               1
     1  C   -0.413165
     2  O   -0.042750
     3  C    0.339686
     4  C   -0.635196
     5  C   -0.167122
     6  H    0.232442
     7  H    0.245949
     8  H    0.170077
     9  H    0.231273
    10  O   -0.081014
    11  C   -0.274878
    12  H    0.152531
    13  H    0.139554
    14  H    0.144707
    15  O   -0.163817
    16  H    0.236188
    17  O   -0.227344
    18  H    0.258416
    19  C   -0.438832
    20  H    0.134582
    21  H    0.185167
    22  O   -0.281555
    23  H    0.255101
 Sum of Mulliken charges =  -0.00000
 Mulliken charges with hydrogens summed into heavy atoms:
               1
     1  C   -0.180723
     2  O   -0.042750
     3  C    0.585634
     4  C   -0.465119
     5  C    0.064151
    10  O   -0.081014
    11  C    0.161915
    15  O    0.072371
    17  O    0.031072
    19  C   -0.119083
    22  O   -0.026454
 Electronic spatial extent (au):  <R**2>=           2349.9019
 Charge=             -0.0000 electrons
 Dipole moment (field-independent basis, Debye):
    X=             -0.7981    Y=              3.6636    Z=              2.0626  Tot=              4.2794
 Quadrupole moment (field-independent basis, Debye-Ang):
   XX=            -57.0084   YY=            -49.0414   ZZ=            -71.1164
   XY=              7.7869   XZ=              2.3094   YZ=              8.1115
 Traceless Quadrupole moment (field-independent basis, Debye-Ang):
   XX=              2.0470   YY=             10.0140   ZZ=            -12.0610
   XY=              7.7869   XZ=              2.3094   YZ=              8.1115
 Octapole moment (field-independent basis, Debye-Ang**2):
  XXX=            -47.5877  YYY=           -150.3026  ZZZ=            -35.7143  XYY=            -17.4468
  XXY=            -36.6009  XXZ=              7.8619  XZZ=             -9.2985  YZZ=            -77.5994
  YYZ=              0.2375  XYZ=              9.9120
 Hexadecapole moment (field-independent basis, Debye-Ang**3):
 XXXX=           -953.7922 YYYY=          -1050.3304 ZZZZ=           -412.8780 XXXY=           -153.1906
 XXXZ=            -17.2323 YYYX=           -157.0115 YYYZ=             82.1456 ZZZX=           -110.6937
 ZZZY=            107.4212 XXYY=           -333.7077 XXZZ=           -209.1387 YYZZ=           -311.2353
 XXYZ=             49.8568 YYXZ=            -39.7304 ZZXY=            -44.1982
 N-N= 7.057179800874D+02 E-N=-2.848747873351D+03  KE= 6.100100775414D+02
 Calling FoFJK, ICntrl=      2127 FMM=F ISym2X=0 I1Cent= 0 IOpClX= 0 NMat=1 NMatS=1 NMatT=0.
 -------------------------------------------------------------------
 Center     Atomic                   Forces (Hartrees/Bohr)
 Number     Number              X              Y              Z
 -------------------------------------------------------------------
      1        6           0.014057849   -0.024493292    0.000059345
      2        8          -0.022273340    0.010413602   -0.004338008
      3        6           0.027305177   -0.014457904    0.002984889
      4        6           0.017996230    0.028028325    0.003009518
      5        6          -0.028460846    0.011957709    0.002505312
      6        1           0.000354910    0.011091457    0.012051322
      7        1          -0.010560434    0.002993465    0.012189237
      8        1          -0.001049966   -0.010688207   -0.007709742
      9        1           0.012427378   -0.007338153   -0.008029463
     10        8          -0.005671290    0.002810092   -0.013099140
     11        6           0.008164621    0.010938683    0.006977266
     12        1           0.007027859   -0.013135996   -0.009735412
     13        1          -0.002119106   -0.004143187    0.013408781
     14        1          -0.016058748    0.002469626   -0.007853766
     15        8          -0.001887555   -0.013958968    0.001191775
     16        1           0.002486544    0.001911985    0.000004327
     17        8          -0.003348172    0.002266392   -0.000793926
     18        1           0.001005107   -0.000655577    0.001315906
     19        6           0.006093773   -0.017553486   -0.014206204
     20        1           0.007095133    0.018031205   -0.001556359
     21        1          -0.011770896    0.001308566    0.014851475
     22        8          -0.000424201    0.000457513   -0.004253317
     23        1          -0.000390025    0.001746149    0.001026187
 -------------------------------------------------------------------
 Cartesian Forces:  Max     0.028460846 RMS     0.010951829

 GradGradGradGradGradGradGradGradGradGradGradGradGradGradGradGradGradGrad
 Berny optimization.
 FormGI is forming the generalized inverse of G from B-inverse, IUseBI=4.
 Internal  Forces:  Max     0.038957545 RMS     0.008203699
 Search for a local minimum.
 Step number   1 out of a maximum of  131
 All quantities printed in internal units (Hartrees-Bohrs-Radians)
 Mixed Optimization -- RFO/linear search
 Second derivative matrix not updated -- first step.
 ITU=  0
     Eigenvalues ---    0.00230   0.00230   0.00230   0.00230   0.00230
     Eigenvalues ---    0.00388   0.00471   0.00499   0.00829   0.00993
     Eigenvalues ---    0.01118   0.01170   0.01229   0.01377   0.01940
     Eigenvalues ---    0.01950   0.02040   0.02074   0.02937   0.03104
     Eigenvalues ---    0.03348   0.03889   0.03889   0.03958   0.03958
     Eigenvalues ---    0.03958   0.03989   0.03991   0.03991   0.05729
     Eigenvalues ---    0.07178   0.07412   0.08307   0.08882   0.09330
     Eigenvalues ---    0.10251   0.10716   0.15627   0.15959   0.16000
     Eigenvalues ---    0.16000   0.16000   0.16000   0.16000   0.17000
     Eigenvalues ---    0.17265   0.19959   0.20968   0.22328   0.23196
     Eigenvalues ---    0.28228   0.29306   0.29931   0.31536   0.31536
     Eigenvalues ---    0.31812   0.31812   0.37230   0.39064   0.39827
     Eigenvalues ---    0.40989   0.55473   0.55473
 RFO step:  Lambda=-5.08153489D-02 EMin= 2.30000000D-03
 Linear search not attempted -- first point.
 Maximum step size (   0.300) exceeded in Quadratic search.
    -- Step size scaled by   0.622
 Iteration  1 RMS(Cart)=  0.12053925 RMS(Int)=  0.00390099
 Iteration  2 RMS(Cart)=  0.00506592 RMS(Int)=  0.00053473
 Iteration  3 RMS(Cart)=  0.00003075 RMS(Int)=  0.00053456
 Iteration  4 RMS(Cart)=  0.00000004 RMS(Int)=  0.00053456
 Variable       Old X    -DE/DX   Delta X   Delta X   Delta X     New X
                                 (Linear)    (Quad)   (Total)
    R1        2.70301  -0.01874   0.00000  -0.02677  -0.02686   2.67615
    R2        2.88176   0.00474   0.00000   0.00866   0.00855   2.89031
    R3        2.11700  -0.01548   0.00000  -0.02630  -0.02630   2.09071
    R4        6.45800   0.00071   0.00000   0.00710   0.00710   6.46510
    R5        2.70301  -0.00559   0.00000  -0.00869  -0.00865   2.69436
    R6        2.88176   0.00684   0.00000   0.01306   0.01319   2.89495
    R7        2.11700  -0.01568   0.00000  -0.02663  -0.02663   2.09038
    R8        6.29123   0.00314   0.00000   0.03073   0.03072   6.32196
    R9        2.87722   0.01819   0.00000   0.03420   0.03423   2.91145
   R10        2.11189  -0.01256   0.00000  -0.02117  -0.02117   2.09072
   R11        4.60054   0.00194   0.00000   0.01330   0.01330   4.61384
   R12        2.11189  -0.01479   0.00000  -0.02494  -0.02494   2.08695
   R13        4.60054  -0.00036   0.00000  -0.00246  -0.00246   4.59808
   R14        2.70231  -0.01501   0.00000  -0.02026  -0.02026   2.68205
   R15        3.87733   0.01495   0.00000   0.10286   0.10286   3.98019
   R16        3.87733   0.01317   0.00000   0.09090   0.09092   3.96825
   R17        3.30192   0.01233   0.00000   0.08548   0.08548   3.38741
   R18        1.81414  -0.00029   0.00000  -0.00030  -0.00030   1.81384
   R19        1.81414   0.00012   0.00000   0.00013   0.00013   1.81426
   R20        2.02201   0.01406   0.00000   0.02067   0.02067   2.04268
   R21        3.30192   0.01563   0.00000   0.10841   0.10841   3.41033
   R22        3.87733  -0.00092   0.00000  -0.00634  -0.00634   3.87100
   R23        4.12890  -0.00128   0.00000  -0.01115  -0.01115   4.11774
    A1        1.90176  -0.00634   0.00000  -0.01177  -0.01210   1.88966
    A2        1.86435   0.00348   0.00000   0.01426   0.01468   1.87904
    A3        0.60656   0.00089   0.00000   0.00208   0.00251   0.60907
    A4        1.95828  -0.00150   0.00000  -0.02104  -0.02130   1.93698
    A5        1.42572  -0.00830   0.00000  -0.02925  -0.02949   1.39623
    A6        2.42746   0.00198   0.00000  -0.00304  -0.00436   2.42310
    A7        1.92938   0.01922   0.00000   0.03452   0.03451   1.96389
    A8        1.90176  -0.00866   0.00000  -0.01695  -0.01718   1.88458
    A9        1.86435   0.00244   0.00000   0.00786   0.00826   1.87261
   A10        0.60105  -0.00271   0.00000  -0.00961  -0.00939   0.59166
   A11        1.95794   0.00370   0.00000   0.00225   0.00182   1.95976
   A12        1.41880  -0.00848   0.00000  -0.02622  -0.02592   1.39288
   A13        2.41356  -0.00189   0.00000  -0.01664  -0.01697   2.39659
   A14        1.84594  -0.00363   0.00000  -0.00395  -0.00426   1.84168
   A15        1.93220   0.00164   0.00000  -0.00570  -0.00632   1.92588
   A16        2.08543  -0.00707   0.00000  -0.02614  -0.02611   2.05932
   A17        1.93810  -0.00082   0.00000  -0.01953  -0.01891   1.91919
   A18        0.58022  -0.00488   0.00000  -0.02614  -0.02629   0.55394
   A19        2.15773   0.00122   0.00000   0.00414   0.00276   2.16049
   A20        1.84594  -0.00060   0.00000  -0.00185  -0.00192   1.84402
   A21        1.93220  -0.00229   0.00000  -0.01556  -0.01565   1.91655
   A22        2.08543   0.00184   0.00000   0.00784   0.00778   2.09321
   A23        1.93810  -0.00206   0.00000  -0.01276  -0.01281   1.92529
   A24        0.58022   0.00388   0.00000   0.01380   0.01366   0.59388
   A25        2.15773   0.00024   0.00000   0.00160   0.00167   2.15940
   A26        2.48995   0.00960   0.00000   0.03553   0.03562   2.52557
   A27        2.05443  -0.00340   0.00000   0.00234   0.00221   2.05665
   A28        0.51401   0.01098   0.00000   0.03315   0.03318   0.54718
   A29        0.51401   0.00665   0.00000   0.04483   0.04493   0.55894
   A30        0.87969   0.01699   0.00000   0.06331   0.06356   0.94325
   A31        1.13095   0.03896   0.00000   0.11795   0.11841   1.24936
   A32        1.85892  -0.00473   0.00000  -0.01395  -0.01395   1.84497
   A33        2.35527  -0.00164   0.00000  -0.00483  -0.00483   2.35044
   A34        2.47917  -0.00731   0.00000  -0.02157  -0.02157   2.45760
   A35        0.61548   0.02446   0.00000   0.07320   0.07317   0.68865
   A36        0.71695  -0.00741   0.00000  -0.01467  -0.01473   0.70223
   A37        1.12032  -0.00438   0.00000  -0.00927  -0.00893   1.11139
   A38        1.13095   0.01272   0.00000   0.04304   0.04372   1.17467
   A39        1.34665   0.00261   0.00000  -0.00410  -0.00526   1.34139
   A40        0.45289   0.00541   0.00000   0.02249   0.02311   0.47600
   A41        3.00395   0.01625   0.00000   0.08036   0.08055   3.08451
   A42        2.79816  -0.00307   0.00000  -0.01126  -0.00894   2.78923
    D1        0.00000   0.00423   0.00000   0.03908   0.03947   0.03948
    D2        2.11913   0.00091   0.00000   0.01561   0.01569   2.13482
    D3       -0.70224   0.00912   0.00000   0.08653   0.08659  -0.61564
    D4       -0.00000  -0.00358   0.00000  -0.01954  -0.01915  -0.01915
    D5       -2.10089   0.00051   0.00000   0.00545   0.00561  -2.09528
    D6        0.57588   0.00006   0.00000  -0.00684  -0.00662   0.56926
    D7       -2.06087  -0.00289   0.00000  -0.01684  -0.01697  -2.07785
    D8        2.12142   0.00120   0.00000   0.00815   0.00779   2.12921
    D9       -1.48499   0.00075   0.00000  -0.00413  -0.00445  -1.48944
   D10        0.38129  -0.00490   0.00000  -0.03911  -0.03866   0.34262
   D11       -1.71960  -0.00081   0.00000  -0.01412  -0.01391  -1.73351
   D12        0.95717  -0.00126   0.00000  -0.02641  -0.02614   0.93103
   D13        1.84103   0.00841   0.00000   0.08669   0.08661   1.92764
   D14       -0.63519   0.00654   0.00000   0.04921   0.04916  -0.58603
   D15        1.36298  -0.00506   0.00000  -0.02006  -0.01994   1.34304
   D16       -0.00000  -0.00314   0.00000  -0.04273  -0.04315  -0.04315
   D17       -2.11872  -0.00412   0.00000  -0.04048  -0.04043  -2.15915
   D18        0.66935  -0.01078   0.00000  -0.09665  -0.09707   0.57228
   D19        0.00000   0.00078   0.00000   0.02889   0.02847   0.02847
   D20        2.10089  -0.00150   0.00000  -0.00010   0.00001   2.10090
   D21       -0.57588   0.00634   0.00000   0.05347   0.05329  -0.52259
   D22        2.06067   0.00046   0.00000   0.02905   0.02872   2.08939
   D23       -2.12163  -0.00181   0.00000   0.00006   0.00026  -2.12137
   D24        1.48478   0.00603   0.00000   0.05362   0.05355   1.53833
   D25       -0.36289   0.00546   0.00000   0.05856   0.05807  -0.30482
   D26        1.73801   0.00318   0.00000   0.02957   0.02960   1.76761
   D27       -0.93877   0.01102   0.00000   0.08314   0.08289  -0.85588
   D28       -0.70159  -0.00421   0.00000  -0.02753  -0.02698  -0.72857
   D29       -0.33400  -0.00264   0.00000  -0.00675  -0.00615  -0.34014
   D30        1.80442  -0.00023   0.00000   0.01549   0.01671   1.82113
   D31        2.17202   0.00134   0.00000   0.03626   0.03754   2.20956
   D32       -0.18026   0.00451   0.00000   0.04781   0.04797  -0.13229
   D33        0.18734   0.00608   0.00000   0.06859   0.06881   0.25614
   D34       -1.62541   0.00226   0.00000  -0.02750  -0.02865  -1.65406
   D35        0.87036  -0.00167   0.00000  -0.02436  -0.02631   0.84405
   D36       -1.17128   0.00041   0.00000  -0.00631  -0.00717  -1.17845
   D37        0.00000   0.00166   0.00000  -0.00554  -0.00568  -0.00568
   D38        2.09703  -0.00259   0.00000  -0.03243  -0.03239   2.06465
   D39       -2.09703  -0.00064   0.00000  -0.01573  -0.01579  -2.11282
   D40       -2.09703   0.00235   0.00000   0.01448   0.01447  -2.08256
   D41        0.00000  -0.00190   0.00000  -0.01242  -0.01224  -0.01224
   D42        2.08912   0.00005   0.00000   0.00429   0.00436   2.09348
   D43        2.09703  -0.00328   0.00000  -0.03447  -0.03470   2.06233
   D44       -2.08912  -0.00753   0.00000  -0.06136  -0.06141  -2.15053
   D45        0.00000  -0.00558   0.00000  -0.04466  -0.04481  -0.04481
   D46        3.02913  -0.00219   0.00000  -0.00660  -0.00648   3.02265
   D47        1.75605  -0.00186   0.00000  -0.01683  -0.01703   1.73902
   D48        0.41528   0.00704   0.00000   0.05852   0.05860   0.47388
   D49       -2.22453   0.00116   0.00000   0.01483   0.01485  -2.20968
   D50       -0.95145   0.00075   0.00000   0.01169   0.01172  -0.93972
   D51        0.38932   0.00005   0.00000  -0.00350  -0.00355   0.38577
   D52       -0.58548  -0.00893   0.00000  -0.06914  -0.06721  -0.65269
   D53       -1.17095  -0.00927   0.00000  -0.07571  -0.07379  -1.24474
   D54        1.75534   0.00446   0.00000   0.03434   0.03394   1.78928
   D55       -2.43345   0.00413   0.00000   0.02981   0.02930  -2.40415
   D56       -2.69784  -0.00490   0.00000  -0.02295  -0.02204  -2.71988
         Item               Value     Threshold  Converged?
 Maximum Force            0.038958     0.000450     NO 
 RMS     Force            0.008204     0.000300     NO 
 Maximum Displacement     0.692349     0.001800     NO 
 RMS     Displacement     0.122512     0.001200     NO 
 Predicted change in Energy=-2.630859D-02
 GradGradGradGradGradGradGradGradGradGradGradGradGradGradGradGradGradGrad

                          Input orientation:                          
 ---------------------------------------------------------------------
 Center     Atomic      Atomic             Coordinates (Angstroms)
 Number     Number       Type             X           Y           Z
 ---------------------------------------------------------------------
      1          6           0       -0.308887    0.181660    0.067737
      2          8           0        1.107135    0.196738    0.055056
      3          6           0        1.639456    1.519240    0.077667
      4          6           0        0.464967    2.502301    0.046005
      5          6           0       -0.804020    1.628605    0.045030
      6          1           0       -0.646782   -0.366813   -0.831720
      7          1           0        2.297922    1.623791   -0.805014
      8          1           0        0.478819    3.147215    0.944855
      9          1           0       -1.409576    1.831151    0.946087
     10          8           0       -0.843079   -0.492106    1.069356
     11          6           0       -1.715067   -1.538808    0.671353
     12          1           0       -1.126231   -2.296044    0.019677
     13          1           0       -2.114582   -2.063357    1.638614
     14          1           0       -2.827213   -1.247186    0.210604
     15          8           0       -1.578413    1.809874   -1.096914
     16          1           0       -2.222399    2.498788   -0.918095
     17          8           0        0.473403    3.330572   -1.134788
     18          1           0        0.836150    4.187365   -0.898042
     19          6           0        2.490486    1.785531    1.205975
     20          1           0        3.030221    2.714561    1.087595
     21          1           0        1.906503    1.892471    2.235746
     22          8           0        3.392656    0.704630    1.245501
     23          1           0        4.190637    1.004108    1.777446
 ---------------------------------------------------------------------
                    Distance matrix (angstroms):
                    1          2          3          4          5
     1  C    0.000000
     2  O    1.416159   0.000000
     3  C    2.363316   1.425794   0.000000
     4  C    2.446364   2.393341   1.531939   0.000000
     5  C    1.529484   2.388065   2.446140   1.540673   0.000000
     6  H    1.106354   2.044550   3.100172   3.199719   2.185202
     7  H    3.104334   2.047968   1.106179   2.203574   3.216309
     8  H    3.191290   3.145129   2.179311   1.106362   2.182094
     9  H    2.168832   3.130347   3.185598   2.185062   1.104367
    10  O    1.320061   2.303616   3.345436   3.424136   2.355459
    11  C    2.302543   3.369980   4.577876   4.634023   3.354816
    12  H    2.609479   3.347109   4.712620   5.055366   3.937936
    13  H    3.281507   4.242069   5.418890   5.480485   4.229382
    14  H    2.898961   4.193830   5.255657   4.992414   3.520071
    15  O    2.370482   3.337874   3.437846   2.441540   1.391609
    16  H    3.162669   4.163202   4.106700   2.855072   1.922661
    17  O    3.460302   3.411489   2.471972   1.442350   2.433201
    18  H    4.276624   4.111803   2.952320   1.966835   3.182262
    19  C    3.421181   2.400529   1.438139   2.441725   3.496597
    20  H    4.313392   3.332241   2.093556   2.776778   4.119181
    21  H    3.540493   2.875744   2.206337   2.691633   3.495110
    22  O    3.919446   2.626542   2.258570   3.638926   4.461721
    23  H    4.883159   3.623045   3.108558   4.372996   5.323332
                    6          7          8          9         10
     6  H    0.000000
     7  H    3.554504   0.000000
     8  H    4.095313   2.948219   0.000000
     9  H    2.928054   4.105471   2.301751   0.000000
    10  O    1.915286   4.225656   3.873961   2.394502   0.000000
    11  C    2.184956   5.318437   5.181385   3.394912   1.419279
    12  H    2.162563   5.269729   5.749888   4.239370   2.106228
    13  H    3.336952   6.247925   5.861492   4.017938   2.099906
    14  H    2.572115   5.961627   5.547948   3.467967   2.290063
    15  O    2.382484   3.891761   3.192100   2.050075   3.245389
    16  H    3.271346   4.605617   3.344790   2.140466   3.846808
    17  O    3.875219   2.520064   2.087717   3.181809   4.604806
    18  H    4.789992   2.952514   2.146128   3.741101   5.346766
    19  C    4.315929   2.026652   2.443189   3.908978   4.039672
    20  H    5.167107   2.303912   2.591760   4.529043   5.028469
    21  H    4.586172   3.077599   2.297622   3.558561   3.821894
    22  O    4.666894   2.499582   3.814061   4.941673   4.405072
    23  H    5.664609   3.261208   4.366201   5.721673   5.298900
                   11         12         13         14         15
    11  C    0.000000
    12  H    1.159662   0.000000
    13  H    1.170623   1.911004   0.000000
    14  H    1.238629   2.007460   1.792538   0.000000
    15  O    3.789341   4.278996   4.772055   3.551721   0.000000
    16  H    4.368742   5.007137   5.230828   3.958798   0.959843
    17  O    5.635814   5.962418   6.594232   5.801725   2.554193
    18  H    6.462256   6.835769   7.362945   6.647080   3.394426
    19  C    5.387367   5.580968   6.017289   6.202102   4.675450
    20  H    6.386092   6.597175   7.042807   7.125594   5.179773
    21  H    5.228457   5.626019   5.672236   6.030482   4.822663
    22  O    5.608164   5.561208   6.176242   6.600559   5.605354
    23  H    6.524354   6.499988   7.013159   7.534822   6.495625
                   16         17         18         19         20
    16  H    0.000000
    17  O    2.829517   0.000000
    18  H    3.493768   0.960067   0.000000
    19  C    5.218400   3.454700   3.596182   0.000000
    20  H    5.626666   3.443222   3.305428   1.080937   0.000000
    21  H    5.230886   3.934769   4.028997   1.188655   1.804668
    22  O    6.279252   4.591665   4.822856   1.408481   2.048443
    23  H    7.115269   5.264159   5.342653   1.956454   2.179016
                   21         22         23
    21  H    0.000000
    22  O    2.144808   0.000000
    23  H    2.493290   1.004702   0.000000
 Symmetry turned off by external request.
 Stoichiometry    C6H12O5
 Framework group  C1[X(C6H12O5)]
 Deg. of freedom    63
 Full point group                 C1      NOp   1
 Rotational constants (GHZ):           1.3335528           0.9370473           0.5970254
 Standard basis: 6-311++G(d,p) (5D, 7F)
   326 basis functions,   504 primitive gaussians,   337 cartesian basis functions
    44 alpha electrons       44 beta electrons
       nuclear repulsion energy       710.7447572111 Hartrees.
 NAtoms=   23 NActive=   23 NUniq=   23 SFac= 1.00D+00 NAtFMM=   60 NAOKFM=F Big=F
 Integral buffers will be    131072 words long.
 Raffenetti 2 integral format.
 Two-electron integral symmetry is turned off.
 One-electron integrals computed using PRISM.
 NBasis=   326 RedAO= T EigKep=  2.31D-06  NBF=   326
 NBsUse=   326 1.00D-06 EigRej= -1.00D+00 NBFU=   326
 Initial guess from the checkpoint file:  "/scratch/Gau-27553.chk"
 B after Tr=     0.030673   -0.009934   -0.011813
         Rot=    0.999997   -0.001296   -0.001001   -0.001861 Ang=  -0.28 deg.
 ExpMin= 3.60D-02 ExpMax= 8.59D+03 ExpMxC= 1.30D+03 IAcc=3 IRadAn=         5 AccDes= 0.00D+00
 Harris functional with IExCor=  402 and IRadAn=       5 diagonalized for initial guess.
 HarFok:  IExCor=  402 AccDes= 0.00D+00 IRadAn=         5 IDoV= 1 UseB2=F ITyADJ=14
 ICtDFT=  3500011 ScaDFX=  1.000000  1.000000  1.000000  1.000000
 FoFCou: FMM=F IPFlag=           0 FMFlag=      100000 FMFlg1=           0
         NFxFlg=           0 DoJE=T BraDBF=F KetDBF=T FulRan=T
         wScrn=  0.000000 ICntrl=       500 IOpCl=  0 I1Cent=   200000004 NGrid=           0
         NMat0=    1 NMatS0=      1 NMatT0=    0 NMatD0=    1 NMtDS0=    0 NMtDT0=    0
 Symmetry not used in FoFCou.
 Requested convergence on RMS density matrix=1.00D-08 within 128 cycles.
 Requested convergence on MAX density matrix=1.00D-06.
 Requested convergence on             energy=1.00D-06.
 No special actions if energy rises.
 SCF Done:  E(RB3LYP) =  -612.065152251     A.U. after   13 cycles
            NFock= 13  Conv=0.35D-08     -V/T= 2.0035
 Calling FoFJK, ICntrl=      2127 FMM=F ISym2X=0 I1Cent= 0 IOpClX= 0 NMat=1 NMatS=1 NMatT=0.
 -------------------------------------------------------------------
 Center     Atomic                   Forces (Hartrees/Bohr)
 Number     Number              X              Y              Z
 -------------------------------------------------------------------
      1        6           0.009996055    0.016056808   -0.061880343
      2        8          -0.002690865   -0.001737849    0.012676919
      3        6          -0.022283939    0.004383941   -0.039833300
      4        6           0.001298352    0.018317702   -0.011102873
      5        6           0.001372589    0.006212875    0.008238884
      6        1           0.007627651    0.015054672   -0.008012465
      7        1          -0.011007743    0.000190618   -0.000756035
      8        1           0.000251673   -0.003982037   -0.005789069
      9        1           0.005725794   -0.004393705   -0.002696481
     10        8          -0.032138202   -0.039514828    0.058047881
     11        6          -0.046930826   -0.036797911    0.015582110
     12        1          -0.024884837    0.021971896    0.016518751
     13        1           0.025340337    0.014815998   -0.029823890
     14        1           0.060108576   -0.002216463    0.008821602
     15        8          -0.016898410   -0.001469363   -0.010540048
     16        1           0.001011658    0.002797249   -0.004435775
     17        8           0.000462300   -0.000127600    0.008289041
     18        1           0.001370230    0.000379262   -0.000322334
     19        6           0.006052495   -0.008581303    0.075399080
     20        1           0.001007593    0.012103480   -0.005318829
     21        1           0.016052484   -0.007012486   -0.034125405
     22        8           0.047261874    0.008815154    0.029510869
     23        1          -0.028104839   -0.015266109   -0.018448291
 -------------------------------------------------------------------
 Cartesian Forces:  Max     0.075399080 RMS     0.023056414

 GradGradGradGradGradGradGradGradGradGradGradGradGradGradGradGradGradGrad
 Berny optimization.
 Using GEDIIS/GDIIS optimizer.
 FormGI is forming the generalized inverse of G from B-inverse, IUseBI=4.
 Internal  Forces:  Max     0.153031285 RMS     0.032443874
 Search for a local minimum.
 Step number   2 out of a maximum of  131
 All quantities printed in internal units (Hartrees-Bohrs-Radians)
 Mixed Optimization -- RFO/linear search
 Update second derivatives using D2CorX and points    2    1
 DE=  3.34D-02 DEPred=-2.63D-02 R=-1.27D+00
 Trust test=-1.27D+00 RLast= 4.24D-01 DXMaxT set to 1.50D-01
 ITU= -1  0
 Use linear search instead of GDIIS.
     Eigenvalues ---    0.00228   0.00230   0.00230   0.00230   0.00247
     Eigenvalues ---    0.00396   0.00470   0.00502   0.00932   0.01024
     Eigenvalues ---    0.01076   0.01182   0.01235   0.01469   0.01971
     Eigenvalues ---    0.02052   0.02070   0.02251   0.02994   0.03341
     Eigenvalues ---    0.03462   0.03853   0.03893   0.03930   0.03958
     Eigenvalues ---    0.03982   0.03991   0.04175   0.05008   0.06696
     Eigenvalues ---    0.06782   0.08091   0.08643   0.08985   0.09243
     Eigenvalues ---    0.10336   0.10695   0.14432   0.15900   0.15971
     Eigenvalues ---    0.16000   0.16000   0.16000   0.17260   0.17520
     Eigenvalues ---    0.18952   0.20143   0.22269   0.22484   0.27546
     Eigenvalues ---    0.28336   0.29870   0.30322   0.31536   0.31697
     Eigenvalues ---    0.31812   0.36621   0.38458   0.39789   0.40225
     Eigenvalues ---    0.55473   0.55473   1.46342
 RFO step:  Lambda=-3.26485201D-02 EMin= 2.28330375D-03
 Quartic linear search produced a step of -0.76311.
 Maximum step size (   0.150) exceeded in Quadratic search.
    -- Step size scaled by   0.242
 Iteration  1 RMS(Cart)=  0.08956296 RMS(Int)=  0.00197959
 Iteration  2 RMS(Cart)=  0.00403722 RMS(Int)=  0.00027338
 Iteration  3 RMS(Cart)=  0.00000603 RMS(Int)=  0.00027336
 Iteration  4 RMS(Cart)=  0.00000000 RMS(Int)=  0.00027336
 Variable       Old X    -DE/DX   Delta X   Delta X   Delta X     New X
                                 (Linear)    (Quad)   (Total)
    R1        2.67615  -0.01929   0.02049  -0.01877   0.00177   2.67793
    R2        2.89031   0.00131  -0.00652   0.00541  -0.00110   2.88921
    R3        2.09071  -0.00328   0.02007  -0.01668   0.00339   2.09410
    R4        6.46510   0.04557  -0.00542   0.05530   0.04989   6.51498
    R5        2.69436  -0.01225   0.00660  -0.00666  -0.00004   2.69432
    R6        2.89495  -0.00735  -0.01006   0.00698  -0.00312   2.89182
    R7        2.09038  -0.00593   0.02032  -0.01726   0.00306   2.09343
    R8        6.32196   0.05941  -0.02345   0.08097   0.05753   6.37949
    R9        2.91145  -0.04938  -0.02612   0.01355  -0.01261   2.89884
   R10        2.09072  -0.00702   0.01615  -0.01405   0.00210   2.09283
   R11        4.61384   0.01993  -0.01015   0.02091   0.01076   4.62460
   R12        2.08695  -0.00615   0.01903  -0.01625   0.00278   2.08973
   R13        4.59808  -0.00272   0.00188  -0.00321  -0.00133   4.59676
   R14        2.68205   0.05160   0.01546  -0.00675   0.00871   2.69076
   R15        3.98019  -0.02371  -0.07849   0.03923  -0.03926   3.94093
   R16        3.96825  -0.06699  -0.06938   0.00271  -0.06668   3.90157
   R17        3.38741  -0.03193  -0.06523   0.02386  -0.04137   3.34603
   R18        1.81384   0.00050   0.00023  -0.00014   0.00008   1.81392
   R19        1.81426   0.00078  -0.00010   0.00014   0.00005   1.81431
   R20        2.04268   0.02002  -0.01577   0.01526  -0.00051   2.04217
   R21        3.41033  -0.02851  -0.08272   0.03862  -0.04410   3.36623
   R22        3.87100   0.00199   0.00484  -0.00205   0.00278   3.87378
   R23        4.11774  -0.00882   0.00851  -0.01391  -0.00540   4.11235
    A1        1.88966   0.04188   0.00923  -0.00256   0.00662   1.89628
    A2        1.87904  -0.00958  -0.01120   0.00367  -0.00753   1.87151
    A3        0.60907   0.00216  -0.00192   0.00396   0.00212   0.61119
    A4        1.93698  -0.02619   0.01625  -0.01604   0.00020   1.93718
    A5        1.39623   0.05319   0.02250   0.00039   0.02310   1.41933
    A6        2.42310   0.00340   0.00333   0.00655   0.01054   2.43364
    A7        1.96389  -0.06850  -0.02633   0.01257  -0.01372   1.95017
    A8        1.88458   0.05516   0.01311  -0.00293   0.00996   1.89453
    A9        1.87261  -0.01691  -0.00630  -0.00177  -0.00806   1.86455
   A10        0.59166   0.03070   0.00716   0.00476   0.01213   0.60379
   A11        1.95976  -0.03256  -0.00139  -0.00734  -0.00873   1.95103
   A12        1.39288   0.04371   0.01978  -0.00058   0.01929   1.41217
   A13        2.39659   0.02113   0.01295   0.00487   0.01803   2.41462
   A14        1.84168  -0.02294   0.00325  -0.00600  -0.00250   1.83917
   A15        1.92588   0.00251   0.00482  -0.00161   0.00357   1.92945
   A16        2.05932  -0.01444   0.01992  -0.01483   0.00509   2.06442
   A17        1.91919   0.01697   0.01443  -0.00114   0.01292   1.93211
   A18        0.55394   0.00260   0.02006  -0.01614   0.00399   0.55792
   A19        2.16049   0.01143  -0.00211   0.00226   0.00110   2.16160
   A20        1.84402  -0.00484   0.00146  -0.00092   0.00057   1.84459
   A21        1.91655   0.00034   0.01195  -0.00851   0.00351   1.92005
   A22        2.09321  -0.01088  -0.00594   0.00355  -0.00244   2.09077
   A23        1.92529   0.01661   0.00978   0.00100   0.01082   1.93610
   A24        0.59388  -0.02120  -0.01042  -0.00207  -0.01244   0.58144
   A25        2.15940   0.00556  -0.00127   0.00080  -0.00045   2.15895
   A26        2.52557   0.02245  -0.02718   0.02308  -0.00421   2.52136
   A27        2.05665   0.02724  -0.00169   0.00188   0.00027   2.05692
   A28        0.54718  -0.01203  -0.02532   0.01455  -0.01074   0.53644
   A29        0.55894  -0.05581  -0.03429   0.00566  -0.02871   0.53023
   A30        0.94325  -0.05126  -0.04851   0.02007  -0.02858   0.91467
   A31        1.24936  -0.15303  -0.09036   0.03042  -0.06022   1.18914
   A32        1.84497   0.00057   0.01064  -0.00823   0.00242   1.84739
   A33        2.35044   0.00152   0.00368  -0.00251   0.00118   2.35162
   A34        2.45760  -0.02819   0.01646  -0.02026  -0.00379   2.45380
   A35        0.68865  -0.07769  -0.05583   0.02583  -0.03001   0.65864
   A36        0.70223   0.08851   0.01124   0.00749   0.01873   0.72096
   A37        1.11139  -0.01650   0.00682  -0.01091  -0.00421   1.10718
   A38        1.17467   0.00003  -0.03336   0.01944  -0.01415   1.16052
   A39        1.34139  -0.02251   0.00401  -0.00143   0.00298   1.34437
   A40        0.47600  -0.11081  -0.01764  -0.02006  -0.03791   0.43808
   A41        3.08451  -0.03336  -0.06147   0.02874  -0.03292   3.05159
   A42        2.78923  -0.00363   0.00682  -0.01721  -0.01161   2.77761
    D1        0.03948  -0.02149  -0.03012  -0.00512  -0.03530   0.00417
    D2        2.13482  -0.03473  -0.01197  -0.02359  -0.03565   2.09917
    D3       -0.61564  -0.06840  -0.06608  -0.02292  -0.08897  -0.70461
    D4       -0.01915   0.01655   0.01461   0.00548   0.01990   0.00075
    D5       -2.09528  -0.00053  -0.00428   0.00923   0.00489  -2.09039
    D6        0.56926  -0.00816   0.00506   0.00114   0.00610   0.57536
    D7       -2.07785   0.01780   0.01295   0.01183   0.02491  -2.05293
    D8        2.12921   0.00073  -0.00594   0.01559   0.00991   2.13911
    D9       -1.48944  -0.00691   0.00339   0.00750   0.01112  -1.47832
   D10        0.34262   0.03728   0.02950   0.01637   0.04559   0.38822
   D11       -1.73351   0.02020   0.01061   0.02012   0.03059  -1.70292
   D12        0.93103   0.01257   0.01995   0.01203   0.03180   0.96283
   D13        1.92764  -0.02928  -0.06610   0.00771  -0.05836   1.86928
   D14       -0.58603  -0.00181  -0.03752   0.02509  -0.01260  -0.59863
   D15        1.34304   0.02017   0.01522   0.00245   0.01781   1.36085
   D16       -0.04315   0.01572   0.03293   0.00269   0.03574  -0.00741
   D17       -2.15915   0.03318   0.03085   0.01409   0.04518  -2.11397
   D18        0.57228   0.07054   0.07407   0.02240   0.09651   0.66879
   D19        0.02847  -0.00269  -0.02173   0.00046  -0.02099   0.00748
   D20        2.10090   0.00555  -0.00001  -0.00518  -0.00520   2.09570
   D21       -0.52259   0.00233  -0.04067   0.01794  -0.02255  -0.54514
   D22        2.08939  -0.00740  -0.02192  -0.00789  -0.02972   2.05967
   D23       -2.12137   0.00084  -0.00020  -0.01354  -0.01393  -2.13530
   D24        1.53833  -0.00238  -0.04086   0.00959  -0.03127   1.50706
   D25       -0.30482  -0.04263  -0.04431  -0.01168  -0.05581  -0.36063
   D26        1.76761  -0.03438  -0.02259  -0.01732  -0.04002   1.72759
   D27       -0.85588  -0.03760  -0.06325   0.00580  -0.05736  -0.91324
   D28       -0.72857   0.02932   0.02059   0.01442   0.03457  -0.69401
   D29       -0.34014   0.01724   0.00469   0.01063   0.01486  -0.32528
   D30        1.82113  -0.00548  -0.01275  -0.00504  -0.01813   1.80300
   D31        2.20956  -0.01756  -0.02865  -0.00883  -0.03783   2.17173
   D32       -0.13229  -0.00987  -0.03661   0.00539  -0.03145  -0.16374
   D33        0.25614  -0.02194  -0.05251   0.00160  -0.05116   0.20499
   D34       -1.65406   0.01159   0.02187   0.02922   0.05177  -1.60229
   D35        0.84405   0.00009   0.02008  -0.00802   0.01306   0.85711
   D36       -1.17845   0.00156   0.00547  -0.00279   0.00302  -1.17543
   D37       -0.00568  -0.00798   0.00433  -0.00359   0.00079  -0.00489
   D38        2.06465  -0.00170   0.02472  -0.01370   0.01101   2.07566
   D39       -2.11282  -0.00692   0.01205  -0.01281  -0.00076  -2.11358
   D40       -2.08256  -0.00669  -0.01104   0.00232  -0.00878  -2.09135
   D41       -0.01224  -0.00042   0.00934  -0.00778   0.00144  -0.01079
   D42        2.09348  -0.00564  -0.00333  -0.00690  -0.01033   2.08315
   D43        2.06233   0.00069   0.02648  -0.01380   0.01281   2.07514
   D44       -2.15053   0.00696   0.04686  -0.02390   0.02303  -2.12749
   D45       -0.04481   0.00175   0.03420  -0.02302   0.01127  -0.03355
   D46        3.02265  -0.00393   0.00494  -0.00080   0.00402   3.02668
   D47        1.73902   0.01641   0.01299   0.00150   0.01466   1.75368
   D48        0.47388  -0.00321  -0.04472   0.02795  -0.01682   0.45706
   D49       -2.20968   0.00871  -0.01133   0.01124  -0.00009  -2.20977
   D50       -0.93972  -0.00508  -0.00895   0.00100  -0.00798  -0.94770
   D51        0.38577  -0.00246   0.00271  -0.00046   0.00228   0.38805
   D52       -0.65269   0.03798   0.05129   0.00731   0.05756  -0.59513
   D53       -1.24474   0.03266   0.05631   0.00546   0.06083  -1.18391
   D54        1.78928  -0.01553  -0.02590   0.00201  -0.02376   1.76552
   D55       -2.40415  -0.03939  -0.02236  -0.01631  -0.03850  -2.44265
   D56       -2.71988   0.02603   0.01682  -0.00535   0.01118  -2.70870
         Item               Value     Threshold  Converged?
 Maximum Force            0.153031     0.000450     NO 
 RMS     Force            0.032444     0.000300     NO 
 Maximum Displacement     0.335517     0.001800     NO 
 RMS     Displacement     0.091370     0.001200     NO 
 Predicted change in Energy=-1.034862D-02
 GradGradGradGradGradGradGradGradGradGradGradGradGradGradGradGradGradGrad

                          Input orientation:                          
 ---------------------------------------------------------------------
 Center     Atomic      Atomic             Coordinates (Angstroms)
 Number     Number       Type             X           Y           Z
 ---------------------------------------------------------------------
      1          6           0       -0.321079    0.211611   -0.033506
      2          8           0        1.095970    0.223359   -0.031626
      3          6           0        1.612960    1.551933   -0.010791
      4          6           0        0.437471    2.531726   -0.008051
      5          6           0       -0.821988    1.656047   -0.018173
      6          1           0       -0.643770   -0.310701   -0.956031
      7          1           0        2.241108    1.665928   -0.916136
      8          1           0        0.464284    3.168518    0.897642
      9          1           0       -1.434537    1.834581    0.885038
     10          8           0       -0.797599   -0.510439    1.143505
     11          6           0       -1.678013   -1.573574    0.794116
     12          1           0       -1.140267   -2.286096    0.104884
     13          1           0       -1.993821   -2.093172    1.715059
     14          1           0       -2.649665   -1.246360    0.305108
     15          8           0       -1.623916    1.872836   -1.150637
     16          1           0       -2.265009    2.558788   -0.951008
     17          8           0        0.456828    3.390772   -1.146183
     18          1           0        0.817005    4.241918   -0.886183
     19          6           0        2.488206    1.722550    1.274467
     20          1           0        3.048728    2.644018    1.206969
     21          1           0        1.864461    1.786844    2.224761
     22          8           0        3.406941    0.631438    1.359805
     23          1           0        4.147810    0.881763    1.856704
 ---------------------------------------------------------------------
                    Distance matrix (angstroms):
                    1          2          3          4          5
     1  C    0.000000
     2  O    1.417098   0.000000
     3  C    2.353186   1.425771   0.000000
     4  C    2.441102   2.400570   1.530286   0.000000
     5  C    1.528902   2.394022   2.437185   1.534000   0.000000
     6  H    1.108148   2.041186   3.075015   3.185457   2.186192
     7  H    3.075528   2.043210   1.107797   2.197118   3.192020
     8  H    3.197989   3.152226   2.181296   1.107476   2.186500
     9  H    2.171991   3.136842   3.188987   2.188158   1.105839
    10  O    1.460747   2.346273   3.375881   3.479403   2.458404
    11  C    2.390212   3.406728   4.609466   4.687455   3.438465
    12  H    2.632254   3.364038   4.724839   5.070840   3.956884
    13  H    3.341791   4.238400   5.410565   5.501815   4.293475
    14  H    2.768150   4.037728   5.108836   4.889009   3.445124
    15  O    2.388521   3.372052   3.446679   2.447234   1.404478
    16  H    3.182753   4.194720   4.115387   2.862394   1.940987
    17  O    3.456914   3.418076   2.450936   1.426071   2.432498
    18  H    4.273836   4.117877   2.938686   1.959572   3.182212
    19  C    3.447581   2.427298   1.564306   2.550516   3.554255
    20  H    4.337163   3.347682   2.176470   2.882282   4.178458
    21  H    3.515354   2.850675   2.261886   2.752563   3.502124
    22  O    4.001962   2.728222   2.438075   3.781517   4.564262
    23  H    4.898261   3.648700   3.219026   4.468367   5.367828
                    6          7          8          9         10
     6  H    0.000000
     7  H    3.497310   0.000000
     8  H    4.094979   2.950367   0.000000
     9  H    2.935486   4.096711   2.320576   0.000000
    10  O    2.114618   4.267603   3.897117   2.443688   0.000000
    11  C    2.393224   5.364592   5.204574   3.418050   1.423888
    12  H    2.296570   5.300441   5.740719   4.204189   2.085452
    13  H    3.483470   6.244089   5.864796   4.053267   2.064622
    14  H    2.547458   5.821728   5.434972   3.362298   2.162091
    15  O    2.401331   3.877655   3.199190   2.044822   3.409675
    16  H    3.295817   4.593855   3.352360   2.141314   3.995051
    17  O    3.866313   2.492321   2.055887   3.181957   4.694220
    18  H    4.781745   2.943585   2.111547   3.741917   5.414008
    19  C    4.349541   2.205222   2.515767   3.943618   3.974910
    20  H    5.200335   2.473153   2.655209   4.567111   4.974823
    21  H    4.561618   3.165710   2.372924   3.560973   3.678748
    22  O    4.760145   2.758485   3.912748   5.011274   4.362204
    23  H    5.682666   3.455296   4.440429   5.745833   5.186902
                   11         12         13         14         15
    11  C    0.000000
    12  H    1.127785   0.000000
    13  H    1.103564   1.832604   0.000000
    14  H    1.135916   1.843752   1.770645   0.000000
    15  O    3.957617   4.371151   4.906960   3.591759   0.000000
    16  H    4.523985   5.084570   5.368630   4.025536   0.959887
    17  O    5.741693   6.028491   6.653272   5.767108   2.575586
    18  H    6.547402   6.886806   7.402741   6.599862   3.411830
    19  C    5.334094   5.531996   5.902747   6.012637   4.776323
    20  H    6.348276   6.562644   6.937321   6.958454   5.290239
    21  H    5.088052   5.487359   5.495513   5.767385   4.854841
    22  O    5.571251   5.546524   6.059532   6.428140   5.757856
    23  H    6.410771   6.408429   6.825682   7.289858   6.583247
                   16         17         18         19         20
    16  H    0.000000
    17  O    2.852838   0.000000
    18  H    3.512256   0.960093   0.000000
    19  C    5.314611   3.573375   3.715984   0.000000
    20  H    5.735847   3.579514   3.451835   1.080668   0.000000
    21  H    5.266302   3.989647   4.099089   1.138531   1.781330
    22  O    6.420713   4.753637   4.978734   1.428944   2.049915
    23  H    7.198605   5.379201   5.468851   1.949412   2.176161
                   21         22         23
    21  H    0.000000
    22  O    2.112429   0.000000
    23  H    2.483610   0.926531   0.000000
 Symmetry turned off by external request.
 Stoichiometry    C6H12O5
 Framework group  C1[X(C6H12O5)]
 Deg. of freedom    63
 Full point group                 C1      NOp   1
 Rotational constants (GHZ):           1.2323301           0.9471694           0.5828496
 Standard basis: 6-311++G(d,p) (5D, 7F)
   326 basis functions,   504 primitive gaussians,   337 cartesian basis functions
    44 alpha electrons       44 beta electrons
       nuclear repulsion energy       701.9368846171 Hartrees.
 NAtoms=   23 NActive=   23 NUniq=   23 SFac= 1.00D+00 NAtFMM=   60 NAOKFM=F Big=F
 Integral buffers will be    131072 words long.
 Raffenetti 2 integral format.
 Two-electron integral symmetry is turned off.
 One-electron integrals computed using PRISM.
 NBasis=   326 RedAO= T EigKep=  2.19D-06  NBF=   326
 NBsUse=   326 1.00D-06 EigRej= -1.00D+00 NBFU=   326
 Lowest energy guess from the checkpoint file:  "/scratch/Gau-27553.chk"
 B after Tr=     0.020929    0.001130   -0.014646
         Rot=    0.999999    0.000084    0.000087   -0.001037 Ang=   0.12 deg.
 B after Tr=    -0.009957    0.011340   -0.003517
         Rot=    0.999999    0.001171    0.000918    0.000840 Ang=   0.20 deg.
 Requested convergence on RMS density matrix=1.00D-08 within 128 cycles.
 Requested convergence on MAX density matrix=1.00D-06.
 Requested convergence on             energy=1.00D-06.
 No special actions if energy rises.
 SCF Done:  E(RB3LYP) =  -612.099846155     A.U. after   12 cycles
            NFock= 12  Conv=0.22D-08     -V/T= 2.0038
 Calling FoFJK, ICntrl=      2127 FMM=F ISym2X=0 I1Cent= 0 IOpClX= 0 NMat=1 NMatS=1 NMatT=0.
 -------------------------------------------------------------------
 Center     Atomic                   Forces (Hartrees/Bohr)
 Number     Number              X              Y              Z
 -------------------------------------------------------------------
      1        6           0.003758194   -0.017985562    0.009809932
      2        8          -0.016012226    0.001592624    0.001416294
      3        6           0.019369693   -0.005894316    0.018842201
      4        6           0.010259446    0.018988307    0.000726015
      5        6          -0.013420233    0.002328819    0.008417320
      6        1          -0.001934532    0.003712091    0.009365498
      7        1          -0.004578663    0.003082090    0.008607808
      8        1          -0.000860562   -0.007282345   -0.003703688
      9        1           0.008490722   -0.004562484   -0.002825320
     10        8          -0.001265062    0.007900249   -0.021824347
     11        6          -0.009720179   -0.011631107   -0.010856212
     12        1          -0.012414257    0.008107701    0.011920070
     13        1           0.008847280    0.003519627   -0.004699957
     14        1           0.020781030   -0.000701447    0.005570306
     15        8          -0.009230562   -0.004793566   -0.007753023
     16        1           0.001543637    0.002347021   -0.002521097
     17        8          -0.001303242    0.002629980   -0.001319913
     18        1           0.001007531   -0.000269174   -0.000072809
     19        6          -0.007589714   -0.011839406    0.007107050
     20        1           0.002238293    0.012588730   -0.003266247
     21        1           0.006548639   -0.004309934   -0.021097235
     22        8          -0.034578332   -0.009443762   -0.023642434
     23        1           0.030063100    0.011915864    0.021799789
 -------------------------------------------------------------------
 Cartesian Forces:  Max     0.034578332 RMS     0.011340845

 GradGradGradGradGradGradGradGradGradGradGradGradGradGradGradGradGradGrad
 Berny optimization.
 Using GEDIIS/GDIIS optimizer.
 FormGI is forming the generalized inverse of G from B-inverse, IUseBI=4.
 Internal  Forces:  Max     0.093495471 RMS     0.015377736
 Search for a local minimum.
 Step number   3 out of a maximum of  131
 All quantities printed in internal units (Hartrees-Bohrs-Radians)
 Mixed Optimization -- RFO/linear search
 Update second derivatives using D2CorX and points    2    1    3
 DE= -1.25D-03 DEPred=-1.03D-02 R= 1.20D-01
 Trust test= 1.20D-01 RLast= 2.36D-01 DXMaxT set to 1.50D-01
 ITU=  0 -1  0
 Use linear search instead of GDIIS.
     Eigenvalues ---    0.00224   0.00230   0.00230   0.00230   0.00245
     Eigenvalues ---    0.00372   0.00477   0.00500   0.00944   0.01068
     Eigenvalues ---    0.01147   0.01175   0.01320   0.01689   0.01956
     Eigenvalues ---    0.02027   0.02090   0.02617   0.02935   0.03133
     Eigenvalues ---    0.03551   0.03891   0.03923   0.03957   0.03964
     Eigenvalues ---    0.03989   0.04069   0.04370   0.05073   0.06397
     Eigenvalues ---    0.07804   0.08291   0.08841   0.09181   0.09612
     Eigenvalues ---    0.10283   0.10736   0.14242   0.15915   0.15963
     Eigenvalues ---    0.16000   0.16000   0.16735   0.17005   0.18311
     Eigenvalues ---    0.19408   0.22027   0.22160   0.24657   0.28260
     Eigenvalues ---    0.29652   0.29990   0.31536   0.31691   0.31812
     Eigenvalues ---    0.36077   0.38155   0.39610   0.39763   0.55473
     Eigenvalues ---    0.55473   1.25238   2.34641
 RFO step:  Lambda=-2.54714859D-02 EMin= 2.23803403D-03
 Quartic linear search produced a step of -0.46097.
 Maximum step size (   0.150) exceeded in Quadratic search.
    -- Step size scaled by   0.309
 Iteration  1 RMS(Cart)=  0.02907979 RMS(Int)=  0.00038329
 Iteration  2 RMS(Cart)=  0.00045082 RMS(Int)=  0.00013604
 Iteration  3 RMS(Cart)=  0.00000025 RMS(Int)=  0.00013604
 Variable       Old X    -DE/DX   Delta X   Delta X   Delta X     New X
                                 (Linear)    (Quad)   (Total)
    R1        2.67793  -0.00434   0.01156  -0.02711  -0.01553   2.66240
    R2        2.88921   0.00624  -0.00343   0.00879   0.00538   2.89458
    R3        2.09410  -0.00898   0.01056  -0.02487  -0.01431   2.07979
    R4        6.51498  -0.01043  -0.02627   0.04044   0.01418   6.52916
    R5        2.69432   0.00898   0.00401  -0.00744  -0.00345   2.69087
    R6        2.89182   0.00767  -0.00464   0.01132   0.00666   2.89848
    R7        2.09343  -0.00931   0.01086  -0.02590  -0.01503   2.07840
    R8        6.37949  -0.01565  -0.04068   0.05984   0.01916   6.39865
    R9        2.89884   0.01397  -0.00996   0.01888   0.00891   2.90775
   R10        2.09283  -0.00724   0.00879  -0.02110  -0.01231   2.08051
   R11        4.62460   0.01193  -0.01109   0.04635   0.03526   4.65986
   R12        2.08973  -0.00775   0.01021  -0.02411  -0.01390   2.07583
   R13        4.59676   0.00217   0.00175  -0.00126   0.00049   4.59724
   R14        2.69076   0.01736   0.00532  -0.00271   0.00262   2.69337
   R15        3.94093  -0.01080  -0.02932   0.02722  -0.00210   3.93884
   R16        3.90157  -0.01907  -0.01117  -0.03729  -0.04846   3.85311
   R17        3.34603  -0.01247  -0.02033   0.00440  -0.01593   3.33011
   R18        1.81392   0.00012   0.00010  -0.00015  -0.00005   1.81387
   R19        1.81431   0.00012  -0.00008   0.00024   0.00016   1.81447
   R20        2.04217   0.01302  -0.00929   0.02454   0.01524   2.05741
   R21        3.36623  -0.01433  -0.02964   0.02015  -0.00949   3.35673
   R22        3.87378   0.00147   0.00164   0.00003   0.00167   3.87545
   R23        4.11235   0.01204   0.00763   0.00692   0.01454   4.12689
    A1        1.89628  -0.01167   0.00253  -0.00284  -0.00032   1.89596
    A2        1.87151   0.00971  -0.00330   0.01279   0.00957   1.88108
    A3        0.61119  -0.01663  -0.00214  -0.00499  -0.00713   0.60406
    A4        1.93718   0.00069   0.00973  -0.02267  -0.01298   1.92421
    A5        1.41933  -0.00226   0.00294  -0.00002   0.00293   1.42226
    A6        2.43364  -0.00874  -0.00285   0.00092  -0.00184   2.43180
    A7        1.95017   0.01831  -0.00958   0.01567   0.00603   1.95619
    A8        1.89453  -0.01163   0.00333  -0.00246   0.00084   1.89537
    A9        1.86455   0.00865  -0.00009   0.00312   0.00308   1.86763
   A10        0.60379  -0.01725  -0.00127   0.00031  -0.00098   0.60281
   A11        1.95103   0.00034   0.00318  -0.01263  -0.00943   1.94160
   A12        1.41217   0.00049   0.00306   0.00034   0.00337   1.41554
   A13        2.41462  -0.00899  -0.00049   0.00147   0.00101   2.41563
   A14        1.83917  -0.00057   0.00312  -0.01018  -0.00703   1.83214
   A15        1.92945  -0.00115   0.00127  -0.00353  -0.00221   1.92725
   A16        2.06442   0.00430   0.00969  -0.01863  -0.00896   2.05546
   A17        1.93211  -0.00851   0.00276  -0.00639  -0.00373   1.92839
   A18        0.55792   0.01370   0.01028  -0.01019   0.00010   0.55803
   A19        2.16160  -0.00103  -0.00178   0.00583   0.00432   2.16592
   A20        1.84459   0.00550   0.00062  -0.00033   0.00028   1.84487
   A21        1.92005  -0.00284   0.00560  -0.01363  -0.00802   1.91203
   A22        2.09077   0.00661  -0.00246   0.00449   0.00201   2.09278
   A23        1.93610  -0.00780   0.00092  -0.00291  -0.00197   1.93413
   A24        0.58144   0.00634  -0.00056  -0.00046  -0.00103   0.58041
   A25        2.15895  -0.00269  -0.00056   0.00215   0.00158   2.16054
   A26        2.52136  -0.00619  -0.01448   0.02875   0.01424   2.53560
   A27        2.05692   0.01725  -0.00115   0.01190   0.01081   2.06773
   A28        0.53644  -0.02066  -0.01034   0.00730  -0.00304   0.53340
   A29        0.53023   0.00564  -0.00748   0.00267  -0.00485   0.52538
   A30        0.91467  -0.01953  -0.01613   0.00764  -0.00844   0.90623
   A31        1.18914  -0.05272  -0.02682  -0.00434  -0.03120   1.15794
   A32        1.84739  -0.00149   0.00531  -0.01141  -0.00609   1.84130
   A33        2.35162   0.00073   0.00168  -0.00273  -0.00105   2.35057
   A34        2.45380  -0.00242   0.01169  -0.03056  -0.01886   2.43494
   A35        0.65864  -0.03570  -0.01989  -0.00266  -0.02232   0.63631
   A36        0.72096  -0.03295  -0.00185   0.00329   0.00225   0.72321
   A37        1.10718   0.04367   0.00606  -0.00033   0.00509   1.11227
   A38        1.16052  -0.03279  -0.01363   0.02475   0.01085   1.17137
   A39        1.34437   0.01001   0.00105  -0.00496  -0.00395   1.34042
   A40        0.43808   0.09350   0.00682   0.02221   0.02980   0.46788
   A41        3.05159  -0.00055  -0.02196   0.03142   0.00939   3.06098
   A42        2.77761  -0.00487   0.00947  -0.04188  -0.03260   2.74501
    D1        0.00417   0.00766  -0.00192   0.01189   0.00998   0.01415
    D2        2.09917   0.00754   0.00920  -0.00942  -0.00024   2.09893
    D3       -0.70461   0.02008   0.00109   0.01549   0.01663  -0.68797
    D4        0.00075  -0.00274  -0.00034  -0.00167  -0.00202  -0.00128
    D5       -2.09039   0.00486  -0.00484   0.00924   0.00439  -2.08600
    D6        0.57536   0.00591   0.00024  -0.00408  -0.00385   0.57151
    D7       -2.05293  -0.00785  -0.00366  -0.00234  -0.00594  -2.05888
    D8        2.13911  -0.00025  -0.00816   0.00858   0.00047   2.13958
    D9       -1.47832   0.00080  -0.00307  -0.00474  -0.00777  -1.48609
   D10        0.38822  -0.01820  -0.00319  -0.00629  -0.00950   0.37872
   D11       -1.70292  -0.01059  -0.00769   0.00462  -0.00309  -1.70601
   D12        0.96283  -0.00954  -0.00261  -0.00870  -0.01132   0.95151
   D13        1.86928   0.00786  -0.01302   0.03057   0.01754   1.88682
   D14       -0.59863  -0.00028  -0.01685   0.02799   0.01108  -0.58755
   D15        1.36085  -0.00466   0.00098  -0.00734  -0.00629   1.35456
   D16       -0.00741  -0.00940   0.00342  -0.01725  -0.01386  -0.02128
   D17       -2.11397  -0.00832  -0.00219  -0.00264  -0.00486  -2.11883
   D18        0.66879  -0.01656   0.00026  -0.00882  -0.00858   0.66021
   D19        0.00748   0.00708  -0.00345   0.01516   0.01169   0.01917
   D20        2.09570  -0.00401   0.00240  -0.00032   0.00203   2.09772
   D21       -0.54514  -0.00736  -0.01417   0.02667   0.01250  -0.53263
   D22        2.05967   0.01060   0.00046   0.01003   0.01047   2.07014
   D23       -2.13530  -0.00049   0.00630  -0.00545   0.00080  -2.13450
   D24        1.50706  -0.00384  -0.01027   0.02154   0.01128   1.51833
   D25       -0.36063   0.02020  -0.00104   0.01095   0.00992  -0.35071
   D26        1.72759   0.00911   0.00480  -0.00453   0.00025   1.72785
   D27       -0.91324   0.00576  -0.01177   0.02247   0.01073  -0.90251
   D28       -0.69401  -0.00243  -0.00350   0.00807   0.00451  -0.68950
   D29       -0.32528  -0.00268  -0.00402  -0.00386  -0.00790  -0.33318
   D30        1.80300   0.00141   0.00065  -0.00041   0.00018   1.80318
   D31        2.17173   0.00115   0.00013  -0.01235  -0.01223   2.15949
   D32       -0.16374   0.00299  -0.00762   0.01813   0.01046  -0.15328
   D33        0.20499   0.00274  -0.00814   0.00620  -0.00196   0.20303
   D34       -1.60229  -0.00090  -0.01066   0.02973   0.01919  -1.58310
   D35        0.85711   0.00008   0.00611  -0.00068   0.00545   0.86256
   D36       -1.17543   0.00127   0.00191   0.00835   0.01035  -1.16508
   D37       -0.00489  -0.00264   0.00226  -0.00804  -0.00576  -0.01065
   D38        2.07566  -0.00694   0.00985  -0.02611  -0.01623   2.05943
   D39       -2.11358  -0.00275   0.00763  -0.01741  -0.00976  -2.12334
   D40       -2.09135   0.00359  -0.00262   0.00558   0.00291  -2.08844
   D41       -0.01079  -0.00072   0.00498  -0.01249  -0.00756  -0.01836
   D42        2.08315   0.00347   0.00275  -0.00380  -0.00110   2.08206
   D43        2.07514  -0.00112   0.01009  -0.02180  -0.01169   2.06345
   D44       -2.12749  -0.00542   0.01769  -0.03987  -0.02216  -2.14965
   D45       -0.03355  -0.00123   0.01546  -0.03118  -0.01569  -0.04924
   D46        3.02668   0.00527   0.00113   0.00643   0.00747   3.03415
   D47        1.75368  -0.00002   0.00109   0.00491   0.00608   1.75976
   D48        0.45706   0.00117  -0.01926   0.04155   0.02229   0.47935
   D49       -2.20977  -0.00242  -0.00680   0.01533   0.00854  -2.20124
   D50       -0.94770   0.00438  -0.00173   0.00615   0.00441  -0.94329
   D51        0.38805  -0.00073   0.00059  -0.00416  -0.00358   0.38447
   D52       -0.59513   0.01014   0.00445   0.03687   0.04114  -0.55399
   D53       -1.18391   0.01353   0.00597   0.03164   0.03756  -1.14635
   D54        1.76552  -0.01594  -0.00469  -0.03313  -0.03793   1.72758
   D55       -2.44265   0.04023   0.00424   0.02948   0.03349  -2.40916
   D56       -2.70870  -0.03142   0.00501  -0.03953  -0.03417  -2.74288
         Item               Value     Threshold  Converged?
 Maximum Force            0.093495     0.000450     NO 
 RMS     Force            0.015378     0.000300     NO 
 Maximum Displacement     0.114502     0.001800     NO 
 RMS     Displacement     0.029173     0.001200     NO 
 Predicted change in Energy=-1.017083D-02
 GradGradGradGradGradGradGradGradGradGradGradGradGradGradGradGradGradGrad

                          Input orientation:                          
 ---------------------------------------------------------------------
 Center     Atomic      Atomic             Coordinates (Angstroms)
 Number     Number       Type             X           Y           Z
 ---------------------------------------------------------------------
      1          6           0       -0.322513    0.206586   -0.019678
      2          8           0        1.086304    0.218943   -0.014645
      3          6           0        1.609906    1.542770    0.016146
      4          6           0        0.438312    2.532602    0.002950
      5          6           0       -0.824604    1.653675   -0.010195
      6          1           0       -0.650801   -0.304497   -0.937442
      7          1           0        2.240806    1.660038   -0.877088
      8          1           0        0.458852    3.164242    0.904460
      9          1           0       -1.430109    1.826798    0.889837
     10          8           0       -0.829787   -0.518594    1.140332
     11          6           0       -1.717537   -1.579450    0.796988
     12          1           0       -1.196267   -2.285745    0.097572
     13          1           0       -2.000826   -2.090388    1.702075
     14          1           0       -2.601213   -1.232412    0.284748
     15          8           0       -1.625938    1.854027   -1.162825
     16          1           0       -2.263634    2.547741   -0.979978
     17          8           0        0.457457    3.389801   -1.132912
     18          1           0        0.819247    4.239208   -0.869171
     19          6           0        2.503391    1.719856    1.269459
     20          1           0        3.052208    2.656451    1.186206
     21          1           0        1.873148    1.774961    2.180219
     22          8           0        3.447986    0.647382    1.299213
     23          1           0        4.187721    0.930292    1.893463
 ---------------------------------------------------------------------
                    Distance matrix (angstroms):
                    1          2          3          4          5
     1  C    0.000000
     2  O    1.408880   0.000000
     3  C    2.349663   1.423948   0.000000
     4  C    2.447389   2.402753   1.533810   0.000000
     5  C    1.531748   2.389570   2.437178   1.538715   0.000000
     6  H    1.100577   2.035454   3.071241   3.181137   2.173576
     7  H    3.068921   2.037999   1.099842   2.187423   3.185637
     8  H    3.195667   3.148529   2.177889   1.100959   2.183040
     9  H    2.163116   3.120196   3.175799   2.185343   1.098484
    10  O    1.459053   2.355703   3.386018   3.494496   2.458148
    11  C    2.408933   3.428482   4.629239   4.710324   3.449923
    12  H    2.643655   3.390602   4.747501   5.088936   3.958381
    13  H    3.325246   4.220250   5.392549   5.496222   4.281749
    14  H    2.712170   3.974147   5.050476   4.847004   3.401886
    15  O    2.391603   3.368690   3.457968   2.465892   1.418038
    16  H    3.189221   4.192523   4.123899   2.875220   1.952086
    17  O    3.461286   3.420572   2.461706   1.423144   2.432757
    18  H    4.276364   4.118745   2.946133   1.954024   3.181991
    19  C    3.455082   2.431008   1.549344   2.555220   3.566153
    20  H    4.341052   3.353844   2.165539   2.871913   4.179307
    21  H    3.481418   2.803167   2.192355   2.715377   3.477138
    22  O    4.018760   2.736297   2.413818   3.780541   4.580633
    23  H    4.952380   3.710214   3.247242   4.494386   5.410232
                    6          7          8          9         10
     6  H    0.000000
     7  H    3.496345   0.000000
     8  H    4.081186   2.934605   0.000000
     9  H    2.913536   4.077432   2.314550   0.000000
    10  O    2.096430   4.271412   3.908900   2.433926   0.000000
    11  C    2.402432   5.381941   5.220233   3.419614   1.425273
    12  H    2.300899   5.322841   5.752638   4.194685   2.084342
    13  H    3.461073   6.221674   5.856394   4.041014   2.038977
    14  H    2.481710   5.758583   5.392458   3.331123   2.092728
    15  O    2.379268   3.882137   3.215070   2.062162   3.401135
    16  H    3.276934   4.592231   3.367953   2.170422   3.994251
    17  O    3.861901   2.497572   2.049820   3.177641   4.701083
    18  H    4.776081   2.944998   2.105042   3.738105   5.421631
    19  C    4.349407   2.163375   2.529746   3.953223   4.017138
    20  H    5.195129   2.430719   2.657580   4.568076   5.015266
    21  H    4.518215   3.081478   2.357519   3.546728   3.694267
    22  O    4.765369   2.686827   3.927510   5.035317   4.436674
    23  H    5.740211   3.463952   4.457929   5.776764   5.276539
                   11         12         13         14         15
    11  C    0.000000
    12  H    1.122390   0.000000
    13  H    1.077262   1.805522   0.000000
    14  H    1.078753   1.765905   1.762216   0.000000
    15  O    3.954494   4.348670   4.889438   3.545805   0.000000
    16  H    4.526536   5.065864   5.364207   4.000381   0.959858
    17  O    5.757479   6.038271   6.641746   5.721020   2.588442
    18  H    6.562632   6.897239   7.391069   6.555127   3.428447
    19  C    5.378185   5.577242   5.915495   5.978505   4.794305
    20  H    6.390995   6.607569   6.952105   6.920769   5.295930
    21  H    5.104745   5.499823   5.493380   5.714631   4.840020
    22  O    5.647445   5.622833   6.111238   6.415260   5.767350
    23  H    6.509465   6.523453   6.889068   7.304442   6.632708
                   16         17         18         19         20
    16  H    0.000000
    17  O    2.852506   0.000000
    18  H    3.518166   0.960179   0.000000
    19  C    5.335718   3.570147   3.709071   0.000000
    20  H    5.741284   3.556521   3.422836   1.088734   0.000000
    21  H    5.262793   3.948256   4.059802   1.108930   1.776308
    22  O    6.436511   4.730683   4.951098   1.429457   2.050797
    23  H    7.245191   5.396574   5.470621   1.962081   2.183857
                   21         22         23
    21  H    0.000000
    22  O    2.127844   0.000000
    23  H    2.480513   0.990142   0.000000
 Symmetry turned off by external request.
 Stoichiometry    C6H12O5
 Framework group  C1[X(C6H12O5)]
 Deg. of freedom    63
 Full point group                 C1      NOp   1
 Rotational constants (GHZ):           1.2450945           0.9320113           0.5791433
 Standard basis: 6-311++G(d,p) (5D, 7F)
   326 basis functions,   504 primitive gaussians,   337 cartesian basis functions
    44 alpha electrons       44 beta electrons
       nuclear repulsion energy       701.5175213952 Hartrees.
 NAtoms=   23 NActive=   23 NUniq=   23 SFac= 1.00D+00 NAtFMM=   60 NAOKFM=F Big=F
 Integral buffers will be    131072 words long.
 Raffenetti 2 integral format.
 Two-electron integral symmetry is turned off.
 One-electron integrals computed using PRISM.
 NBasis=   326 RedAO= T EigKep=  2.19D-06  NBF=   326
 NBsUse=   326 1.00D-06 EigRej= -1.00D+00 NBFU=   326
 Initial guess from the checkpoint file:  "/scratch/Gau-27553.chk"
 B after Tr=    -0.006891   -0.004102    0.000232
         Rot=    0.999998   -0.000439   -0.001893    0.000430 Ang=  -0.23 deg.
 ExpMin= 3.60D-02 ExpMax= 8.59D+03 ExpMxC= 1.30D+03 IAcc=3 IRadAn=         5 AccDes= 0.00D+00
 Harris functional with IExCor=  402 and IRadAn=       5 diagonalized for initial guess.
 HarFok:  IExCor=  402 AccDes= 0.00D+00 IRadAn=         5 IDoV= 1 UseB2=F ITyADJ=14
 ICtDFT=  3500011 ScaDFX=  1.000000  1.000000  1.000000  1.000000
 FoFCou: FMM=F IPFlag=           0 FMFlag=      100000 FMFlg1=           0
         NFxFlg=           0 DoJE=T BraDBF=F KetDBF=T FulRan=T
         wScrn=  0.000000 ICntrl=       500 IOpCl=  0 I1Cent=   200000004 NGrid=           0
         NMat0=    1 NMatS0=      1 NMatT0=    0 NMatD0=    1 NMtDS0=    0 NMtDT0=    0
 Symmetry not used in FoFCou.
 Requested convergence on RMS density matrix=1.00D-08 within 128 cycles.
 Requested convergence on MAX density matrix=1.00D-06.
 Requested convergence on             energy=1.00D-06.
 No special actions if energy rises.
 SCF Done:  E(RB3LYP) =  -612.105091479     A.U. after   12 cycles
            NFock= 12  Conv=0.27D-08     -V/T= 2.0037
 Calling FoFJK, ICntrl=      2127 FMM=F ISym2X=0 I1Cent= 0 IOpClX= 0 NMat=1 NMatS=1 NMatT=0.
 -------------------------------------------------------------------
 Center     Atomic                   Forces (Hartrees/Bohr)
 Number     Number              X              Y              Z
 -------------------------------------------------------------------
      1        6          -0.003852720   -0.015413471    0.009852797
      2        8          -0.011960180   -0.000676588    0.004621734
      3        6           0.017658758   -0.001371498    0.010298631
      4        6           0.006637689    0.012557425    0.000010965
      5        6          -0.011280319    0.001248382    0.000133766
      6        1          -0.001717597    0.001375619    0.004582412
      7        1          -0.003604021    0.002279041    0.002504083
      8        1          -0.000851369   -0.004818214   -0.000464048
      9        1           0.004326337   -0.002713996   -0.001104962
     10        8           0.006004878    0.010297142   -0.015559981
     11        6           0.022653038   -0.008355456   -0.017990523
     12        1          -0.007615674    0.004707284    0.011600471
     13        1          -0.000040829   -0.003186729    0.007429196
     14        1          -0.010636916    0.006087853   -0.002932581
     15        8          -0.004191011   -0.005223847    0.000254844
     16        1           0.001489813    0.002729298   -0.002005430
     17        8          -0.000018848    0.002983385   -0.001677714
     18        1           0.001076456   -0.000111991   -0.000619432
     19        6          -0.003622942   -0.007136068   -0.007147909
     20        1          -0.001669642    0.008613366   -0.002025467
     21        1           0.004098818   -0.005626916   -0.003780714
     22        8           0.016030549    0.011595648    0.019009824
     23        1          -0.018914268   -0.009839671   -0.014989961
 -------------------------------------------------------------------
 Cartesian Forces:  Max     0.022653038 RMS     0.008391778

 GradGradGradGradGradGradGradGradGradGradGradGradGradGradGradGradGradGrad
 Berny optimization.
 Using GEDIIS/GDIIS optimizer.
 FormGI is forming the generalized inverse of G from B-inverse, IUseBI=4.
 Internal  Forces:  Max     0.061039838 RMS     0.010003641
 Search for a local minimum.
 Step number   4 out of a maximum of  131
 All quantities printed in internal units (Hartrees-Bohrs-Radians)
 Mixed Optimization -- RFO/linear search
 Update second derivatives using D2CorX and points    2    1    3    4
 DE= -5.25D-03 DEPred=-1.02D-02 R= 5.16D-01
 TightC=F SS=  1.41D+00  RLast= 1.53D-01 DXNew= 2.5227D-01 4.5798D-01
 Trust test= 5.16D-01 RLast= 1.53D-01 DXMaxT set to 2.52D-01
 ITU=  1  0 -1  0
 Use linear search instead of GDIIS.
     Eigenvalues ---    0.00224   0.00230   0.00230   0.00233   0.00265
     Eigenvalues ---    0.00394   0.00476   0.00498   0.00921   0.01022
     Eigenvalues ---    0.01133   0.01160   0.01378   0.01570   0.01934
     Eigenvalues ---    0.02034   0.02115   0.02303   0.02983   0.03226
     Eigenvalues ---    0.03513   0.03892   0.03927   0.03944   0.03987
     Eigenvalues ---    0.03991   0.04108   0.04977   0.05383   0.06535
     Eigenvalues ---    0.08048   0.08645   0.09189   0.09287   0.09968
     Eigenvalues ---    0.10149   0.10729   0.12016   0.15895   0.16000
     Eigenvalues ---    0.16000   0.16313   0.16906   0.17756   0.19087
     Eigenvalues ---    0.20015   0.21966   0.23462   0.28257   0.29438
     Eigenvalues ---    0.29921   0.31536   0.31688   0.31812   0.35631
     Eigenvalues ---    0.37260   0.39482   0.39694   0.55470   0.55473
     Eigenvalues ---    0.89207   1.36869   3.24344
 RFO step:  Lambda=-2.30727174D-02 EMin= 2.24388974D-03
 Quartic linear search produced a step of -0.20256.
 Maximum step size (   0.252) exceeded in Quadratic search.
    -- Step size scaled by   0.492
 Iteration  1 RMS(Cart)=  0.06938042 RMS(Int)=  0.00232905
 Iteration  2 RMS(Cart)=  0.00258002 RMS(Int)=  0.00021445
 Iteration  3 RMS(Cart)=  0.00000585 RMS(Int)=  0.00021442
 Iteration  4 RMS(Cart)=  0.00000000 RMS(Int)=  0.00021442
 Variable       Old X    -DE/DX   Delta X   Delta X   Delta X     New X
                                 (Linear)    (Quad)   (Total)
    R1        2.66240   0.00349   0.00315  -0.05202  -0.04895   2.61345
    R2        2.89458   0.00570  -0.00109   0.02032   0.01913   2.91371
    R3        2.07979  -0.00395   0.00290  -0.05032  -0.04742   2.03237
    R4        6.52916  -0.00772  -0.00287   0.03733   0.03446   6.56361
    R5        2.69087   0.01379   0.00070  -0.00870  -0.00796   2.68291
    R6        2.89848   0.00590  -0.00135   0.02441   0.02318   2.92166
    R7        2.07840  -0.00386   0.00305  -0.05255  -0.04950   2.02890
    R8        6.39865  -0.01908  -0.00388   0.01621   0.01232   6.41097
    R9        2.90775   0.01384  -0.00180   0.03842   0.03664   2.94439
   R10        2.08051  -0.00316   0.00249  -0.04302  -0.04052   2.03999
   R11        4.65986   0.00378  -0.00714   0.09728   0.09014   4.75000
   R12        2.07583  -0.00372   0.00282  -0.04895  -0.04614   2.02970
   R13        4.59724   0.00367  -0.00010   0.00768   0.00758   4.60482
   R14        2.69337  -0.00356  -0.00053  -0.00070  -0.00123   2.69215
   R15        3.93884  -0.00846   0.00043   0.00772   0.00815   3.94698
   R16        3.85311   0.00514   0.00982  -0.07889  -0.06906   3.78404
   R17        3.33011   0.00895   0.00323   0.01524   0.01847   3.34857
   R18        1.81387   0.00060   0.00001  -0.00007  -0.00006   1.81381
   R19        1.81447   0.00014  -0.00003   0.00057   0.00053   1.81501
   R20        2.05741   0.00399  -0.00309   0.05144   0.04835   2.10576
   R21        3.35673  -0.00204   0.00192   0.01073   0.01265   3.36939
   R22        3.87545  -0.00722  -0.00034  -0.01861  -0.01895   3.85649
   R23        4.12689  -0.00691  -0.00295  -0.01769  -0.02064   4.10626
    A1        1.89596  -0.01001   0.00006  -0.00858  -0.00875   1.88722
    A2        1.88108   0.00546  -0.00194   0.02904   0.02707   1.90815
    A3        0.60406  -0.00736   0.00144  -0.01861  -0.01722   0.58684
    A4        1.92421   0.00095   0.00263  -0.04442  -0.04177   1.88243
    A5        1.42226  -0.00480  -0.00059   0.00475   0.00400   1.42626
    A6        2.43180  -0.00257   0.00037  -0.00183  -0.00195   2.42984
    A7        1.95619   0.01514  -0.00122   0.03228   0.03097   1.98716
    A8        1.89537  -0.01238  -0.00017  -0.00576  -0.00593   1.88945
    A9        1.86763   0.00786  -0.00062   0.01361   0.01305   1.88068
   A10        0.60281  -0.01593   0.00020  -0.01274  -0.01270   0.59011
   A11        1.94160   0.00130   0.00191  -0.02590  -0.02416   1.91744
   A12        1.41554  -0.00141  -0.00068   0.00517   0.00467   1.42021
   A13        2.41563  -0.00860  -0.00021  -0.00526  -0.00558   2.41005
   A14        1.83214   0.00345   0.00142  -0.02116  -0.01991   1.81224
   A15        1.92725  -0.00096   0.00045  -0.00709  -0.00727   1.91998
   A16        2.05546   0.00345   0.00181  -0.03254  -0.03090   2.02456
   A17        1.92839  -0.00556   0.00075  -0.01398  -0.01306   1.91533
   A18        0.55803   0.00338  -0.00002  -0.00960  -0.00987   0.54816
   A19        2.16592  -0.00221  -0.00088   0.01133   0.00968   2.17560
   A20        1.84487   0.00374  -0.00006   0.00241   0.00226   1.84712
   A21        1.91203  -0.00273   0.00163  -0.02700  -0.02542   1.88661
   A22        2.09278   0.00471  -0.00041   0.00902   0.00849   2.10127
   A23        1.93413  -0.00426   0.00040  -0.00809  -0.00773   1.92640
   A24        0.58041   0.00381   0.00021   0.00128   0.00144   0.58185
   A25        2.16054  -0.00123  -0.00032   0.00559   0.00519   2.16573
   A26        2.53560  -0.01533  -0.00288   0.04282   0.03968   2.57528
   A27        2.06773   0.01389  -0.00219   0.04703   0.04539   2.11312
   A28        0.53340  -0.02524   0.00062  -0.02047  -0.01969   0.51372
   A29        0.52538   0.02063   0.00098   0.00975   0.01086   0.53623
   A30        0.90623  -0.01029   0.00171  -0.00226  -0.00021   0.90602
   A31        1.15794   0.01638   0.00632  -0.03121  -0.02494   1.13300
   A32        1.84130  -0.00228   0.00123  -0.02322  -0.02199   1.81931
   A33        2.35057   0.00173   0.00021  -0.00296  -0.00274   2.34783
   A34        2.43494  -0.00673   0.00382  -0.06811  -0.06429   2.37066
   A35        0.63631  -0.01508   0.00452  -0.03099  -0.02642   0.60989
   A36        0.72321   0.02125  -0.00046   0.02966   0.02899   0.75220
   A37        1.11227  -0.02675  -0.00103  -0.01912  -0.01972   1.09255
   A38        1.17137  -0.00242  -0.00220   0.01476   0.01289   1.18427
   A39        1.34042  -0.01411   0.00080  -0.00570  -0.00554   1.33488
   A40        0.46788  -0.06104  -0.00604  -0.04089  -0.04681   0.42107
   A41        3.06098   0.00530  -0.00190   0.05257   0.05054   3.11152
   A42        2.74501   0.00262   0.00660  -0.03604  -0.02985   2.71517
    D1        0.01415   0.00429  -0.00202   0.03020   0.02836   0.04251
    D2        2.09893   0.00294   0.00005  -0.01113  -0.01128   2.08765
    D3       -0.68797   0.00794  -0.00337   0.03562   0.03240  -0.65558
    D4       -0.00128  -0.00302   0.00041  -0.00961  -0.00890  -0.01018
    D5       -2.08600   0.00133  -0.00089   0.01273   0.01191  -2.07410
    D6        0.57151   0.00218   0.00078  -0.00991  -0.00895   0.56256
    D7       -2.05888  -0.00422   0.00120  -0.01408  -0.01295  -2.07183
    D8        2.13958   0.00012  -0.00010   0.00826   0.00786   2.14744
    D9       -1.48609   0.00098   0.00157  -0.01438  -0.01300  -1.49908
   D10        0.37872  -0.00871   0.00192  -0.02323  -0.02099   0.35773
   D11       -1.70601  -0.00436   0.00062  -0.00089  -0.00018  -1.70619
   D12        0.95151  -0.00351   0.00229  -0.02353  -0.02103   0.93047
   D13        1.88682   0.00336  -0.00355   0.05452   0.05090   1.93772
   D14       -0.58755   0.00318  -0.00224   0.05119   0.04896  -0.53859
   D15        1.35456  -0.00180   0.00127  -0.01308  -0.01175   1.34281
   D16       -0.02128  -0.00367   0.00281  -0.03834  -0.03598  -0.05725
   D17       -2.11883  -0.00287   0.00098  -0.01208  -0.01133  -2.13016
   D18        0.66021  -0.01114   0.00174  -0.03722  -0.03571   0.62450
   D19        0.01917   0.00138  -0.00237   0.02934   0.02658   0.04575
   D20        2.09772  -0.00371  -0.00041  -0.00301  -0.00335   2.09437
   D21       -0.53263  -0.00340  -0.00253   0.04151   0.03866  -0.49397
   D22        2.07014   0.00413  -0.00212   0.02736   0.02507   2.09521
   D23       -2.13450  -0.00096  -0.00016  -0.00500  -0.00487  -2.13936
   D24        1.51833  -0.00065  -0.00228   0.03953   0.03715   1.55548
   D25       -0.35071   0.01383  -0.00201   0.03630   0.03390  -0.31680
   D26        1.72785   0.00875  -0.00005   0.00395   0.00397   1.73181
   D27       -0.90251   0.00906  -0.00217   0.04847   0.04598  -0.85653
   D28       -0.68950  -0.00119  -0.00091   0.02293   0.02219  -0.66731
   D29       -0.33318  -0.00185   0.00160  -0.01007  -0.00838  -0.34156
   D30        1.80318   0.00246  -0.00004   0.02102   0.02098   1.82416
   D31        2.15949   0.00181   0.00248  -0.01197  -0.00958   2.14991
   D32       -0.15328   0.00457  -0.00212   0.05631   0.05400  -0.09928
   D33        0.20303   0.00391   0.00040   0.02332   0.02344   0.22647
   D34       -1.58310  -0.00043  -0.00389   0.01121   0.00703  -1.57606
   D35        0.86256  -0.00371  -0.00110  -0.02416  -0.02517   0.83739
   D36       -1.16508  -0.00329  -0.00210  -0.00019  -0.00176  -1.16684
   D37       -0.01065   0.00083   0.00117  -0.01186  -0.01076  -0.02141
   D38        2.05943  -0.00248   0.00329  -0.04692  -0.04361   2.01582
   D39       -2.12334   0.00007   0.00198  -0.02450  -0.02254  -2.14588
   D40       -2.08844   0.00283  -0.00059   0.01590   0.01518  -2.07326
   D41       -0.01836  -0.00047   0.00153  -0.01916  -0.01767  -0.03603
   D42        2.08206   0.00208   0.00022   0.00326   0.00340   2.08546
   D43        2.06345  -0.00011   0.00237  -0.03500  -0.03267   2.03078
   D44       -2.14965  -0.00342   0.00449  -0.07006  -0.06553  -2.21518
   D45       -0.04924  -0.00087   0.00318  -0.04765  -0.04446  -0.09370
   D46        3.03415   0.00367  -0.00151   0.01766   0.01606   3.05021
   D47        1.75976  -0.00096  -0.00123   0.01350   0.01209   1.77185
   D48        0.47935   0.00328  -0.00452   0.07728   0.07303   0.55239
   D49       -2.20124  -0.00120  -0.00173   0.02454   0.02288  -2.17835
   D50       -0.94329   0.00251  -0.00089   0.01495   0.01407  -0.92921
   D51        0.38447  -0.00029   0.00072  -0.01049  -0.00986   0.37462
   D52       -0.55399  -0.01522  -0.00833  -0.01322  -0.02162  -0.57561
   D53       -1.14635  -0.00076  -0.00761   0.01834   0.01047  -1.13589
   D54        1.72758  -0.00197   0.00768  -0.05519  -0.04771   1.67987
   D55       -2.40916  -0.02505  -0.00678  -0.01457  -0.02152  -2.43068
   D56       -2.74288   0.02473   0.00692  -0.01083  -0.00353  -2.74641
         Item               Value     Threshold  Converged?
 Maximum Force            0.061040     0.000450     NO 
 RMS     Force            0.010004     0.000300     NO 
 Maximum Displacement     0.318641     0.001800     NO 
 RMS     Displacement     0.069356     0.001200     NO 
 Predicted change in Energy=-1.036330D-02
 GradGradGradGradGradGradGradGradGradGradGradGradGradGradGradGradGradGrad

                          Input orientation:                          
 ---------------------------------------------------------------------
 Center     Atomic      Atomic             Coordinates (Angstroms)
 Number     Number       Type             X           Y           Z
 ---------------------------------------------------------------------
      1          6           0       -0.316435    0.181465    0.016275
      2          8           0        1.066234    0.208517    0.027503
      3          6           0        1.614504    1.516940    0.082955
      4          6           0        0.450086    2.532669    0.030228
      5          6           0       -0.824728    1.637116    0.007421
      6          1           0       -0.655887   -0.291857   -0.887827
      7          1           0        2.247793    1.643182   -0.774789
      8          1           0        0.451357    3.142543    0.920962
      9          1           0       -1.406899    1.792589    0.896538
     10          8           0       -0.894790   -0.532799    1.088605
     11          6           0       -1.789896   -1.590009    0.755973
     12          1           0       -1.319927   -2.300763    0.060969
     13          1           0       -2.055163   -2.055032    1.676878
     14          1           0       -2.639125   -1.170463    0.256854
     15          8           0       -1.618461    1.775605   -1.180602
     16          1           0       -2.248085    2.486154   -1.039327
     17          8           0        0.456529    3.383606   -1.108818
     18          1           0        0.819871    4.230211   -0.837287
     19          6           0        2.536226    1.715118    1.270927
     20          1           0        3.029203    2.707125    1.150076
     21          1           0        1.924745    1.737179    2.159270
     22          8           0        3.616603    0.756895    1.277747
     23          1           0        4.268354    1.048296    1.809202
 ---------------------------------------------------------------------
                    Distance matrix (angstroms):
                    1          2          3          4          5
     1  C    0.000000
     2  O    1.382979   0.000000
     3  C    2.348716   1.419734   0.000000
     4  C    2.473037   2.404439   1.546077   0.000000
     5  C    1.541869   2.370028   2.443358   1.558104   0.000000
     6  H    1.075483   2.013431   3.060856   3.169219   2.133287
     7  H    3.055759   2.024356   1.073646   2.161247   3.170533
     8  H    3.189976   3.128074   2.167430   1.079516   2.174686
     9  H    2.135344   3.062823   3.141142   2.178671   1.074068
    10  O    1.412288   2.349702   3.392538   3.510833   2.425365
    11  C    2.419992   3.452947   4.657900   4.747705   3.450539
    12  H    2.677769   3.462855   4.815207   5.147422   3.969254
    13  H    3.283701   4.193711   5.363397   5.480395   4.234739
    14  H    2.698236   3.960287   5.034455   4.827813   3.352127
    15  O    2.380981   3.335096   3.480739   2.513592   1.435476
    16  H    3.187030   4.160584   4.137449   2.902799   1.960228
    17  O    3.480950   3.426975   2.499134   1.421816   2.436768
    18  H    4.290933   4.120992   2.973235   1.941899   3.184710
    19  C    3.473315   2.444755   1.516616   2.561192   3.591454
    20  H    4.342552   3.369934   2.134634   2.817150   4.159731
    21  H    3.469231   2.760123   2.110886   2.709288   3.492859
    22  O    4.170278   2.892786   2.452264   3.838816   4.702546
    23  H    4.998627   3.759422   3.200387   4.466238   5.434391
                    6          7          8          9         10
     6  H    0.000000
     7  H    3.491205   0.000000
     8  H    4.036435   2.889782   0.000000
     9  H    2.844801   4.021496   2.296974   0.000000
    10  O    2.005346   4.252406   3.917697   2.388843   0.000000
    11  C    2.381860   5.394413   5.239035   3.407112   1.424624
    12  H    2.318807   5.383476   5.788490   4.178668   2.088654
    13  H    3.412400   6.180848   5.819694   3.979115   2.002430
    14  H    2.452648   5.732614   5.347349   3.272194   2.034977
    15  O    2.299275   3.889749   3.251037   2.087955   3.316885
    16  H    3.205525   4.581867   3.400083   2.221756   3.933646
    17  O    3.846470   2.519778   2.044051   3.166252   4.689665
    18  H    4.757049   2.955603   2.100063   3.729163   5.416215
    19  C    4.344854   2.067202   2.550823   3.961616   4.105879
    20  H    5.169800   2.334026   2.624381   4.536481   5.089067
    21  H    4.479001   2.953286   2.383134   3.563343   3.774772
    22  O    4.903444   2.621459   3.979623   5.143302   4.695929
    23  H    5.772185   3.333701   4.443457   5.796156   5.447676
                   11         12         13         14         15
    11  C    0.000000
    12  H    1.099579   0.000000
    13  H    1.065213   1.792239   0.000000
    14  H    1.070668   1.748208   1.771988   0.000000
    15  O    3.886782   4.271696   4.798925   3.433271   0.000000
    16  H    4.477516   4.998669   5.295031   3.899211   0.959825
    17  O    5.767211   6.069287   6.606624   5.673419   2.626101
    18  H    6.574521   6.931033   7.354667   6.506080   3.476840
    19  C    5.468490   5.697474   5.954803   6.011588   4.824425
    20  H    6.468725   6.721609   6.986160   6.925567   5.282099
    21  H    5.180539   5.588894   5.518445   5.736069   4.869346
    22  O    5.916962   5.932887   6.343119   6.625034   5.872576
    23  H    6.691214   6.745472   7.045212   7.419295   6.642477
                   16         17         18         19         20
    16  H    0.000000
    17  O    2.850471   0.000000
    18  H    3.534814   0.960461   0.000000
    19  C    5.368557   3.573819   3.703530   0.000000
    20  H    5.717699   3.489825   3.339244   1.114320   0.000000
    21  H    5.310791   3.942940   4.051581   1.078679   1.783002
    22  O    6.538634   4.751986   4.935485   1.444110   2.040769
    23  H    7.255724   5.338401   5.387070   1.932526   2.172937
                   21         22         23
    21  H    0.000000
    22  O    2.144860   0.000000
    23  H    2.467714   0.890021   0.000000
 Symmetry turned off by external request.
 Stoichiometry    C6H12O5
 Framework group  C1[X(C6H12O5)]
 Deg. of freedom    63
 Full point group                 C1      NOp   1
 Rotational constants (GHZ):           1.2889805           0.8828801           0.5662084
 Standard basis: 6-311++G(d,p) (5D, 7F)
   326 basis functions,   504 primitive gaussians,   337 cartesian basis functions
    44 alpha electrons       44 beta electrons
       nuclear repulsion energy       700.8343149714 Hartrees.
 NAtoms=   23 NActive=   23 NUniq=   23 SFac= 1.00D+00 NAtFMM=   60 NAOKFM=F Big=F
 Integral buffers will be    131072 words long.
 Raffenetti 2 integral format.
 Two-electron integral symmetry is turned off.
 One-electron integrals computed using PRISM.
 NBasis=   326 RedAO= T EigKep=  2.38D-06  NBF=   326
 NBsUse=   326 1.00D-06 EigRej= -1.00D+00 NBFU=   326
 Initial guess from the checkpoint file:  "/scratch/Gau-27553.chk"
 B after Tr=     0.022369   -0.012205    0.006195
         Rot=    0.999997   -0.000114    0.000881   -0.002463 Ang=  -0.30 deg.
 ExpMin= 3.60D-02 ExpMax= 8.59D+03 ExpMxC= 1.30D+03 IAcc=3 IRadAn=         5 AccDes= 0.00D+00
 Harris functional with IExCor=  402 and IRadAn=       5 diagonalized for initial guess.
 HarFok:  IExCor=  402 AccDes= 0.00D+00 IRadAn=         5 IDoV= 1 UseB2=F ITyADJ=14
 ICtDFT=  3500011 ScaDFX=  1.000000  1.000000  1.000000  1.000000
 FoFCou: FMM=F IPFlag=           0 FMFlag=      100000 FMFlg1=           0
         NFxFlg=           0 DoJE=T BraDBF=F KetDBF=T FulRan=T
         wScrn=  0.000000 ICntrl=       500 IOpCl=  0 I1Cent=   200000004 NGrid=           0
         NMat0=    1 NMatS0=      1 NMatT0=    0 NMatD0=    1 NMtDS0=    0 NMtDT0=    0
 Symmetry not used in FoFCou.
 Requested convergence on RMS density matrix=1.00D-08 within 128 cycles.
 Requested convergence on MAX density matrix=1.00D-06.
 Requested convergence on             energy=1.00D-06.
 No special actions if energy rises.
 SCF Done:  E(RB3LYP) =  -612.096563697     A.U. after   12 cycles
            NFock= 12  Conv=0.58D-08     -V/T= 2.0030
 Calling FoFJK, ICntrl=      2127 FMM=F ISym2X=0 I1Cent= 0 IOpClX= 0 NMat=1 NMatS=1 NMatT=0.
 -------------------------------------------------------------------
 Center     Atomic                   Forces (Hartrees/Bohr)
 Number     Number              X              Y              Z
 -------------------------------------------------------------------
      1        6          -0.021056468    0.005115554   -0.002025276
      2        8           0.008873036   -0.008886281    0.011852743
      3        6           0.008452461    0.001158922   -0.002254220
      4        6          -0.005112089   -0.006472097   -0.006841742
      5        6           0.004782291   -0.004301076   -0.017701033
      6        1          -0.001319148   -0.005192989   -0.014058636
      7        1           0.002844842    0.000604809   -0.016734763
      8        1          -0.000914001    0.004551957    0.009701975
      9        1          -0.008584078    0.002891698    0.008398076
     10        8           0.014685840    0.001827717    0.014367142
     11        6           0.021597701    0.009474510   -0.017882892
     12        1           0.000250039   -0.002193619    0.004611903
     13        1          -0.005358525   -0.008789220    0.012106075
     14        1          -0.018362890    0.001951675   -0.004598337
     15        8           0.001456179   -0.000697247    0.012735628
     16        1           0.000754716    0.003637640   -0.002593823
     17        8           0.004257195    0.001813758    0.001436511
     18        1           0.001303568    0.000694514   -0.002246543
     19        6           0.021926963    0.010671707   -0.007306928
     20        1          -0.011810544   -0.002928794    0.001590678
     21        1           0.000810606   -0.006793734    0.016778250
     22        8          -0.085217172   -0.029661863   -0.055594153
     23        1           0.065739476    0.031522460    0.056259362
 -------------------------------------------------------------------
 Cartesian Forces:  Max     0.085217172 RMS     0.019072936

 GradGradGradGradGradGradGradGradGradGradGradGradGradGradGradGradGradGrad
 Berny optimization.
 Using GEDIIS/GDIIS optimizer.
 FormGI is forming the generalized inverse of G from B-inverse, IUseBI=4.
 Internal  Forces:  Max     0.227996227 RMS     0.029083585
 Search for a local minimum.
 Step number   5 out of a maximum of  131
 All quantities printed in internal units (Hartrees-Bohrs-Radians)
 Mixed Optimization -- RFO/linear search
 Update second derivatives using D2CorX and points    2    1    3    5    4
 DE=  8.53D-03 DEPred=-1.04D-02 R=-8.23D-01
 Trust test=-8.23D-01 RLast= 3.17D-01 DXMaxT set to 1.26D-01
 ITU= -1  1  0 -1  0
 Use linear search instead of GDIIS.
     Eigenvalues ---    0.00220   0.00230   0.00230   0.00231   0.00257
     Eigenvalues ---    0.00362   0.00488   0.00518   0.00974   0.01067
     Eigenvalues ---    0.01091   0.01134   0.01489   0.01918   0.02061
     Eigenvalues ---    0.02117   0.02190   0.03020   0.03119   0.03255
     Eigenvalues ---    0.03411   0.03899   0.03927   0.03963   0.03989
     Eigenvalues ---    0.04215   0.04921   0.05267   0.05407   0.06134
     Eigenvalues ---    0.08078   0.08842   0.09185   0.09470   0.09888
     Eigenvalues ---    0.10451   0.11728   0.14116   0.15898   0.16000
     Eigenvalues ---    0.16010   0.16512   0.17459   0.18852   0.19534
     Eigenvalues ---    0.21670   0.23216   0.28262   0.28927   0.29711
     Eigenvalues ---    0.31536   0.31683   0.31812   0.32957   0.36963
     Eigenvalues ---    0.39072   0.39587   0.43364   0.55473   0.55486
     Eigenvalues ---    1.14518   1.45102   5.05143
 RFO step:  Lambda=-2.37910807D-02 EMin= 2.20328171D-03
 Quartic linear search produced a step of -0.68340.
 Maximum step size (   0.126) exceeded in Quadratic search.
    -- Step size scaled by   0.276
 Iteration  1 RMS(Cart)=  0.05287890 RMS(Int)=  0.00077441
 Iteration  2 RMS(Cart)=  0.00101491 RMS(Int)=  0.00012402
 Iteration  3 RMS(Cart)=  0.00000045 RMS(Int)=  0.00012402
 Variable       Old X    -DE/DX   Delta X   Delta X   Delta X     New X
                                 (Linear)    (Quad)   (Total)
    R1        2.61345   0.02720   0.03345  -0.01520   0.01831   2.63177
    R2        2.91371   0.00329  -0.01307   0.01079  -0.00218   2.91153
    R3        2.03237   0.01452   0.03241  -0.01830   0.01411   2.04648
    R4        6.56361  -0.00155  -0.02355   0.01598  -0.00757   6.55605
    R5        2.68291   0.00824   0.00544   0.00255   0.00794   2.69085
    R6        2.92166   0.00236  -0.01584   0.01221  -0.00375   2.91791
    R7        2.02890   0.01512   0.03383  -0.01914   0.01469   2.04359
    R8        6.41097  -0.00818  -0.00842  -0.03309  -0.04151   6.36946
    R9        2.94439   0.00373  -0.02504   0.01828  -0.00677   2.93762
   R10        2.03999   0.01058   0.02769  -0.01618   0.01151   2.05150
   R11        4.75000  -0.00759  -0.06160   0.03790  -0.02370   4.72630
   R12        2.02970   0.01202   0.03153  -0.01838   0.01315   2.04285
   R13        4.60482   0.00509  -0.00518   0.01497   0.00979   4.61461
   R14        2.69215  -0.01643   0.00084  -0.00217  -0.00133   2.69082
   R15        3.94698  -0.00046  -0.00557  -0.01868  -0.02425   3.92273
   R16        3.78404   0.02095   0.04720  -0.00651   0.04068   3.82473
   R17        3.34857   0.01071  -0.01262   0.03302   0.02040   3.36898
   R18        1.81381   0.00182   0.00004   0.00036   0.00041   1.81421
   R19        1.81501   0.00047  -0.00037   0.00034  -0.00003   1.81498
   R20        2.10576  -0.02254  -0.03304   0.01832  -0.01472   2.09104
   R21        3.36939   0.01269  -0.00865   0.01078   0.00213   3.37152
   R22        3.85649   0.00034   0.01295  -0.02237  -0.00942   3.84707
   R23        4.10626   0.03049   0.01410   0.01035   0.02445   4.13071
    A1        1.88722   0.00057   0.00598  -0.00747  -0.00145   1.88576
    A2        1.90815  -0.00855  -0.01850   0.00779  -0.01061   1.89754
    A3        0.58684   0.02397   0.01177  -0.00104   0.01081   0.59765
    A4        1.88243   0.00375   0.02855  -0.02114   0.00736   1.88979
    A5        1.42626  -0.01662  -0.00273   0.00157  -0.00095   1.42530
    A6        2.42984   0.01335   0.00134   0.00570   0.00734   2.43719
    A7        1.98716  -0.00405  -0.02116   0.01837  -0.00285   1.98431
    A8        1.88945  -0.00250   0.00405  -0.00777  -0.00381   1.88563
    A9        1.88068   0.00197  -0.00892   0.00766  -0.00122   1.87946
   A10        0.59011  -0.00331   0.00868  -0.01411  -0.00532   0.58479
   A11        1.91744  -0.00344   0.01651  -0.01477   0.00188   1.91932
   A12        1.42021   0.00272  -0.00319   0.01019   0.00684   1.42705
   A13        2.41005  -0.00007   0.00381  -0.00434  -0.00051   2.40954
   A14        1.81224   0.00953   0.01361  -0.00466   0.00901   1.82125
   A15        1.91998  -0.00081   0.00497  -0.00369   0.00166   1.92165
   A16        2.02456   0.00295   0.02112  -0.01063   0.01054   2.03510
   A17        1.91533   0.00407   0.00892  -0.00342   0.00538   1.92071
   A18        0.54816  -0.01436   0.00674  -0.00983  -0.00292   0.54524
   A19        2.17560  -0.00335  -0.00661   0.00151  -0.00457   2.17103
   A20        1.84712  -0.00293  -0.00154   0.00179   0.00030   1.84743
   A21        1.88661  -0.00073   0.01737  -0.01247   0.00491   1.89152
   A22        2.10127  -0.00435  -0.00580   0.00385  -0.00188   2.09939
   A23        1.92640   0.00726   0.00528  -0.00067   0.00466   1.93106
   A24        0.58185  -0.00747  -0.00098  -0.00357  -0.00453   0.57731
   A25        2.16573   0.00292  -0.00355   0.00243  -0.00104   2.16469
   A26        2.57528  -0.01999  -0.02712   0.00398  -0.02304   2.55224
   A27        2.11312   0.00056  -0.03102   0.03671   0.00543   2.11855
   A28        0.51372  -0.01535   0.01346  -0.03635  -0.02294   0.49078
   A29        0.53623   0.02477  -0.00742   0.02497   0.01757   0.55380
   A30        0.90602   0.00042   0.00014  -0.00650  -0.00657   0.89945
   A31        1.13300   0.04627   0.01704   0.00699   0.02406   1.15706
   A32        1.81931  -0.00171   0.01502  -0.01126   0.00377   1.82308
   A33        2.34783   0.00479   0.00187   0.00219   0.00407   2.35190
   A34        2.37066   0.00177   0.04393  -0.03365   0.01028   2.38094
   A35        0.60989   0.03982   0.01806  -0.01255   0.00549   0.61538
   A36        0.75220  -0.11636  -0.01981   0.00123  -0.01859   0.73361
   A37        1.09255   0.07928   0.01348   0.00093   0.01435   1.10691
   A38        1.18427  -0.04848  -0.00881  -0.01043  -0.01934   1.16492
   A39        1.33488   0.03253   0.00379  -0.01283  -0.00883   1.32605
   A40        0.42107   0.22800   0.03199   0.00480   0.03666   0.45772
   A41        3.11152   0.00479  -0.03454   0.02895  -0.00547   3.10605
   A42        2.71517   0.00114   0.02040   0.00325   0.02395   2.73912
    D1        0.04251  -0.00756  -0.01938  -0.00508  -0.02459   0.01792
    D2        2.08765  -0.00745   0.00771  -0.03024  -0.02242   2.06522
    D3       -0.65558  -0.01252  -0.02214  -0.02768  -0.04980  -0.70538
    D4       -0.01018   0.00076   0.00609   0.00370   0.00960  -0.00058
    D5       -2.07410  -0.00580  -0.00814   0.00974   0.00155  -2.07255
    D6        0.56256  -0.00857   0.00612  -0.00100   0.00498   0.56754
    D7       -2.07183   0.00852   0.00885   0.01001   0.01895  -2.05288
    D8        2.14744   0.00197  -0.00537   0.01606   0.01090   2.15834
    D9       -1.49908  -0.00081   0.00888   0.00532   0.01433  -1.48475
   D10        0.35773   0.01786   0.01434   0.01339   0.02760   0.38533
   D11       -1.70619   0.01131   0.00012   0.01944   0.01955  -1.68664
   D12        0.93047   0.00854   0.01438   0.00870   0.02298   0.95345
   D13        1.93772   0.00506  -0.03479   0.02520  -0.00953   1.92819
   D14       -0.53859   0.01146  -0.03346   0.04807   0.01452  -0.52407
   D15        1.34281   0.00072   0.00803   0.01846   0.02652   1.36933
   D16       -0.05725   0.01139   0.02459   0.00455   0.02939  -0.02787
   D17       -2.13016   0.01574   0.00775   0.02210   0.02991  -2.10026
   D18        0.62450   0.01857   0.02440   0.02304   0.04764   0.67214
   D19        0.04575  -0.00950  -0.01817  -0.00264  -0.02060   0.02515
   D20        2.09437  -0.00002   0.00229  -0.01084  -0.00863   2.08574
   D21       -0.49397   0.00304  -0.02642   0.00773  -0.01854  -0.51251
   D22        2.09521  -0.01049  -0.01713  -0.00619  -0.02322   2.07198
   D23       -2.13936  -0.00102   0.00333  -0.01439  -0.01125  -2.15061
   D24        1.55548   0.00205  -0.02539   0.00418  -0.02116   1.53432
   D25       -0.31680  -0.01082  -0.02317  -0.00270  -0.02560  -0.34240
   D26        1.73181  -0.00135  -0.00271  -0.01090  -0.01362   1.71819
   D27       -0.85653   0.00172  -0.03142   0.00767  -0.02353  -0.88006
   D28       -0.66731   0.00182  -0.01516   0.03280   0.01766  -0.64965
   D29       -0.34156   0.00770   0.00572   0.01525   0.02093  -0.32063
   D30        1.82416  -0.00522  -0.01434   0.01471   0.00039   1.82455
   D31        2.14991   0.00066   0.00655  -0.00284   0.00366   2.15358
   D32       -0.09928  -0.00306  -0.03690   0.02667  -0.01008  -0.10936
   D33        0.22647   0.00282  -0.01602   0.00912  -0.00681   0.21966
   D34       -1.57606   0.00834  -0.00481   0.00806   0.00334  -1.57272
   D35        0.83739  -0.00590   0.01720  -0.03130  -0.01420   0.82319
   D36       -1.16684  -0.00726   0.00120  -0.02380  -0.02281  -1.18965
   D37       -0.02141   0.00527   0.00735  -0.00076   0.00667  -0.01473
   D38        2.01582   0.00643   0.02980  -0.01481   0.01502   2.03084
   D39       -2.14588   0.00437   0.01540  -0.00742   0.00801  -2.13786
   D40       -2.07326  -0.00077  -0.01037   0.00760  -0.00270  -2.07596
   D41       -0.03603   0.00040   0.01208  -0.00646   0.00564  -0.03039
   D42        2.08546  -0.00166  -0.00232   0.00094  -0.00136   2.08409
   D43        2.03078   0.00308   0.02233  -0.00837   0.01400   2.04478
   D44       -2.21518   0.00425   0.04478  -0.02243   0.02235  -2.19283
   D45       -0.09370   0.00219   0.03038  -0.01503   0.01535  -0.07835
   D46        3.05021   0.00189  -0.01097   0.02077   0.00981   3.06002
   D47        1.77185   0.00112  -0.00826   0.02097   0.01285   1.78469
   D48        0.55239   0.00410  -0.04991   0.04512  -0.00494   0.54744
   D49       -2.17835   0.00397  -0.01564   0.01340  -0.00228  -2.18063
   D50       -0.92921  -0.00286  -0.00962   0.00629  -0.00335  -0.93256
   D51        0.37462  -0.00086   0.00674  -0.00339   0.00340   0.37802
   D52       -0.57561  -0.01269   0.01477  -0.05879  -0.04382  -0.61943
   D53       -1.13589  -0.00649  -0.00715  -0.01781  -0.02494  -1.16082
   D54        1.67987   0.02241   0.03260   0.00578   0.03846   1.71833
   D55       -2.43068   0.07990   0.01470   0.00142   0.01622  -2.41446
   D56       -2.74641  -0.08138   0.00241  -0.00925  -0.00700  -2.75341
         Item               Value     Threshold  Converged?
 Maximum Force            0.227996     0.000450     NO 
 RMS     Force            0.029084     0.000300     NO 
 Maximum Displacement     0.161166     0.001800     NO 
 RMS     Displacement     0.053069     0.001200     NO 
 Predicted change in Energy=-8.516477D-03
 GradGradGradGradGradGradGradGradGradGradGradGradGradGradGradGradGradGrad

                          Input orientation:                          
 ---------------------------------------------------------------------
 Center     Atomic      Atomic             Coordinates (Angstroms)
 Number     Number       Type             X           Y           Z
 ---------------------------------------------------------------------
      1          6           0       -0.330453    0.196459   -0.031112
      2          8           0        1.061971    0.217725   -0.015863
      3          6           0        1.613761    1.529763    0.025141
      4          6           0        0.446610    2.540358   -0.000987
      5          6           0       -0.830166    1.653867   -0.023554
      6          1           0       -0.660888   -0.271114   -0.950333
      7          1           0        2.230123    1.654577   -0.854624
      8          1           0        0.460654    3.149890    0.897246
      9          1           0       -1.417146    1.808240    0.871012
     10          8           0       -0.829625   -0.526514    1.103259
     11          6           0       -1.710877   -1.594245    0.770251
     12          1           0       -1.268283   -2.296905    0.112135
     13          1           0       -1.978857   -2.069601    1.731398
     14          1           0       -2.656091   -1.194006    0.333896
     15          8           0       -1.634275    1.817689   -1.185434
     16          1           0       -2.257541    2.531619   -1.032066
     17          8           0        0.464513    3.405425   -1.127616
     18          1           0        0.834543    4.247993   -0.852631
     19          6           0        2.500527    1.691940    1.305004
     20          1           0        2.998865    2.676894    1.227969
     21          1           0        1.899400    1.673433    2.211515
     22          8           0        3.531318    0.712590    1.277119
     23          1           0        4.244026    0.998210    1.868011
 ---------------------------------------------------------------------
                    Distance matrix (angstroms):
                    1          2          3          4          5
     1  C    0.000000
     2  O    1.392670   0.000000
     3  C    2.358142   1.423938   0.000000
     4  C    2.469534   2.402814   1.544093   0.000000
     5  C    1.540716   2.375446   2.447560   1.554520   0.000000
     6  H    1.082949   2.020011   3.060839   3.167363   2.143158
     7  H    3.059547   2.032891   1.081419   2.166615   3.171127
     8  H    3.195380   3.129368   2.171412   1.085610   2.179948
     9  H    2.143027   3.076086   3.159025   2.184025   1.081029
    10  O    1.434804   2.320444   3.370571   3.500549   2.454337
    11  C    2.398828   3.404394   4.622535   4.726997   3.457746
    12  H    2.667754   3.430719   4.791360   5.133495   3.977305
    13  H    3.310393   4.187053   5.364106   5.489605   4.273588
    14  H    2.734084   3.992405   5.074040   4.866659   3.401787
    15  O    2.379243   3.346271   3.478237   2.501050   1.422461
    16  H    3.188816   4.172042   4.136227   2.894069   1.955747
    17  O    3.483067   3.428467   2.483491   1.420548   2.441946
    18  H    4.295001   4.122495   2.960817   1.947256   3.191882
    19  C    3.469310   2.446925   1.565473   2.577595   3.586088
    20  H    4.338456   3.368410   2.163612   2.836014   4.156244
    21  H    3.490426   2.789549   2.209630   2.785197   3.527952
    22  O    4.109883   2.830966   2.431512   3.806536   4.647611
    23  H    5.017503   3.779367   3.255306   4.504636   5.454845
                    6          7          8          9         10
     6  H    0.000000
     7  H    3.474967   0.000000
     8  H    4.046563   2.904484   0.000000
     9  H    2.865822   4.037821   2.307996   0.000000
    10  O    2.076281   4.237042   3.901693   2.418717   0.000000
    11  C    2.411133   5.359715   5.219051   3.416626   1.423921
    12  H    2.366769   5.365415   5.768292   4.177352   2.075821
    13  H    3.487589   6.186479   5.821521   4.011662   2.023959
    14  H    2.545940   5.779454   5.375955   3.291953   2.091278
    15  O    2.316431   3.881960   3.240531   2.067899   3.373554
    16  H    3.226653   4.576004   3.390145   2.202555   3.993837
    17  O    3.849013   2.501474   2.040926   3.175871   4.702313
    18  H    4.761112   2.945073   2.099450   3.740781   5.421336
    19  C    4.351399   2.176811   2.540269   3.943353   4.006513
    20  H    5.179724   2.444031   2.603002   4.514767   4.993466
    21  H    4.509282   3.083981   2.444835   3.579748   3.676353
    22  O    4.848073   2.669228   3.938745   5.084551   4.536896
    23  H    5.797623   3.449546   4.459375   5.805086   5.352716
                   11         12         13         14         15
    11  C    0.000000
    12  H    1.059593   0.000000
    13  H    1.105251   1.782861   0.000000
    14  H    1.115359   1.786498   1.782785   0.000000
    15  O    3.933429   4.329841   4.872132   3.524596   0.000000
    16  H    4.535410   5.059889   5.374535   3.988104   0.960040
    17  O    5.773294   6.087375   6.642283   5.747082   2.632330
    18  H    6.576067   6.941782   7.382710   6.573258   3.480258
    19  C    5.368509   5.615848   5.864800   5.988525   4.828528
    20  H    6.374465   6.647730   6.896402   6.910988   5.294217
    21  H    5.078293   5.495925   5.411256   5.700891   4.903768
    22  O    5.749696   5.783633   6.189425   6.542843   5.828273
    23  H    6.586864   6.657810   6.939337   7.400739   6.674542
                   16         17         18         19         20
    16  H    0.000000
    17  O    2.860462   0.000000
    18  H    3.541062   0.960448   0.000000
    19  C    5.367137   3.605416   3.736884   0.000000
    20  H    5.723518   3.535885   3.388442   1.106530   0.000000
    21  H    5.342047   4.025978   4.141410   1.087869   1.784130
    22  O    6.492464   4.737025   4.930265   1.422123   2.035783
    23  H    7.282319   5.390101   5.439445   1.959089   2.185878
                   21         22         23
    21  H    0.000000
    22  O    2.111746   0.000000
    23  H    2.463979   0.968858   0.000000
 Symmetry turned off by external request.
 Stoichiometry    C6H12O5
 Framework group  C1[X(C6H12O5)]
 Deg. of freedom    63
 Full point group                 C1      NOp   1
 Rotational constants (GHZ):           1.2538799           0.9129190           0.5730186
 Standard basis: 6-311++G(d,p) (5D, 7F)
   326 basis functions,   504 primitive gaussians,   337 cartesian basis functions
    44 alpha electrons       44 beta electrons
       nuclear repulsion energy       700.4947200510 Hartrees.
 NAtoms=   23 NActive=   23 NUniq=   23 SFac= 1.00D+00 NAtFMM=   60 NAOKFM=F Big=F
 Integral buffers will be    131072 words long.
 Raffenetti 2 integral format.
 Two-electron integral symmetry is turned off.
 One-electron integrals computed using PRISM.
 NBasis=   326 RedAO= T EigKep=  2.34D-06  NBF=   326
 NBsUse=   326 1.00D-06 EigRej= -1.00D+00 NBFU=   326
 Lowest energy guess from the checkpoint file:  "/scratch/Gau-27553.chk"
 B after Tr=     0.018754   -0.003167   -0.018474
         Rot=    0.999996   -0.001167    0.000643   -0.002292 Ang=  -0.30 deg.
 B after Tr=    -0.003628    0.009085   -0.024737
         Rot=    0.999999   -0.001074   -0.000227    0.000176 Ang=  -0.13 deg.
 Requested convergence on RMS density matrix=1.00D-08 within 128 cycles.
 Requested convergence on MAX density matrix=1.00D-06.
 Requested convergence on             energy=1.00D-06.
 No special actions if energy rises.
 SCF Done:  E(RB3LYP) =  -612.106818219     A.U. after   11 cycles
            NFock= 11  Conv=0.56D-08     -V/T= 2.0036
 Calling FoFJK, ICntrl=      2127 FMM=F ISym2X=0 I1Cent= 0 IOpClX= 0 NMat=1 NMatS=1 NMatT=0.
 -------------------------------------------------------------------
 Center     Atomic                   Forces (Hartrees/Bohr)
 Number     Number              X              Y              Z
 -------------------------------------------------------------------
      1        6          -0.004934759    0.002472852    0.011118052
      2        8           0.004327804   -0.003862977    0.002906673
      3        6           0.005252250   -0.000803827    0.023489871
      4        6          -0.000794494   -0.001496111   -0.004119086
      5        6          -0.000461289   -0.004005202   -0.008448382
      6        1          -0.004310494   -0.006398606   -0.004665551
      7        1           0.005483630    0.002038366   -0.005178516
      8        1          -0.001096981    0.001178815    0.006911935
      9        1          -0.003873249    0.001554436    0.006470368
     10        8           0.007228397    0.004088985   -0.011131859
     11        6          -0.025048262    0.021379631    0.023787772
     12        1           0.010580526   -0.015972677   -0.014350965
     13        1           0.003761160    0.000946143   -0.008742996
     14        1           0.008695131   -0.006033770    0.001317817
     15        8          -0.001582775   -0.001029089    0.004311123
     16        1           0.001373237    0.003125237   -0.002225275
     17        8           0.001607683    0.002294236   -0.001478442
     18        1           0.001017603    0.000120210   -0.001433515
     19        6           0.009009282    0.009839629   -0.027398902
     20        1          -0.008499740    0.001239824    0.001445387
     21        1          -0.003662570   -0.005207356    0.004460026
     22        8           0.002116158   -0.002418942    0.006701531
     23        1          -0.006188251   -0.003049808   -0.003747066
 -------------------------------------------------------------------
 Cartesian Forces:  Max     0.027398902 RMS     0.008504806

 GradGradGradGradGradGradGradGradGradGradGradGradGradGradGradGradGradGrad
 Berny optimization.
 Using GEDIIS/GDIIS optimizer.
 FormGI is forming the generalized inverse of G from B-inverse, IUseBI=4.
 Internal  Forces:  Max     0.031527316 RMS     0.007675587
 Search for a local minimum.
 Step number   6 out of a maximum of  131
 All quantities printed in internal units (Hartrees-Bohrs-Radians)
 Mixed Optimization -- RFO/linear search
 Update second derivatives using D2CorX and points    2    1    3    5    4
                                                      6
 DE= -1.73D-03 DEPred=-8.52D-03 R= 2.03D-01
 Trust test= 2.03D-01 RLast= 2.60D-01 DXMaxT set to 1.26D-01
 ITU=  0 -1  1  0 -1  0
 Use linear search instead of GDIIS.
     Eigenvalues ---    0.00206   0.00230   0.00230   0.00231   0.00303
     Eigenvalues ---    0.00346   0.00499   0.00508   0.00892   0.01025
     Eigenvalues ---    0.01135   0.01322   0.01572   0.01863   0.02070
     Eigenvalues ---    0.02132   0.02179   0.02540   0.03029   0.03408
     Eigenvalues ---    0.03577   0.03907   0.03927   0.03967   0.04114
     Eigenvalues ---    0.04264   0.04665   0.05340   0.05577   0.08012
     Eigenvalues ---    0.08477   0.09083   0.09197   0.09588   0.09901
     Eigenvalues ---    0.10495   0.11442   0.13994   0.15975   0.16007
     Eigenvalues ---    0.16087   0.17126   0.17622   0.18865   0.20694
     Eigenvalues ---    0.22193   0.24360   0.28315   0.29628   0.30909
     Eigenvalues ---    0.31537   0.31684   0.31812   0.36490   0.38657
     Eigenvalues ---    0.39485   0.40552   0.55473   0.55485   1.04912
     Eigenvalues ---    1.15386   1.29724   5.13044
 RFO step:  Lambda=-1.06688867D-02 EMin= 2.06372357D-03
 Quartic linear search produced a step of -0.38836.
 Maximum step size (   0.126) exceeded in Quadratic search.
    -- Step size scaled by   0.425
 Iteration  1 RMS(Cart)=  0.03760519 RMS(Int)=  0.00052565
 Iteration  2 RMS(Cart)=  0.00063737 RMS(Int)=  0.00010922
 Iteration  3 RMS(Cart)=  0.00000030 RMS(Int)=  0.00010922
 Variable       Old X    -DE/DX   Delta X   Delta X   Delta X     New X
                                 (Linear)    (Quad)   (Total)
    R1        2.63177   0.01332   0.01190  -0.00133   0.01060   2.64237
    R2        2.91153   0.00450  -0.00658   0.00578  -0.00074   2.91079
    R3        2.04648   0.00804   0.01294  -0.00381   0.00913   2.05560
    R4        6.55605  -0.01286  -0.01044  -0.03532  -0.04576   6.51029
    R5        2.69085   0.00508   0.00001   0.00460   0.00458   2.69543
    R6        2.91791   0.00266  -0.00755   0.00802   0.00042   2.91833
    R7        2.04359   0.00757   0.01352  -0.00439   0.00913   2.05272
    R8        6.36946  -0.00941   0.01134  -0.07905  -0.06771   6.30175
    R9        2.93762   0.00751  -0.01160   0.00989  -0.00171   2.93591
   R10        2.05150   0.00637   0.01127  -0.00402   0.00725   2.05875
   R11        4.72630  -0.00142  -0.02580   0.02172  -0.00409   4.72221
   R12        2.04285   0.00768   0.01281  -0.00434   0.00847   2.05132
   R13        4.61461   0.00444  -0.00674   0.02504   0.01829   4.63290
   R14        2.69082  -0.00609   0.00099  -0.00250  -0.00151   2.68931
   R15        3.92273   0.01824   0.00625   0.02021   0.02647   3.94920
   R16        3.82473  -0.00547   0.01102  -0.01512  -0.00410   3.82063
   R17        3.36898  -0.00730  -0.01510   0.01083  -0.00427   3.36471
   R18        1.81421   0.00108  -0.00013   0.00052   0.00039   1.81460
   R19        1.81498   0.00009  -0.00020   0.00021   0.00001   1.81499
   R20        2.09104  -0.01633  -0.01306   0.00168  -0.01138   2.07966
   R21        3.37152   0.00764  -0.00574   0.02615   0.02041   3.39193
   R22        3.84707   0.00305   0.01102  -0.01267  -0.00165   3.84542
   R23        4.13071  -0.00228  -0.00148   0.00957   0.00808   4.13879
    A1        1.88576  -0.00762   0.00396  -0.00384   0.00009   1.88585
    A2        1.89754   0.00503  -0.00639   0.00998   0.00374   1.90128
    A3        0.59765  -0.00932   0.00249  -0.00622  -0.00360   0.59405
    A4        1.88979   0.00469   0.01336  -0.00972   0.00358   1.89337
    A5        1.42530  -0.00572  -0.00118  -0.00755  -0.00863   1.41668
    A6        2.43719  -0.00677  -0.00209  -0.00560  -0.00760   2.42958
    A7        1.98431   0.00901  -0.01092   0.01058  -0.00038   1.98393
    A8        1.88563  -0.00824   0.00378  -0.00816  -0.00442   1.88121
    A9        1.87946   0.00469  -0.00459   0.00382  -0.00068   1.87878
   A10        0.58479  -0.00979   0.00700  -0.01222  -0.00514   0.57965
   A11        1.91932   0.00158   0.00865  -0.01103  -0.00234   1.91699
   A12        1.42705  -0.00069  -0.00447   0.01234   0.00784   1.43489
   A13        2.40954  -0.00451   0.00237  -0.00258  -0.00024   2.40929
   A14        1.82125   0.00608   0.00423   0.00243   0.00668   1.82793
   A15        1.92165  -0.00210   0.00218  -0.00553  -0.00323   1.91842
   A16        2.03510   0.00655   0.00791  -0.00090   0.00701   2.04210
   A17        1.92071  -0.00499   0.00298  -0.00537  -0.00239   1.91832
   A18        0.54524   0.00232   0.00497  -0.00677  -0.00180   0.54344
   A19        2.17103  -0.00339  -0.00199  -0.00201  -0.00378   2.16725
   A20        1.84743   0.00068  -0.00099  -0.00078  -0.00175   1.84568
   A21        1.89152   0.00040   0.00797  -0.00873  -0.00078   1.89074
   A22        2.09939   0.00186  -0.00257   0.00009  -0.00245   2.09694
   A23        1.93106  -0.00513   0.00119  -0.00563  -0.00441   1.92665
   A24        0.57731   0.00542   0.00120  -0.00016   0.00101   0.57833
   A25        2.16469  -0.00147  -0.00161   0.00170   0.00013   2.16481
   A26        2.55224   0.01877  -0.00646   0.00804   0.00158   2.55382
   A27        2.11855  -0.01533  -0.01974   0.00811  -0.01187   2.10668
   A28        0.49078   0.03153   0.01655   0.00669   0.02352   0.51430
   A29        0.55380  -0.02343  -0.01104   0.00501  -0.00580   0.54801
   A30        0.89945   0.00939   0.00263  -0.01317  -0.01118   0.88827
   A31        1.15706  -0.01143   0.00034  -0.00414  -0.00385   1.15321
   A32        1.82308  -0.00236   0.00707  -0.00744  -0.00037   1.82271
   A33        2.35190   0.00310  -0.00051   0.00454   0.00402   2.35592
   A34        2.38094   0.00389   0.02097  -0.01606   0.00491   2.38585
   A35        0.61538   0.00313   0.00813  -0.00279   0.00540   0.62078
   A36        0.73361  -0.00410  -0.00404  -0.00346  -0.00736   0.72624
   A37        1.10691  -0.01235   0.00208  -0.00183   0.00019   1.10709
   A38        1.16492  -0.00382   0.00250  -0.01796  -0.01551   1.14942
   A39        1.32605  -0.00486   0.00558  -0.01169  -0.00615   1.31989
   A40        0.45772  -0.01458   0.00394  -0.00760  -0.00353   0.45419
   A41        3.10605  -0.00466  -0.01750   0.01305  -0.00422   3.10183
   A42        2.73912  -0.00840   0.00229  -0.04742  -0.04503   2.69408
    D1        0.01792   0.00319  -0.00146  -0.01029  -0.01179   0.00613
    D2        2.06522   0.00729   0.01309  -0.01853  -0.00545   2.05977
    D3       -0.70538   0.01951   0.00676   0.01429   0.02110  -0.68428
    D4       -0.00058  -0.00164  -0.00027   0.00666   0.00637   0.00578
    D5       -2.07255   0.00380  -0.00522   0.01807   0.01284  -2.05971
    D6        0.56754   0.00470   0.00154   0.00593   0.00743   0.57497
    D7       -2.05288  -0.00599  -0.00233   0.00218  -0.00006  -2.05294
    D8        2.15834  -0.00055  -0.00729   0.01360   0.00641   2.16475
    D9       -1.48475   0.00035  -0.00052   0.00146   0.00100  -1.48375
   D10        0.38533  -0.01437  -0.00257  -0.00791  -0.01049   0.37484
   D11       -1.68664  -0.00894  -0.00752   0.00350  -0.00402  -1.69066
   D12        0.95345  -0.00804  -0.00076  -0.00864  -0.00943   0.94403
   D13        1.92819   0.00991  -0.01607   0.09032   0.07430   2.00249
   D14       -0.52407  -0.00259  -0.02465   0.06933   0.04453  -0.47954
   D15        1.36933  -0.00369  -0.00574   0.04380   0.03817   1.40751
   D16       -0.02787  -0.00329   0.00256   0.00969   0.01228  -0.01559
   D17       -2.10026  -0.00325  -0.00721   0.02508   0.01779  -2.08247
   D18        0.67214  -0.00531  -0.00463   0.04003   0.03535   0.70749
   D19        0.02515   0.00191  -0.00232  -0.00487  -0.00720   0.01795
   D20        2.08574  -0.00160   0.00465  -0.01249  -0.00790   2.07784
   D21       -0.51251  -0.00191  -0.00781   0.00140  -0.00640  -0.51890
   D22        2.07198   0.00365  -0.00072  -0.01110  -0.01183   2.06015
   D23       -2.15061   0.00015   0.00626  -0.01872  -0.01253  -2.16314
   D24        1.53432  -0.00017  -0.00621  -0.00483  -0.01102   1.52330
   D25       -0.34240   0.00849  -0.00323  -0.01095  -0.01415  -0.35655
   D26        1.71819   0.00498   0.00375  -0.01857  -0.01484   1.70335
   D27       -0.88006   0.00467  -0.00872  -0.00467  -0.01334  -0.89340
   D28       -0.64965  -0.00375  -0.01547   0.02664   0.01120  -0.63846
   D29       -0.32063   0.00280  -0.00488   0.05021   0.04506  -0.27557
   D30        1.82455  -0.00405  -0.00830  -0.00243  -0.01063   1.81392
   D31        2.15358   0.00250   0.00230   0.02114   0.02323   2.17681
   D32       -0.10936  -0.00445  -0.01706   0.00101  -0.01593  -0.12530
   D33        0.21966   0.00209  -0.00646   0.02458   0.01793   0.23759
   D34       -1.57272   0.00011  -0.00403   0.02912   0.02542  -1.54731
   D35        0.82319   0.00252   0.01529  -0.02135  -0.00613   0.81706
   D36       -1.18965   0.00465   0.00954  -0.02750  -0.01783  -1.20748
   D37       -0.01473  -0.00027   0.00159  -0.00106   0.00055  -0.01418
   D38        2.03084  -0.00204   0.01110  -0.01474  -0.00361   2.02723
   D39       -2.13786   0.00058   0.00564  -0.00261   0.00305  -2.13482
   D40       -2.07596   0.00126  -0.00485   0.00667   0.00182  -2.07414
   D41       -0.03039  -0.00051   0.00467  -0.00701  -0.00234  -0.03273
   D42        2.08409   0.00210  -0.00079   0.00512   0.00432   2.08841
   D43        2.04478   0.00104   0.00725  -0.00310   0.00416   2.04894
   D44       -2.19283  -0.00073   0.01677  -0.01678   0.00000  -2.19283
   D45       -0.07835   0.00188   0.01131  -0.00465   0.00666  -0.07169
   D46        3.06002   0.00380  -0.01005   0.06835   0.05828   3.11831
   D47        1.78469   0.00042  -0.00968   0.06830   0.05868   1.84338
   D48        0.54744   0.00229  -0.02644   0.08556   0.05907   0.60652
   D49       -2.18063  -0.00183  -0.00800   0.01702   0.00900  -2.17162
   D50       -0.93256   0.00239  -0.00416   0.01499   0.01082  -0.92174
   D51        0.37802  -0.00001   0.00251  -0.00026   0.00227   0.38028
   D52       -0.61943   0.02051   0.02542   0.02356   0.04901  -0.57042
   D53       -1.16082  -0.00555   0.00562  -0.02099  -0.01577  -1.17660
   D54        1.71833  -0.00139   0.00359   0.00986   0.01341   1.73174
   D55       -2.41446  -0.00939   0.00206  -0.02651  -0.02448  -2.43895
   D56       -2.75341   0.00601   0.00409  -0.00746  -0.00329  -2.75670
         Item               Value     Threshold  Converged?
 Maximum Force            0.031527     0.000450     NO 
 RMS     Force            0.007676     0.000300     NO 
 Maximum Displacement     0.126557     0.001800     NO 
 RMS     Displacement     0.037637     0.001200     NO 
 Predicted change in Energy=-5.080954D-03
 GradGradGradGradGradGradGradGradGradGradGradGradGradGradGradGradGradGrad

                          Input orientation:                          
 ---------------------------------------------------------------------
 Center     Atomic      Atomic             Coordinates (Angstroms)
 Number     Number       Type             X           Y           Z
 ---------------------------------------------------------------------
      1          6           0       -0.356372    0.204771   -0.038378
      2          8           0        1.041345    0.210668    0.000850
      3          6           0        1.607538    1.519169    0.042701
      4          6           0        0.446523    2.536869    0.007507
      5          6           0       -0.840216    1.667113   -0.031833
      6          1           0       -0.681508   -0.261879   -0.965626
      7          1           0        2.228471    1.637684   -0.840667
      8          1           0        0.456961    3.143254    0.912538
      9          1           0       -1.432190    1.826849    0.863928
     10          8           0       -0.806680   -0.512064    1.122584
     11          6           0       -1.692954   -1.576568    0.796051
     12          1           0       -1.201312   -2.315530    0.143222
     13          1           0       -1.919694   -2.082348    1.741485
     14          1           0       -2.610985   -1.210494    0.351424
     15          8           0       -1.632047    1.845742   -1.195129
     16          1           0       -2.229372    2.589877   -1.087709
     17          8           0        0.493675    3.410219   -1.123983
     18          1           0        0.878246    4.245183   -0.845759
     19          6           0        2.456153    1.686471    1.289382
     20          1           0        2.940509    2.673429    1.240101
     21          1           0        1.870616    1.619551    2.223182
     22          8           0        3.481444    0.711744    1.245515
     23          1           0        4.213954    0.984577    1.808345
 ---------------------------------------------------------------------
                    Distance matrix (angstroms):
                    1          2          3          4          5
     1  C    0.000000
     2  O    1.398280   0.000000
     3  C    2.364563   1.426359   0.000000
     4  C    2.466866   2.401057   1.544315   0.000000
     5  C    1.540322   2.379616   2.453353   1.553615   0.000000
     6  H    1.087779   2.031157   3.070600   3.170557   2.148992
     7  H    3.062405   2.038086   1.086252   2.168704   3.173629
     8  H    3.193812   3.126138   2.172117   1.089446   2.180252
     9  H    2.145386   3.078201   3.163704   2.183380   1.085512
    10  O    1.436824   2.279435   3.334742   3.479930   2.466296
    11  C    2.378212   3.361986   4.587414   4.703140   3.454565
    12  H    2.664360   3.381043   4.754435   5.126359   4.002809
    13  H    3.292840   4.129828   5.319600   5.472004   4.285835
    14  H    2.690390   3.934732   5.034114   4.848646   3.400461
    15  O    2.378699   3.354230   3.483358   2.498888   1.418507
    16  H    3.209043   4.188459   4.140787   2.891837   1.973859
    17  O    3.489415   3.435451   2.485540   1.430116   2.451627
    18  H    4.301288   4.125611   2.958442   1.957749   3.203441
    19  C    3.445095   2.416607   1.517350   2.530809   3.551343
    20  H    4.312564   3.347799   2.131407   2.785302   4.113924
    21  H    3.475015   2.758876   2.198587   2.789038   3.526467
    22  O    4.078509   2.784664   2.368591   3.751599   4.606636
    23  H    4.990628   3.732482   3.193226   4.454904   5.421877
                    6          7          8          9         10
     6  H    0.000000
     7  H    3.477345   0.000000
     8  H    4.051979   2.911823   0.000000
     9  H    2.876382   4.042508   2.303080   0.000000
    10  O    2.106865   4.205700   3.873275   2.434888   0.000000
    11  C    2.419698   5.328024   5.187718   3.414067   1.423121
    12  H    2.391071   5.325350   5.756738   4.210941   2.089826
    13  H    3.489363   6.141125   5.800220   4.036036   2.021788
    14  H    2.521384   5.740517   5.355583   3.298132   2.082789
    15  O    2.323416   3.882336   3.238788   2.068820   3.407679
    16  H    3.247045   4.565092   3.394643   2.242007   4.065893
    17  O    3.858812   2.496330   2.054273   3.188700   4.703434
    18  H    4.770828   2.936356   2.117389   3.756259   5.417080
    19  C    4.327359   2.142738   2.502198   3.914068   3.937951
    20  H    5.157545   2.430918   2.548734   4.469754   4.919614
    21  H    4.496844   3.084730   2.457209   3.577579   3.594859
    22  O    4.813237   2.603740   3.894947   5.053006   4.461035
    23  H    5.763168   3.374308   4.424630   5.786215   5.283651
                   11         12         13         14         15
    11  C    0.000000
    12  H    1.101800   0.000000
    13  H    1.095933   1.767736   0.000000
    14  H    1.083735   1.803227   1.780528   0.000000
    15  O    3.959888   4.392368   4.912874   3.562405   0.000000
    16  H    4.603863   5.160921   5.470824   4.081612   0.960246
    17  O    5.773727   6.104342   6.648574   5.759056   2.640330
    18  H    6.572624   6.953100   7.386470   6.585772   3.490121
    19  C    5.301499   5.541366   5.792790   5.911688   4.786600
    20  H    6.303066   6.576286   6.818385   6.833279   5.246302
    21  H    4.995089   5.408127   5.320012   5.621155   4.899455
    22  O    5.675632   5.683982   6.101248   6.450744   5.778450
    23  H    6.517344   6.556558   6.857998   7.315788   6.628589
                   16         17         18         19         20
    16  H    0.000000
    17  O    2.844163   0.000000
    18  H    3.529287   0.960452   0.000000
    19  C    5.331121   3.556256   3.687225   0.000000
    20  H    5.670393   3.481200   3.327785   1.100507   0.000000
    21  H    5.358491   4.038065   4.158983   1.104226   1.794931
    22  O    6.448623   4.671515   4.861611   1.415358   2.034907
    23  H    7.244347   5.321913   5.366821   1.962611   2.190156
                   21         22         23
    21  H    0.000000
    22  O    2.091582   0.000000
    23  H    2.463029   0.963216   0.000000
 Symmetry turned off by external request.
 Stoichiometry    C6H12O5
 Framework group  C1[X(C6H12O5)]
 Deg. of freedom    63
 Full point group                 C1      NOp   1
 Rotational constants (GHZ):           1.2530194           0.9326810           0.5803329
 Standard basis: 6-311++G(d,p) (5D, 7F)
   326 basis functions,   504 primitive gaussians,   337 cartesian basis functions
    44 alpha electrons       44 beta electrons
       nuclear repulsion energy       702.9913332727 Hartrees.
 NAtoms=   23 NActive=   23 NUniq=   23 SFac= 1.00D+00 NAtFMM=   60 NAOKFM=F Big=F
 Integral buffers will be    131072 words long.
 Raffenetti 2 integral format.
 Two-electron integral symmetry is turned off.
 One-electron integrals computed using PRISM.
 NBasis=   326 RedAO= T EigKep=  2.29D-06  NBF=   326
 NBsUse=   326 1.00D-06 EigRej= -1.00D+00 NBFU=   326
 Initial guess from the checkpoint file:  "/scratch/Gau-27553.chk"
 B after Tr=    -0.016107    0.009547    0.005759
         Rot=    0.999999    0.000755   -0.000511    0.001461 Ang=   0.20 deg.
 ExpMin= 3.60D-02 ExpMax= 8.59D+03 ExpMxC= 1.30D+03 IAcc=3 IRadAn=         5 AccDes= 0.00D+00
 Harris functional with IExCor=  402 and IRadAn=       5 diagonalized for initial guess.
 HarFok:  IExCor=  402 AccDes= 0.00D+00 IRadAn=         5 IDoV= 1 UseB2=F ITyADJ=14
 ICtDFT=  3500011 ScaDFX=  1.000000  1.000000  1.000000  1.000000
 FoFCou: FMM=F IPFlag=           0 FMFlag=      100000 FMFlg1=           0
         NFxFlg=           0 DoJE=T BraDBF=F KetDBF=T FulRan=T
         wScrn=  0.000000 ICntrl=       500 IOpCl=  0 I1Cent=   200000004 NGrid=           0
         NMat0=    1 NMatS0=      1 NMatT0=    0 NMatD0=    1 NMtDS0=    0 NMtDT0=    0
 Symmetry not used in FoFCou.
 Requested convergence on RMS density matrix=1.00D-08 within 128 cycles.
 Requested convergence on MAX density matrix=1.00D-06.
 Requested convergence on             energy=1.00D-06.
 No special actions if energy rises.
 SCF Done:  E(RB3LYP) =  -612.109150748     A.U. after   11 cycles
            NFock= 11  Conv=0.44D-08     -V/T= 2.0035
 Calling FoFJK, ICntrl=      2127 FMM=F ISym2X=0 I1Cent= 0 IOpClX= 0 NMat=1 NMatS=1 NMatT=0.
 -------------------------------------------------------------------
 Center     Atomic                   Forces (Hartrees/Bohr)
 Number     Number              X              Y              Z
 -------------------------------------------------------------------
      1        6           0.006069570    0.002607885    0.016742446
      2        8           0.003947610   -0.000446549   -0.001877381
      3        6          -0.008468522    0.000487206    0.005994680
      4        6           0.000222506    0.003213678   -0.006844614
      5        6          -0.003141644   -0.001712387   -0.004976352
      6        1          -0.004543957   -0.006656652   -0.000145407
      7        1           0.003663395    0.001952755   -0.002903767
      8        1          -0.001245687    0.000528641    0.004048286
      9        1          -0.002450276    0.001104210    0.004261592
     10        8          -0.002857945    0.005055346   -0.018017165
     11        6           0.009329205   -0.009194191    0.011553619
     12        1          -0.003024672    0.003511715   -0.000877332
     13        1          -0.001514527    0.002158508   -0.002504331
     14        1          -0.006457916    0.000422056   -0.004259686
     15        8          -0.002135255   -0.003292045    0.000175374
     16        1           0.002974552    0.003058978    0.000374829
     17        8          -0.000092663   -0.001074919    0.002388390
     18        1           0.000970104   -0.000024808   -0.000621971
     19        6           0.012451791    0.004091501   -0.001238162
     20        1          -0.006605201    0.004018967    0.001142749
     21        1          -0.001034535   -0.001429360   -0.005167276
     22        8           0.006917689   -0.007567907    0.002791835
     23        1          -0.002973624   -0.000812628   -0.000040355
 -------------------------------------------------------------------
 Cartesian Forces:  Max     0.018017165 RMS     0.005202711

 GradGradGradGradGradGradGradGradGradGradGradGradGradGradGradGradGradGrad
 Berny optimization.
 Using GEDIIS/GDIIS optimizer.
 FormGI is forming the generalized inverse of G from B-inverse, IUseBI=4.
 Internal  Forces:  Max     0.015656213 RMS     0.004852478
 Search for a local minimum.
 Step number   7 out of a maximum of  131
 All quantities printed in internal units (Hartrees-Bohrs-Radians)
 Mixed Optimization -- RFO/linear search
 Update second derivatives using D2CorX and points    2    1    3    5    4
                                                      6    7
 DE= -2.33D-03 DEPred=-5.08D-03 R= 4.59D-01
 Trust test= 4.59D-01 RLast= 2.10D-01 DXMaxT set to 1.26D-01
 ITU=  0  0 -1  1  0 -1  0
 Use linear search instead of GDIIS.
     Eigenvalues ---    0.00185   0.00230   0.00231   0.00246   0.00290
     Eigenvalues ---    0.00395   0.00470   0.00505   0.00997   0.01041
     Eigenvalues ---    0.01284   0.01529   0.01822   0.01931   0.02067
     Eigenvalues ---    0.02112   0.02415   0.02848   0.03344   0.03444
     Eigenvalues ---    0.03714   0.03909   0.03952   0.04098   0.04439
     Eigenvalues ---    0.04739   0.05408   0.05456   0.06570   0.08268
     Eigenvalues ---    0.08644   0.09164   0.09254   0.09430   0.10462
     Eigenvalues ---    0.10566   0.11857   0.14433   0.15975   0.16032
     Eigenvalues ---    0.16408   0.17338   0.17997   0.20661   0.22587
     Eigenvalues ---    0.26387   0.28320   0.29658   0.31520   0.31663
     Eigenvalues ---    0.31805   0.31834   0.35987   0.38520   0.39176
     Eigenvalues ---    0.41661   0.55472   0.55493   0.61702   1.10742
     Eigenvalues ---    1.28494   1.47270   4.41213
 RFO step:  Lambda=-6.98458846D-03 EMin= 1.85432188D-03
 Quartic linear search produced a step of -0.25493.
 Maximum step size (   0.126) exceeded in Quadratic search.
    -- Step size scaled by   0.484
 Iteration  1 RMS(Cart)=  0.03032129 RMS(Int)=  0.00091253
 Iteration  2 RMS(Cart)=  0.00095558 RMS(Int)=  0.00007999
 Iteration  3 RMS(Cart)=  0.00000165 RMS(Int)=  0.00007998
 Iteration  4 RMS(Cart)=  0.00000000 RMS(Int)=  0.00007998
 Variable       Old X    -DE/DX   Delta X   Delta X   Delta X     New X
                                 (Linear)    (Quad)   (Total)
    R1        2.64237  -0.00497  -0.00270  -0.00436  -0.00708   2.63528
    R2        2.91079   0.00219   0.00019   0.01019   0.01036   2.92115
    R3        2.05560   0.00434  -0.00233  -0.00348  -0.00580   2.04980
    R4        6.51029   0.00545   0.01167   0.03940   0.05106   6.56135
    R5        2.69543   0.00155  -0.00117   0.00358   0.00242   2.69784
    R6        2.91833   0.00031  -0.00011   0.00843   0.00834   2.92667
    R7        2.05272   0.00467  -0.00233  -0.00414  -0.00647   2.04625
    R8        6.30175  -0.00257   0.01726  -0.04464  -0.02738   6.27437
    R9        2.93591   0.00039   0.00044   0.01159   0.01203   2.94794
   R10        2.05875   0.00365  -0.00185  -0.00420  -0.00605   2.05270
   R11        4.72221  -0.00090   0.00104   0.02121   0.02225   4.74447
   R12        2.05132   0.00502  -0.00216  -0.00413  -0.00629   2.04504
   R13        4.63290  -0.00109  -0.00466   0.02482   0.02016   4.65306
   R14        2.68931  -0.00158   0.00038  -0.00469  -0.00430   2.68501
   R15        3.94920  -0.00205  -0.00675   0.02847   0.02172   3.97092
   R16        3.82063   0.00046   0.00105  -0.01960  -0.01855   3.80207
   R17        3.36471   0.00604   0.00109   0.03045   0.03154   3.39625
   R18        1.81460   0.00056  -0.00010   0.00082   0.00072   1.81532
   R19        1.81499   0.00019  -0.00000   0.00034   0.00034   1.81533
   R20        2.07966  -0.00676   0.00290   0.00015   0.00305   2.08271
   R21        3.39193  -0.00138  -0.00520   0.03736   0.03216   3.42409
   R22        3.84542   0.00914   0.00042   0.01662   0.01705   3.86246
   R23        4.13879  -0.00111  -0.00206   0.01386   0.01180   4.15059
    A1        1.88585  -0.00014  -0.00002  -0.00324  -0.00324   1.88261
    A2        1.90128   0.00321  -0.00095   0.01010   0.00911   1.91039
    A3        0.59405  -0.00942   0.00092  -0.00817  -0.00725   0.58679
    A4        1.89337  -0.00129  -0.00091  -0.01092  -0.01181   1.88156
    A5        1.41668   0.00827   0.00220   0.00522   0.00737   1.42405
    A6        2.42958  -0.00386   0.00194   0.00148   0.00344   2.43302
    A7        1.98393   0.00160   0.00010   0.00880   0.00889   1.99282
    A8        1.88121  -0.00095   0.00113  -0.00403  -0.00289   1.87832
    A9        1.87878   0.00181   0.00017   0.01043   0.01058   1.88936
   A10        0.57965  -0.00664   0.00131  -0.01858  -0.01729   0.56235
   A11        1.91699   0.00219   0.00060  -0.01167  -0.01108   1.90591
   A12        1.43489   0.00093  -0.00200   0.01118   0.00921   1.44410
   A13        2.40929  -0.00578   0.00006  -0.00851  -0.00842   2.40088
   A14        1.82793  -0.00027  -0.00170  -0.00093  -0.00264   1.82529
   A15        1.91842   0.00040   0.00082  -0.00666  -0.00595   1.91247
   A16        2.04210   0.00177  -0.00179  -0.00291  -0.00474   2.03737
   A17        1.91832  -0.00491   0.00061  -0.00730  -0.00669   1.91163
   A18        0.54344   0.00531   0.00046  -0.00959  -0.00915   0.53430
   A19        2.16725  -0.00188   0.00096  -0.00425  -0.00345   2.16380
   A20        1.84568  -0.00030   0.00045  -0.00056  -0.00014   1.84554
   A21        1.89074   0.00077   0.00020  -0.01169  -0.01154   1.87920
   A22        2.09694  -0.00031   0.00062  -0.00112  -0.00055   2.09639
   A23        1.92665  -0.00262   0.00112  -0.00516  -0.00405   1.92260
   A24        0.57833   0.00117  -0.00026  -0.00690  -0.00714   0.57118
   A25        2.16481  -0.00110  -0.00003   0.00116   0.00100   2.16582
   A26        2.55382   0.01185  -0.00040   0.02035   0.01966   2.57348
   A27        2.10668   0.00429   0.00303   0.00564   0.00918   2.11586
   A28        0.51430   0.00193  -0.00600   0.00007  -0.00548   0.50882
   A29        0.54801  -0.01311   0.00148  -0.01772  -0.01613   0.53188
   A30        0.88827  -0.00114   0.00285  -0.00766  -0.00473   0.88354
   A31        1.15321   0.01566   0.00098   0.01306   0.01402   1.16723
   A32        1.82271  -0.00682   0.00009  -0.01566  -0.01557   1.80714
   A33        2.35592   0.00168  -0.00103   0.00699   0.00596   2.36188
   A34        2.38585  -0.00160  -0.00125  -0.02404  -0.02529   2.36056
   A35        0.62078  -0.01333  -0.00138  -0.00760  -0.00900   0.61177
   A36        0.72624   0.01055   0.00188  -0.00197  -0.00012   0.72612
   A37        1.10709  -0.00059  -0.00005   0.00050   0.00044   1.10753
   A38        1.14942  -0.00025   0.00395  -0.01692  -0.01296   1.13646
   A39        1.31989  -0.00408   0.00157  -0.01868  -0.01705   1.30284
   A40        0.45419  -0.00888   0.00090   0.00381   0.00468   0.45887
   A41        3.10183  -0.00125   0.00108   0.00263   0.00352   3.10535
   A42        2.69408   0.00174   0.01148  -0.04463  -0.03321   2.66087
    D1        0.00613   0.00380   0.00301   0.00032   0.00332   0.00945
    D2        2.05977   0.00394   0.00139  -0.00896  -0.00759   2.05219
    D3       -0.68428   0.00101  -0.00538  -0.00489  -0.01031  -0.69459
    D4        0.00578  -0.00150  -0.00162  -0.00135  -0.00295   0.00283
    D5       -2.05971   0.00132  -0.00327   0.01080   0.00751  -2.05221
    D6        0.57497  -0.00014  -0.00189  -0.00969  -0.01154   0.56343
    D7       -2.05294  -0.00453   0.00002  -0.00559  -0.00558  -2.05852
    D8        2.16475  -0.00170  -0.00163   0.00656   0.00488   2.16963
    D9       -1.48375  -0.00316  -0.00026  -0.01393  -0.01417  -1.49792
   D10        0.37484  -0.00609   0.00267  -0.00391  -0.00127   0.37357
   D11       -1.69066  -0.00327   0.00103   0.00824   0.00919  -1.68147
   D12        0.94403  -0.00473   0.00240  -0.01225  -0.00985   0.93417
   D13        2.00249  -0.00443  -0.01894   0.06114   0.04217   2.04466
   D14       -0.47954  -0.00278  -0.01135   0.06622   0.05491  -0.42463
   D15        1.40751   0.00406  -0.00973   0.05576   0.04601   1.45352
   D16       -0.01559  -0.00448  -0.00313   0.00088  -0.00225  -0.01783
   D17       -2.08247  -0.00752  -0.00454   0.01120   0.00671  -2.07576
   D18        0.70749  -0.01398  -0.00901   0.00256  -0.00653   0.70095
   D19        0.01795   0.00316   0.00184  -0.00174   0.00010   0.01805
   D20        2.07784  -0.00254   0.00201  -0.01408  -0.01202   2.06582
   D21       -0.51890  -0.00231   0.00163   0.00903   0.01066  -0.50825
   D22        2.06015   0.00597   0.00302   0.00208   0.00509   2.06524
   D23       -2.16314   0.00026   0.00319  -0.01026  -0.00703  -2.17017
   D24        1.52330   0.00050   0.00281   0.01285   0.01564   1.53895
   D25       -0.35655   0.01142   0.00361   0.00927   0.01283  -0.34371
   D26        1.70335   0.00572   0.00378  -0.00307   0.00072   1.70406
   D27       -0.89340   0.00595   0.00340   0.02004   0.02339  -0.87001
   D28       -0.63846   0.00021  -0.00285   0.03581   0.03298  -0.60548
   D29       -0.27557  -0.00976  -0.01149   0.00463  -0.00694  -0.28251
   D30        1.81392   0.00893   0.00271   0.03444   0.03722   1.85114
   D31        2.17681  -0.00105  -0.00592   0.00326  -0.00270   2.17411
   D32       -0.12530   0.00618   0.00406   0.04187   0.04594  -0.07935
   D33        0.23759  -0.00380  -0.00457   0.01069   0.00603   0.24362
   D34       -1.54731  -0.00608  -0.00648   0.02285   0.01643  -1.53088
   D35        0.81706   0.00458   0.00156   0.00580   0.00734   0.82440
   D36       -1.20748   0.00467   0.00454   0.00755   0.01216  -1.19532
   D37       -0.01418  -0.00102  -0.00014   0.00181   0.00165  -0.01253
   D38        2.02723  -0.00161   0.00092  -0.01492  -0.01403   2.01321
   D39       -2.13482  -0.00019  -0.00078  -0.00114  -0.00192  -2.13674
   D40       -2.07414   0.00107  -0.00046   0.01371   0.01326  -2.06088
   D41       -0.03273   0.00048   0.00060  -0.00302  -0.00242  -0.03515
   D42        2.08841   0.00190  -0.00110   0.01076   0.00969   2.09810
   D43        2.04894  -0.00011  -0.00106   0.00321   0.00214   2.05108
   D44       -2.19283  -0.00069  -0.00000  -0.01352  -0.01354  -2.20637
   D45       -0.07169   0.00073  -0.00170   0.00026  -0.00144  -0.07313
   D46        3.11831   0.00193  -0.01486   0.09155   0.07672  -3.08816
   D47        1.84338   0.00035  -0.01496   0.09807   0.08310   1.92648
   D48        0.60652   0.00118  -0.01506   0.11900   0.10392   0.71044
   D49       -2.17162   0.00023  -0.00229   0.02758   0.02530  -2.14633
   D50       -0.92174   0.00148  -0.00276   0.02066   0.01792  -0.90382
   D51        0.38028  -0.00086  -0.00058  -0.00022  -0.00083   0.37945
   D52       -0.57042  -0.00588  -0.01249   0.01398   0.00148  -0.56894
   D53       -1.17660   0.00033   0.00402   0.01739   0.02133  -1.15527
   D54        1.73174  -0.00766  -0.00342  -0.04974  -0.05312   1.67862
   D55       -2.43895  -0.00397   0.00624  -0.07549  -0.06924  -2.50818
   D56       -2.75670  -0.00344   0.00084  -0.07986  -0.07907  -2.83577
         Item               Value     Threshold  Converged?
 Maximum Force            0.015656     0.000450     NO 
 RMS     Force            0.004852     0.000300     NO 
 Maximum Displacement     0.116505     0.001800     NO 
 RMS     Displacement     0.030191     0.001200     NO 
 Predicted change in Energy=-3.158916D-03
 GradGradGradGradGradGradGradGradGradGradGradGradGradGradGradGradGradGrad

                          Input orientation:                          
 ---------------------------------------------------------------------
 Center     Atomic      Atomic             Coordinates (Angstroms)
 Number     Number       Type             X           Y           Z
 ---------------------------------------------------------------------
      1          6           0       -0.380170    0.208138   -0.020928
      2          8           0        1.014099    0.210514    0.006035
      3          6           0        1.596229    1.513783    0.033670
      4          6           0        0.440626    2.544254   -0.002024
      5          6           0       -0.856912    1.678583   -0.025557
      6          1           0       -0.722997   -0.254592   -0.940135
      7          1           0        2.206048    1.631710   -0.853310
      8          1           0        0.460229    3.144599    0.903032
      9          1           0       -1.429962    1.840954    0.877978
     10          8           0       -0.806235   -0.512798    1.103820
     11          6           0       -1.681623   -1.592584    0.809608
     12          1           0       -1.220574   -2.324442    0.123094
     13          1           0       -1.892393   -2.085327    1.732660
     14          1           0       -2.626724   -1.236415    0.329059
     15          8           0       -1.665518    1.839164   -1.172683
     16          1           0       -2.221632    2.621030   -1.125488
     17          8           0        0.496649    3.412661   -1.131782
     18          1           0        0.902443    4.239672   -0.859390
     19          6           0        2.483945    1.674557    1.283698
     20          1           0        2.938882    2.677482    1.240742
     21          1           0        1.884506    1.567230    2.209652
     22          8           0        3.543096    0.725116    1.269562
     23          1           0        4.250094    1.030998    1.868421
 ---------------------------------------------------------------------
                    Distance matrix (angstroms):
                    1          2          3          4          5
     1  C    0.000000
     2  O    1.394532   0.000000
     3  C    2.369356   1.427638   0.000000
     4  C    2.476187   2.403181   1.548730   0.000000
     5  C    1.545805   2.378425   2.459384   1.559983   0.000000
     6  H    1.084708   2.032010   3.074778   3.172950   2.142790
     7  H    3.067237   2.044264   1.082830   2.161976   3.173185
     8  H    3.191046   3.117728   2.169296   1.086243   2.178610
     9  H    2.139201   3.064645   3.158755   2.183606   1.082186
    10  O    1.402262   2.245424   3.320254   3.481828   2.465809
    11  C    2.371955   3.341229   4.582130   4.719758   3.475368
    12  H    2.672262   3.381342   4.761760   5.145818   4.022258
    13  H    3.259121   4.086540   5.292508   5.466729   4.281421
    14  H    2.693738   3.931099   5.048186   4.879725   3.428586
    15  O    2.374638   3.349958   3.492872   2.510664   1.412631
    16  H    3.230028   4.190570   4.140737   2.890620   1.990104
    17  O    3.503109   3.437459   2.484571   1.426051   2.462293
    18  H    4.312932   4.122565   2.951163   1.955196   3.217109
    19  C    3.472116   2.436451   1.541576   2.566049   3.588244
    20  H    4.324995   3.363810   2.148006   2.793475   4.124241
    21  H    3.457077   2.730241   2.195645   2.816182   3.538918
    22  O    4.162290   2.873525   2.437153   3.814645   4.684710
    23  H    5.068144   3.822740   3.262267   4.505614   5.485256
                    6          7          8          9         10
     6  H    0.000000
     7  H    3.484965   0.000000
     8  H    4.043734   2.901975   0.000000
     9  H    2.862979   4.032582   2.296288   0.000000
    10  O    2.061881   4.183674   3.875668   2.445442   0.000000
    11  C    2.402247   5.317458   5.199727   3.443427   1.420846
    12  H    2.379563   5.324119   5.774410   4.238422   2.101322
    13  H    3.444258   6.107440   5.794414   4.044750   2.011970
    14  H    2.489780   5.742806   5.389991   3.347201   2.106669
    15  O    2.307864   3.890252   3.245235   2.064146   3.384163
    16  H    3.247993   4.545018   3.403145   2.291100   4.098053
    17  O    3.869497   2.484226   2.052719   3.197066   4.701558
    18  H    4.779852   2.915629   2.121526   3.769935   5.418464
    19  C    4.353335   2.155427   2.530090   3.938396   3.955018
    20  H    5.173262   2.452700   2.544792   4.462978   4.921639
    21  H    4.476524   3.080469   2.494778   3.582455   3.576237
    22  O    4.903279   2.667620   3.936028   5.111726   4.525106
    23  H    5.854260   3.456414   4.445488   5.822374   5.341758
                   11         12         13         14         15
    11  C    0.000000
    12  H    1.104303   0.000000
    13  H    1.067354   1.760460   0.000000
    14  H    1.118481   1.789827   1.797217   0.000000
    15  O    3.963160   4.383222   4.888161   3.555044   0.000000
    16  H    4.668056   5.197958   5.516086   4.142426   0.960627
    17  O    5.793647   6.118653   6.643825   5.788214   2.674421
    18  H    6.593798   6.968506   7.384812   6.622308   3.529166
    19  C    5.315160   5.573371   5.787109   5.958526   4.824826
    20  H    6.306219   6.600716   6.802025   6.864818   5.265728
    21  H    4.966067   5.398181   5.275761   5.634559   4.910887
    22  O    5.734194   5.771200   6.136578   6.542082   5.859635
    23  H    6.571874   6.650816   6.889126   7.402798   6.700441
                   16         17         18         19         20
    16  H    0.000000
    17  O    2.831214   0.000000
    18  H    3.528549   0.960632   0.000000
    19  C    5.370516   3.578392   3.697809   0.000000
    20  H    5.677423   3.483369   3.316335   1.102121   0.000000
    21  H    5.393888   4.061643   4.186337   1.108259   1.811948
    22  O    6.524021   4.719130   4.884423   1.422477   2.043927
    23  H    7.305814   5.363011   5.379898   1.968591   2.196399
                   21         22         23
    21  H    0.000000
    22  O    2.084190   0.000000
    23  H    2.449487   0.975726   0.000000
 Symmetry turned off by external request.
 Stoichiometry    C6H12O5
 Framework group  C1[X(C6H12O5)]
 Deg. of freedom    63
 Full point group                 C1      NOp   1
 Rotational constants (GHZ):           1.2480657           0.9194153           0.5726089
 Standard basis: 6-311++G(d,p) (5D, 7F)
   326 basis functions,   504 primitive gaussians,   337 cartesian basis functions
    44 alpha electrons       44 beta electrons
       nuclear repulsion energy       701.1104657165 Hartrees.
 NAtoms=   23 NActive=   23 NUniq=   23 SFac= 1.00D+00 NAtFMM=   60 NAOKFM=F Big=F
 Integral buffers will be    131072 words long.
 Raffenetti 2 integral format.
 Two-electron integral symmetry is turned off.
 One-electron integrals computed using PRISM.
 NBasis=   326 RedAO= T EigKep=  2.40D-06  NBF=   326
 NBsUse=   326 1.00D-06 EigRej= -1.00D+00 NBFU=   326
 Initial guess from the checkpoint file:  "/scratch/Gau-27553.chk"
 B after Tr=    -0.000910   -0.000521    0.007423
         Rot=    0.999999    0.000039   -0.001482   -0.000393 Ang=   0.18 deg.
 ExpMin= 3.60D-02 ExpMax= 8.59D+03 ExpMxC= 1.30D+03 IAcc=3 IRadAn=         5 AccDes= 0.00D+00
 Harris functional with IExCor=  402 and IRadAn=       5 diagonalized for initial guess.
 HarFok:  IExCor=  402 AccDes= 0.00D+00 IRadAn=         5 IDoV= 1 UseB2=F ITyADJ=14
 ICtDFT=  3500011 ScaDFX=  1.000000  1.000000  1.000000  1.000000
 FoFCou: FMM=F IPFlag=           0 FMFlag=      100000 FMFlg1=           0
         NFxFlg=           0 DoJE=T BraDBF=F KetDBF=T FulRan=T
         wScrn=  0.000000 ICntrl=       500 IOpCl=  0 I1Cent=   200000004 NGrid=           0
         NMat0=    1 NMatS0=      1 NMatT0=    0 NMatD0=    1 NMtDS0=    0 NMtDT0=    0
 Symmetry not used in FoFCou.
 Requested convergence on RMS density matrix=1.00D-08 within 128 cycles.
 Requested convergence on MAX density matrix=1.00D-06.
 Requested convergence on             energy=1.00D-06.
 No special actions if energy rises.
 SCF Done:  E(RB3LYP) =  -612.109469510     A.U. after   11 cycles
            NFock= 11  Conv=0.51D-08     -V/T= 2.0036
 Calling FoFJK, ICntrl=      2127 FMM=F ISym2X=0 I1Cent= 0 IOpClX= 0 NMat=1 NMatS=1 NMatT=0.
 -------------------------------------------------------------------
 Center     Atomic                   Forces (Hartrees/Bohr)
 Number     Number              X              Y              Z
 -------------------------------------------------------------------
      1        6           0.006175175    0.007489505    0.003325303
      2        8           0.011971630    0.001665657   -0.002608017
      3        6          -0.000654052   -0.003427784    0.012449030
      4        6           0.000699114   -0.001923695   -0.003996340
      5        6           0.000375979   -0.001758724   -0.002769996
      6        1          -0.003495279   -0.005992153   -0.004499758
      7        1           0.004721227    0.000974157   -0.005586839
      8        1          -0.001449059    0.002343008    0.005567048
      9        1          -0.004019865    0.002637753    0.006423830
     10        8          -0.009327113   -0.002207939    0.000541366
     11        6          -0.005867860    0.005796853   -0.022272710
     12        1           0.000677993    0.003737849    0.002698330
     13        1          -0.004915877   -0.005523699    0.013365765
     14        1           0.008881856   -0.004375434    0.008125589
     15        8          -0.002400053   -0.003806358   -0.004202438
     16        1           0.004397949    0.003163638    0.002790408
     17        8          -0.001127172   -0.000635690    0.001089596
     18        1           0.000729406   -0.000121774   -0.000694937
     19        6           0.002582306    0.003041046   -0.001874520
     20        1          -0.006973164    0.002160033    0.001833343
     21        1           0.001165159    0.001757324   -0.006342404
     22        8           0.009239476   -0.000465857    0.004480257
     23        1          -0.011387778   -0.004527717   -0.007841908
 -------------------------------------------------------------------
 Cartesian Forces:  Max     0.022272710 RMS     0.005741506

 GradGradGradGradGradGradGradGradGradGradGradGradGradGradGradGradGradGrad
 Berny optimization.
 Using GEDIIS/GDIIS optimizer.
 FormGI is forming the generalized inverse of G from B-inverse, IUseBI=4.
 Internal  Forces:  Max     0.033315582 RMS     0.006891490
 Search for a local minimum.
 Step number   8 out of a maximum of  131
 All quantities printed in internal units (Hartrees-Bohrs-Radians)
 Mixed Optimization -- RFO/linear search
 Update second derivatives using D2CorX and points    5    4    6    7    8
 DE= -3.19D-04 DEPred=-3.16D-03 R= 1.01D-01
 Trust test= 1.01D-01 RLast= 2.59D-01 DXMaxT set to 1.26D-01
 ITU=  0  0  0 -1  1  0 -1  0
 Use linear search instead of GDIIS.
     Eigenvalues ---    0.00155   0.00230   0.00231   0.00242   0.00286
     Eigenvalues ---    0.00356   0.00503   0.00520   0.00991   0.01144
     Eigenvalues ---    0.01281   0.01693   0.01742   0.01898   0.02115
     Eigenvalues ---    0.02328   0.02483   0.02853   0.03303   0.03616
     Eigenvalues ---    0.03726   0.03912   0.04087   0.04350   0.04463
     Eigenvalues ---    0.04956   0.05332   0.05704   0.06401   0.08343
     Eigenvalues ---    0.08721   0.09148   0.09300   0.09482   0.10446
     Eigenvalues ---    0.10955   0.13751   0.14358   0.15915   0.16014
     Eigenvalues ---    0.16402   0.17677   0.18741   0.20888   0.23034
     Eigenvalues ---    0.25451   0.28309   0.29702   0.31533   0.31673
     Eigenvalues ---    0.31796   0.33223   0.35548   0.38531   0.39407
     Eigenvalues ---    0.42856   0.55470   0.55473   0.97906   1.18650
     Eigenvalues ---    1.31937   1.45205   5.05381
 RFO step:  Lambda=-5.40037816D-03 EMin= 1.55041324D-03
 Quartic linear search produced a step of -0.45844.
 Maximum step size (   0.126) exceeded in Quadratic search.
    -- Step size scaled by   0.602
 Iteration  1 RMS(Cart)=  0.03478037 RMS(Int)=  0.00077059
 Iteration  2 RMS(Cart)=  0.00082795 RMS(Int)=  0.00005462
 Iteration  3 RMS(Cart)=  0.00000053 RMS(Int)=  0.00005461
 Variable       Old X    -DE/DX   Delta X   Delta X   Delta X     New X
                                 (Linear)    (Quad)   (Total)
    R1        2.63528   0.00296   0.00325   0.00112   0.00438   2.63966
    R2        2.92115   0.00246  -0.00475   0.00622   0.00148   2.92263
    R3        2.04980   0.00747   0.00266   0.00490   0.00756   2.05736
    R4        6.56135  -0.00726  -0.02341   0.03187   0.00846   6.56981
    R5        2.69784  -0.01056  -0.00111  -0.00008  -0.00120   2.69665
    R6        2.92667   0.00022  -0.00382   0.00354  -0.00030   2.92637
    R7        2.04625   0.00734   0.00296   0.00467   0.00763   2.05389
    R8        6.27437   0.01010   0.01255   0.04856   0.06111   6.33548
    R9        2.94794   0.00459  -0.00552   0.00562   0.00010   2.94804
   R10        2.05270   0.00591   0.00277   0.00310   0.00587   2.05858
   R11        4.74447  -0.00084  -0.01020   0.00294  -0.00726   4.73720
   R12        2.04504   0.00789   0.00288   0.00444   0.00732   2.05236
   R13        4.65306  -0.00093  -0.00924   0.01254   0.00330   4.65636
   R14        2.68501   0.00382   0.00197  -0.00246  -0.00048   2.68453
   R15        3.97092  -0.00462  -0.00996   0.00319  -0.00677   3.96416
   R16        3.80207   0.01214   0.00851   0.02557   0.03408   3.83615
   R17        3.39625  -0.01204  -0.01446   0.00374  -0.01072   3.38553
   R18        1.81532   0.00017  -0.00033   0.00063   0.00030   1.81562
   R19        1.81533   0.00001  -0.00016   0.00021   0.00005   1.81538
   R20        2.08271  -0.00395  -0.00140  -0.00588  -0.00728   2.07542
   R21        3.42409  -0.00515  -0.01474   0.01494   0.00020   3.42428
   R22        3.86246   0.00324  -0.00781   0.03006   0.02225   3.88471
   R23        4.15059  -0.00565  -0.00541  -0.00165  -0.00706   4.14354
    A1        1.88261  -0.00225   0.00148   0.00089   0.00235   1.88497
    A2        1.91039   0.00199  -0.00418   0.00768   0.00350   1.91390
    A3        0.58679  -0.00133   0.00332  -0.00529  -0.00195   0.58485
    A4        1.88156   0.00378   0.00541  -0.00104   0.00435   1.88591
    A5        1.42405  -0.00519  -0.00338   0.00073  -0.00260   1.42145
    A6        2.43302  -0.00160  -0.00158   0.00012  -0.00146   2.43156
    A7        1.99282   0.00381  -0.00408   0.00078  -0.00329   1.98954
    A8        1.87832   0.00063   0.00132   0.00055   0.00187   1.88019
    A9        1.88936  -0.00259  -0.00485   0.00520   0.00037   1.88973
   A10        0.56235   0.00853   0.00793  -0.00650   0.00147   0.56382
   A11        1.90591   0.00250   0.00508  -0.00570  -0.00065   1.90526
   A12        1.44410  -0.00782  -0.00422   0.00137  -0.00289   1.44120
   A13        2.40088   0.00396   0.00386  -0.00493  -0.00109   2.39978
   A14        1.82529  -0.00004   0.00121   0.00030   0.00151   1.82680
   A15        1.91247  -0.00037   0.00273  -0.00466  -0.00189   1.91058
   A16        2.03737   0.00130   0.00217   0.00090   0.00309   2.04045
   A17        1.91163  -0.00127   0.00307  -0.00677  -0.00370   1.90793
   A18        0.53430   0.00253   0.00419  -0.00353   0.00068   0.53497
   A19        2.16380  -0.00027   0.00158  -0.00466  -0.00300   2.16079
   A20        1.84554  -0.00219   0.00006  -0.00248  -0.00241   1.84313
   A21        1.87920   0.00241   0.00529  -0.00582  -0.00052   1.87868
   A22        2.09639  -0.00192   0.00025  -0.00331  -0.00304   2.09335
   A23        1.92260  -0.00154   0.00186  -0.00442  -0.00256   1.92004
   A24        0.57118   0.00183   0.00328  -0.00607  -0.00281   0.56837
   A25        2.16582  -0.00055  -0.00046  -0.00079  -0.00121   2.16460
   A26        2.57348  -0.01630  -0.00901   0.00968   0.00080   2.57428
   A27        2.11586  -0.00049  -0.00421   0.00507   0.00063   2.11650
   A28        0.50882  -0.01061   0.00251  -0.00781  -0.00536   0.50346
   A29        0.53188   0.03332   0.00740   0.01674   0.02400   0.55588
   A30        0.88354   0.00953   0.00217   0.00321   0.00532   0.88886
   A31        1.16723  -0.01304  -0.00643   0.01157   0.00515   1.17238
   A32        1.80714  -0.01105   0.00714  -0.01732  -0.01018   1.79696
   A33        2.36188   0.00161  -0.00273   0.00635   0.00362   2.36550
   A34        2.36056   0.00471   0.01160  -0.00901   0.00258   2.36314
   A35        0.61177  -0.00971   0.00413  -0.01411  -0.00990   0.60187
   A36        0.72612   0.00873   0.00006  -0.00275  -0.00264   0.72349
   A37        1.10753  -0.01900  -0.00020  -0.00994  -0.01009   1.09744
   A38        1.13646   0.00270   0.00594  -0.00798  -0.00209   1.13437
   A39        1.30284  -0.00871   0.00782  -0.01261  -0.00488   1.29797
   A40        0.45887  -0.02870  -0.00214  -0.00150  -0.00363   0.45524
   A41        3.10535   0.01702  -0.00162   0.02642   0.02480   3.13016
   A42        2.66087  -0.00461   0.01523  -0.08240  -0.06715   2.59372
    D1        0.00945   0.00041  -0.00152   0.00034  -0.00118   0.00827
    D2        2.05219   0.00473   0.00348   0.00376   0.00726   2.05944
    D3       -0.69459   0.01239   0.00473   0.01265   0.01741  -0.67718
    D4        0.00283   0.00107   0.00135  -0.00149  -0.00014   0.00269
    D5       -2.05221   0.00279  -0.00344   0.00772   0.00429  -2.04792
    D6        0.56343   0.00266   0.00529  -0.00919  -0.00391   0.55952
    D7       -2.05852  -0.00210   0.00256  -0.01047  -0.00791  -2.06643
    D8        2.16963  -0.00038  -0.00224  -0.00126  -0.00349   2.16614
    D9       -1.49792  -0.00051   0.00649  -0.01817  -0.01169  -1.50960
   D10        0.37357  -0.00490   0.00058  -0.01026  -0.00966   0.36391
   D11       -1.68147  -0.00318  -0.00421  -0.00105  -0.00524  -1.68671
   D12        0.93417  -0.00331   0.00452  -0.01796  -0.01343   0.92074
   D13        2.04466   0.00893  -0.01933   0.09390   0.07458   2.11925
   D14       -0.42463  -0.00111  -0.02517   0.08205   0.05686  -0.36778
   D15        1.45352  -0.00168  -0.02109   0.08131   0.06023   1.51374
   D16       -0.01783  -0.00172   0.00103   0.00097   0.00200  -0.01583
   D17       -2.07576  -0.00363  -0.00308   0.00463   0.00156  -2.07420
   D18        0.70095  -0.00707   0.00300  -0.01142  -0.00843   0.69252
   D19        0.01805   0.00222  -0.00005  -0.00181  -0.00187   0.01618
   D20        2.06582   0.00054   0.00551  -0.01175  -0.00626   2.05956
   D21       -0.50825  -0.00028  -0.00489   0.00247  -0.00242  -0.51066
   D22        2.06524   0.00083  -0.00233   0.00160  -0.00074   2.06450
   D23       -2.17017  -0.00085   0.00322  -0.00833  -0.00513  -2.17531
   D24        1.53895  -0.00167  -0.00717   0.00588  -0.00129   1.53765
   D25       -0.34371  -0.00097  -0.00588   0.00751   0.00166  -0.34206
   D26        1.70406  -0.00265  -0.00033  -0.00242  -0.00274   1.70132
   D27       -0.87001  -0.00346  -0.01072   0.01179   0.00110  -0.86890
   D28       -0.60548  -0.00810  -0.01512   0.03364   0.01841  -0.58707
   D29       -0.28251   0.00011   0.00318  -0.00341  -0.00017  -0.28268
   D30        1.85114  -0.00376  -0.01706   0.04550   0.02834   1.87948
   D31        2.17411   0.00446   0.00124   0.00845   0.00975   2.18387
   D32       -0.07935   0.00014  -0.02106   0.05392   0.03285  -0.04650
   D33        0.24362   0.00836  -0.00276   0.01687   0.01427   0.25789
   D34       -1.53088   0.00570  -0.00753   0.03597   0.02851  -1.50236
   D35        0.82440  -0.00155  -0.00336   0.01061   0.00727   0.83167
   D36       -1.19532  -0.00500  -0.00557   0.00053  -0.00525  -1.20057
   D37       -0.01253  -0.00193  -0.00076   0.00198   0.00123  -0.01130
   D38        2.01321  -0.00105   0.00643  -0.00839  -0.00195   2.01126
   D39       -2.13674  -0.00065   0.00088   0.00051   0.00140  -2.13534
   D40       -2.06088  -0.00087  -0.00608   0.01047   0.00438  -2.05650
   D41       -0.03515   0.00001   0.00111   0.00010   0.00120  -0.03394
   D42        2.09810   0.00042  -0.00444   0.00900   0.00455   2.10264
   D43        2.05108  -0.00075  -0.00098   0.00545   0.00448   2.05555
   D44       -2.20637   0.00013   0.00621  -0.00492   0.00130  -2.20507
   D45       -0.07313   0.00054   0.00066   0.00398   0.00465  -0.06848
   D46       -3.08816   0.00051  -0.03517   0.10417   0.06899  -3.01917
   D47        1.92648   0.00043  -0.03810   0.10895   0.07086   1.99733
   D48        0.71044  -0.00052  -0.04764   0.12023   0.07259   0.78303
   D49       -2.14633  -0.00030  -0.01160   0.02955   0.01794  -2.12838
   D50       -0.90382   0.00057  -0.00822   0.02331   0.01509  -0.88873
   D51        0.37945   0.00035   0.00038   0.00801   0.00841   0.38786
   D52       -0.56894   0.00079  -0.00068   0.03552   0.03466  -0.53427
   D53       -1.15527   0.00629  -0.00978   0.04097   0.03147  -1.12380
   D54        1.67862  -0.00892   0.02435  -0.07634  -0.05205   1.62657
   D55       -2.50818  -0.00091   0.03174  -0.06195  -0.03020  -2.53838
   D56       -2.83577   0.01166   0.03625  -0.07380  -0.03750  -2.87327
         Item               Value     Threshold  Converged?
 Maximum Force            0.033316     0.000450     NO 
 RMS     Force            0.006891     0.000300     NO 
 Maximum Displacement     0.191445     0.001800     NO 
 RMS     Displacement     0.034672     0.001200     NO 
 Predicted change in Energy=-3.352889D-03
 GradGradGradGradGradGradGradGradGradGradGradGradGradGradGradGradGradGrad

                          Input orientation:                          
 ---------------------------------------------------------------------
 Center     Atomic      Atomic             Coordinates (Angstroms)
 Number     Number       Type             X           Y           Z
 ---------------------------------------------------------------------
      1          6           0       -0.379951    0.217078   -0.022444
      2          8           0        1.016430    0.214380    0.013652
      3          6           0        1.598572    1.516874    0.044706
      4          6           0        0.445520    2.549781    0.004195
      5          6           0       -0.855041    1.688875   -0.028834
      6          1           0       -0.723444   -0.252356   -0.942735
      7          1           0        2.215356    1.635719   -0.842278
      8          1           0        0.459953    3.145967    0.915809
      9          1           0       -1.432054    1.852392    0.876621
     10          8           0       -0.845493   -0.520503    1.100888
     11          6           0       -1.709230   -1.608962    0.805437
     12          1           0       -1.249789   -2.332945    0.125125
     13          1           0       -1.880033   -2.132559    1.773131
     14          1           0       -2.664899   -1.337724    0.372471
     15          8           0       -1.654634    1.859917   -1.178004
     16          1           0       -2.174706    2.667761   -1.182363
     17          8           0        0.517949    3.419625   -1.120113
     18          1           0        0.935269    4.239335   -0.843010
     19          6           0        2.489154    1.692420    1.273055
     20          1           0        2.921505    2.701968    1.264330
     21          1           0        1.873280    1.533813    2.169963
     22          8           0        3.565064    0.749905    1.229966
     23          1           0        4.243329    1.053526    1.850165
 ---------------------------------------------------------------------
                    Distance matrix (angstroms):
                    1          2          3          4          5
     1  C    0.000000
     2  O    1.396850   0.000000
     3  C    2.368234   1.427005   0.000000
     4  C    2.474594   2.404189   1.548569   0.000000
     5  C    1.546590   2.382927   2.460733   1.560034   0.000000
     6  H    1.088711   2.039529   3.081716   3.180428   2.149630
     7  H    3.069249   2.047009   1.086870   2.164334   3.176767
     8  H    3.188127   3.117332   2.170073   1.089352   2.178228
     9  H    2.142310   3.069669   3.160593   2.184665   1.086062
    10  O    1.422192   2.277914   3.352593   3.506578   2.481474
    11  C    2.405575   3.373532   4.614230   4.751849   3.507331
    12  H    2.698335   3.411311   4.789649   5.170078   4.044078
    13  H    3.315891   4.122304   5.329776   5.519206   4.347534
    14  H    2.791837   4.011229   5.141337   4.992296   3.549216
    15  O    2.378877   3.355953   3.492284   2.506821   1.410389
    16  H    3.251523   4.199151   4.131327   2.878788   2.007576
    17  O    3.502486   3.436204   2.478913   1.423356   2.464038
    18  H    4.310648   4.115910   2.939354   1.952487   3.220704
    19  C    3.476595   2.437132   1.527348   2.553726   3.588672
    20  H    4.327826   3.373663   2.154549   2.782374   4.118365
    21  H    3.408444   2.669227   2.143004   2.785901   3.507490
    22  O    4.173198   2.874325   2.420780   3.804422   4.690796
    23  H    5.057769   3.806550   3.235600   4.479926   5.470619
                    6          7          8          9         10
     6  H    0.000000
     7  H    3.494490   0.000000
     8  H    4.050089   2.907432   0.000000
     9  H    2.870914   4.037964   2.292284   0.000000
    10  O    2.064751   4.218292   3.896338   2.454583   0.000000
    11  C    2.422449   5.352130   5.227513   3.473163   1.420590
    12  H    2.397127   5.356622   5.793693   4.256173   2.097741
    13  H    3.499828   6.149187   5.837241   4.109045   2.030002
    14  H    2.583997   5.842419   5.492122   3.457009   2.123365
    15  O    2.320380   3.890989   3.241829   2.066659   3.393296
    16  H    3.269658   4.522544   3.401828   2.335759   4.140660
    17  O    3.880201   2.478043   2.055050   3.200887   4.724026
    18  H    4.789213   2.901282   2.124811   3.776089   5.441131
    19  C    4.360351   2.133732   2.521524   3.944443   4.005813
    20  H    5.185057   2.464413   2.525439   4.452592   4.959971
    21  H    4.429702   3.033315   2.483835   3.563630   3.571395
    22  O    4.910851   2.626895   3.934657   5.129476   4.591690
    23  H    5.845891   3.420654   4.423263   5.813428   5.379135
                   11         12         13         14         15
    11  C    0.000000
    12  H    1.094560   0.000000
    13  H    1.113445   1.775749   0.000000
    14  H    1.083666   1.747621   1.791543   0.000000
    15  O    3.996266   4.409324   4.969897   3.694526   0.000000
    16  H    4.739026   5.250910   5.644896   4.324547   0.960783
    17  O    5.827070   6.145533   6.704321   5.915293   2.675099
    18  H    6.626713   6.993327   7.441180   6.748495   3.532909
    19  C    5.361363   5.612575   5.828408   6.046246   4.817336
    20  H    6.343375   6.636854   6.832737   6.951434   5.255007
    21  H    4.957150   5.374639   5.261855   5.663194   4.874567
    22  O    5.793328   5.823011   6.184877   6.626155   5.854545
    23  H    6.604033   6.679693   6.903088   7.458235   6.678775
                   16         17         18         19         20
    16  H    0.000000
    17  O    2.796348   0.000000
    18  H    3.500992   0.960660   0.000000
    19  C    5.360220   3.549104   3.657741   0.000000
    20  H    5.653215   3.460879   3.278645   1.098267   0.000000
    21  H    5.376812   4.027134   4.156648   1.099501   1.812052
    22  O    6.514788   4.683501   4.836235   1.431004   2.055699
    23  H    7.279639   5.319720   5.324080   1.954064   2.192665
                   21         22         23
    21  H    0.000000
    22  O    2.088119   0.000000
    23  H    2.439278   0.967923   0.000000
 Symmetry turned off by external request.
 Stoichiometry    C6H12O5
 Framework group  C1[X(C6H12O5)]
 Deg. of freedom    63
 Full point group                 C1      NOp   1
 Rotational constants (GHZ):           1.2516468           0.9071581           0.5684730
 Standard basis: 6-311++G(d,p) (5D, 7F)
   326 basis functions,   504 primitive gaussians,   337 cartesian basis functions
    44 alpha electrons       44 beta electrons
       nuclear repulsion energy       699.7167161151 Hartrees.
 NAtoms=   23 NActive=   23 NUniq=   23 SFac= 1.00D+00 NAtFMM=   60 NAOKFM=F Big=F
 Integral buffers will be    131072 words long.
 Raffenetti 2 integral format.
 Two-electron integral symmetry is turned off.
 One-electron integrals computed using PRISM.
 NBasis=   326 RedAO= T EigKep=  2.45D-06  NBF=   326
 NBsUse=   326 1.00D-06 EigRej= -1.00D+00 NBFU=   326
 Initial guess from the checkpoint file:  "/scratch/Gau-27553.chk"
 B after Tr=    -0.001878    0.012060   -0.007216
         Rot=    0.999999   -0.000887   -0.000655    0.000626 Ang=  -0.15 deg.
 ExpMin= 3.60D-02 ExpMax= 8.59D+03 ExpMxC= 1.30D+03 IAcc=3 IRadAn=         5 AccDes= 0.00D+00
 Harris functional with IExCor=  402 and IRadAn=       5 diagonalized for initial guess.
 HarFok:  IExCor=  402 AccDes= 0.00D+00 IRadAn=         5 IDoV= 1 UseB2=F ITyADJ=14
 ICtDFT=  3500011 ScaDFX=  1.000000  1.000000  1.000000  1.000000
 FoFCou: FMM=F IPFlag=           0 FMFlag=      100000 FMFlg1=           0
         NFxFlg=           0 DoJE=T BraDBF=F KetDBF=T FulRan=T
         wScrn=  0.000000 ICntrl=       500 IOpCl=  0 I1Cent=   200000004 NGrid=           0
         NMat0=    1 NMatS0=      1 NMatT0=    0 NMatD0=    1 NMtDS0=    0 NMtDT0=    0
 Symmetry not used in FoFCou.
 Requested convergence on RMS density matrix=1.00D-08 within 128 cycles.
 Requested convergence on MAX density matrix=1.00D-06.
 Requested convergence on             energy=1.00D-06.
 No special actions if energy rises.
 SCF Done:  E(RB3LYP) =  -612.110582459     A.U. after   11 cycles
            NFock= 11  Conv=0.39D-08     -V/T= 2.0036
 Calling FoFJK, ICntrl=      2127 FMM=F ISym2X=0 I1Cent= 0 IOpClX= 0 NMat=1 NMatS=1 NMatT=0.
 -------------------------------------------------------------------
 Center     Atomic                   Forces (Hartrees/Bohr)
 Number     Number              X              Y              Z
 -------------------------------------------------------------------
      1        6          -0.001045761   -0.000618768    0.004063099
      2        8           0.007293511    0.000105827    0.001385059
      3        6           0.000815367    0.001427052    0.001805874
      4        6           0.001243949   -0.002438146   -0.001366948
      5        6          -0.000365861    0.000585330    0.000196420
      6        1          -0.001638926   -0.003879502   -0.003049446
      7        1           0.001715498    0.000201020   -0.005067026
      8        1          -0.001479913    0.001610127    0.003826614
      9        1          -0.002861828    0.002152123    0.004386758
     10        8          -0.005334796    0.006697169   -0.006580487
     11        6           0.006201753   -0.016343111    0.016015118
     12        1           0.004571753    0.000372936   -0.001179960
     13        1           0.000252320    0.007355235   -0.011655505
     14        1          -0.006845399    0.008610092   -0.000499229
     15        8          -0.002620806   -0.007301833   -0.006889914
     16        1           0.005645228    0.003349958    0.005394410
     17        8          -0.001920585    0.000547414    0.000326835
     18        1           0.000620919   -0.000034766   -0.000858743
     19        6           0.002523280   -0.007482640   -0.001518535
     20        1          -0.006164616    0.002759266    0.000780681
     21        1           0.002053206    0.002502200    0.001260902
     22        8           0.001672071    0.003820708    0.002867703
     23        1          -0.004330364   -0.003997692   -0.003643682
 -------------------------------------------------------------------
 Cartesian Forces:  Max     0.016343111 RMS     0.004800555

 GradGradGradGradGradGradGradGradGradGradGradGradGradGradGradGradGradGrad
 Berny optimization.
 Using GEDIIS/GDIIS optimizer.
 FormGI is forming the generalized inverse of G from B-inverse, IUseBI=4.
 Internal  Forces:  Max     0.024126628 RMS     0.004971104
 Search for a local minimum.
 Step number   9 out of a maximum of  131
 All quantities printed in internal units (Hartrees-Bohrs-Radians)
 Mixed Optimization -- RFO/linear search
 Update second derivatives using D2CorX and points    6    7    8    9
 DE= -1.11D-03 DEPred=-3.35D-03 R= 3.32D-01
 Trust test= 3.32D-01 RLast= 2.28D-01 DXMaxT set to 1.26D-01
 ITU=  0  0  0  0 -1  1  0 -1  0
 Use linear search instead of GDIIS.
     Eigenvalues ---    0.00086   0.00230   0.00231   0.00243   0.00294
     Eigenvalues ---    0.00453   0.00503   0.00855   0.01046   0.01260
     Eigenvalues ---    0.01702   0.01730   0.01817   0.02101   0.02274
     Eigenvalues ---    0.02492   0.02793   0.02998   0.03317   0.03605
     Eigenvalues ---    0.03849   0.03917   0.04071   0.04323   0.04416
     Eigenvalues ---    0.04898   0.05394   0.05819   0.07275   0.08205
     Eigenvalues ---    0.08840   0.08983   0.09298   0.09953   0.10603
     Eigenvalues ---    0.10982   0.13473   0.14509   0.15818   0.15985
     Eigenvalues ---    0.16635   0.16808   0.19291   0.20839   0.23554
     Eigenvalues ---    0.27200   0.28211   0.29644   0.31528   0.31662
     Eigenvalues ---    0.31791   0.32714   0.35581   0.37716   0.38738
     Eigenvalues ---    0.47607   0.55452   0.55475   0.78083   1.10076
     Eigenvalues ---    1.17935   1.61884   4.92885
 RFO step:  Lambda=-6.38449273D-03 EMin= 8.56474223D-04
 Quartic linear search produced a step of -0.35778.
 Maximum step size (   0.126) exceeded in Quadratic search.
    -- Step size scaled by   0.535
 Iteration  1 RMS(Cart)=  0.03468473 RMS(Int)=  0.00101066
 Iteration  2 RMS(Cart)=  0.00105451 RMS(Int)=  0.00006145
 Iteration  3 RMS(Cart)=  0.00000108 RMS(Int)=  0.00006144
 Iteration  4 RMS(Cart)=  0.00000000 RMS(Int)=  0.00006144
 Variable       Old X    -DE/DX   Delta X   Delta X   Delta X     New X
                                 (Linear)    (Quad)   (Total)
    R1        2.63966   0.00369  -0.00157   0.01110   0.00956   2.64922
    R2        2.92263   0.00137  -0.00053   0.00358   0.00309   2.92572
    R3        2.05736   0.00477  -0.00271   0.01989   0.01718   2.07455
    R4        6.56981  -0.00462  -0.00303  -0.01125  -0.01427   6.55554
    R5        2.69665   0.00242   0.00043  -0.00303  -0.00262   2.69403
    R6        2.92637   0.00090   0.00011  -0.00154  -0.00148   2.92490
    R7        2.05389   0.00513  -0.00273   0.01992   0.01719   2.07107
    R8        6.33548  -0.00471  -0.02186   0.05786   0.03599   6.37148
    R9        2.94804   0.00593  -0.00003  -0.00148  -0.00151   2.94652
   R10        2.05858   0.00406  -0.00210   0.01549   0.01339   2.07197
   R11        4.73720  -0.00074   0.00260  -0.00742  -0.00482   4.73239
   R12        2.05236   0.00550  -0.00262   0.01948   0.01686   2.06922
   R13        4.65636  -0.00013  -0.00118   0.01175   0.01057   4.66693
   R14        2.68453   0.00542   0.00017   0.00194   0.00211   2.68664
   R15        3.96416  -0.00065   0.00242   0.01951   0.02193   3.98608
   R16        3.83615  -0.01292  -0.01219  -0.01579  -0.02798   3.80817
   R17        3.38553   0.00721   0.00384  -0.02178  -0.01795   3.36758
   R18        1.81562  -0.00026  -0.00011   0.00065   0.00054   1.81616
   R19        1.81538  -0.00001  -0.00002   0.00011   0.00009   1.81547
   R20        2.07542   0.00200   0.00261  -0.01849  -0.01588   2.05954
   R21        3.42428  -0.00217  -0.00007   0.00478   0.00471   3.42899
   R22        3.88471  -0.00315  -0.00796   0.04798   0.04002   3.92473
   R23        4.14354  -0.00058   0.00252  -0.00057   0.00195   4.14549
    A1        1.88497  -0.00415  -0.00084   0.00528   0.00433   1.88930
    A2        1.91390   0.00138  -0.00125   0.00930   0.00799   1.92189
    A3        0.58485  -0.00044   0.00070  -0.00905  -0.00825   0.57660
    A4        1.88591   0.00141  -0.00156   0.00957   0.00796   1.89386
    A5        1.42145  -0.00311   0.00093  -0.00195  -0.00083   1.42062
    A6        2.43156   0.00135   0.00052  -0.00566  -0.00514   2.42642
    A7        1.98954   0.00627   0.00118  -0.00856  -0.00734   1.98219
    A8        1.88019  -0.00485  -0.00067   0.00503   0.00438   1.88457
    A9        1.88973  -0.00111  -0.00013  -0.00086  -0.00097   1.88875
   A10        0.56382   0.00295  -0.00053   0.00685   0.00639   0.57021
   A11        1.90526   0.00570   0.00023  -0.00138  -0.00113   1.90413
   A12        1.44120  -0.00781   0.00104  -0.00736  -0.00637   1.43483
   A13        2.39978   0.00163   0.00039  -0.00032   0.00002   2.39981
   A14        1.82680   0.00236  -0.00054   0.00350   0.00294   1.82973
   A15        1.91058  -0.00030   0.00068  -0.00619  -0.00552   1.90506
   A16        2.04045   0.00138  -0.00110   0.00600   0.00487   2.04533
   A17        1.90793  -0.00150   0.00132  -0.01247  -0.01117   1.89676
   A18        0.53497  -0.00007  -0.00024   0.00391   0.00367   0.53864
   A19        2.16079  -0.00078   0.00107  -0.00579  -0.00471   2.15608
   A20        1.84313   0.00036   0.00086  -0.00527  -0.00438   1.83875
   A21        1.87868   0.00098   0.00019  -0.00009   0.00003   1.87870
   A22        2.09335   0.00045   0.00109  -0.00742  -0.00631   2.08704
   A23        1.92004  -0.00074   0.00092  -0.00731  -0.00639   1.91365
   A24        0.56837   0.00108   0.00100  -0.00428  -0.00331   0.56507
   A25        2.16460  -0.00059   0.00043  -0.00243  -0.00205   2.16255
   A26        2.57428   0.01461  -0.00029   0.01699   0.01659   2.59087
   A27        2.11650  -0.00171  -0.00023  -0.01749  -0.01757   2.09892
   A28        0.50346   0.01172   0.00192   0.02403   0.02631   0.52977
   A29        0.55588  -0.02413  -0.00859  -0.02358  -0.03210   0.52378
   A30        0.88886  -0.00007  -0.00190   0.01136   0.00933   0.89819
   A31        1.17238  -0.00142  -0.00184  -0.01795  -0.01977   1.15261
   A32        1.79696  -0.01516   0.00364  -0.03080  -0.02715   1.76980
   A33        2.36550   0.00183  -0.00129   0.00955   0.00825   2.37375
   A34        2.36314  -0.00420  -0.00092   0.00355   0.00262   2.36576
   A35        0.60187   0.00738   0.00354  -0.01711  -0.01344   0.58843
   A36        0.72349  -0.00162   0.00094  -0.00632  -0.00523   0.71825
   A37        1.09744  -0.01165   0.00361  -0.02150  -0.01787   1.07957
   A38        1.13437   0.00282   0.00075  -0.00342  -0.00278   1.13159
   A39        1.29797  -0.00388   0.00175  -0.01324  -0.01160   1.28636
   A40        0.45524  -0.01302   0.00130  -0.00496  -0.00358   0.45166
   A41        3.13016  -0.00952  -0.00887  -0.00659  -0.01551   3.11465
   A42        2.59372   0.00782   0.02403  -0.02815  -0.00409   2.58963
    D1        0.00827   0.00056   0.00042  -0.00809  -0.00769   0.00058
    D2        2.05944   0.00064  -0.00260   0.01152   0.00891   2.06836
    D3       -0.67718  -0.00069  -0.00623   0.03374   0.02760  -0.64958
    D4        0.00269  -0.00006   0.00005   0.00919   0.00925   0.01194
    D5       -2.04792   0.00014  -0.00153   0.02033   0.01879  -2.02913
    D6        0.55952   0.00131   0.00140   0.00353   0.00493   0.56445
    D7       -2.06643  -0.00019   0.00283  -0.00996  -0.00714  -2.07357
    D8        2.16614   0.00001   0.00125   0.00118   0.00240   2.16854
    D9       -1.50960   0.00118   0.00418  -0.01562  -0.01146  -1.52106
   D10        0.36391   0.00044   0.00346  -0.01519  -0.01168   0.35223
   D11       -1.68671   0.00064   0.00187  -0.00405  -0.00214  -1.68885
   D12        0.92074   0.00182   0.00481  -0.02085  -0.01600   0.90474
   D13        2.11925   0.00024  -0.02669   0.12419   0.09754   2.21679
   D14       -0.36778   0.00281  -0.02034   0.08384   0.06344  -0.30434
   D15        1.51374   0.00163  -0.02155   0.09516   0.07364   1.58738
   D16       -0.01583  -0.00080  -0.00072   0.00341   0.00272  -0.01311
   D17       -2.07420  -0.00430  -0.00056   0.00276   0.00219  -2.07200
   D18        0.69252  -0.00368   0.00302  -0.01675  -0.01371   0.67882
   D19        0.01618   0.00065   0.00067   0.00277   0.00342   0.01960
   D20        2.05956   0.00002   0.00224  -0.01280  -0.01059   2.04897
   D21       -0.51066  -0.00010   0.00087  -0.00167  -0.00084  -0.51150
   D22        2.06450  -0.00030   0.00026   0.00381   0.00409   2.06859
   D23       -2.17531  -0.00093   0.00184  -0.01176  -0.00992  -2.18523
   D24        1.53765  -0.00105   0.00046  -0.00063  -0.00017   1.53749
   D25       -0.34206  -0.00022  -0.00059   0.00717   0.00662  -0.33543
   D26        1.70132  -0.00085   0.00098  -0.00841  -0.00738   1.69394
   D27       -0.86890  -0.00097  -0.00039   0.00273   0.00237  -0.86653
   D28       -0.58707   0.00541  -0.00659   0.03748   0.03090  -0.55616
   D29       -0.28268  -0.00257   0.00006   0.01344   0.01353  -0.26915
   D30        1.87948   0.00604  -0.01014   0.05684   0.04669   1.92617
   D31        2.18387  -0.00194  -0.00349   0.03280   0.02932   2.21319
   D32       -0.04650   0.00575  -0.01175   0.06722   0.05548   0.00898
   D33        0.25789  -0.00224  -0.00510   0.04317   0.03810   0.29599
   D34       -1.50236  -0.01272  -0.01020  -0.03727  -0.04745  -1.54981
   D35        0.83167  -0.00039  -0.00260  -0.01765  -0.02035   0.81132
   D36       -1.20057   0.00469   0.00188  -0.00964  -0.00780  -1.20837
   D37       -0.01130  -0.00040  -0.00044  -0.00700  -0.00742  -0.01872
   D38        2.01126   0.00058   0.00070  -0.01352  -0.01280   1.99846
   D39       -2.13534   0.00002  -0.00050  -0.00396  -0.00444  -2.13978
   D40       -2.05650  -0.00059  -0.00157   0.00425   0.00269  -2.05381
   D41       -0.03394   0.00039  -0.00043  -0.00226  -0.00269  -0.03663
   D42        2.10264  -0.00017  -0.00163   0.00730   0.00567   2.10832
   D43        2.05555  -0.00172  -0.00160  -0.00329  -0.00488   2.05067
   D44       -2.20507  -0.00074  -0.00047  -0.00980  -0.01026  -2.21533
   D45       -0.06848  -0.00130  -0.00166  -0.00024  -0.00190  -0.07039
   D46       -3.01917   0.00009  -0.02468   0.08265   0.05797  -2.96120
   D47        1.99733  -0.00245  -0.02535   0.08226   0.05690   2.05423
   D48        0.78303  -0.00039  -0.02597   0.09479   0.06882   0.85185
   D49       -2.12838  -0.00092  -0.00642   0.02662   0.02019  -2.10819
   D50       -0.88873   0.00029  -0.00540   0.02395   0.01855  -0.87017
   D51        0.38786   0.00103  -0.00301   0.00728   0.00428   0.39214
   D52       -0.53427  -0.00788  -0.01240  -0.04264  -0.05515  -0.58942
   D53       -1.12380  -0.00998  -0.01126  -0.05213  -0.06319  -1.18699
   D54        1.62657   0.00176   0.01862  -0.06831  -0.04977   1.57679
   D55       -2.53838  -0.00272   0.01080  -0.02500  -0.01420  -2.55258
   D56       -2.87327   0.00661   0.01342  -0.04545  -0.03195  -2.90522
         Item               Value     Threshold  Converged?
 Maximum Force            0.024127     0.000450     NO 
 RMS     Force            0.004971     0.000300     NO 
 Maximum Displacement     0.149167     0.001800     NO 
 RMS     Displacement     0.035103     0.001200     NO 
 Predicted change in Energy=-3.362306D-03
 GradGradGradGradGradGradGradGradGradGradGradGradGradGradGradGradGradGrad

                          Input orientation:                          
 ---------------------------------------------------------------------
 Center     Atomic      Atomic             Coordinates (Angstroms)
 Number     Number       Type             X           Y           Z
 ---------------------------------------------------------------------
      1          6           0       -0.371541    0.211960   -0.011409
      2          8           0        1.029269    0.213378    0.043999
      3          6           0        1.597235    1.520591    0.075615
      4          6           0        0.439357    2.546073    0.017684
      5          6           0       -0.857840    1.681795   -0.021199
      6          1           0       -0.712379   -0.274070   -0.934868
      7          1           0        2.228177    1.641595   -0.812309
      8          1           0        0.438198    3.139765    0.939477
      9          1           0       -1.437004    1.845817    0.893487
     10          8           0       -0.876746   -0.524734    1.107127
     11          6           0       -1.722944   -1.634710    0.836662
     12          1           0       -1.207099   -2.367482    0.135284
     13          1           0       -1.929176   -2.115796    1.756682
     14          1           0       -2.665495   -1.280036    0.365630
     15          8           0       -1.645587    1.851176   -1.182943
     16          1           0       -2.124533    2.683125   -1.229048
     17          8           0        0.525955    3.416471   -1.105216
     18          1           0        0.952954    4.231849   -0.829917
     19          6           0        2.487215    1.712927    1.257000
     20          1           0        2.887143    2.726397    1.284110
     21          1           0        1.864619    1.484318    2.123307
     22          8           0        3.582466    0.773902    1.151030
     23          1           0        4.229863    1.069974    1.799547
 ---------------------------------------------------------------------
                    Distance matrix (angstroms):
                    1          2          3          4          5
     1  C    0.000000
     2  O    1.401907   0.000000
     3  C    2.365622   1.425619   0.000000
     4  C    2.471130   2.406274   1.547789   0.000000
     5  C    1.548224   2.392003   2.462265   1.559233   0.000000
     6  H    1.097804   2.056484   3.094544   3.191718   2.163645
     7  H    3.073082   2.051937   1.095965   2.169527   3.186059
     8  H    3.183065   3.116887   2.170563   1.096437   2.174463
     9  H    2.150241   3.077172   3.159318   2.185891   1.094982
    10  O    1.431459   2.303898   3.371640   3.514096   2.478356
    11  C    2.440431   3.408580   4.643135   4.777574   3.533205
    12  H    2.715364   3.416214   4.794264   5.183404   4.067324
    13  H    3.312223   4.136512   5.337122   5.510634   4.327854
    14  H    2.762324   3.998126   5.108668   4.939664   3.491375
    15  O    2.383844   3.367881   3.494159   2.504272   1.413819
    16  H    3.265314   4.203185   4.111591   2.854235   2.016450
    17  O    3.502970   3.440033   2.477168   1.423375   2.469631
    18  H    4.310887   4.113109   2.930188   1.955518   3.230445
    19  C    3.469042   2.417772   1.491552   2.534514   3.581083
    20  H    4.315065   3.362266   2.139694   2.761884   4.101209
    21  H    3.343100   2.576163   2.065394   2.755421   3.471266
    22  O    4.159473   2.838753   2.378068   3.782089   4.681315
    23  H    5.018832   3.749601   3.178951   4.440928   5.438213
                    6          7          8          9         10
     6  H    0.000000
     7  H    3.511647   0.000000
     8  H    4.060944   2.918440   0.000000
     9  H    2.891693   4.047838   2.278771   0.000000
    10  O    2.063879   4.244733   3.896888   2.445208   0.000000
    11  C    2.451714   5.391162   5.241823   3.492715   1.421706
    12  H    2.402571   5.363931   5.803749   4.287146   2.109345
    13  H    3.480947   6.164518   5.821787   4.084326   2.015195
    14  H    2.553022   5.819922   5.431100   3.399821   2.078442
    15  O    2.334329   3.897094   3.241495   2.086887   3.388287
    16  H    3.290247   4.494946   3.388010   2.383052   4.159933
    17  O    3.896484   2.476599   2.065196   3.211693   4.732349
    18  H    4.804962   2.887200   2.142050   3.791460   5.452066
    19  C    4.357734   2.086679   2.516974   3.943259   4.042996
    20  H    5.184904   2.450714   2.507384   4.430152   4.976749
    21  H    4.368671   2.962220   2.485283   3.541730   3.547392
    22  O    4.888243   2.538048   3.940619   5.139105   4.644669
    23  H    5.805966   3.339953   4.404597   5.791050   5.394441
                   11         12         13         14         15
    11  C    0.000000
    12  H    1.137973   0.000000
    13  H    1.058496   1.792673   0.000000
    14  H    1.111785   1.833717   1.782045   0.000000
    15  O    4.029416   4.441517   4.945573   3.639063   0.000000
    16  H    4.803345   5.311471   5.655297   4.306075   0.961069
    17  O    5.860278   6.164125   6.695081   5.865656   2.678019
    18  H    6.659912   7.010608   7.435709   6.700999   3.541843
    19  C    5.395256   5.617468   5.866286   6.025179   4.801300
    20  H    6.361789   6.635528   6.845954   6.908465   5.234310
    21  H    4.924875   5.312632   5.242911   5.590439   4.836054
    22  O    5.835033   5.817213   6.252629   6.623634   5.825846
    23  H    6.608961   6.644278   6.934315   7.424596   6.635242
                   16         17         18         19         20
    16  H    0.000000
    17  O    2.752856   0.000000
    18  H    3.468253   0.960708   0.000000
    19  C    5.328221   3.511220   3.613053   0.000000
    20  H    5.606668   3.429327   3.236754   1.089862   0.000000
    21  H    5.346845   3.993569   4.135407   1.091043   1.814543
    22  O    6.471456   4.627751   4.774503   1.446572   2.076878
    23  H    7.221703   5.259528   5.258295   1.935089   2.193698
                   21         22         23
    21  H    0.000000
    22  O    2.097858   0.000000
    23  H    2.422990   0.962993   0.000000
 Symmetry turned off by external request.
 Stoichiometry    C6H12O5
 Framework group  C1[X(C6H12O5)]
 Deg. of freedom    63
 Full point group                 C1      NOp   1
 Rotational constants (GHZ):           1.2636440           0.8996839           0.5679907
 Standard basis: 6-311++G(d,p) (5D, 7F)
   326 basis functions,   504 primitive gaussians,   337 cartesian basis functions
    44 alpha electrons       44 beta electrons
       nuclear repulsion energy       699.7872939957 Hartrees.
 NAtoms=   23 NActive=   23 NUniq=   23 SFac= 1.00D+00 NAtFMM=   60 NAOKFM=F Big=F
 Integral buffers will be    131072 words long.
 Raffenetti 2 integral format.
 Two-electron integral symmetry is turned off.
 One-electron integrals computed using PRISM.
 NBasis=   326 RedAO= T EigKep=  2.44D-06  NBF=   326
 NBsUse=   326 1.00D-06 EigRej= -1.00D+00 NBFU=   326
 Initial guess from the checkpoint file:  "/scratch/Gau-27553.chk"
 B after Tr=     0.000651   -0.001739    0.007991
         Rot=    0.999997    0.000259   -0.002412   -0.000494 Ang=   0.28 deg.
 ExpMin= 3.60D-02 ExpMax= 8.59D+03 ExpMxC= 1.30D+03 IAcc=3 IRadAn=         5 AccDes= 0.00D+00
 Harris functional with IExCor=  402 and IRadAn=       5 diagonalized for initial guess.
 HarFok:  IExCor=  402 AccDes= 0.00D+00 IRadAn=         5 IDoV= 1 UseB2=F ITyADJ=14
 ICtDFT=  3500011 ScaDFX=  1.000000  1.000000  1.000000  1.000000
 FoFCou: FMM=F IPFlag=           0 FMFlag=      100000 FMFlg1=           0
         NFxFlg=           0 DoJE=T BraDBF=F KetDBF=T FulRan=T
         wScrn=  0.000000 ICntrl=       500 IOpCl=  0 I1Cent=   200000004 NGrid=           0
         NMat0=    1 NMatS0=      1 NMatT0=    0 NMatD0=    1 NMtDS0=    0 NMtDT0=    0
 Symmetry not used in FoFCou.
 Requested convergence on RMS density matrix=1.00D-08 within 128 cycles.
 Requested convergence on MAX density matrix=1.00D-06.
 Requested convergence on             energy=1.00D-06.
 No special actions if energy rises.
 SCF Done:  E(RB3LYP) =  -612.107966844     A.U. after   12 cycles
            NFock= 12  Conv=0.19D-08     -V/T= 2.0037
 Calling FoFJK, ICntrl=      2127 FMM=F ISym2X=0 I1Cent= 0 IOpClX= 0 NMat=1 NMatS=1 NMatT=0.
 -------------------------------------------------------------------
 Center     Atomic                   Forces (Hartrees/Bohr)
 Number     Number              X              Y              Z
 -------------------------------------------------------------------
      1        6          -0.008427550   -0.008665247    0.002225082
      2        8           0.000731949   -0.001117929    0.004039138
      3        6          -0.001261331    0.006255522   -0.022974570
      4        6           0.001611566   -0.000234800    0.003449431
      5        6          -0.000587897    0.002062402    0.000327344
      6        1           0.001776015   -0.000059790    0.000575762
      7        1          -0.003909232   -0.000786445   -0.003591485
      8        1          -0.001133897    0.000437006   -0.000277736
      9        1          -0.001226377    0.001052770   -0.001395030
     10        8           0.006013313    0.010030689    0.001146522
     11        6           0.010004505    0.005619718   -0.044472938
     12        1          -0.011704417    0.013023421    0.013756112
     13        1          -0.003679826   -0.008419252    0.019183928
     14        1           0.005794167   -0.007376924    0.003993202
     15        8          -0.002260945   -0.009208890   -0.004089316
     16        1           0.006106185    0.003437935    0.006337862
     17        8          -0.003098889    0.000160055    0.000731779
     18        1           0.000566816   -0.000182508   -0.000419796
     19        6           0.006740581   -0.021993519    0.004948299
     20        1          -0.003341268    0.005342466    0.000790672
     21        1           0.004138338    0.003226765    0.010761550
     22        8          -0.005020661    0.012716457    0.005832517
     23        1           0.002168853   -0.005319902   -0.000878331
 -------------------------------------------------------------------
 Cartesian Forces:  Max     0.044472938 RMS     0.008759117

 GradGradGradGradGradGradGradGradGradGradGradGradGradGradGradGradGradGrad
 Berny optimization.
 Using GEDIIS/GDIIS optimizer.
 FormGI is forming the generalized inverse of G from B-inverse, IUseBI=4.
 Internal  Forces:  Max     0.054193155 RMS     0.010358673
 Search for a local minimum.
 Step number  10 out of a maximum of  131
 All quantities printed in internal units (Hartrees-Bohrs-Radians)
 Mixed Optimization -- RFO/linear search
 Update second derivatives using D2CorX and points    6    7    8   10    9
 DE=  2.62D-03 DEPred=-3.36D-03 R=-7.78D-01
 Trust test=-7.78D-01 RLast= 2.60D-01 DXMaxT set to 6.31D-02
 ITU= -1  0  0  0  0 -1  1  0 -1  0
 Use linear search instead of GDIIS.
     Eigenvalues ---    0.00169   0.00230   0.00231   0.00264   0.00286
     Eigenvalues ---    0.00490   0.00500   0.00841   0.00953   0.01269
     Eigenvalues ---    0.01661   0.01768   0.01905   0.02117   0.02317
     Eigenvalues ---    0.02479   0.02794   0.02903   0.03361   0.03545
     Eigenvalues ---    0.03895   0.03990   0.04167   0.04303   0.04437
     Eigenvalues ---    0.05365   0.05627   0.06064   0.07603   0.08353
     Eigenvalues ---    0.08986   0.09279   0.09607   0.10210   0.10797
     Eigenvalues ---    0.10986   0.13822   0.15011   0.15940   0.16068
     Eigenvalues ---    0.16898   0.18701   0.20593   0.22422   0.24282
     Eigenvalues ---    0.28223   0.29049   0.29911   0.31040   0.31536
     Eigenvalues ---    0.31698   0.31838   0.36762   0.38792   0.41655
     Eigenvalues ---    0.49348   0.55472   0.55517   0.91325   1.16815
     Eigenvalues ---    1.29304   1.77177   4.87572
 RFO step:  Lambda=-1.23644214D-02 EMin= 1.69064212D-03
 Quartic linear search produced a step of -0.67935.
 Maximum step size (   0.063) exceeded in Quadratic search.
    -- Step size scaled by   0.189
 Iteration  1 RMS(Cart)=  0.03330271 RMS(Int)=  0.00040536
 Iteration  2 RMS(Cart)=  0.00050472 RMS(Int)=  0.00004002
 Iteration  3 RMS(Cart)=  0.00000017 RMS(Int)=  0.00004002
 Variable       Old X    -DE/DX   Delta X   Delta X   Delta X     New X
                                 (Linear)    (Quad)   (Total)
    R1        2.64922  -0.00037  -0.00649   0.00623  -0.00026   2.64896
    R2        2.92572   0.00046  -0.00210   0.00276   0.00066   2.92638
    R3        2.07455  -0.00101  -0.01167   0.00934  -0.00233   2.07222
    R4        6.55554   0.00910   0.00970  -0.00800   0.00170   6.55724
    R5        2.69403   0.01300   0.00178   0.00015   0.00193   2.69596
    R6        2.92490  -0.00143   0.00100  -0.00248  -0.00149   2.92341
    R7        2.07107   0.00057  -0.01168   0.00971  -0.00197   2.06910
    R8        6.37148  -0.01431  -0.02445  -0.02888  -0.05334   6.31814
    R9        2.94652   0.00365   0.00103   0.00109   0.00212   2.94864
   R10        2.07197   0.00000  -0.00910   0.00760  -0.00149   2.07047
   R11        4.73239  -0.00268   0.00327  -0.00741  -0.00414   4.72825
   R12        2.06922  -0.00036  -0.01145   0.00955  -0.00190   2.06731
   R13        4.66693  -0.00157  -0.00718   0.00082  -0.00636   4.66056
   R14        2.68664  -0.00188  -0.00143   0.00182   0.00038   2.68702
   R15        3.98608  -0.01588  -0.01490   0.00113  -0.01376   3.97232
   R16        3.80817   0.01855   0.01901  -0.01352   0.00549   3.81366
   R17        3.36758  -0.00897   0.01219  -0.01501  -0.00282   3.36476
   R18        1.81616  -0.00037  -0.00037   0.00015  -0.00022   1.81594
   R19        1.81547  -0.00002  -0.00006   0.00002  -0.00004   1.81543
   R20        2.05954   0.01450   0.01079  -0.00548   0.00531   2.06485
   R21        3.42899   0.00044  -0.00320   0.00098  -0.00222   3.42677
   R22        3.92473  -0.01401  -0.02719  -0.00109  -0.02828   3.89645
   R23        4.14549   0.00514  -0.00133   0.01043   0.00910   4.15459
    A1        1.88930   0.00037  -0.00294  -0.00192  -0.00489   1.88441
    A2        1.92189  -0.00286  -0.00543  -0.00180  -0.00716   1.91473
    A3        0.57660   0.00636   0.00560   0.00003   0.00582   0.58242
    A4        1.89386  -0.00294  -0.00541   0.00344  -0.00202   1.89185
    A5        1.42062   0.00274   0.00056   0.00423   0.00485   1.42547
    A6        2.42642   0.00852   0.00349   0.00511   0.00856   2.43498
    A7        1.98219  -0.00060   0.00499  -0.00014   0.00491   1.98710
    A8        1.88457  -0.00195  -0.00297   0.00067  -0.00235   1.88222
    A9        1.88875  -0.00159   0.00066   0.00031   0.00098   1.88974
   A10        0.57021   0.00554  -0.00434   0.00508   0.00074   0.57095
   A11        1.90413   0.00412   0.00077   0.00446   0.00520   1.90933
   A12        1.43483  -0.01025   0.00433  -0.01395  -0.00958   1.42525
   A13        2.39981   0.00048  -0.00002  -0.00297  -0.00296   2.39685
   A14        1.82973   0.00106  -0.00199   0.00159  -0.00039   1.82934
   A15        1.90506   0.00168   0.00375  -0.00061   0.00314   1.90820
   A16        2.04533  -0.00280  -0.00331  -0.00011  -0.00339   2.04193
   A17        1.89676   0.00201   0.00759  -0.00652   0.00107   1.89783
   A18        0.53864  -0.00644  -0.00249   0.00154  -0.00095   0.53770
   A19        2.15608  -0.00047   0.00320  -0.00178   0.00142   2.15750
   A20        1.83875   0.00122   0.00298  -0.00022   0.00278   1.84153
   A21        1.87870  -0.00101  -0.00002   0.00299   0.00298   1.88168
   A22        2.08704   0.00080   0.00429  -0.00081   0.00350   2.09054
   A23        1.91365   0.00384   0.00434  -0.00048   0.00384   1.91749
   A24        0.56507  -0.00315   0.00225   0.00033   0.00257   0.56764
   A25        2.16255   0.00082   0.00139  -0.00117   0.00021   2.16277
   A26        2.59087  -0.03918  -0.01127   0.00534  -0.00586   2.58501
   A27        2.09892   0.00899   0.01194  -0.00892   0.00291   2.10183
   A28        0.52977  -0.04053  -0.01787   0.01222  -0.00583   0.52394
   A29        0.52378   0.05419   0.02181  -0.00926   0.01254   0.53632
   A30        0.89819  -0.00546  -0.00634   0.00346  -0.00283   0.89536
   A31        1.15261   0.00151   0.01343  -0.01296   0.00048   1.15309
   A32        1.76980  -0.01668   0.01845  -0.02403  -0.00558   1.76422
   A33        2.37375   0.00102  -0.00561   0.00457  -0.00104   2.37271
   A34        2.36576  -0.01626  -0.00178  -0.00357  -0.00535   2.36041
   A35        0.58843   0.02776   0.00913   0.01247   0.02167   0.61009
   A36        0.71825  -0.00962   0.00355  -0.00707  -0.00344   0.71481
   A37        1.07957  -0.00538   0.01214  -0.00799   0.00417   1.08374
   A38        1.13159   0.00420   0.00189  -0.00174   0.00010   1.13169
   A39        1.28636   0.00160   0.00788  -0.00650   0.00131   1.28767
   A40        0.45166  -0.00488   0.00243  -0.00429  -0.00181   0.44985
   A41        3.11465   0.01501   0.01054  -0.00392   0.00669   3.12133
   A42        2.58963  -0.00625   0.00278  -0.01252  -0.00973   2.57990
    D1        0.00058  -0.00295   0.00522  -0.00425   0.00099   0.00157
    D2        2.06836  -0.00793  -0.00605  -0.00226  -0.00835   2.06001
    D3       -0.64958  -0.02683  -0.01875  -0.02337  -0.04209  -0.69167
    D4        0.01194  -0.00028  -0.00628   0.00375  -0.00253   0.00941
    D5       -2.02913  -0.00483  -0.01276   0.00301  -0.00976  -2.03890
    D6        0.56445  -0.00365  -0.00335   0.00433   0.00099   0.56544
    D7       -2.07357   0.00461   0.00485   0.00505   0.00991  -2.06366
    D8        2.16854   0.00006  -0.00163   0.00430   0.00267   2.17121
    D9       -1.52106   0.00124   0.00778   0.00563   0.01342  -1.50764
   D10        0.35223   0.01416   0.00793   0.01245   0.02036   0.37259
   D11       -1.68885   0.00961   0.00145   0.01170   0.01312  -1.67572
   D12        0.90474   0.01078   0.01087   0.01302   0.02387   0.92861
   D13        2.21679  -0.01446  -0.06627   0.00013  -0.06615   2.15064
   D14       -0.30434   0.00760  -0.04310   0.01810  -0.02506  -0.32939
   D15        1.58738   0.00815  -0.05003   0.02946  -0.02049   1.56689
   D16       -0.01311   0.00496  -0.00185   0.00288   0.00101  -0.01210
   D17       -2.07200   0.00200  -0.00149  -0.00294  -0.00440  -2.07640
   D18        0.67882  -0.00727   0.00931  -0.02909  -0.01975   0.65907
   D19        0.01960  -0.00476  -0.00232  -0.00027  -0.00256   0.01703
   D20        2.04897  -0.00110   0.00720  -0.00728  -0.00006   2.04891
   D21       -0.51150   0.00125   0.00057  -0.00301  -0.00241  -0.51392
   D22        2.06859  -0.00550  -0.00278   0.00291   0.00013   2.06872
   D23       -2.18523  -0.00184   0.00674  -0.00410   0.00263  -2.18259
   D24        1.53749   0.00051   0.00011   0.00017   0.00028   1.53777
   D25       -0.33543  -0.00301  -0.00450   0.01039   0.00588  -0.32955
   D26        1.69394   0.00064   0.00502   0.00338   0.00839   1.70232
   D27       -0.86653   0.00299  -0.00161   0.00765   0.00603  -0.86050
   D28       -0.55616  -0.01351  -0.02099  -0.01942  -0.04038  -0.59654
   D29       -0.26915  -0.00424  -0.00919  -0.02331  -0.03248  -0.30163
   D30        1.92617  -0.00365  -0.03172   0.00917  -0.02252   1.90365
   D31        2.21319   0.00562  -0.01992   0.00527  -0.01462   2.19857
   D32        0.00898   0.00142  -0.03769   0.01871  -0.01901  -0.01003
   D33        0.29599   0.01070  -0.02589   0.01481  -0.01111   0.28488
   D34       -1.54981   0.00767   0.03223  -0.02242   0.00968  -1.54013
   D35        0.81132  -0.00032   0.01383   0.01104   0.02494   0.83626
   D36       -1.20837  -0.00651   0.00530   0.02001   0.02533  -1.18303
   D37       -0.01872   0.00296   0.00504  -0.00206   0.00297  -0.01575
   D38        1.99846   0.00425   0.00870   0.00108   0.00977   2.00822
   D39       -2.13978   0.00140   0.00302  -0.00062   0.00239  -2.13739
   D40       -2.05381  -0.00045  -0.00183   0.00088  -0.00096  -2.05477
   D41       -0.03663   0.00084   0.00183   0.00401   0.00584  -0.03079
   D42        2.10832  -0.00201  -0.00385   0.00231  -0.00154   2.10678
   D43        2.05067  -0.00070   0.00332  -0.00601  -0.00270   2.04797
   D44       -2.21533   0.00060   0.00697  -0.00287   0.00409  -2.21124
   D45       -0.07039  -0.00225   0.00129  -0.00458  -0.00329  -0.07367
   D46       -2.96120  -0.00172  -0.03938  -0.00301  -0.04240  -3.00360
   D47        2.05423  -0.00259  -0.03865  -0.00837  -0.04702   2.00721
   D48        0.85185   0.00041  -0.04675   0.00139  -0.04537   0.80648
   D49       -2.10819   0.00074  -0.01371   0.00140  -0.01232  -2.12051
   D50       -0.87017  -0.00168  -0.01260   0.00279  -0.00980  -0.87997
   D51        0.39214   0.00153  -0.00291   0.00432   0.00140   0.39354
   D52       -0.58942  -0.00373   0.03746   0.01835   0.05588  -0.53353
   D53       -1.18699   0.01776   0.04293   0.00734   0.05023  -1.13676
   D54        1.57679   0.01659   0.03381   0.01989   0.05365   1.63044
   D55       -2.55258  -0.01189   0.00964   0.00333   0.01297  -2.53961
   D56       -2.90522   0.00375   0.02170   0.00885   0.03061  -2.87460
         Item               Value     Threshold  Converged?
 Maximum Force            0.054193     0.000450     NO 
 RMS     Force            0.010359     0.000300     NO 
 Maximum Displacement     0.146304     0.001800     NO 
 RMS     Displacement     0.033406     0.001200     NO 
 Predicted change in Energy=-2.957076D-03
 GradGradGradGradGradGradGradGradGradGradGradGradGradGradGradGradGradGrad

                          Input orientation:                          
 ---------------------------------------------------------------------
 Center     Atomic      Atomic             Coordinates (Angstroms)
 Number     Number       Type             X           Y           Z
 ---------------------------------------------------------------------
      1          6           0       -0.369830    0.203871   -0.004507
      2          8           0        1.031489    0.213971    0.029616
      3          6           0        1.598764    1.522880    0.045508
      4          6           0        0.437095    2.543548    0.001033
      5          6           0       -0.858013    1.673437   -0.016364
      6          1           0       -0.713783   -0.282458   -0.925182
      7          1           0        2.219297    1.639008   -0.849092
      8          1           0        0.445903    3.143267    0.917930
      9          1           0       -1.431959    1.842801    0.899431
     10          8           0       -0.856952   -0.491630    1.089360
     11          6           0       -1.719226   -1.587780    0.812294
     12          1           0       -1.225228   -2.315884    0.112053
     13          1           0       -1.899444   -2.088653    1.749255
     14          1           0       -2.629704   -1.281427    0.340184
     15          8           0       -1.657198    1.830355   -1.167606
     16          1           0       -2.154656    2.652507   -1.173340
     17          8           0        0.498449    3.405801   -1.130538
     18          1           0        0.919410    4.228302   -0.867477
     19          6           0        2.486842    1.692756    1.285123
     20          1           0        2.895476    2.706065    1.297731
     21          1           0        1.888349    1.498339    2.200727
     22          8           0        3.564698    0.758261    1.199344
     23          1           0        4.242329    1.046951    1.814249
 ---------------------------------------------------------------------
                    Distance matrix (angstroms):
                    1          2          3          4          5
     1  C    0.000000
     2  O    1.401770   0.000000
     3  C    2.370157   1.426638   0.000000
     4  C    2.474923   2.404381   1.547002   0.000000
     5  C    1.548575   2.387964   2.462164   1.560353   0.000000
     6  H    1.096569   2.050379   3.090204   3.188841   2.161545
     7  H    3.078396   2.052742   1.094923   2.171900   3.188175
     8  H    3.186904   3.116535   2.171604   1.095646   2.175662
     9  H    2.152048   3.078675   3.164935   2.188955   1.093974
    10  O    1.384758   2.277529   3.343414   3.474380   2.431078
    11  C    2.387059   3.380136   4.612290   4.730299   3.473312
    12  H    2.663543   3.391126   4.766075   5.137093   4.008244
    13  H    3.266660   4.104827   5.308803   5.474758   4.284310
    14  H    2.726162   3.966989   5.082413   4.914338   3.463703
    15  O    2.378143   3.357838   3.488190   2.502084   1.410204
    16  H    3.247705   4.188685   4.104852   2.847490   1.994606
    17  O    3.503457   3.437713   2.477735   1.423973   2.466264
    18  H    4.313107   4.114874   2.935024   1.955846   3.226602
    19  C    3.469941   2.425109   1.534335   2.564019   3.589191
    20  H    4.314976   3.360520   2.156259   2.784147   4.108753
    21  H    3.411462   2.664120   2.174726   2.835005   3.533930
    22  O    4.151760   2.842826   2.404345   3.795404   4.677164
    23  H    5.028983   3.766732   3.216114   4.472959   5.455009
                    6          7          8          9         10
     6  H    0.000000
     7  H    3.507247   0.000000
     8  H    4.059252   2.920632   0.000000
     9  H    2.891663   4.053459   2.284276   0.000000
    10  O    2.030426   4.214324   3.865138   2.411695   0.000000
    11  C    2.394495   5.355775   5.204012   3.443690   1.421910
    12  H    2.339285   5.331953   5.765800   4.237613   2.102061
    13  H    3.438131   6.132772   5.793509   4.049330   2.018102
    14  H    2.503966   5.784128   5.419508   3.392367   2.080312
    15  O    2.326538   3.894262   3.239788   2.079310   3.335551
    16  H    3.278981   4.501531   3.373005   2.339721   4.085271
    17  O    3.887793   2.482355   2.065891   3.207837   4.685619
    18  H    4.797666   2.897324   2.142239   3.787019   5.409475
    19  C    4.362444   2.151591   2.530661   3.940592   3.998852
    20  H    5.186460   2.490920   2.517102   4.430639   4.934510
    21  H    4.440005   3.070947   2.536140   3.582802   3.568163
    22  O    4.888978   2.604210   3.936283   5.121791   4.596228
    23  H    5.816774   3.396554   4.428406   5.802397   5.375440
                   11         12         13         14         15
    11  C    0.000000
    12  H    1.124503   0.000000
    13  H    1.077612   1.785114   0.000000
    14  H    1.070379   1.759175   1.780555   0.000000
    15  O    3.950633   4.360668   4.891358   3.591990   0.000000
    16  H    4.702380   5.215456   5.575419   4.241729   0.960953
    17  O    5.799011   6.103505   6.650724   5.823957   2.670247
    18  H    6.603850   6.955955   7.395751   6.664215   3.532581
    19  C    5.355043   5.587911   5.809817   5.993139   4.817455
    20  H    6.322043   6.603485   6.795915   6.880742   5.250866
    21  H    4.946360   5.348385   5.236193   5.621524   4.901714
    22  O    5.794270   5.794477   6.185804   6.577925   5.832669
    23  H    6.594381   6.640807   6.896203   7.403989   6.656545
                   16         17         18         19         20
    16  H    0.000000
    17  O    2.758306   0.000000
    18  H    3.467933   0.960685   0.000000
    19  C    5.339350   3.567022   3.676890   0.000000
    20  H    5.622534   3.483082   3.303054   1.092674   0.000000
    21  H    5.390948   4.082592   4.219646   1.111001   1.813369
    22  O    6.475245   4.673296   4.828092   1.429130   2.061911
    23  H    7.240505   5.315316   5.324888   1.943907   2.198514
                   21         22         23
    21  H    0.000000
    22  O    2.088212   0.000000
    23  H    2.427826   0.959497   0.000000
 Symmetry turned off by external request.
 Stoichiometry    C6H12O5
 Framework group  C1[X(C6H12O5)]
 Deg. of freedom    63
 Full point group                 C1      NOp   1
 Rotational constants (GHZ):           1.2676353           0.9079889           0.5725502
 Standard basis: 6-311++G(d,p) (5D, 7F)
   326 basis functions,   504 primitive gaussians,   337 cartesian basis functions
    44 alpha electrons       44 beta electrons
       nuclear repulsion energy       701.5108884587 Hartrees.
 NAtoms=   23 NActive=   23 NUniq=   23 SFac= 1.00D+00 NAtFMM=   60 NAOKFM=F Big=F
 Integral buffers will be    131072 words long.
 Raffenetti 2 integral format.
 Two-electron integral symmetry is turned off.
 One-electron integrals computed using PRISM.
 NBasis=   326 RedAO= T EigKep=  2.52D-06  NBF=   326
 NBsUse=   326 1.00D-06 EigRej= -1.00D+00 NBFU=   326
 Lowest energy guess from the checkpoint file:  "/scratch/Gau-27553.chk"
 B after Tr=    -0.003481   -0.003382    0.008053
         Rot=    0.999999    0.001382   -0.000932   -0.000372 Ang=   0.20 deg.
 B after Tr=    -0.004189   -0.001647    0.000136
         Rot=    0.999998    0.001146    0.001491    0.000141 Ang=   0.22 deg.
 Requested convergence on RMS density matrix=1.00D-08 within 128 cycles.
 Requested convergence on MAX density matrix=1.00D-06.
 Requested convergence on             energy=1.00D-06.
 No special actions if energy rises.
 SCF Done:  E(RB3LYP) =  -612.110979860     A.U. after   10 cycles
            NFock= 10  Conv=0.89D-08     -V/T= 2.0035
 Calling FoFJK, ICntrl=      2127 FMM=F ISym2X=0 I1Cent= 0 IOpClX= 0 NMat=1 NMatS=1 NMatT=0.
 -------------------------------------------------------------------
 Center     Atomic                   Forces (Hartrees/Bohr)
 Number     Number              X              Y              Z
 -------------------------------------------------------------------
      1        6          -0.002852494    0.007289938   -0.012195863
      2        8           0.004562999   -0.001343081    0.001040182
      3        6           0.002072293    0.000373382    0.004106820
      4        6           0.000717939   -0.000155585    0.002534638
      5        6           0.002341623    0.001743303   -0.001015482
      6        1           0.001619197    0.000362790   -0.001600298
      7        1          -0.000373779    0.000275602    0.000140624
      8        1          -0.000807323    0.000595394   -0.000016493
      9        1          -0.000848961    0.000835503   -0.000461085
     10        8          -0.005558576   -0.005676755    0.015306630
     11        6           0.026849146   -0.013738185   -0.015511454
     12        1          -0.004743060    0.008693326    0.010501350
     13        1          -0.003720675   -0.002129557    0.006505339
     14        1          -0.016228202    0.006490575   -0.002931349
     15        8          -0.004186876   -0.005427987   -0.004532631
     16        1           0.004933281    0.003099356    0.003623691
     17        8          -0.002387533    0.000461141    0.000832770
     18        1           0.000693109   -0.000200760   -0.000465103
     19        6          -0.002950554   -0.011411293   -0.001603779
     20        1          -0.003068827    0.005206868    0.000999893
     21        1           0.003306163    0.004009246   -0.006166623
     22        8          -0.001574064    0.002678956   -0.000712125
     23        1           0.002205177   -0.002032174    0.001620345
 -------------------------------------------------------------------
 Cartesian Forces:  Max     0.026849146 RMS     0.006253440

 GradGradGradGradGradGradGradGradGradGradGradGradGradGradGradGradGradGrad
 Berny optimization.
 Using GEDIIS/GDIIS optimizer.
 FormGI is forming the generalized inverse of G from B-inverse, IUseBI=4.
 Internal  Forces:  Max     0.027586803 RMS     0.005688695
 Search for a local minimum.
 Step number  11 out of a maximum of  131
 All quantities printed in internal units (Hartrees-Bohrs-Radians)
 Mixed Optimization -- RFO/linear search
 Update second derivatives using D2CorX and points    7    8   10    9   11
 DE= -3.97D-04 DEPred=-2.96D-03 R= 1.34D-01
 Trust test= 1.34D-01 RLast= 1.45D-01 DXMaxT set to 6.31D-02
 ITU=  0 -1  0  0  0  0 -1  1  0 -1  0
 Use linear search instead of GDIIS.
     Eigenvalues ---    0.00120   0.00230   0.00231   0.00247   0.00292
     Eigenvalues ---    0.00493   0.00529   0.00706   0.01153   0.01265
     Eigenvalues ---    0.01680   0.01766   0.01809   0.02159   0.02342
     Eigenvalues ---    0.02623   0.02855   0.02945   0.03484   0.03681
     Eigenvalues ---    0.03911   0.04080   0.04254   0.04429   0.05232
     Eigenvalues ---    0.05357   0.05930   0.06759   0.07890   0.08683
     Eigenvalues ---    0.08923   0.09155   0.09763   0.10501   0.11017
     Eigenvalues ---    0.14010   0.14940   0.15823   0.16050   0.16499
     Eigenvalues ---    0.16901   0.19177   0.21123   0.23425   0.25952
     Eigenvalues ---    0.27916   0.29499   0.30568   0.31510   0.31692
     Eigenvalues ---    0.31829   0.34807   0.37084   0.41008   0.44270
     Eigenvalues ---    0.55451   0.55474   0.80471   1.05970   1.17925
     Eigenvalues ---    1.36664   1.73867   4.90381
 RFO step:  Lambda=-4.71749129D-03 EMin= 1.20279880D-03
 Quartic linear search produced a step of -0.43895.
 Maximum step size (   0.063) exceeded in Quadratic search.
    -- Step size scaled by   0.424
 Iteration  1 RMS(Cart)=  0.01802915 RMS(Int)=  0.00025584
 Iteration  2 RMS(Cart)=  0.00019508 RMS(Int)=  0.00002212
 Iteration  3 RMS(Cart)=  0.00000008 RMS(Int)=  0.00002212
 Variable       Old X    -DE/DX   Delta X   Delta X   Delta X     New X
                                 (Linear)    (Quad)   (Total)
    R1        2.64896   0.00604  -0.00408   0.00489   0.00081   2.64978
    R2        2.92638   0.00077  -0.00165   0.00242   0.00079   2.92717
    R3        2.07222   0.00067  -0.00652   0.00487  -0.00165   2.07056
    R4        6.55724  -0.00456   0.00552  -0.04149  -0.03597   6.52127
    R5        2.69596  -0.00380   0.00030   0.00206   0.00236   2.69831
    R6        2.92341  -0.00144   0.00130  -0.00003   0.00126   2.92467
    R7        2.06910  -0.00030  -0.00668   0.00473  -0.00195   2.06716
    R8        6.31814   0.01073   0.00761  -0.00117   0.00645   6.32458
    R9        2.94864  -0.00332  -0.00026   0.00078   0.00052   2.94915
   R10        2.07047   0.00031  -0.00522   0.00376  -0.00146   2.06901
   R11        4.72825   0.00046   0.00393  -0.00399  -0.00006   4.72820
   R12        2.06731   0.00019  -0.00656   0.00471  -0.00185   2.06546
   R13        4.66056  -0.00092  -0.00185   0.00346   0.00161   4.66217
   R14        2.68702  -0.00267  -0.00109  -0.00002  -0.00112   2.68590
   R15        3.97232  -0.01160  -0.00358  -0.01147  -0.01505   3.95727
   R16        3.81366   0.00791   0.00987  -0.00230   0.00757   3.82123
   R17        3.36476   0.01192   0.00911   0.00037   0.00949   3.37425
   R18        1.81594   0.00008  -0.00014   0.00024   0.00010   1.81604
   R19        1.81543   0.00000  -0.00002   0.00005   0.00003   1.81547
   R20        2.06485   0.00942   0.00464  -0.00084   0.00380   2.06866
   R21        3.42677  -0.00758  -0.00109  -0.00754  -0.00863   3.41814
   R22        3.89645  -0.00301  -0.00515  -0.00732  -0.01247   3.88398
   R23        4.15459   0.00326  -0.00485   0.02665   0.02180   4.17639
    A1        1.88441   0.00251   0.00025   0.00076   0.00097   1.88537
    A2        1.91473   0.00022  -0.00037   0.00411   0.00374   1.91848
    A3        0.58242  -0.00285   0.00107  -0.00680  -0.00573   0.57669
    A4        1.89185   0.00075  -0.00261   0.00536   0.00275   1.89460
    A5        1.42547   0.00210  -0.00177   0.00166  -0.00004   1.42543
    A6        2.43498  -0.00366  -0.00150  -0.00296  -0.00443   2.43055
    A7        1.98710  -0.00655   0.00107  -0.00181  -0.00075   1.98635
    A8        1.88222   0.00554  -0.00089   0.00051  -0.00040   1.88183
    A9        1.88974  -0.00252  -0.00000   0.00045   0.00042   1.89015
   A10        0.57095   0.00683  -0.00313   0.00247  -0.00078   0.57017
   A11        1.90933  -0.00376  -0.00179  -0.00363  -0.00540   1.90393
   A12        1.42525   0.00262   0.00700  -0.00368   0.00334   1.42859
   A13        2.39685   0.00514   0.00129  -0.00066   0.00068   2.39753
   A14        1.82934  -0.00055  -0.00112   0.00185   0.00073   1.83007
   A15        1.90820  -0.00018   0.00104  -0.00109  -0.00004   1.90817
   A16        2.04193  -0.00073  -0.00065  -0.00011  -0.00076   2.04117
   A17        1.89783   0.00228   0.00443  -0.00495  -0.00049   1.89734
   A18        0.53770  -0.00194  -0.00120  -0.00021  -0.00142   0.53628
   A19        2.15750   0.00069   0.00145  -0.00149  -0.00004   2.15745
   A20        1.84153  -0.00095   0.00070  -0.00126  -0.00056   1.84098
   A21        1.88168   0.00116  -0.00132   0.00155   0.00023   1.88190
   A22        2.09054  -0.00031   0.00124   0.00015   0.00139   2.09193
   A23        1.91749  -0.00034   0.00112  -0.00090   0.00023   1.91773
   A24        0.56764   0.00141   0.00032   0.00242   0.00273   0.57037
   A25        2.16277  -0.00027   0.00081  -0.00084  -0.00004   2.16273
   A26        2.58501  -0.01247  -0.00471  -0.00142  -0.00610   2.57891
   A27        2.10183   0.00910   0.00644   0.00082   0.00722   2.10905
   A28        0.52394  -0.02035  -0.00899  -0.00570  -0.01475   0.50919
   A29        0.53632   0.01279   0.00858  -0.00385   0.00470   0.54102
   A30        0.89536  -0.00670  -0.00285  -0.00333  -0.00617   0.88919
   A31        1.15309   0.02759   0.00847   0.00129   0.00976   1.16284
   A32        1.76422  -0.01243   0.01437  -0.02173  -0.00736   1.75686
   A33        2.37271   0.00117  -0.00317   0.00449   0.00133   2.37404
   A34        2.36041  -0.00435   0.00120  -0.00833  -0.00713   2.35328
   A35        0.61009  -0.00613  -0.00361   0.00381   0.00021   0.61031
   A36        0.71481   0.00084   0.00381  -0.00468  -0.00084   0.71397
   A37        1.08374   0.00108   0.00601  -0.00220   0.00381   1.08755
   A38        1.13169  -0.00195   0.00118  -0.00768  -0.00651   1.12518
   A39        1.28767  -0.00064   0.00452  -0.00558  -0.00108   1.28659
   A40        0.44985   0.00199   0.00237  -0.00209   0.00030   0.45015
   A41        3.12133   0.00031   0.00387  -0.00527  -0.00141   3.11992
   A42        2.57990   0.00863   0.00607  -0.00571   0.00035   2.58024
    D1        0.00157  -0.00239   0.00294  -0.01440  -0.01147  -0.00989
    D2        2.06001   0.00008  -0.00025  -0.00525  -0.00550   2.05451
    D3       -0.69167   0.00500   0.00636  -0.00135   0.00505  -0.68662
    D4        0.00941   0.00186  -0.00295   0.01010   0.00716   0.01658
    D5       -2.03890   0.00218  -0.00396   0.01103   0.00707  -2.03183
    D6        0.56544   0.00308  -0.00260   0.01219   0.00959   0.57503
    D7       -2.06366  -0.00021  -0.00122   0.00183   0.00063  -2.06303
    D8        2.17121   0.00011  -0.00223   0.00276   0.00053   2.17174
    D9       -1.50764   0.00101  -0.00086   0.00391   0.00305  -1.50459
   D10        0.37259  -0.00328  -0.00381   0.00012  -0.00366   0.36892
   D11       -1.67572  -0.00296  -0.00482   0.00105  -0.00376  -1.67948
   D12        0.92861  -0.00206  -0.00346   0.00220  -0.00124   0.92737
   D13        2.15064   0.00410  -0.01378   0.05933   0.04557   2.19621
   D14       -0.32939  -0.00370  -0.01685   0.04672   0.02985  -0.29955
   D15        1.56689  -0.00093  -0.02333   0.05633   0.03301   1.59989
   D16       -0.01210   0.00187  -0.00164   0.01250   0.01086  -0.00125
   D17       -2.07640   0.00465   0.00097   0.01628   0.01724  -2.05916
   D18        0.65907   0.01079   0.01468   0.00575   0.02037   0.67944
   D19        0.01703  -0.00050  -0.00037  -0.00509  -0.00546   0.01157
   D20        2.04891   0.00177   0.00467  -0.01037  -0.00567   2.04324
   D21       -0.51392   0.00183   0.00143  -0.00591  -0.00446  -0.51838
   D22        2.06872  -0.00243  -0.00185  -0.00625  -0.00813   2.06059
   D23       -2.18259  -0.00015   0.00320  -0.01153  -0.00833  -2.19093
   D24        1.53777  -0.00010  -0.00005  -0.00707  -0.00712   1.53064
   D25       -0.32955  -0.00826  -0.00549  -0.00361  -0.00916  -0.33871
   D26        1.70232  -0.00599  -0.00044  -0.00888  -0.00936   1.69296
   D27       -0.86050  -0.00593  -0.00369  -0.00443  -0.00816  -0.86866
   D28       -0.59654   0.00727   0.00416   0.01575   0.01987  -0.57667
   D29       -0.30163   0.00388   0.00832   0.00178   0.01008  -0.29154
   D30        1.90365   0.00050  -0.01061   0.02182   0.01120   1.91485
   D31        2.19857  -0.00289  -0.00645   0.00785   0.00141   2.19998
   D32       -0.01003   0.00204  -0.01601   0.03144   0.01543   0.00540
   D33        0.28488  -0.00135  -0.01185   0.01747   0.00565   0.29053
   D34       -1.54013   0.00217   0.01658  -0.01313   0.00349  -1.53664
   D35        0.83626  -0.00540  -0.00201  -0.00710  -0.00912   0.82714
   D36       -1.18303  -0.00590  -0.00770   0.00121  -0.00650  -1.18953
   D37       -0.01575  -0.00073   0.00195  -0.00289  -0.00094  -0.01669
   D38        2.00822  -0.00006   0.00133  -0.00220  -0.00086   2.00736
   D39       -2.13739  -0.00082   0.00090  -0.00376  -0.00285  -2.14025
   D40       -2.05477  -0.00132  -0.00076  -0.00027  -0.00104  -2.05581
   D41       -0.03079  -0.00064  -0.00138   0.00042  -0.00096  -0.03176
   D42        2.10678  -0.00140  -0.00181  -0.00114  -0.00296   2.10382
   D43        2.04797  -0.00010   0.00333  -0.00625  -0.00293   2.04504
   D44       -2.21124   0.00058   0.00271  -0.00556  -0.00285  -2.21409
   D45       -0.07367  -0.00019   0.00228  -0.00712  -0.00484  -0.07852
   D46       -3.00360  -0.00103  -0.00684   0.00507  -0.00177  -3.00537
   D47        2.00721   0.00082  -0.00434   0.00097  -0.00336   2.00385
   D48        0.80648  -0.00055  -0.01029   0.00997  -0.00032   0.80616
   D49       -2.12051  -0.00029  -0.00345   0.01412   0.01066  -2.10985
   D50       -0.87997  -0.00020  -0.00384   0.01384   0.01000  -0.86997
   D51        0.39354   0.00121  -0.00249   0.01629   0.01380   0.40734
   D52       -0.53353  -0.02179  -0.00032  -0.02389  -0.02424  -0.55777
   D53       -1.13676  -0.00202   0.00569  -0.01332  -0.00762  -1.14438
   D54        1.63044  -0.00397  -0.00170   0.00531   0.00360   1.63404
   D55       -2.53961   0.00207   0.00054  -0.01362  -0.01309  -2.55270
   D56       -2.87460  -0.00176   0.00058  -0.00525  -0.00465  -2.87925
         Item               Value     Threshold  Converged?
 Maximum Force            0.027587     0.000450     NO 
 RMS     Force            0.005689     0.000300     NO 
 Maximum Displacement     0.074737     0.001800     NO 
 RMS     Displacement     0.018023     0.001200     NO 
 Predicted change in Energy=-2.269964D-03
 GradGradGradGradGradGradGradGradGradGradGradGradGradGradGradGradGradGrad

                          Input orientation:                          
 ---------------------------------------------------------------------
 Center     Atomic      Atomic             Coordinates (Angstroms)
 Number     Number       Type             X           Y           Z
 ---------------------------------------------------------------------
      1          6           0       -0.369889    0.208913   -0.019817
      2          8           0        1.031223    0.215777    0.035015
      3          6           0        1.600964    1.524938    0.053716
      4          6           0        0.440218    2.547405    0.003624
      5          6           0       -0.856414    1.679489   -0.028327
      6          1           0       -0.704956   -0.274500   -0.944257
      7          1           0        2.220282    1.642764   -0.840243
      8          1           0        0.441774    3.142754    0.922483
      9          1           0       -1.437012    1.845098    0.882779
     10          8           0       -0.855063   -0.494031    1.099153
     11          6           0       -1.705101   -1.598075    0.818669
     12          1           0       -1.226735   -2.318088    0.140028
     13          1           0       -1.892597   -2.096207    1.766600
     14          1           0       -2.651706   -1.295367    0.362788
     15          8           0       -1.644823    1.838664   -1.184045
     16          1           0       -2.137332    2.663866   -1.186365
     17          8           0        0.506466    3.417807   -1.127179
     18          1           0        0.932336    4.235618   -0.857419
     19          6           0        2.467049    1.681546    1.280906
     20          1           0        2.860198    2.702627    1.315038
     21          1           0        1.886910    1.458790    2.196712
     22          8           0        3.556699    0.773647    1.179991
     23          1           0        4.249617    1.050853    1.789882
 ---------------------------------------------------------------------
                    Distance matrix (angstroms):
                    1          2          3          4          5
     1  C    0.000000
     2  O    1.402201   0.000000
     3  C    2.370990   1.427886   0.000000
     4  C    2.474948   2.405569   1.547669   0.000000
     5  C    1.548991   2.389485   2.463599   1.560626   0.000000
     6  H    1.095695   2.052720   3.090500   3.189522   2.163317
     7  H    3.072135   2.053346   1.093893   2.167744   3.182234
     8  H    3.186558   3.114843   2.171590   1.094872   2.174965
     9  H    2.151868   3.076618   3.165304   2.188639   1.092994
    10  O    1.407699   2.279099   3.346826   3.482567   2.448551
    11  C    2.398135   3.375150   4.611770   4.738322   3.490000
    12  H    2.673101   3.395566   4.772021   5.144936   4.018222
    13  H    3.289909   4.110034   5.315227   5.487553   4.307125
    14  H    2.759698   3.994365   5.112226   4.945290   3.496544
    15  O    2.374231   3.358733   3.487923   2.502053   1.408052
    16  H    3.242142   4.186246   4.099978   2.841374   1.987663
    17  O    3.505888   3.446602   2.485034   1.428532   2.467116
    18  H    4.314130   4.118900   2.936837   1.957967   3.228128
    19  C    3.450905   2.400484   1.510174   2.547392   3.572044
    20  H    4.293473   3.341861   2.136248   2.756847   4.082235
    21  H    3.401226   2.636327   2.163001   2.843877   3.539115
    22  O    4.144461   2.828466   2.378620   3.773925   4.664348
    23  H    5.032267   3.759650   3.202248   4.465636   5.456429
                    6          7          8          9         10
     6  H    0.000000
     7  H    3.499105   0.000000
     8  H    4.059228   2.918949   0.000000
     9  H    2.892519   4.047907   2.283709   0.000000
    10  O    2.060643   4.217214   3.865127   2.420126   0.000000
    11  C    2.420753   5.353845   5.205315   3.454189   1.421319
    12  H    2.371536   5.341461   5.763415   4.234149   2.094098
    13  H    3.475321   6.139325   5.797287   4.064798   2.022110
    14  H    2.557415   5.815167   5.438731   3.407109   2.100547
    15  O    2.325148   3.885308   3.239136   2.077255   3.358300
    16  H    3.277853   4.489015   3.365763   2.332850   4.103672
    17  O    3.890261   2.484004   2.069046   3.207873   4.702424
    18  H    4.798898   2.895167   2.145472   3.789021   5.421489
    19  C    4.340401   2.135807   2.522961   3.927716   3.975248
    20  H    5.165077   2.485566   2.489294   4.403206   4.905955
    21  H    4.425805   3.060732   2.558870   3.595013   3.540701
    22  O    4.875730   2.573464   3.921955   5.116004   4.590990
    23  H    5.812044   3.374332   4.430361   5.813038   5.377874
                   11         12         13         14         15
    11  C    0.000000
    12  H    1.099002   0.000000
    13  H    1.087136   1.771536   0.000000
    14  H    1.093399   1.768085   1.785576   0.000000
    15  O    3.978149   4.382529   4.924521   3.637122   0.000000
    16  H    4.729813   5.235302   5.606978   4.282521   0.961005
    17  O    5.816908   6.124565   6.673366   5.865838   2.669264
    18  H    6.617954   6.971911   7.413348   6.702690   3.534660
    19  C    5.326951   5.562618   5.789113   5.992212   4.796683
    20  H    6.291611   6.579609   6.769178   6.875451   5.223703
    21  H    4.913855   5.309383   5.206503   5.616734   4.903771
    22  O    5.782919   5.789783   6.186680   6.594917   5.811950
    23  H    6.589289   6.637937   6.901545   7.427624   6.649008
                   16         17         18         19         20
    16  H    0.000000
    17  O    2.749836   0.000000
    18  H    3.464314   0.960703   0.000000
    19  C    5.315328   3.557719   3.667569   0.000000
    20  H    5.588724   3.466405   3.284248   1.094686   0.000000
    21  H    5.393696   4.097759   4.236709   1.106743   1.808803
    22  O    6.449385   4.649574   4.798287   1.421900   2.055313
    23  H    7.228622   5.303103   5.306155   1.958157   2.210049
                   21         22         23
    21  H    0.000000
    22  O    2.071554   0.000000
    23  H    2.431934   0.963818   0.000000
 Symmetry turned off by external request.
 Stoichiometry    C6H12O5
 Framework group  C1[X(C6H12O5)]
 Deg. of freedom    63
 Full point group                 C1      NOp   1
 Rotational constants (GHZ):           1.2637119           0.9121841           0.5734063
 Standard basis: 6-311++G(d,p) (5D, 7F)
   326 basis functions,   504 primitive gaussians,   337 cartesian basis functions
    44 alpha electrons       44 beta electrons
       nuclear repulsion energy       701.6649935654 Hartrees.
 NAtoms=   23 NActive=   23 NUniq=   23 SFac= 1.00D+00 NAtFMM=   60 NAOKFM=F Big=F
 Integral buffers will be    131072 words long.
 Raffenetti 2 integral format.
 Two-electron integral symmetry is turned off.
 One-electron integrals computed using PRISM.
 NBasis=   326 RedAO= T EigKep=  2.51D-06  NBF=   326
 NBsUse=   326 1.00D-06 EigRej= -1.00D+00 NBFU=   326
 Initial guess from the checkpoint file:  "/scratch/Gau-27553.chk"
 B after Tr=     0.003645    0.004459   -0.004901
         Rot=    1.000000   -0.000114    0.000220   -0.000303 Ang=  -0.04 deg.
 ExpMin= 3.60D-02 ExpMax= 8.59D+03 ExpMxC= 1.30D+03 IAcc=3 IRadAn=         5 AccDes= 0.00D+00
 Harris functional with IExCor=  402 and IRadAn=       5 diagonalized for initial guess.
 HarFok:  IExCor=  402 AccDes= 0.00D+00 IRadAn=         5 IDoV= 1 UseB2=F ITyADJ=14
 ICtDFT=  3500011 ScaDFX=  1.000000  1.000000  1.000000  1.000000
 FoFCou: FMM=F IPFlag=           0 FMFlag=      100000 FMFlg1=           0
         NFxFlg=           0 DoJE=T BraDBF=F KetDBF=T FulRan=T
         wScrn=  0.000000 ICntrl=       500 IOpCl=  0 I1Cent=   200000004 NGrid=           0
         NMat0=    1 NMatS0=      1 NMatT0=    0 NMatD0=    1 NMtDS0=    0 NMtDT0=    0
 Symmetry not used in FoFCou.
 Requested convergence on RMS density matrix=1.00D-08 within 128 cycles.
 Requested convergence on MAX density matrix=1.00D-06.
 Requested convergence on             energy=1.00D-06.
 No special actions if energy rises.
 SCF Done:  E(RB3LYP) =  -612.112643102     A.U. after   11 cycles
            NFock= 11  Conv=0.28D-08     -V/T= 2.0035
 Calling FoFJK, ICntrl=      2127 FMM=F ISym2X=0 I1Cent= 0 IOpClX= 0 NMat=1 NMatS=1 NMatT=0.
 -------------------------------------------------------------------
 Center     Atomic                   Forces (Hartrees/Bohr)
 Number     Number              X              Y              Z
 -------------------------------------------------------------------
      1        6          -0.001388575    0.003443488    0.000218552
      2        8           0.002256674   -0.001362446   -0.001484149
      3        6          -0.005732876   -0.000532021   -0.003412914
      4        6          -0.000253357    0.000525218    0.000720327
      5        6           0.003079958   -0.000775339   -0.000337970
      6        1           0.000371424   -0.001229727    0.000082754
      7        1           0.000400438    0.000280547   -0.000311325
      8        1          -0.000769219    0.000948004    0.000134504
      9        1          -0.001118222    0.000962218    0.000062832
     10        8          -0.003346040   -0.000250917    0.001335723
     11        6           0.003988676   -0.003735019   -0.004271698
     12        1           0.001575252    0.001151209    0.001109619
     13        1          -0.001510713    0.000222429    0.001704650
     14        1          -0.002384845    0.002414614    0.001389491
     15        8          -0.004850256   -0.004173498   -0.005002132
     16        1           0.004587103    0.002913729    0.002900969
     17        8          -0.002073877   -0.001474814    0.003089198
     18        1           0.000768994   -0.000079000   -0.000470909
     19        6           0.005738717   -0.004932413    0.006787101
     20        1          -0.003527871    0.004613845    0.001284716
     21        1           0.000231392    0.004404631   -0.004819523
     22        8           0.006413070   -0.001436625    0.000097122
     23        1          -0.002455846   -0.001898114   -0.000806939
 -------------------------------------------------------------------
 Cartesian Forces:  Max     0.006787101 RMS     0.002758457

 GradGradGradGradGradGradGradGradGradGradGradGradGradGradGradGradGradGrad
 Berny optimization.
 Using GEDIIS/GDIIS optimizer.
 FormGI is forming the generalized inverse of G from B-inverse, IUseBI=4.
 Internal  Forces:  Max     0.011182294 RMS     0.002572253
 Search for a local minimum.
 Step number  12 out of a maximum of  131
 All quantities printed in internal units (Hartrees-Bohrs-Radians)
 Mixed Optimization -- RFO/linear search
 Update second derivatives using D2CorX and points    7    8   10    9   11
                                                     12
 DE= -1.66D-03 DEPred=-2.27D-03 R= 7.33D-01
 TightC=F SS=  1.41D+00  RLast= 1.07D-01 DXNew= 1.0607D-01 3.2016D-01
 Trust test= 7.33D-01 RLast= 1.07D-01 DXMaxT set to 1.06D-01
 ITU=  1  0 -1  0  0  0  0 -1  1  0 -1  0
 Use linear search instead of GDIIS.
     Eigenvalues ---    0.00134   0.00230   0.00233   0.00264   0.00289
     Eigenvalues ---    0.00491   0.00560   0.01093   0.01230   0.01432
     Eigenvalues ---    0.01764   0.01861   0.02110   0.02193   0.02716
     Eigenvalues ---    0.02827   0.02942   0.03209   0.03428   0.03715
     Eigenvalues ---    0.03953   0.04071   0.04388   0.05029   0.05321
     Eigenvalues ---    0.05978   0.06650   0.06893   0.07516   0.08682
     Eigenvalues ---    0.08938   0.09067   0.09846   0.10536   0.11661
     Eigenvalues ---    0.12282   0.14071   0.15826   0.16030   0.16778
     Eigenvalues ---    0.18893   0.22331   0.22954   0.24129   0.27914
     Eigenvalues ---    0.29796   0.29992   0.31508   0.31682   0.31817
     Eigenvalues ---    0.35114   0.36433   0.40303   0.44208   0.55438
     Eigenvalues ---    0.55474   0.64962   0.80266   1.14199   1.29165
     Eigenvalues ---    1.37988   1.76319   4.88693
 RFO step:  Lambda=-5.95446264D-03 EMin= 1.33852334D-03
 Quartic linear search produced a step of -0.00589.
 Maximum step size (   0.106) exceeded in Quadratic search.
    -- Step size scaled by   0.334
 Iteration  1 RMS(Cart)=  0.02453758 RMS(Int)=  0.00052760
 Iteration  2 RMS(Cart)=  0.00064752 RMS(Int)=  0.00004440
 Iteration  3 RMS(Cart)=  0.00000025 RMS(Int)=  0.00004440
 Variable       Old X    -DE/DX   Delta X   Delta X   Delta X     New X
                                 (Linear)    (Quad)   (Total)
    R1        2.64978  -0.00260  -0.00000   0.00885   0.00886   2.65864
    R2        2.92717  -0.00095  -0.00000   0.00679   0.00681   2.93398
    R3        2.07056   0.00036   0.00001   0.01218   0.01219   2.08276
    R4        6.52127   0.00654   0.00021   0.01537   0.01558   6.53684
    R5        2.69831  -0.00159  -0.00001   0.00242   0.00239   2.70070
    R6        2.92467  -0.00120  -0.00001  -0.00064  -0.00067   2.92400
    R7        2.06716   0.00051   0.00001   0.01215   0.01216   2.07932
    R8        6.32458   0.00174  -0.00004  -0.01676  -0.01680   6.30779
    R9        2.94915  -0.00333  -0.00000   0.00291   0.00291   2.95206
   R10        2.06901   0.00063   0.00001   0.00962   0.00963   2.07864
   R11        4.72820   0.00157   0.00000  -0.00032  -0.00032   4.72788
   R12        2.06546   0.00079   0.00001   0.01225   0.01226   2.07772
   R13        4.66217  -0.00298  -0.00001  -0.00255  -0.00256   4.65962
   R14        2.68590   0.00136   0.00001  -0.00010  -0.00009   2.68581
   R15        3.95727  -0.00179   0.00009  -0.00924  -0.00915   3.94812
   R16        3.82123   0.00095  -0.00004   0.00519   0.00515   3.82638
   R17        3.37425   0.00100  -0.00006  -0.01412  -0.01418   3.36007
   R18        1.81604   0.00014  -0.00000   0.00064   0.00064   1.81668
   R19        1.81547   0.00014  -0.00000   0.00020   0.00020   1.81567
   R20        2.06866   0.00541  -0.00002  -0.00099  -0.00102   2.06764
   R21        3.41814  -0.00550   0.00005  -0.02167  -0.02162   3.39652
   R22        3.88398   0.00351   0.00007   0.00693   0.00701   3.89099
   R23        4.17639  -0.00030  -0.00013   0.04580   0.04568   4.22206
    A1        1.88537   0.00277  -0.00001   0.00153   0.00147   1.88685
    A2        1.91848  -0.00098  -0.00002   0.00665   0.00659   1.92507
    A3        0.57669  -0.00035   0.00003  -0.01291  -0.01288   0.56380
    A4        1.89460  -0.00050  -0.00002   0.00998   0.00994   1.90454
    A5        1.42543   0.00344   0.00000   0.00825   0.00830   1.43373
    A6        2.43055  -0.00055   0.00003  -0.00254  -0.00264   2.42791
    A7        1.98635  -0.00405   0.00000  -0.00374  -0.00377   1.98259
    A8        1.88183   0.00324   0.00000   0.00238   0.00236   1.88419
    A9        1.89015  -0.00091  -0.00000   0.00118   0.00124   1.89140
   A10        0.57017   0.00210   0.00000   0.00675   0.00687   0.57704
   A11        1.90393  -0.00071   0.00003  -0.00270  -0.00266   1.90128
   A12        1.42859   0.00120  -0.00002  -0.01052  -0.01060   1.41799
   A13        2.39753   0.00086  -0.00000  -0.00032  -0.00044   2.39709
   A14        1.83007  -0.00149  -0.00000   0.00293   0.00290   1.83298
   A15        1.90817   0.00074   0.00000   0.00041   0.00043   1.90859
   A16        2.04117  -0.00029   0.00000   0.00085   0.00081   2.04198
   A17        1.89734  -0.00021   0.00000  -0.01034  -0.01034   1.88699
   A18        0.53628   0.00224   0.00001   0.00234   0.00236   0.53864
   A19        2.15745   0.00030   0.00000  -0.00442  -0.00441   2.15304
   A20        1.84098  -0.00047   0.00000  -0.00312  -0.00311   1.83786
   A21        1.88190   0.00069  -0.00000   0.00234   0.00233   1.88423
   A22        2.09193  -0.00084  -0.00001  -0.00027  -0.00027   2.09166
   A23        1.91773   0.00054  -0.00000  -0.00181  -0.00180   1.91593
   A24        0.57037  -0.00130  -0.00002   0.00078   0.00075   0.57112
   A25        2.16273  -0.00033   0.00000  -0.00354  -0.00353   2.15919
   A26        2.57891  -0.00317   0.00004   0.00026   0.00029   2.57920
   A27        2.10905  -0.00103  -0.00004  -0.00069  -0.00079   2.10826
   A28        0.50919  -0.00168   0.00009   0.00607   0.00635   0.51554
   A29        0.54102   0.00489  -0.00003   0.01078   0.01082   0.55184
   A30        0.88919   0.00253   0.00004  -0.00021  -0.00039   0.88880
   A31        1.16284   0.00115  -0.00006  -0.00335  -0.00341   1.15943
   A32        1.75686  -0.01118   0.00004  -0.06483  -0.06478   1.69207
   A33        2.37404   0.00125  -0.00001   0.01218   0.01217   2.38621
   A34        2.35328  -0.00307   0.00004  -0.02268  -0.02264   2.33064
   A35        0.61031  -0.00612  -0.00000   0.00487   0.00486   0.61517
   A36        0.71397   0.00973   0.00000  -0.00775  -0.00774   0.70623
   A37        1.08755  -0.00306  -0.00002  -0.01624  -0.01628   1.07127
   A38        1.12518   0.00576   0.00004  -0.00239  -0.00234   1.12284
   A39        1.28659  -0.00272   0.00001  -0.01522  -0.01520   1.27139
   A40        0.45015  -0.00916  -0.00000  -0.00459  -0.00458   0.44557
   A41        3.11992   0.00171   0.00001   0.01104   0.01111   3.13104
   A42        2.58024   0.00213  -0.00000  -0.01724  -0.01724   2.56300
    D1       -0.00989  -0.00023   0.00007  -0.01365  -0.01358  -0.02348
    D2        2.05451   0.00024   0.00003   0.00303   0.00310   2.05761
    D3       -0.68662  -0.00195  -0.00003  -0.00300  -0.00298  -0.68960
    D4        0.01658   0.00054  -0.00004   0.00646   0.00643   0.02300
    D5       -2.03183  -0.00018  -0.00004   0.00901   0.00897  -2.02286
    D6        0.57503  -0.00102  -0.00006   0.00551   0.00545   0.58048
    D7       -2.06303   0.00042  -0.00000  -0.00794  -0.00799  -2.07102
    D8        2.17174  -0.00029  -0.00000  -0.00540  -0.00545   2.16630
    D9       -1.50459  -0.00114  -0.00002  -0.00889  -0.00896  -1.51355
   D10        0.36892   0.00094   0.00002  -0.00616  -0.00605   0.36287
   D11       -1.67948   0.00023   0.00002  -0.00361  -0.00352  -1.68300
   D12        0.92737  -0.00062   0.00001  -0.00710  -0.00703   0.92034
   D13        2.19621  -0.00220  -0.00027   0.03128   0.03102   2.22723
   D14       -0.29955  -0.00163  -0.00018   0.02000   0.01984  -0.27971
   D15        1.59989   0.00151  -0.00019   0.04459   0.04436   1.64425
   D16       -0.00125  -0.00017  -0.00006   0.01501   0.01495   0.01371
   D17       -2.05916  -0.00061  -0.00010   0.01627   0.01614  -2.04302
   D18        0.67944  -0.00070  -0.00012  -0.00757  -0.00762   0.67183
   D19        0.01157   0.00048   0.00003  -0.00969  -0.00971   0.00186
   D20        2.04324  -0.00019   0.00003  -0.01996  -0.01998   2.02325
   D21       -0.51838  -0.00142   0.00003  -0.01378  -0.01380  -0.53218
   D22        2.06059   0.00082   0.00005  -0.00843  -0.00836   2.05223
   D23       -2.19093   0.00015   0.00005  -0.01870  -0.01863  -2.20956
   D24        1.53064  -0.00108   0.00004  -0.01251  -0.01245   1.51819
   D25       -0.33871  -0.00042   0.00005  -0.00391  -0.00380  -0.34251
   D26        1.69296  -0.00109   0.00006  -0.01417  -0.01408   1.67888
   D27       -0.86866  -0.00231   0.00005  -0.00799  -0.00790  -0.87655
   D28       -0.57667  -0.00020  -0.00012  -0.00162  -0.00171  -0.57838
   D29       -0.29154   0.00014  -0.00006   0.01803   0.01800  -0.27355
   D30        1.91485   0.00122  -0.00007   0.01900   0.01892   1.93377
   D31        2.19998   0.00156  -0.00001   0.03866   0.03862   2.23860
   D32        0.00540   0.00076  -0.00009   0.03470   0.03460   0.04000
   D33        0.29053   0.00110  -0.00003   0.05435   0.05430   0.34483
   D34       -1.53664  -0.00125  -0.00002  -0.02954  -0.02956  -1.56620
   D35        0.82714  -0.00058   0.00005  -0.01725  -0.01724   0.80990
   D36       -1.18953  -0.00179   0.00004  -0.00820  -0.00811  -1.19764
   D37       -0.01669  -0.00056   0.00001   0.00203   0.00204  -0.01465
   D38        2.00736   0.00025   0.00001   0.00221   0.00222   2.00958
   D39       -2.14025  -0.00054   0.00002  -0.00214  -0.00212  -2.14237
   D40       -2.05581  -0.00056   0.00001   0.00489   0.00490  -2.05091
   D41       -0.03176   0.00025   0.00001   0.00507   0.00508  -0.02667
   D42        2.10382  -0.00054   0.00002   0.00072   0.00074   2.10456
   D43        2.04504   0.00014   0.00002  -0.00282  -0.00280   2.04224
   D44       -2.21409   0.00095   0.00002  -0.00264  -0.00262  -2.21671
   D45       -0.07852   0.00016   0.00003  -0.00699  -0.00696  -0.08548
   D46       -3.00537   0.00042   0.00001   0.03761   0.03762  -2.96775
   D47        2.00385   0.00083   0.00002   0.03027   0.03030   2.03415
   D48        0.80616  -0.00111   0.00000   0.04264   0.04264   0.84880
   D49       -2.10985   0.00080  -0.00006   0.02068   0.02062  -2.08923
   D50       -0.86997  -0.00018  -0.00006   0.01526   0.01520  -0.85477
   D51        0.40734   0.00009  -0.00008   0.01868   0.01860   0.42594
   D52       -0.55777  -0.00532   0.00014  -0.02421  -0.02417  -0.58194
   D53       -1.14438  -0.00217   0.00004  -0.04915  -0.04902  -1.19340
   D54        1.63404  -0.00604  -0.00002  -0.05497  -0.05498   1.57906
   D55       -2.55270   0.00061   0.00008  -0.05415  -0.05408  -2.60678
   D56       -2.87925  -0.00146   0.00003  -0.06295  -0.06293  -2.94218
         Item               Value     Threshold  Converged?
 Maximum Force            0.011182     0.000450     NO 
 RMS     Force            0.002572     0.000300     NO 
 Maximum Displacement     0.105491     0.001800     NO 
 RMS     Displacement     0.024584     0.001200     NO 
 Predicted change in Energy=-1.783161D-03
 GradGradGradGradGradGradGradGradGradGradGradGradGradGradGradGradGradGrad

                          Input orientation:                          
 ---------------------------------------------------------------------
 Center     Atomic      Atomic             Coordinates (Angstroms)
 Number     Number       Type             X           Y           Z
 ---------------------------------------------------------------------
      1          6           0       -0.369063    0.201332   -0.034564
      2          8           0        1.036343    0.215246    0.028512
      3          6           0        1.595239    1.530487    0.044247
      4          6           0        0.427898    2.545339    0.004724
      5          6           0       -0.866785    1.671984   -0.032762
      6          1           0       -0.705353   -0.292505   -0.960718
      7          1           0        2.209260    1.657168   -0.859994
      8          1           0        0.420169    3.128572    0.937307
      9          1           0       -1.449775    1.831444    0.885692
     10          8           0       -0.859857   -0.478419    1.082814
     11          6           0       -1.704564   -1.587279    0.805497
     12          1           0       -1.193148   -2.324158    0.162408
     13          1           0       -1.880422   -2.084251    1.775419
     14          1           0       -2.671297   -1.277269    0.402525
     15          8           0       -1.651733    1.838179   -1.192980
     16          1           0       -2.086688    2.695479   -1.186867
     17          8           0        0.484430    3.426015   -1.117924
     18          1           0        0.920005    4.239466   -0.850107
     19          6           0        2.485182    1.664706    1.260630
     20          1           0        2.851866    2.694767    1.301591
     21          1           0        1.885294    1.445553    2.159325
     22          8           0        3.585595    0.773638    1.199251
     23          1           0        4.249515    1.038792    1.845705
 ---------------------------------------------------------------------
                    Distance matrix (angstroms):
                    1          2          3          4          5
     1  C    0.000000
     2  O    1.406890   0.000000
     3  C    2.373046   1.429151   0.000000
     4  C    2.476098   2.408341   1.547312   0.000000
     5  C    1.552594   2.397444   2.467289   1.562165   0.000000
     6  H    1.102147   2.066372   3.102577   3.204637   2.178619
     7  H    3.073849   2.060175   1.100328   2.170216   3.185371
     8  H    3.183733   3.113366   2.175367   1.099969   2.172311
     9  H    2.161498   3.086687   3.173440   2.193492   1.099483
    10  O    1.396952   2.277783   3.337937   3.458859   2.422558
    11  C    2.385036   3.371257   4.603115   4.718810   3.468047
    12  H    2.663834   3.381882   4.758923   5.134652   4.014194
    13  H    3.283921   4.104496   5.305046   5.467797   4.290254
    14  H    2.770847   4.014235   5.120078   4.937165   3.484800
    15  O    2.380428   3.369230   3.488299   2.501886   1.410628
    16  H    3.240186   4.169175   4.053324   2.786677   1.966638
    17  O    3.507236   3.453689   2.485471   1.427979   2.465763
    18  H    4.316635   4.120662   2.931616   1.960350   3.233054
    19  C    3.459148   2.391273   1.513143   2.566171   3.592854
    20  H    4.286830   3.326391   2.124988   2.753146   4.081047
    21  H    3.382804   2.602833   2.136563   2.824153   3.525685
    22  O    4.182004   2.860265   2.422472   3.812725   4.706227
    23  H    5.056483   3.782181   3.245335   4.501517   5.486902
                    6          7          8          9         10
     6  H    0.000000
     7  H    3.508040   0.000000
     8  H    4.071004   2.931923   0.000000
     9  H    2.911109   4.057873   2.276378   0.000000
    10  O    2.057780   4.213635   3.830146   2.392138   0.000000
    11  C    2.407152   5.349609   5.174081   3.429142   1.421269
    12  H    2.372123   5.335976   5.738947   4.225875   2.089254
    13  H    3.475282   6.137518   5.759225   4.038531   2.024834
    14  H    2.587108   5.833071   5.408751   3.374857   2.093387
    15  O    2.342946   3.879551   3.239755   2.088471   3.342594
    16  H    3.299588   4.431715   3.314214   2.334034   4.090256
    17  O    3.907390   2.484027   2.077637   3.209094   4.679205
    18  H    4.815889   2.886267   2.163047   3.798346   5.400234
    19  C    4.352537   2.138513   2.551807   3.956295   3.976668
    20  H    5.166783   2.482338   2.496806   4.407087   4.888135
    21  H    4.412139   3.044015   2.544105   3.590785   3.520852
    22  O    4.920810   2.629718   3.954017   5.154825   4.619875
    23  H    5.847999   3.444683   4.456036   5.833681   5.384201
                   11         12         13         14         15
    11  C    0.000000
    12  H    1.103675   0.000000
    13  H    1.103927   1.769663   0.000000
    14  H    1.092276   1.827172   1.778072   0.000000
    15  O    3.966166   4.401412   4.924343   3.645706   0.000000
    16  H    4.738940   5.274060   5.627033   4.318642   0.961346
    17  O    5.798652   6.125194   6.657852   5.864407   2.662714
    18  H    6.601541   6.969344   7.397647   6.700814   3.535191
    19  C    5.323206   5.535995   5.777386   5.998403   4.812937
    20  H    6.272406   6.545951   6.742260   6.862268   5.219102
    21  H    4.890603   5.260722   5.175666   5.591300   4.889035
    22  O    5.806441   5.788589   6.194904   6.632473   5.855392
    23  H    6.590094   6.615550   6.880005   7.439392   6.685608
                   16         17         18         19         20
    16  H    0.000000
    17  O    2.673776   0.000000
    18  H    3.396691   0.960809   0.000000
    19  C    5.287223   3.572497   3.678909   0.000000
    20  H    5.530075   3.463167   3.278411   1.094148   0.000000
    21  H    5.341905   4.077378   4.218342   1.102519   1.797361
    22  O    6.446846   4.692721   4.828788   1.417279   2.059021
    23  H    7.217241   5.353298   5.347649   1.961365   2.234220
                   21         22         23
    21  H    0.000000
    22  O    2.065003   0.000000
    23  H    2.419370   0.963846   0.000000
 Symmetry turned off by external request.
 Stoichiometry    C6H12O5
 Framework group  C1[X(C6H12O5)]
 Deg. of freedom    63
 Full point group                 C1      NOp   1
 Rotational constants (GHZ):           1.2616761           0.9089635           0.5713695
 Standard basis: 6-311++G(d,p) (5D, 7F)
   326 basis functions,   504 primitive gaussians,   337 cartesian basis functions
    44 alpha electrons       44 beta electrons
       nuclear repulsion energy       701.1493247535 Hartrees.
 NAtoms=   23 NActive=   23 NUniq=   23 SFac= 1.00D+00 NAtFMM=   60 NAOKFM=F Big=F
 Integral buffers will be    131072 words long.
 Raffenetti 2 integral format.
 Two-electron integral symmetry is turned off.
 One-electron integrals computed using PRISM.
 NBasis=   326 RedAO= T EigKep=  2.53D-06  NBF=   326
 NBsUse=   326 1.00D-06 EigRej= -1.00D+00 NBFU=   326
 Initial guess from the checkpoint file:  "/scratch/Gau-27553.chk"
 B after Tr=     0.000543    0.001767   -0.010865
         Rot=    0.999999   -0.000942   -0.000014   -0.000360 Ang=  -0.12 deg.
 ExpMin= 3.60D-02 ExpMax= 8.59D+03 ExpMxC= 1.30D+03 IAcc=3 IRadAn=         5 AccDes= 0.00D+00
 Harris functional with IExCor=  402 and IRadAn=       5 diagonalized for initial guess.
 HarFok:  IExCor=  402 AccDes= 0.00D+00 IRadAn=         5 IDoV= 1 UseB2=F ITyADJ=14
 ICtDFT=  3500011 ScaDFX=  1.000000  1.000000  1.000000  1.000000
 FoFCou: FMM=F IPFlag=           0 FMFlag=      100000 FMFlg1=           0
         NFxFlg=           0 DoJE=T BraDBF=F KetDBF=T FulRan=T
         wScrn=  0.000000 ICntrl=       500 IOpCl=  0 I1Cent=   200000004 NGrid=           0
         NMat0=    1 NMatS0=      1 NMatT0=    0 NMatD0=    1 NMtDS0=    0 NMtDT0=    0
 Symmetry not used in FoFCou.
 Requested convergence on RMS density matrix=1.00D-08 within 128 cycles.
 Requested convergence on MAX density matrix=1.00D-06.
 Requested convergence on             energy=1.00D-06.
 No special actions if energy rises.
 SCF Done:  E(RB3LYP) =  -612.112651990     A.U. after   11 cycles
            NFock= 11  Conv=0.48D-08     -V/T= 2.0036
 Calling FoFJK, ICntrl=      2127 FMM=F ISym2X=0 I1Cent= 0 IOpClX= 0 NMat=1 NMatS=1 NMatT=0.
 -------------------------------------------------------------------
 Center     Atomic                   Forces (Hartrees/Bohr)
 Number     Number              X              Y              Z
 -------------------------------------------------------------------
      1        6          -0.001828565    0.007832752   -0.003023788
      2        8          -0.001698805   -0.000963003   -0.003051504
      3        6           0.003786060   -0.006750043   -0.008571524
      4        6          -0.000281066    0.001953275    0.005626072
      5        6           0.005770160   -0.002398401   -0.002215093
      6        1           0.002362498    0.001390364    0.002776677
      7        1          -0.002362418   -0.000255515    0.001604551
      8        1           0.000074029    0.000184904   -0.002723252
      9        1           0.000628090   -0.000021210   -0.003848466
     10        8          -0.004063903   -0.005241168    0.004519374
     11        6           0.005989296   -0.010686899    0.013558909
     12        1          -0.005136277    0.004933056   -0.001353175
     13        1           0.000196984    0.004338069   -0.006226665
     14        1          -0.000217083   -0.000656842   -0.004515150
     15        8          -0.004274449   -0.001732295   -0.000374430
     16        1           0.003198465    0.002349481    0.000007266
     17        8          -0.002066412   -0.001446243    0.003477998
     18        1           0.000886929   -0.000199009   -0.000160925
     19        6          -0.000473639    0.002931302    0.010663119
     20        1          -0.001370962    0.004758857    0.001510377
     21        1           0.000180452    0.003477054   -0.001159481
     22        8           0.004283832   -0.003316977   -0.005434174
     23        1          -0.003583216   -0.000481511   -0.001086716
 -------------------------------------------------------------------
 Cartesian Forces:  Max     0.013558909 RMS     0.004113813

 GradGradGradGradGradGradGradGradGradGradGradGradGradGradGradGradGradGrad
 Berny optimization.
 Using GEDIIS/GDIIS optimizer.
 FormGI is forming the generalized inverse of G from B-inverse, IUseBI=4.
 Internal  Forces:  Max     0.019600261 RMS     0.004681407
 Search for a local minimum.
 Step number  13 out of a maximum of  131
 All quantities printed in internal units (Hartrees-Bohrs-Radians)
 Mixed Optimization -- RFO/linear search
 Update second derivatives using D2CorX and points    8   10    9   11   12
                                                     13
 DE= -8.89D-06 DEPred=-1.78D-03 R= 4.98D-03
 Trust test= 4.98D-03 RLast= 2.07D-01 DXMaxT set to 5.30D-02
 ITU= -1  1  0 -1  0  0  0  0 -1  1  0 -1  0
 Use linear search instead of GDIIS.
     Eigenvalues ---    0.00125   0.00230   0.00232   0.00269   0.00311
     Eigenvalues ---    0.00520   0.00826   0.00973   0.01238   0.01551
     Eigenvalues ---    0.01753   0.01849   0.02153   0.02335   0.02663
     Eigenvalues ---    0.02844   0.03042   0.03111   0.03540   0.03703
     Eigenvalues ---    0.03993   0.04099   0.04357   0.04822   0.05320
     Eigenvalues ---    0.05689   0.06313   0.06926   0.07874   0.08678
     Eigenvalues ---    0.08884   0.09207   0.10298   0.10763   0.11552
     Eigenvalues ---    0.12060   0.14090   0.15777   0.16082   0.18130
     Eigenvalues ---    0.21049   0.22553   0.23650   0.27701   0.28776
     Eigenvalues ---    0.29723   0.31482   0.31679   0.31800   0.33589
     Eigenvalues ---    0.34338   0.37879   0.40757   0.52339   0.55466
     Eigenvalues ---    0.55533   0.59157   0.78862   1.07907   1.31128
     Eigenvalues ---    1.39092   1.82758   4.85247
 RFO step:  Lambda=-4.66849434D-03 EMin= 1.24952634D-03
 Quartic linear search produced a step of -0.49879.
 Maximum step size (   0.053) exceeded in Quadratic search.
    -- Step size scaled by   0.159
 Iteration  1 RMS(Cart)=  0.01758364 RMS(Int)=  0.00028600
 Iteration  2 RMS(Cart)=  0.00027732 RMS(Int)=  0.00001789
 Iteration  3 RMS(Cart)=  0.00000004 RMS(Int)=  0.00001789
 Variable       Old X    -DE/DX   Delta X   Delta X   Delta X     New X
                                 (Linear)    (Quad)   (Total)
    R1        2.65864  -0.00184  -0.00442   0.00475   0.00032   2.65896
    R2        2.93398  -0.00468  -0.00340   0.00219  -0.00122   2.93276
    R3        2.08276  -0.00368  -0.00608   0.00571  -0.00037   2.08239
    R4        6.53684   0.00400  -0.00777   0.00706  -0.00070   6.53614
    R5        2.70070  -0.01046  -0.00119   0.00017  -0.00102   2.69969
    R6        2.92400   0.00045   0.00034  -0.00063  -0.00028   2.92372
    R7        2.07932  -0.00267  -0.00607   0.00593  -0.00014   2.07918
    R8        6.30779   0.00860   0.00838  -0.00478   0.00360   6.31139
    R9        2.95206  -0.00268  -0.00145   0.00129  -0.00016   2.95190
   R10        2.07864  -0.00221  -0.00480   0.00478  -0.00002   2.07862
   R11        4.72788   0.00090   0.00016  -0.00176  -0.00160   4.72628
   R12        2.07772  -0.00355  -0.00612   0.00585  -0.00026   2.07746
   R13        4.65962  -0.00328   0.00128  -0.00599  -0.00472   4.65490
   R14        2.68581   0.00213   0.00005  -0.00024  -0.00019   2.68562
   R15        3.94812  -0.00294   0.00457  -0.00858  -0.00401   3.94410
   R16        3.82638  -0.00651  -0.00257   0.00484   0.00227   3.82865
   R17        3.36007   0.00328   0.00707  -0.00517   0.00190   3.36197
   R18        1.81668   0.00065  -0.00032   0.00033   0.00001   1.81669
   R19        1.81567   0.00019  -0.00010   0.00009  -0.00001   1.81566
   R20        2.06764   0.00378   0.00051   0.00031   0.00082   2.06846
   R21        3.39652  -0.00307   0.01079  -0.01466  -0.00387   3.39264
   R22        3.89099   0.00489  -0.00350   0.00494   0.00145   3.89243
   R23        4.22206  -0.00215  -0.02278   0.01765  -0.00514   4.21693
    A1        1.88685   0.00395  -0.00074   0.00142   0.00071   1.88756
    A2        1.92507  -0.00666  -0.00329   0.00110  -0.00217   1.92290
    A3        0.56380   0.01644   0.00643  -0.00151   0.00493   0.56873
    A4        1.90454   0.00224  -0.00496   0.00505   0.00010   1.90464
    A5        1.43373  -0.01035  -0.00414  -0.00056  -0.00474   1.42899
    A6        2.42791   0.00699   0.00132  -0.00087   0.00049   2.42840
    A7        1.98259  -0.00264   0.00188  -0.00208  -0.00019   1.98240
    A8        1.88419   0.00236  -0.00118   0.00079  -0.00038   1.88381
    A9        1.89140   0.00147  -0.00062   0.00084   0.00019   1.89159
   A10        0.57704  -0.00365  -0.00343   0.00293  -0.00055   0.57649
   A11        1.90128  -0.00318   0.00132  -0.00028   0.00104   1.90231
   A12        1.41799   0.00698   0.00529  -0.00518   0.00013   1.41812
   A13        2.39709  -0.00033   0.00022  -0.00015   0.00013   2.39722
   A14        1.83298  -0.00073  -0.00145   0.00215   0.00071   1.83368
   A15        1.90859   0.00138  -0.00021   0.00204   0.00182   1.91041
   A16        2.04198  -0.00081  -0.00041   0.00130   0.00091   2.04289
   A17        1.88699   0.00161   0.00516  -0.00328   0.00188   1.88887
   A18        0.53864  -0.00044  -0.00118   0.00150   0.00032   0.53896
   A19        2.15304   0.00035   0.00220  -0.00223  -0.00004   2.15301
   A20        1.83786  -0.00292   0.00155  -0.00233  -0.00078   1.83709
   A21        1.88423  -0.00011  -0.00116   0.00177   0.00062   1.88485
   A22        2.09166  -0.00235   0.00014   0.00030   0.00043   2.09209
   A23        1.91593   0.00321   0.00090  -0.00018   0.00071   1.91664
   A24        0.57112  -0.00263  -0.00037   0.00058   0.00022   0.57134
   A25        2.15919   0.00099   0.00176  -0.00248  -0.00072   2.15848
   A26        2.57920   0.00973  -0.00014  -0.00130  -0.00147   2.57773
   A27        2.10826   0.00344   0.00039  -0.00176  -0.00132   2.10694
   A28        0.51554   0.00184  -0.00317  -0.00276  -0.00591   0.50964
   A29        0.55184  -0.01960  -0.00540   0.00139  -0.00401   0.54783
   A30        0.88880  -0.00576   0.00019   0.00334   0.00357   0.89237
   A31        1.15943   0.00052   0.00170   0.00161   0.00331   1.16275
   A32        1.69207  -0.00623   0.03231  -0.03495  -0.00264   1.68943
   A33        2.38621   0.00074  -0.00607   0.00607   0.00000   2.38621
   A34        2.33064   0.00551   0.01129  -0.00877   0.00252   2.33317
   A35        0.61517   0.00049  -0.00242   0.00430   0.00189   0.61705
   A36        0.70623   0.00241   0.00386  -0.00433  -0.00046   0.70576
   A37        1.07127  -0.00715   0.00812  -0.01316  -0.00503   1.06624
   A38        1.12284   0.00746   0.00117   0.00427   0.00544   1.12827
   A39        1.27139  -0.00396   0.00758  -0.00709   0.00048   1.27187
   A40        0.44557  -0.00318   0.00228  -0.00412  -0.00183   0.44374
   A41        3.13104  -0.00987  -0.00554   0.00009  -0.00548   3.12556
   A42        2.56300   0.00372   0.00860  -0.00498   0.00364   2.56664
    D1       -0.02348  -0.00028   0.00677  -0.00490   0.00187  -0.02160
    D2        2.05761   0.00097  -0.00154   0.00273   0.00117   2.05878
    D3       -0.68960   0.00237   0.00149   0.00494   0.00639  -0.68321
    D4        0.02300  -0.00130  -0.00321  -0.00068  -0.00389   0.01911
    D5       -2.02286  -0.00347  -0.00447  -0.00014  -0.00460  -2.02747
    D6        0.58048  -0.00545  -0.00272  -0.00159  -0.00430   0.57617
    D7       -2.07102   0.00311   0.00398  -0.00576  -0.00176  -2.07278
    D8        2.16630   0.00094   0.00272  -0.00521  -0.00247   2.16383
    D9       -1.51355  -0.00104   0.00447  -0.00666  -0.00217  -1.51572
   D10        0.36287   0.00721   0.00302  -0.00593  -0.00296   0.35991
   D11       -1.68300   0.00504   0.00175  -0.00538  -0.00367  -1.68667
   D12        0.92034   0.00306   0.00351  -0.00684  -0.00337   0.91697
   D13        2.22723   0.00672  -0.01547   0.03696   0.02147   2.24870
   D14       -0.27971   0.00434  -0.00990   0.02745   0.01755  -0.26215
   D15        1.64425  -0.00244  -0.02213   0.03438   0.01226   1.65652
   D16        0.01371   0.00172  -0.00746   0.00845   0.00099   0.01470
   D17       -2.04302   0.00340  -0.00805   0.00789  -0.00013  -2.04316
   D18        0.67183   0.00738   0.00380  -0.00263   0.00113   0.67296
   D19        0.00186  -0.00245   0.00484  -0.00824  -0.00337  -0.00151
   D20        2.02325  -0.00031   0.00997  -0.00997   0.00003   2.02329
   D21       -0.53218  -0.00180   0.00689  -0.01075  -0.00383  -0.53601
   D22        2.05223  -0.00112   0.00417  -0.00695  -0.00280   2.04943
   D23       -2.20956   0.00101   0.00929  -0.00868   0.00061  -2.20895
   D24        1.51819  -0.00048   0.00621  -0.00946  -0.00325   1.51493
   D25       -0.34251  -0.00268   0.00190  -0.00500  -0.00313  -0.34564
   D26        1.67888  -0.00054   0.00702  -0.00673   0.00028   1.67916
   D27       -0.87655  -0.00203   0.00394  -0.00750  -0.00359  -0.88014
   D28       -0.57838   0.00864   0.00085   0.00295   0.00378  -0.57460
   D29       -0.27355  -0.00284  -0.00898  -0.00895  -0.01795  -0.29149
   D30        1.93377   0.00465  -0.00944   0.01300   0.00358   1.93734
   D31        2.23860  -0.00683  -0.01926   0.00110  -0.01815   2.22044
   D32        0.04000   0.00182  -0.01726   0.01910   0.00186   0.04186
   D33        0.34483  -0.00966  -0.02709   0.00721  -0.01987   0.32496
   D34       -1.56620  -0.00050   0.01474  -0.00202   0.01273  -1.55347
   D35        0.80990   0.00278   0.00860   0.00672   0.01534   0.82524
   D36       -1.19764   0.00442   0.00405   0.01093   0.01494  -1.18270
   D37       -0.01465   0.00226  -0.00102   0.00533   0.00431  -0.01034
   D38        2.00958   0.00211  -0.00111   0.00607   0.00495   2.01454
   D39       -2.14237   0.00030   0.00106   0.00126   0.00231  -2.14006
   D40       -2.05091   0.00029  -0.00244   0.00343   0.00098  -2.04993
   D41       -0.02667   0.00014  -0.00254   0.00416   0.00162  -0.02505
   D42        2.10456  -0.00167  -0.00037  -0.00065  -0.00101   2.10354
   D43        2.04224   0.00213   0.00140   0.00333   0.00473   2.04697
   D44       -2.21671   0.00199   0.00130   0.00407   0.00537  -2.21134
   D45       -0.08548   0.00018   0.00347  -0.00074   0.00273  -0.08275
   D46       -2.96775   0.00163  -0.01877   0.02287   0.00410  -2.96364
   D47        2.03415   0.00215  -0.01511   0.01904   0.00393   2.03808
   D48        0.84880  -0.00037  -0.02127   0.02018  -0.00108   0.84772
   D49       -2.08923   0.00299  -0.01029   0.01096   0.00068  -2.08855
   D50       -0.85477  -0.00207  -0.00758   0.00602  -0.00156  -0.85633
   D51        0.42594   0.00009  -0.00928   0.01081   0.00153   0.42747
   D52       -0.58194  -0.00041   0.01206  -0.00234   0.00973  -0.57221
   D53       -1.19340   0.00378   0.02445   0.00782   0.03227  -1.16113
   D54        1.57906  -0.00229   0.02742  -0.00828   0.01914   1.59820
   D55       -2.60678   0.01183   0.02697   0.00429   0.03126  -2.57551
   D56       -2.94218   0.00076   0.03139  -0.00512   0.02627  -2.91591
         Item               Value     Threshold  Converged?
 Maximum Force            0.019600     0.000450     NO 
 RMS     Force            0.004681     0.000300     NO 
 Maximum Displacement     0.095921     0.001800     NO 
 RMS     Displacement     0.017660     0.001200     NO 
 Predicted change in Energy=-1.194301D-03
 GradGradGradGradGradGradGradGradGradGradGradGradGradGradGradGradGradGrad

                          Input orientation:                          
 ---------------------------------------------------------------------
 Center     Atomic      Atomic             Coordinates (Angstroms)
 Number     Number       Type             X           Y           Z
 ---------------------------------------------------------------------
      1          6           0       -0.368905    0.198750   -0.027334
      2          8           0        1.036493    0.209810    0.040160
      3          6           0        1.597716    1.523496    0.054173
      4          6           0        0.432180    2.539994    0.009721
      5          6           0       -0.864161    1.669539   -0.033801
      6          1           0       -0.701018   -0.298163   -0.953119
      7          1           0        2.214955    1.646708   -0.848266
      8          1           0        0.421706    3.126396    0.940274
      9          1           0       -1.453857    1.833331    0.879428
     10          8           0       -0.864146   -0.480859    1.091644
     11          6           0       -1.706988   -1.590896    0.813880
     12          1           0       -1.215964   -2.311311    0.152612
     13          1           0       -1.894247   -2.084779    1.778050
     14          1           0       -2.666476   -1.293547    0.384228
     15          8           0       -1.643013    1.838865   -1.197417
     16          1           0       -2.072393    2.698994   -1.194600
     17          8           0        0.495490    3.417021   -1.113307
     18          1           0        0.930446    4.230532   -0.844679
     19          6           0        2.474808    1.677822    1.272191
     20          1           0        2.834297    2.710475    1.322240
     21          1           0        1.895946    1.443477    2.180932
     22          8           0        3.579494    0.797270    1.157775
     23          1           0        4.249745    1.051363    1.794946
 ---------------------------------------------------------------------
                    Distance matrix (angstroms):
                    1          2          3          4          5
     1  C    0.000000
     2  O    1.407061   0.000000
     3  C    2.372593   1.428614   0.000000
     4  C    2.474780   2.407462   1.547164   0.000000
     5  C    1.551947   2.397658   2.467774   1.562078   0.000000
     6  H    1.101952   2.064845   3.101170   3.204111   2.177983
     7  H    3.073573   2.059794   1.100255   2.170803   3.185096
     8  H    3.183150   3.113621   2.176571   1.099958   2.173640
     9  H    2.161295   3.089018   3.176342   2.193832   1.099344
    10  O    1.399730   2.279270   3.339843   3.460718   2.427105
    11  C    2.387664   3.371628   4.604092   4.720907   3.472658
    12  H    2.655239   3.382641   4.757334   5.125617   4.000710
    13  H    3.286425   4.107875   5.308975   5.470629   4.294041
    14  H    2.770409   4.011290   5.121329   4.943477   3.493275
    15  O    2.383783   3.371226   3.488304   2.501038   1.410420
    16  H    3.242777   4.169633   4.051041   2.783623   1.966483
    17  O    3.504823   3.450995   2.482609   1.426315   2.463266
    18  H    4.314120   4.118299   2.929373   1.958619   3.230607
    19  C    3.458775   2.396187   1.508866   2.551372   3.585303
    20  H    4.288429   3.336039   2.132146   2.742615   4.074431
    21  H    3.399314   2.616007   2.149057   2.838858   3.546031
    22  O    4.165642   2.839195   2.381761   3.776334   4.682604
    23  H    5.037816   3.756658   3.207251   4.469548   5.466123
                    6          7          8          9         10
     6  H    0.000000
     7  H    3.506625   0.000000
     8  H    4.071001   2.933274   0.000000
     9  H    2.910028   4.059550   2.278915   0.000000
    10  O    2.059380   4.215526   3.832573   2.397555   0.000000
    11  C    2.409444   5.350369   5.176886   3.434196   1.421168
    12  H    2.353842   5.332812   5.733326   4.214607   2.087130
    13  H    3.474921   6.140609   5.763840   4.043891   2.026036
    14  H    2.577268   5.830311   5.420512   3.390138   2.099832
    15  O    2.348174   3.878499   3.238908   2.085449   3.350754
    16  H    3.304835   4.428161   3.310723   2.330998   4.098565
    17  O    3.906390   2.482098   2.075356   3.206091   4.680159
    18  H    4.814822   2.885502   2.159628   3.795263   5.400658
    19  C    4.352286   2.136547   2.534514   3.951311   3.980090
    20  H    5.169876   2.495252   2.477798   4.399288   4.890426
    21  H    4.427166   3.052722   2.558287   3.614842   3.536626
    22  O    4.896798   2.570547   3.929855   5.146409   4.624276
    23  H    5.820923   3.388418   4.437354   5.829299   5.384628
                   11         12         13         14         15
    11  C    0.000000
    12  H    1.094248   0.000000
    13  H    1.099368   1.775791   0.000000
    14  H    1.092536   1.787029   1.779080   0.000000
    15  O    3.976514   4.385077   4.930670   3.655282   0.000000
    16  H    4.750860   5.258479   5.634969   4.334285   0.961352
    17  O    5.800361   6.111089   6.658873   5.867716   2.659107
    18  H    6.602719   6.956822   7.398700   6.705484   3.530890
    19  C    5.327475   5.548733   5.788066   6.004192   4.804306
    20  H    6.275627   6.556751   6.749916   6.868083   5.211016
    21  H    4.904832   5.281713   5.193887   5.615616   4.908544
    22  O    5.811067   5.802590   6.217137   6.631896   5.822923
    23  H    6.589893   6.624108   6.898139   7.437933   6.655750
                   16         17         18         19         20
    16  H    0.000000
    17  O    2.667620   0.000000
    18  H    3.388966   0.960806   0.000000
    19  C    5.273034   3.554309   3.658213   0.000000
    20  H    5.514546   3.449799   3.260485   1.094582   0.000000
    21  H    5.358941   4.087561   4.225422   1.102637   1.795310
    22  O    6.410464   4.640257   4.776460   1.417320   2.059787
    23  H    7.184811   5.305535   5.300235   1.953491   2.231502
                   21         22         23
    21  H    0.000000
    22  O    2.073347   0.000000
    23  H    2.417253   0.959055   0.000000
 Symmetry turned off by external request.
 Stoichiometry    C6H12O5
 Framework group  C1[X(C6H12O5)]
 Deg. of freedom    63
 Full point group                 C1      NOp   1
 Rotational constants (GHZ):           1.2706244           0.9080518           0.5733330
 Standard basis: 6-311++G(d,p) (5D, 7F)
   326 basis functions,   504 primitive gaussians,   337 cartesian basis functions
    44 alpha electrons       44 beta electrons
       nuclear repulsion energy       701.8117918260 Hartrees.
 NAtoms=   23 NActive=   23 NUniq=   23 SFac= 1.00D+00 NAtFMM=   60 NAOKFM=F Big=F
 Integral buffers will be    131072 words long.
 Raffenetti 2 integral format.
 Two-electron integral symmetry is turned off.
 One-electron integrals computed using PRISM.
 NBasis=   326 RedAO= T EigKep=  2.53D-06  NBF=   326
 NBsUse=   326 1.00D-06 EigRej= -1.00D+00 NBFU=   326
 Initial guess from the checkpoint file:  "/scratch/Gau-27553.chk"
 B after Tr=     0.001570   -0.000477    0.004401
         Rot=    1.000000    0.000562   -0.000589   -0.000229 Ang=   0.10 deg.
 ExpMin= 3.60D-02 ExpMax= 8.59D+03 ExpMxC= 1.30D+03 IAcc=3 IRadAn=         5 AccDes= 0.00D+00
 Harris functional with IExCor=  402 and IRadAn=       5 diagonalized for initial guess.
 HarFok:  IExCor=  402 AccDes= 0.00D+00 IRadAn=         5 IDoV= 1 UseB2=F ITyADJ=14
 ICtDFT=  3500011 ScaDFX=  1.000000  1.000000  1.000000  1.000000
 FoFCou: FMM=F IPFlag=           0 FMFlag=      100000 FMFlg1=           0
         NFxFlg=           0 DoJE=T BraDBF=F KetDBF=T FulRan=T
         wScrn=  0.000000 ICntrl=       500 IOpCl=  0 I1Cent=   200000004 NGrid=           0
         NMat0=    1 NMatS0=      1 NMatT0=    0 NMatD0=    1 NMtDS0=    0 NMtDT0=    0
 Symmetry not used in FoFCou.
 Requested convergence on RMS density matrix=1.00D-08 within 128 cycles.
 Requested convergence on MAX density matrix=1.00D-06.
 Requested convergence on             energy=1.00D-06.
 No special actions if energy rises.
 SCF Done:  E(RB3LYP) =  -612.113642990     A.U. after   10 cycles
            NFock= 10  Conv=0.83D-08     -V/T= 2.0036
 Calling FoFJK, ICntrl=      2127 FMM=F ISym2X=0 I1Cent= 0 IOpClX= 0 NMat=1 NMatS=1 NMatT=0.
 -------------------------------------------------------------------
 Center     Atomic                   Forces (Hartrees/Bohr)
 Number     Number              X              Y              Z
 -------------------------------------------------------------------
      1        6          -0.002036008    0.006574252   -0.002569849
      2        8          -0.001114364   -0.000818123   -0.002365242
      3        6          -0.002280512   -0.001725663   -0.007692197
      4        6          -0.001276147    0.000991348    0.004541595
      5        6           0.005162469   -0.001756467   -0.001131866
      6        1           0.002162134    0.001299508    0.002743528
      7        1          -0.002013520   -0.000157825    0.002356088
      8        1           0.000031765   -0.000114920   -0.002631349
      9        1           0.000826270   -0.000153421   -0.003496284
     10        8          -0.004099727   -0.004487300    0.003472029
     11        6           0.001650364   -0.005882891    0.009239835
     12        1           0.000555671   -0.000104820   -0.001651906
     13        1           0.000567419    0.002731988   -0.004666900
     14        1          -0.001386176    0.001936894   -0.001685548
     15        8          -0.004134737   -0.002398240   -0.000864196
     16        1           0.003291295    0.002266348    0.000092455
     17        8          -0.002104822   -0.000276638    0.002597323
     18        1           0.000855508   -0.000177977   -0.000314489
     19        6           0.003062097   -0.001007471    0.006723425
     20        1          -0.001823624    0.004474804    0.000676828
     21        1          -0.000219541    0.002541072   -0.002103739
     22        8           0.003508521   -0.003393953   -0.003535017
     23        1           0.000815666   -0.000360507    0.002265476
 -------------------------------------------------------------------
 Cartesian Forces:  Max     0.009239835 RMS     0.003006217

 GradGradGradGradGradGradGradGradGradGradGradGradGradGradGradGradGradGrad
 Berny optimization.
 Using GEDIIS/GDIIS optimizer.
 FormGI is forming the generalized inverse of G from B-inverse, IUseBI=4.
 Internal  Forces:  Max     0.012841505 RMS     0.003119674
 Search for a local minimum.
 Step number  14 out of a maximum of  131
 All quantities printed in internal units (Hartrees-Bohrs-Radians)
 Mixed Optimization -- RFO/linear search
 Update second derivatives using D2CorX and points    8   10    9   11   12
                                                     13   14
 DE= -9.91D-04 DEPred=-1.19D-03 R= 8.30D-01
 TightC=F SS=  1.41D+00  RLast= 8.08D-02 DXNew= 8.9191D-02 2.4237D-01
 Trust test= 8.30D-01 RLast= 8.08D-02 DXMaxT set to 8.92D-02
 ITU=  1 -1  1  0 -1  0  0  0  0 -1  1  0 -1  0
 Use linear search instead of GDIIS.
     Eigenvalues ---    0.00187   0.00231   0.00234   0.00269   0.00299
     Eigenvalues ---    0.00520   0.00863   0.01138   0.01347   0.01592
     Eigenvalues ---    0.01830   0.02003   0.02210   0.02498   0.02727
     Eigenvalues ---    0.02895   0.03027   0.03372   0.03535   0.03691
     Eigenvalues ---    0.04048   0.04323   0.04382   0.05228   0.05622
     Eigenvalues ---    0.05803   0.06149   0.07266   0.07740   0.08779
     Eigenvalues ---    0.08948   0.09221   0.10409   0.10775   0.11287
     Eigenvalues ---    0.12008   0.14129   0.15724   0.16036   0.18978
     Eigenvalues ---    0.20916   0.23025   0.24070   0.27756   0.29657
     Eigenvalues ---    0.30605   0.31520   0.31682   0.31804   0.34343
     Eigenvalues ---    0.36308   0.38903   0.42591   0.53159   0.55475
     Eigenvalues ---    0.55541   0.71976   0.88632   1.13070   1.30945
     Eigenvalues ---    1.43536   2.06399   5.00287
 RFO step:  Lambda=-3.10996108D-03 EMin= 1.87092566D-03
 Quartic linear search produced a step of  0.13757.
 Maximum step size (   0.089) exceeded in Quadratic search.
    -- Step size scaled by   0.439
 Iteration  1 RMS(Cart)=  0.02839427 RMS(Int)=  0.00093016
 Iteration  2 RMS(Cart)=  0.00083705 RMS(Int)=  0.00002329
 Iteration  3 RMS(Cart)=  0.00000065 RMS(Int)=  0.00002328
 Variable       Old X    -DE/DX   Delta X   Delta X   Delta X     New X
                                 (Linear)    (Quad)   (Total)
    R1        2.65896  -0.00356   0.00004   0.00148   0.00154   2.66050
    R2        2.93276  -0.00390  -0.00017   0.00205   0.00187   2.93463
    R3        2.08239  -0.00354  -0.00005  -0.00037  -0.00042   2.08196
    R4        6.53614   0.00687  -0.00010   0.02500   0.02490   6.56104
    R5        2.69969  -0.00504  -0.00014  -0.00109  -0.00122   2.69847
    R6        2.92372  -0.00146  -0.00004  -0.00031  -0.00035   2.92337
    R7        2.07918  -0.00308  -0.00002   0.00012   0.00010   2.07928
    R8        6.31139   0.00691   0.00050   0.02017   0.02066   6.33205
    R9        2.95190  -0.00699  -0.00002   0.00141   0.00137   2.95327
   R10        2.07862  -0.00229  -0.00000   0.00028   0.00027   2.07889
   R11        4.72628   0.00111  -0.00022   0.00187   0.00165   4.72793
   R12        2.07746  -0.00337  -0.00004   0.00007   0.00003   2.07749
   R13        4.65490  -0.00201  -0.00065  -0.00491  -0.00556   4.64934
   R14        2.68562   0.00181  -0.00003  -0.00003  -0.00006   2.68556
   R15        3.94410   0.00074  -0.00055  -0.00840  -0.00895   3.93515
   R16        3.82865  -0.00537   0.00031  -0.00638  -0.00606   3.82259
   R17        3.36197   0.00278   0.00026  -0.00892  -0.00865   3.35332
   R18        1.81669   0.00056   0.00000   0.00062   0.00062   1.81731
   R19        1.81566   0.00015  -0.00000   0.00016   0.00016   1.81582
   R20        2.06846   0.00370   0.00011   0.00618   0.00630   2.07476
   R21        3.39264  -0.00269  -0.00053  -0.01972  -0.02025   3.37239
   R22        3.89243   0.00470   0.00020   0.00514   0.00534   3.89777
   R23        4.21693   0.00126  -0.00071   0.04581   0.04511   4.26203
    A1        1.88756   0.00509   0.00010   0.00268   0.00274   1.89030
    A2        1.92290  -0.00331  -0.00030  -0.00047  -0.00077   1.92214
    A3        0.56873   0.00447   0.00068  -0.00074  -0.00007   0.56866
    A4        1.90464  -0.00093   0.00001   0.00373   0.00374   1.90838
    A5        1.42899   0.00180  -0.00065   0.00263   0.00196   1.43095
    A6        2.42840   0.00115   0.00007   0.00025   0.00030   2.42870
    A7        1.98240  -0.00679  -0.00003  -0.00235  -0.00240   1.98000
    A8        1.88381   0.00480  -0.00005   0.00150   0.00138   1.88519
    A9        1.89159   0.00023   0.00003   0.00499   0.00506   1.89664
   A10        0.57649  -0.00188  -0.00008  -0.00323  -0.00328   0.57321
   A11        1.90231  -0.00360   0.00014  -0.00338  -0.00325   1.89906
   A12        1.41812   0.00748   0.00002  -0.00144  -0.00141   1.41671
   A13        2.39722  -0.00039   0.00002  -0.00344  -0.00344   2.39378
   A14        1.83368  -0.00190   0.00010   0.00122   0.00125   1.83494
   A15        1.91041   0.00118   0.00025   0.00663   0.00688   1.91729
   A16        2.04289  -0.00129   0.00012  -0.00114  -0.00106   2.04184
   A17        1.88887   0.00117   0.00026  -0.00016   0.00011   1.88898
   A18        0.53896   0.00065   0.00004   0.00060   0.00066   0.53962
   A19        2.15301   0.00065  -0.00000  -0.00153  -0.00153   2.15148
   A20        1.83709  -0.00120  -0.00011  -0.00285  -0.00303   1.83405
   A21        1.88485  -0.00009   0.00008   0.00015   0.00026   1.88511
   A22        2.09209  -0.00065   0.00006   0.00556   0.00560   2.09769
   A23        1.91664   0.00137   0.00010   0.00124   0.00137   1.91801
   A24        0.57134  -0.00104   0.00003   0.00440   0.00448   0.57582
   A25        2.15848   0.00018  -0.00010  -0.00396  -0.00408   2.15440
   A26        2.57773   0.00719  -0.00020  -0.00074  -0.00095   2.57678
   A27        2.10694  -0.00057  -0.00018   0.00069   0.00052   2.10746
   A28        0.50964   0.00557  -0.00081  -0.00185  -0.00265   0.50699
   A29        0.54783  -0.01284  -0.00055   0.00101   0.00048   0.54831
   A30        0.89237  -0.00116   0.00049   0.00028   0.00076   0.89312
   A31        1.16275  -0.00119   0.00046  -0.00555  -0.00510   1.15765
   A32        1.68943  -0.00636  -0.00036  -0.04955  -0.04991   1.63952
   A33        2.38621   0.00099   0.00000   0.00841   0.00841   2.39463
   A34        2.33317  -0.00142   0.00035  -0.02027  -0.01993   2.31324
   A35        0.61705  -0.00318   0.00026   0.00963   0.00988   0.62693
   A36        0.70576   0.00572  -0.00006  -0.00062  -0.00063   0.70514
   A37        1.06624   0.00209  -0.00069  -0.01296  -0.01373   1.05250
   A38        1.12827   0.00502   0.00075   0.00728   0.00805   1.13632
   A39        1.27187  -0.00122   0.00007  -0.01381  -0.01376   1.25811
   A40        0.44374   0.00230  -0.00025  -0.00401  -0.00416   0.43958
   A41        3.12556  -0.00565  -0.00075   0.00028  -0.00047   3.12509
   A42        2.56664   0.00281   0.00050   0.00077   0.00125   2.56789
    D1       -0.02160  -0.00006   0.00026   0.00397   0.00425  -0.01736
    D2        2.05878  -0.00003   0.00016   0.00984   0.01000   2.06878
    D3       -0.68321  -0.00196   0.00088   0.00550   0.00638  -0.67682
    D4        0.01911  -0.00052  -0.00054  -0.01546  -0.01598   0.00313
    D5       -2.02747  -0.00145  -0.00063  -0.01552  -0.01616  -2.04363
    D6        0.57617  -0.00230  -0.00059  -0.01419  -0.01480   0.56138
    D7       -2.07278   0.00101  -0.00024  -0.01862  -0.01885  -2.09163
    D8        2.16383   0.00008  -0.00034  -0.01868  -0.01903   2.14480
    D9       -1.51572  -0.00077  -0.00030  -0.01735  -0.01767  -1.53338
   D10        0.35991   0.00273  -0.00041  -0.01670  -0.01709   0.34282
   D11       -1.68667   0.00180  -0.00050  -0.01676  -0.01727  -1.70394
   D12        0.91697   0.00095  -0.00046  -0.01543  -0.01591   0.90106
   D13        2.24870  -0.00071   0.00295   0.05202   0.05496   2.30367
   D14       -0.26215  -0.00033   0.00241   0.04967   0.05210  -0.21006
   D15        1.65652   0.00064   0.00169   0.05862   0.06030   1.71682
   D16        0.01470   0.00068   0.00014   0.00951   0.00963   0.02433
   D17       -2.04316   0.00220  -0.00002   0.00999   0.00998  -2.03318
   D18        0.67296   0.00516   0.00016  -0.00751  -0.00738   0.66558
   D19       -0.00151  -0.00104  -0.00046  -0.01855  -0.01904  -0.02055
   D20        2.02329  -0.00011   0.00000  -0.01497  -0.01497   2.00831
   D21       -0.53601  -0.00119  -0.00053  -0.02031  -0.02084  -0.55686
   D22        2.04943  -0.00006  -0.00038  -0.01363  -0.01403   2.03541
   D23       -2.20895   0.00086   0.00008  -0.01005  -0.00996  -2.21891
   D24        1.51493  -0.00022  -0.00045  -0.01538  -0.01583   1.49910
   D25       -0.34564  -0.00167  -0.00043  -0.00897  -0.00942  -0.35506
   D26        1.67916  -0.00075   0.00004  -0.00539  -0.00536   1.67380
   D27       -0.88014  -0.00183  -0.00049  -0.01072  -0.01123  -0.89137
   D28       -0.57460   0.00501   0.00052   0.00970   0.01022  -0.56437
   D29       -0.29149   0.00031  -0.00247   0.00759   0.00512  -0.28637
   D30        1.93734   0.00275   0.00049   0.02592   0.02642   1.96377
   D31        2.22044  -0.00194  -0.00250   0.02382   0.02133   2.24177
   D32        0.04186   0.00002   0.00026   0.03324   0.03347   0.07533
   D33        0.32496  -0.00468  -0.00273   0.03113   0.02837   0.35333
   D34       -1.55347  -0.00164   0.00175  -0.00930  -0.00755  -1.56102
   D35        0.82524   0.00102   0.00211   0.00455   0.00666   0.83190
   D36       -1.18270   0.00136   0.00206   0.01161   0.01369  -1.16901
   D37       -0.01034   0.00097   0.00059   0.02021   0.02077   0.01043
   D38        2.01454   0.00088   0.00068   0.01946   0.02012   2.03465
   D39       -2.14006  -0.00042   0.00032   0.00742   0.00773  -2.13232
   D40       -2.04993   0.00002   0.00013   0.01203   0.01215  -2.03778
   D41       -0.02505  -0.00007   0.00022   0.01128   0.01149  -0.01356
   D42        2.10354  -0.00137  -0.00014  -0.00076  -0.00089   2.10265
   D43        2.04697   0.00130   0.00065   0.01542   0.01606   2.06303
   D44       -2.21134   0.00121   0.00074   0.01467   0.01541  -2.19593
   D45       -0.08275  -0.00009   0.00038   0.00263   0.00302  -0.07972
   D46       -2.96364   0.00118   0.00056   0.08679   0.08733  -2.87632
   D47        2.03808   0.00225   0.00054   0.08133   0.08189   2.11997
   D48        0.84772  -0.00011  -0.00015   0.07772   0.07758   0.92530
   D49       -2.08855   0.00155   0.00009   0.02975   0.02985  -2.05870
   D50       -0.85633  -0.00105  -0.00021   0.01832   0.01810  -0.83823
   D51        0.42747   0.00041   0.00021   0.03330   0.03351   0.46098
   D52       -0.57221  -0.00100   0.00134  -0.02239  -0.02106  -0.59327
   D53       -1.16113  -0.00222   0.00444  -0.01890  -0.01447  -1.17560
   D54        1.59820  -0.00263   0.00263  -0.00778  -0.00514   1.59306
   D55       -2.57551   0.00508   0.00430  -0.00720  -0.00296  -2.57847
   D56       -2.91591  -0.00553   0.00361  -0.02244  -0.01877  -2.93468
         Item               Value     Threshold  Converged?
 Maximum Force            0.012842     0.000450     NO 
 RMS     Force            0.003120     0.000300     NO 
 Maximum Displacement     0.146342     0.001800     NO 
 RMS     Displacement     0.028319     0.001200     NO 
 Predicted change in Energy=-1.159474D-03
 GradGradGradGradGradGradGradGradGradGradGradGradGradGradGradGradGradGrad

                          Input orientation:                          
 ---------------------------------------------------------------------
 Center     Atomic      Atomic             Coordinates (Angstroms)
 Number     Number       Type             X           Y           Z
 ---------------------------------------------------------------------
      1          6           0       -0.377690    0.195158   -0.018756
      2          8           0        1.028501    0.201897    0.049778
      3          6           0        1.590622    1.514544    0.058475
      4          6           0        0.427129    2.533448    0.022983
      5          6           0       -0.872147    1.667145   -0.038279
      6          1           0       -0.710086   -0.313655   -0.937683
      7          1           0        2.201607    1.642068   -0.847681
      8          1           0        0.410097    3.113777    0.957410
      9          1           0       -1.476416    1.834719    0.864699
     10          8           0       -0.884383   -0.494947    1.089977
     11          6           0       -1.717166   -1.612830    0.813501
     12          1           0       -1.219608   -2.331206    0.166864
     13          1           0       -1.915478   -2.092272    1.780794
     14          1           0       -2.678720   -1.299362    0.388814
     15          8           0       -1.642028    1.851662   -1.207191
     16          1           0       -1.994952    2.745515   -1.243273
     17          8           0        0.493334    3.416957   -1.099792
     18          1           0        0.939973    4.223687   -0.829582
     19          6           0        2.481325    1.683211    1.272056
     20          1           0        2.807414    2.729353    1.340372
     21          1           0        1.932513    1.429538    2.194657
     22          8           0        3.613463    0.844565    1.111824
     23          1           0        4.274803    1.071316    1.769765
 ---------------------------------------------------------------------
                    Distance matrix (angstroms):
                    1          2          3          4          5
     1  C    0.000000
     2  O    1.407876   0.000000
     3  C    2.370865   1.427971   0.000000
     4  C    2.473272   2.408007   1.546978   0.000000
     5  C    1.552937   2.401493   2.469389   1.562802   0.000000
     6  H    1.101728   2.064838   3.102886   3.212807   2.181458
     7  H    3.071390   2.062935   1.100310   2.168268   3.178635
     8  H    3.176766   3.112116   2.181575   1.100103   2.174463
     9  H    2.162372   3.099163   3.187355   2.195493   1.099360
    10  O    1.400811   2.286204   3.350777   3.468388   2.438802
    11  C    2.399097   3.378637   4.614325   4.734399   3.492538
    12  H    2.669418   3.388851   4.764340   5.137830   4.018659
    13  H    3.291733   4.114199   5.316789   5.474942   4.304740
    14  H    2.773885   4.014001   5.123912   4.946772   3.499468
    15  O    2.398945   3.381334   3.487920   2.501913   1.411778
    16  H    3.258727   4.157312   4.008264   2.741323   1.968650
    17  O    3.508178   3.456085   2.482901   1.430243   2.460323
    18  H    4.315405   4.117755   2.924285   1.961322   3.232003
    19  C    3.471954   2.408102   1.514787   2.550060   3.600418
    20  H    4.291184   3.349358   2.144668   2.727572   4.070397
    21  H    3.429276   2.631511   2.165039   2.863734   3.592852
    22  O    4.198719   2.867576   2.377036   3.767044   4.703198
    23  H    5.060845   3.775278   3.213999   4.471429   5.487725
                    6          7          8          9         10
     6  H    0.000000
     7  H    3.508690   0.000000
     8  H    4.073509   2.938331   0.000000
     9  H    2.907121   4.061675   2.281121   0.000000
    10  O    2.043196   4.224297   3.836162   2.414249   0.000000
    11  C    2.401814   5.358233   5.185245   3.456324   1.421136
    12  H    2.355875   5.340497   5.738357   4.231767   2.082393
    13  H    3.465049   6.148541   5.761007   4.056262   2.022827
    14  H    2.570356   5.830824   5.416630   3.390349   2.087668
    15  O    2.372709   3.866096   3.238772   2.078567   3.370101
    16  H    3.332085   4.357200   3.280683   2.354140   4.144637
    17  O    3.923259   2.476284   2.081088   3.200409   4.690009
    18  H    4.829270   2.873465   2.169334   3.796932   5.410960
    19  C    4.365263   2.138509   2.536830   3.981533   4.013168
    20  H    5.179019   2.517293   2.457960   4.402026   4.907971
    21  H    4.453494   3.061601   2.585574   3.681543   3.585927
    22  O    4.922908   2.543424   3.928704   5.191179   4.693121
    23  H    5.839310   3.387466   4.446068   5.871835   5.434380
                   11         12         13         14         15
    11  C    0.000000
    12  H    1.087092   0.000000
    13  H    1.097655   1.773723   0.000000
    14  H    1.096908   1.800825   1.774501   0.000000
    15  O    4.011427   4.422991   4.955547   3.681157   0.000000
    16  H    4.827282   5.325668   5.705741   4.415006   0.961681
    17  O    5.817710   6.130249   6.667215   5.875503   2.649802
    18  H    6.620048   6.973042   7.406686   6.714424   3.526445
    19  C    5.357376   5.570807   5.817642   6.025107   4.814257
    20  H    6.293168   6.572920   6.763708   6.872675   5.201725
    21  H    4.948106   5.309521   5.232730   5.654329   4.952585
    22  O    5.877362   5.859782   6.296167   6.686608   5.832002
    23  H    6.634965   6.658453   6.951833   7.475200   6.669339
                   16         17         18         19         20
    16  H    0.000000
    17  O    2.581277   0.000000
    18  H    3.312086   0.960892   0.000000
    19  C    5.243322   3.547343   3.639597   0.000000
    20  H    5.453274   3.432516   3.229407   1.097914   0.000000
    21  H    5.382949   4.107854   4.235378   1.103058   1.784593
    22  O    6.372943   4.609083   4.725999   1.418005   2.062613
    23  H    7.154800   5.294893   5.274006   1.959258   2.255370
                   21         22         23
    21  H    0.000000
    22  O    2.083342   0.000000
    23  H    2.407317   0.960038   0.000000
 Symmetry turned off by external request.
 Stoichiometry    C6H12O5
 Framework group  C1[X(C6H12O5)]
 Deg. of freedom    63
 Full point group                 C1      NOp   1
 Rotational constants (GHZ):           1.2747802           0.8963400           0.5695008
 Standard basis: 6-311++G(d,p) (5D, 7F)
   326 basis functions,   504 primitive gaussians,   337 cartesian basis functions
    44 alpha electrons       44 beta electrons
       nuclear repulsion energy       700.5996661250 Hartrees.
 NAtoms=   23 NActive=   23 NUniq=   23 SFac= 1.00D+00 NAtFMM=   60 NAOKFM=F Big=F
 Integral buffers will be    131072 words long.
 Raffenetti 2 integral format.
 Two-electron integral symmetry is turned off.
 One-electron integrals computed using PRISM.
 NBasis=   326 RedAO= T EigKep=  2.56D-06  NBF=   326
 NBsUse=   326 1.00D-06 EigRej= -1.00D+00 NBFU=   326
 Initial guess from the checkpoint file:  "/scratch/Gau-27553.chk"
 B after Tr=    -0.000031    0.000984   -0.004500
         Rot=    0.999998   -0.000890   -0.001436   -0.000952 Ang=  -0.22 deg.
 ExpMin= 3.60D-02 ExpMax= 8.59D+03 ExpMxC= 1.30D+03 IAcc=3 IRadAn=         5 AccDes= 0.00D+00
 Harris functional with IExCor=  402 and IRadAn=       5 diagonalized for initial guess.
 HarFok:  IExCor=  402 AccDes= 0.00D+00 IRadAn=         5 IDoV= 1 UseB2=F ITyADJ=14
 ICtDFT=  3500011 ScaDFX=  1.000000  1.000000  1.000000  1.000000
 FoFCou: FMM=F IPFlag=           0 FMFlag=      100000 FMFlg1=           0
         NFxFlg=           0 DoJE=T BraDBF=F KetDBF=T FulRan=T
         wScrn=  0.000000 ICntrl=       500 IOpCl=  0 I1Cent=   200000004 NGrid=           0
         NMat0=    1 NMatS0=      1 NMatT0=    0 NMatD0=    1 NMtDS0=    0 NMtDT0=    0
 Symmetry not used in FoFCou.
 Requested convergence on RMS density matrix=1.00D-08 within 128 cycles.
 Requested convergence on MAX density matrix=1.00D-06.
 Requested convergence on             energy=1.00D-06.
 No special actions if energy rises.
 SCF Done:  E(RB3LYP) =  -612.114545182     A.U. after   11 cycles
            NFock= 11  Conv=0.44D-08     -V/T= 2.0036
 Calling FoFJK, ICntrl=      2127 FMM=F ISym2X=0 I1Cent= 0 IOpClX= 0 NMat=1 NMatS=1 NMatT=0.
 -------------------------------------------------------------------
 Center     Atomic                   Forces (Hartrees/Bohr)
 Number     Number              X              Y              Z
 -------------------------------------------------------------------
      1        6          -0.005703358    0.001652454   -0.005841104
      2        8          -0.001386036    0.000176284   -0.001106081
      3        6          -0.001721976    0.001215432   -0.003852183
      4        6          -0.002766956    0.000464271    0.001840714
      5        6           0.004323370   -0.000310576    0.000824813
      6        1           0.002887452    0.002858941    0.000918540
      7        1          -0.001974553   -0.000655475    0.002608659
      8        1           0.000436267   -0.000130533   -0.003092146
      9        1           0.001500144   -0.000305956   -0.002673520
     10        8          -0.000409096   -0.000781727    0.006873591
     11        6          -0.003494114    0.002025614    0.010296437
     12        1           0.001343192   -0.002842351   -0.004782663
     13        1           0.001200605    0.001657470   -0.003801305
     14        1           0.000996397   -0.001417390   -0.002436235
     15        8          -0.002492776   -0.004832318   -0.000991035
     16        1           0.003797879    0.001922920    0.000635886
     17        8          -0.002171134   -0.000677115    0.004574453
     18        1           0.000936780   -0.000059582   -0.000331953
     19        6           0.004085463    0.000409063    0.004744672
     20        1          -0.002167424    0.002765530   -0.001020605
     21        1          -0.000680287    0.000478157   -0.003304261
     22        8           0.003506518   -0.003227959   -0.001942624
     23        1          -0.000046359   -0.000385153    0.001857950
 -------------------------------------------------------------------
 Cartesian Forces:  Max     0.010296437 RMS     0.002878252

 GradGradGradGradGradGradGradGradGradGradGradGradGradGradGradGradGradGrad
 Berny optimization.
 Using GEDIIS/GDIIS optimizer.
 FormGI is forming the generalized inverse of G from B-inverse, IUseBI=4.
 Internal  Forces:  Max     0.012276499 RMS     0.003017192
 Search for a local minimum.
 Step number  15 out of a maximum of  131
 All quantities printed in internal units (Hartrees-Bohrs-Radians)
 Mixed Optimization -- RFO/linear search
 Update second derivatives using D2CorX and points   10    9   11   12   13
                                                     14   15
 DE= -9.02D-04 DEPred=-1.16D-03 R= 7.78D-01
 TightC=F SS=  1.41D+00  RLast= 2.25D-01 DXNew= 1.5000D-01 6.7540D-01
 Trust test= 7.78D-01 RLast= 2.25D-01 DXMaxT set to 1.50D-01
 ITU=  1  1 -1  1  0 -1  0  0  0  0 -1  1  0 -1  0
 Use linear search instead of GDIIS.
     Eigenvalues ---    0.00124   0.00231   0.00239   0.00275   0.00310
     Eigenvalues ---    0.00460   0.00923   0.01014   0.01171   0.01760
     Eigenvalues ---    0.01820   0.01963   0.02243   0.02543   0.02745
     Eigenvalues ---    0.03000   0.03162   0.03274   0.03595   0.03698
     Eigenvalues ---    0.04039   0.04257   0.04364   0.04889   0.05393
     Eigenvalues ---    0.05690   0.06288   0.06947   0.07941   0.08848
     Eigenvalues ---    0.08965   0.09594   0.10451   0.11008   0.11885
     Eigenvalues ---    0.13815   0.15742   0.16008   0.17565   0.19521
     Eigenvalues ---    0.22404   0.23279   0.26010   0.28884   0.30125
     Eigenvalues ---    0.31426   0.31619   0.31763   0.31901   0.34665
     Eigenvalues ---    0.37143   0.41896   0.42760   0.55368   0.55474
     Eigenvalues ---    0.57380   0.85236   0.95506   1.12093   1.31076
     Eigenvalues ---    1.47212   2.11481   4.98519
 RFO step:  Lambda=-5.19850520D-03 EMin= 1.24317220D-03
 Quartic linear search produced a step of  0.44005.
 Maximum step size (   0.150) exceeded in Quadratic search.
    -- Step size scaled by   0.329
 Iteration  1 RMS(Cart)=  0.03801411 RMS(Int)=  0.00195880
 Iteration  2 RMS(Cart)=  0.00194580 RMS(Int)=  0.00011613
 Iteration  3 RMS(Cart)=  0.00000446 RMS(Int)=  0.00011609
 Iteration  4 RMS(Cart)=  0.00000000 RMS(Int)=  0.00011609
 Variable       Old X    -DE/DX   Delta X   Delta X   Delta X     New X
                                 (Linear)    (Quad)   (Total)
    R1        2.66050  -0.00147   0.00068   0.00690   0.00763   2.66813
    R2        2.93463  -0.00430   0.00082   0.00147   0.00233   2.93696
    R3        2.08196  -0.00296  -0.00019   0.00418   0.00399   2.08596
    R4        6.56104   0.00401   0.01096   0.00909   0.02005   6.58109
    R5        2.69847  -0.00019  -0.00053  -0.00044  -0.00098   2.69749
    R6        2.92337  -0.00241  -0.00015  -0.00258  -0.00279   2.92058
    R7        2.07928  -0.00332   0.00005   0.00493   0.00498   2.08426
    R8        6.33205   0.00295   0.00909  -0.01260  -0.00350   6.32855
    R9        2.95327  -0.00586   0.00060   0.00215   0.00273   2.95600
   R10        2.07889  -0.00270   0.00012   0.00430   0.00442   2.08331
   R11        4.72793  -0.00011   0.00073  -0.00702  -0.00630   4.72163
   R12        2.07749  -0.00307   0.00001   0.00509   0.00510   2.08259
   R13        4.64934  -0.00304  -0.00245  -0.02295  -0.02540   4.62394
   R14        2.68556  -0.00155  -0.00003  -0.00133  -0.00136   2.68420
   R15        3.93515   0.00441  -0.00394  -0.01230  -0.01624   3.91891
   R16        3.82259  -0.00339  -0.00267   0.00221  -0.00046   3.82213
   R17        3.35332   0.00085  -0.00381  -0.00771  -0.01152   3.34180
   R18        1.81731   0.00037   0.00027   0.00096   0.00123   1.81855
   R19        1.81582   0.00029   0.00007   0.00031   0.00038   1.81620
   R20        2.07476  -0.00044   0.00277   0.00831   0.01108   2.08584
   R21        3.37239  -0.00160  -0.00891  -0.04055  -0.04946   3.32293
   R22        3.89777   0.00454   0.00235   0.00830   0.01065   3.90842
   R23        4.26203   0.00061   0.01985   0.06460   0.08445   4.34648
    A1        1.89030   0.00142   0.00121   0.00213   0.00326   1.89356
    A2        1.92214  -0.00077  -0.00034   0.00039   0.00000   1.92214
    A3        0.56866  -0.00225  -0.00003  -0.00504  -0.00506   0.56360
    A4        1.90838  -0.00072   0.00165   0.00986   0.01151   1.91989
    A5        1.43095   0.00327   0.00086   0.00039   0.00131   1.43226
    A6        2.42870  -0.00264   0.00013  -0.00517  -0.00508   2.42362
    A7        1.98000  -0.00450  -0.00106  -0.00216  -0.00330   1.97670
    A8        1.88519   0.00319   0.00061  -0.00043   0.00009   1.88528
    A9        1.89664  -0.00206   0.00222   0.00005   0.00237   1.89901
   A10        0.57321   0.00395  -0.00144   0.00860   0.00726   0.58047
   A11        1.89906  -0.00113  -0.00143  -0.00184  -0.00325   1.89582
   A12        1.41671   0.00146  -0.00062  -0.01184  -0.01257   1.40414
   A13        2.39378   0.00273  -0.00151   0.00160  -0.00007   2.39371
   A14        1.83494  -0.00230   0.00055   0.00453   0.00494   1.83987
   A15        1.91729   0.00076   0.00303   0.01158   0.01463   1.93192
   A16        2.04184  -0.00272  -0.00046  -0.00504  -0.00561   2.03622
   A17        1.88898   0.00233   0.00005  -0.00259  -0.00260   1.88639
   A18        0.53962  -0.00139   0.00029  -0.00121  -0.00081   0.53881
   A19        2.15148   0.00146  -0.00067  -0.00127  -0.00195   2.14953
   A20        1.83405   0.00216  -0.00133  -0.00448  -0.00591   1.82814
   A21        1.88511   0.00002   0.00012   0.00386   0.00399   1.88910
   A22        2.09769   0.00040   0.00247   0.00765   0.01016   2.10785
   A23        1.91801   0.00051   0.00060   0.00258   0.00330   1.92130
   A24        0.57582  -0.00371   0.00197   0.00374   0.00591   0.58173
   A25        2.15440  -0.00115  -0.00180  -0.00903  -0.01094   2.14346
   A26        2.57678   0.00654  -0.00042  -0.00367  -0.00415   2.57263
   A27        2.10746  -0.00427   0.00023  -0.00718  -0.00693   2.10053
   A28        0.50699   0.00903  -0.00117  -0.00376  -0.00467   0.50232
   A29        0.54831  -0.01228   0.00021  -0.00379  -0.00351   0.54480
   A30        0.89312   0.00084   0.00033   0.01067   0.01082   0.90394
   A31        1.15765  -0.00014  -0.00224   0.00286   0.00062   1.15827
   A32        1.63952  -0.00729  -0.02196  -0.10175  -0.12372   1.51580
   A33        2.39463   0.00109   0.00370   0.01588   0.01959   2.41421
   A34        2.31324  -0.00218  -0.00877  -0.03317  -0.04194   2.27130
   A35        0.62693  -0.00768   0.00435   0.01699   0.02119   0.64813
   A36        0.70514   0.00649  -0.00028  -0.00494  -0.00491   0.70023
   A37        1.05250   0.00165  -0.00604  -0.03229  -0.03894   1.01356
   A38        1.13632   0.00196   0.00354   0.01863   0.02230   1.15862
   A39        1.25811  -0.00233  -0.00606  -0.02277  -0.02874   1.22936
   A40        0.43958   0.00044  -0.00183  -0.00792  -0.00908   0.43050
   A41        3.12509  -0.00574  -0.00021  -0.00746  -0.00765   3.11743
   A42        2.56789  -0.00002   0.00055   0.00960   0.01016   2.57805
    D1       -0.01736  -0.00173   0.00187  -0.00630  -0.00444  -0.02179
    D2        2.06878  -0.00219   0.00440   0.00722   0.01162   2.08039
    D3       -0.67682  -0.00208   0.00281   0.01171   0.01454  -0.66229
    D4        0.00313   0.00162  -0.00703  -0.00527  -0.01224  -0.00911
    D5       -2.04363  -0.00007  -0.00711  -0.00780  -0.01491  -2.05853
    D6        0.56138  -0.00167  -0.00651  -0.00689  -0.01343   0.54795
    D7       -2.09163   0.00212  -0.00830  -0.01278  -0.02106  -2.11269
    D8        2.14480   0.00043  -0.00837  -0.01531  -0.02373   2.12107
    D9       -1.53338  -0.00117  -0.00777  -0.01440  -0.02225  -1.55564
   D10        0.34282   0.00037  -0.00752  -0.01629  -0.02372   0.31909
   D11       -1.70394  -0.00133  -0.00760  -0.01881  -0.02640  -1.73033
   D12        0.90106  -0.00292  -0.00700  -0.01791  -0.02492   0.87615
   D13        2.30367  -0.00156   0.02419   0.03010   0.05429   2.35796
   D14       -0.21006  -0.00191   0.02293   0.01269   0.03563  -0.17443
   D15        1.71682   0.00010   0.02654   0.02704   0.05355   1.77037
   D16        0.02433   0.00114   0.00424   0.01538   0.01962   0.04395
   D17       -2.03318   0.00184   0.00439   0.01779   0.02214  -2.01105
   D18        0.66558   0.00650  -0.00325   0.00128  -0.00193   0.66365
   D19       -0.02055  -0.00008  -0.00838  -0.01766  -0.02613  -0.04668
   D20        2.00831   0.00177  -0.00659  -0.01270  -0.01932   1.98900
   D21       -0.55686   0.00190  -0.00917  -0.02034  -0.02956  -0.58642
   D22        2.03541  -0.00137  -0.00617  -0.01885  -0.02504   2.01037
   D23       -2.21891   0.00048  -0.00438  -0.01389  -0.01823  -2.23714
   D24        1.49910   0.00060  -0.00697  -0.02153  -0.02847   1.47063
   D25       -0.35506  -0.00462  -0.00415  -0.01636  -0.02051  -0.37557
   D26        1.67380  -0.00277  -0.00236  -0.01140  -0.01369   1.66011
   D27       -0.89137  -0.00264  -0.00494  -0.01905  -0.02394  -0.91530
   D28       -0.56437   0.00388   0.00450   0.00469   0.00922  -0.55515
   D29       -0.28637   0.00097   0.00226  -0.02376  -0.02148  -0.30785
   D30        1.96377  -0.00029   0.01163   0.01660   0.02821   1.99197
   D31        2.24177  -0.00320   0.00938  -0.01185  -0.00250   2.23928
   D32        0.07533  -0.00072   0.01473   0.03187   0.04660   0.12193
   D33        0.35333  -0.00363   0.01249   0.00342   0.01590   0.36923
   D34       -1.56102  -0.00035  -0.00332   0.00081  -0.00245  -1.56347
   D35        0.83190   0.00160   0.00293   0.01971   0.02255   0.85445
   D36       -1.16901   0.00286   0.00603   0.03566   0.04171  -1.12730
   D37        0.01043  -0.00092   0.00914   0.01363   0.02275   0.03318
   D38        2.03465   0.00050   0.00885   0.01696   0.02579   2.06044
   D39       -2.13232  -0.00060   0.00340  -0.00626  -0.00284  -2.13516
   D40       -2.03778  -0.00173   0.00535  -0.00083   0.00452  -2.03326
   D41       -0.01356  -0.00030   0.00506   0.00250   0.00756  -0.00599
   D42        2.10265  -0.00141  -0.00039  -0.02072  -0.02107   2.08158
   D43        2.06303  -0.00164   0.00707  -0.00379   0.00326   2.06629
   D44       -2.19593  -0.00022   0.00678  -0.00046   0.00631  -2.18962
   D45       -0.07972  -0.00132   0.00133  -0.02368  -0.02232  -0.10205
   D46       -2.87632   0.00024   0.03843   0.06022   0.09859  -2.77773
   D47        2.11997   0.00157   0.03604   0.04199   0.07807   2.19804
   D48        0.92530   0.00093   0.03414   0.04720   0.08135   1.00665
   D49       -2.05870   0.00090   0.01314   0.02624   0.03941  -2.01929
   D50       -0.83823   0.00050   0.00797   0.00669   0.01469  -0.82354
   D51        0.46098  -0.00048   0.01474   0.03251   0.04718   0.50816
   D52       -0.59327   0.00526  -0.00927  -0.00473  -0.01408  -0.60736
   D53       -1.17560  -0.00034  -0.00637   0.02605   0.01978  -1.15582
   D54        1.59306  -0.00474  -0.00226  -0.02677  -0.02894   1.56411
   D55       -2.57847   0.00258  -0.00130  -0.00086  -0.00255  -2.58103
   D56       -2.93468  -0.00522  -0.00826  -0.03548  -0.04344  -2.97812
         Item               Value     Threshold  Converged?
 Maximum Force            0.012276     0.000450     NO 
 RMS     Force            0.003017     0.000300     NO 
 Maximum Displacement     0.278303     0.001800     NO 
 RMS     Displacement     0.038017     0.001200     NO 
 Predicted change in Energy=-1.626843D-03
 GradGradGradGradGradGradGradGradGradGradGradGradGradGradGradGradGradGrad

                          Input orientation:                          
 ---------------------------------------------------------------------
 Center     Atomic      Atomic             Coordinates (Angstroms)
 Number     Number       Type             X           Y           Z
 ---------------------------------------------------------------------
      1          6           0       -0.380517    0.178830   -0.020598
      2          8           0        1.029371    0.186594    0.054578
      3          6           0        1.586300    1.500909    0.059574
      4          6           0        0.419722    2.514513    0.042831
      5          6           0       -0.881106    1.650008   -0.042886
      6          1           0       -0.709341   -0.345765   -0.934459
      7          1           0        2.184390    1.637100   -0.857063
      8          1           0        0.388219    3.087733    0.984003
      9          1           0       -1.505051    1.815588    0.850315
     10          8           0       -0.896515   -0.492417    1.097635
     11          6           0       -1.722626   -1.615458    0.825790
     12          1           0       -1.243070   -2.309487    0.160194
     13          1           0       -1.942949   -2.078313    1.791008
     14          1           0       -2.684520   -1.298232    0.387866
     15          8           0       -1.630416    1.843961   -1.218201
     16          1           0       -1.847680    2.780593   -1.258228
     17          8           0        0.470263    3.416852   -1.062350
     18          1           0        0.929104    4.216585   -0.791078
     19          6           0        2.491602    1.683414    1.250390
     20          1           0        2.764551    2.750663    1.319724
     21          1           0        1.959436    1.450371    2.187519
     22          8           0        3.657671    0.903446    1.059384
     23          1           0        4.275270    1.076796    1.773783
 ---------------------------------------------------------------------
                    Distance matrix (angstroms):
                    1          2          3          4          5
     1  C    0.000000
     2  O    1.411913   0.000000
     3  C    2.371221   1.427451   0.000000
     4  C    2.469782   2.406453   1.545503   0.000000
     5  C    1.554172   2.408527   2.474030   1.564248   0.000000
     6  H    1.103841   2.069957   3.109385   3.226619   2.192605
     7  H    3.066753   2.066186   1.102943   2.166498   3.171800
     8  H    3.172049   3.113120   2.192711   1.102442   2.175486
     9  H    2.168419   3.116106   3.206361   2.201200   1.102058
    10  O    1.402595   2.293046   3.348924   3.447713   2.427141
    11  C    2.395224   3.378705   4.609536   4.717981   3.482244
    12  H    2.639773   3.377212   4.747059   5.103883   3.981188
    13  H    3.289043   4.120641   5.316417   5.452741   4.288479
    14  H    2.767125   4.013574   5.116920   4.928731   3.482811
    15  O    2.401907   3.382499   3.478169   2.498581   1.407284
    16  H    3.233182   4.090198   3.894409   2.627674   1.920819
    17  O    3.506260   3.463336   2.484974   1.427654   2.446884
    18  H    4.314188   4.118982   2.920688   1.962632   3.228617
    19  C    3.482565   2.410094   1.506958   2.538033   3.612318
    20  H    4.278113   3.344532   2.130291   2.680382   4.044622
    21  H    3.459477   2.647941   2.161003   2.846542   3.617076
    22  O    4.242452   2.903700   2.376375   3.756758   4.729995
    23  H    5.069763   3.779415   3.216977   4.464131   5.497005
                    6          7          8          9         10
     6  H    0.000000
     7  H    3.508764   0.000000
     8  H    4.083386   2.952980   0.000000
     9  H    2.913764   4.069272   2.284885   0.000000
    10  O    2.045959   4.224649   3.805382   2.399661   0.000000
    11  C    2.395275   5.354989   5.157587   3.438025   1.420415
    12  H    2.310700   5.325208   5.698223   4.190601   2.073797
    13  H    3.457120   6.152357   5.724826   4.029779   2.022586
    14  H    2.560678   5.819992   5.388301   3.361678   2.085682
    15  O    2.392444   3.837441   3.235978   2.072506   3.370515
    16  H    3.342867   4.210238   3.181380   2.344053   4.143357
    17  O    3.945264   2.479495   2.074273   3.181855   4.670761
    18  H    4.849753   2.869467   2.172044   3.792634   5.392108
    19  C    4.374605   2.130231   2.543088   4.018802   4.029505
    20  H    5.170796   2.512968   2.423486   4.395932   4.895947
    21  H    4.482769   3.058586   2.568682   3.731510   3.621979
    22  O    4.960517   2.526178   3.932698   5.246848   4.763455
    23  H    5.848469   3.406914   4.447110   5.900061   5.446738
                   11         12         13         14         15
    11  C    0.000000
    12  H    1.074555   0.000000
    13  H    1.092896   1.789644   0.000000
    14  H    1.103471   1.775457   1.768406   0.000000
    15  O    4.019201   4.393306   4.953508   3.682929   0.000000
    16  H    4.866625   5.318495   5.737237   4.477359   0.962334
    17  O    5.804996   6.100908   6.645456   5.855579   2.628902
    18  H    6.607470   6.943549   7.385228   6.697865   3.516095
    19  C    5.368665   5.574904   5.840214   6.035429   4.807364
    20  H    6.280266   6.558251   6.760302   6.852320   5.155474
    21  H    4.981084   5.338785   5.276120   5.688576   4.963958
    22  O    5.945338   5.928638   6.386948   6.746978   5.834023
    23  H    6.642415   6.672529   6.972894   7.483328   6.664655
                   16         17         18         19         20
    16  H    0.000000
    17  O    2.411650   0.000000
    18  H    3.160828   0.961091   0.000000
    19  C    5.130920   3.526952   3.609148   0.000000
    20  H    5.283883   3.373699   3.158050   1.103780   0.000000
    21  H    5.304413   4.079992   4.193515   1.102597   1.758419
    22  O    6.261302   4.580233   4.673989   1.415821   2.068248
    23  H    7.041771   5.291275   5.256768   1.955350   2.300059
                   21         22         23
    21  H    0.000000
    22  O    2.110881   0.000000
    23  H    2.381979   0.960127   0.000000
 Symmetry turned off by external request.
 Stoichiometry    C6H12O5
 Framework group  C1[X(C6H12O5)]
 Deg. of freedom    63
 Full point group                 C1      NOp   1
 Rotational constants (GHZ):           1.2902854           0.8866202           0.5690715
 Standard basis: 6-311++G(d,p) (5D, 7F)
   326 basis functions,   504 primitive gaussians,   337 cartesian basis functions
    44 alpha electrons       44 beta electrons
       nuclear repulsion energy       701.0005928069 Hartrees.
 NAtoms=   23 NActive=   23 NUniq=   23 SFac= 1.00D+00 NAtFMM=   60 NAOKFM=F Big=F
 Integral buffers will be    131072 words long.
 Raffenetti 2 integral format.
 Two-electron integral symmetry is turned off.
 One-electron integrals computed using PRISM.
 NBasis=   326 RedAO= T EigKep=  2.56D-06  NBF=   326
 NBsUse=   326 1.00D-06 EigRej= -1.00D+00 NBFU=   326
 Initial guess from the checkpoint file:  "/scratch/Gau-27553.chk"
 B after Tr=     0.006054   -0.003331   -0.001015
         Rot=    0.999995   -0.000722   -0.002451   -0.001640 Ang=  -0.35 deg.
 ExpMin= 3.60D-02 ExpMax= 8.59D+03 ExpMxC= 1.30D+03 IAcc=3 IRadAn=         5 AccDes= 0.00D+00
 Harris functional with IExCor=  402 and IRadAn=       5 diagonalized for initial guess.
 HarFok:  IExCor=  402 AccDes= 0.00D+00 IRadAn=         5 IDoV= 1 UseB2=F ITyADJ=14
 ICtDFT=  3500011 ScaDFX=  1.000000  1.000000  1.000000  1.000000
 FoFCou: FMM=F IPFlag=           0 FMFlag=      100000 FMFlg1=           0
         NFxFlg=           0 DoJE=T BraDBF=F KetDBF=T FulRan=T
         wScrn=  0.000000 ICntrl=       500 IOpCl=  0 I1Cent=   200000004 NGrid=           0
         NMat0=    1 NMatS0=      1 NMatT0=    0 NMatD0=    1 NMtDS0=    0 NMtDT0=    0
 Symmetry not used in FoFCou.
 Requested convergence on RMS density matrix=1.00D-08 within 128 cycles.
 Requested convergence on MAX density matrix=1.00D-06.
 Requested convergence on             energy=1.00D-06.
 No special actions if energy rises.
 SCF Done:  E(RB3LYP) =  -612.115054397     A.U. after   11 cycles
            NFock= 11  Conv=0.57D-08     -V/T= 2.0036
 Calling FoFJK, ICntrl=      2127 FMM=F ISym2X=0 I1Cent= 0 IOpClX= 0 NMat=1 NMatS=1 NMatT=0.
 -------------------------------------------------------------------
 Center     Atomic                   Forces (Hartrees/Bohr)
 Number     Number              X              Y              Z
 -------------------------------------------------------------------
      1        6          -0.006324606    0.001929129   -0.002787241
      2        8          -0.003854564    0.000038083   -0.001178976
      3        6          -0.002359031    0.001354688   -0.007658925
      4        6          -0.006479443    0.001490895    0.003255125
      5        6           0.008101797   -0.006018870    0.003761063
      6        1           0.003439909    0.004188644    0.001824702
      7        1          -0.002896545   -0.001072968    0.003432101
      8        1           0.001526606   -0.002114218   -0.003492317
      9        1           0.003071605   -0.000914393   -0.003375055
     10        8           0.001821510   -0.002226743    0.006180675
     11        6          -0.013636446    0.012459625    0.007949544
     12        1           0.006562067   -0.010273090   -0.006431347
     13        1           0.002874748   -0.001567649   -0.002293148
     14        1           0.002984491   -0.001672069   -0.000165186
     15        8          -0.002092774    0.000973508    0.000470018
     16        1           0.000755998    0.001465223   -0.005069341
     17        8          -0.001131318    0.000995817    0.002467088
     18        1           0.000983956   -0.000244590   -0.000320267
     19        6           0.004820228    0.010305301    0.006986692
     20        1          -0.000531192    0.000169457   -0.002612980
     21        1           0.000881132   -0.005149695   -0.003073329
     22        8           0.001110382   -0.003473230    0.000459473
     23        1           0.000371491   -0.000642857    0.001671633
 -------------------------------------------------------------------
 Cartesian Forces:  Max     0.013636446 RMS     0.004423701

 GradGradGradGradGradGradGradGradGradGradGradGradGradGradGradGradGradGrad
 Berny optimization.
 Using GEDIIS/GDIIS optimizer.
 FormGI is forming the generalized inverse of G from B-inverse, IUseBI=4.
 Internal  Forces:  Max     0.014527651 RMS     0.003937775
 Search for a local minimum.
 Step number  16 out of a maximum of  131
 All quantities printed in internal units (Hartrees-Bohrs-Radians)
 Mixed Optimization -- RFO/linear search
 Update second derivatives using D2CorX and points   13   14   15   16
 DE= -5.09D-04 DEPred=-1.63D-03 R= 3.13D-01
 Trust test= 3.13D-01 RLast= 2.98D-01 DXMaxT set to 1.50D-01
 ITU=  0  1  1 -1  1  0 -1  0  0  0  0 -1  1  0 -1  0
 Use linear search instead of GDIIS.
     Eigenvalues ---    0.00125   0.00231   0.00233   0.00273   0.00296
     Eigenvalues ---    0.00568   0.00869   0.01106   0.01559   0.01685
     Eigenvalues ---    0.01938   0.02055   0.02206   0.02574   0.02736
     Eigenvalues ---    0.02974   0.03246   0.03425   0.03653   0.03836
     Eigenvalues ---    0.04030   0.04365   0.04720   0.05265   0.05576
     Eigenvalues ---    0.05658   0.06326   0.07266   0.08378   0.08876
     Eigenvalues ---    0.09626   0.10381   0.10897   0.11481   0.12026
     Eigenvalues ---    0.14572   0.16009   0.16630   0.17124   0.20508
     Eigenvalues ---    0.22366   0.23438   0.25520   0.28522   0.29461
     Eigenvalues ---    0.31495   0.31660   0.31788   0.32201   0.34409
     Eigenvalues ---    0.37870   0.40241   0.42767   0.48601   0.55454
     Eigenvalues ---    0.55502   0.78058   0.85596   1.10935   1.30764
     Eigenvalues ---    1.55794   2.09222   4.98532
 RFO step:  Lambda=-3.25039806D-03 EMin= 1.24645704D-03
 Quartic linear search produced a step of -0.30335.
 Maximum step size (   0.150) exceeded in Quadratic search.
    -- Step size scaled by   0.625
 Iteration  1 RMS(Cart)=  0.04690313 RMS(Int)=  0.00287449
 Iteration  2 RMS(Cart)=  0.00250072 RMS(Int)=  0.00004833
 Iteration  3 RMS(Cart)=  0.00000948 RMS(Int)=  0.00004794
 Iteration  4 RMS(Cart)=  0.00000000 RMS(Int)=  0.00004794
 Variable       Old X    -DE/DX   Delta X   Delta X   Delta X     New X
                                 (Linear)    (Quad)   (Total)
    R1        2.66813  -0.00401  -0.00231   0.00289   0.00060   2.66873
    R2        2.93696  -0.00613  -0.00071  -0.00034  -0.00105   2.93591
    R3        2.08596  -0.00453  -0.00121  -0.00306  -0.00428   2.08168
    R4        6.58109   0.00726  -0.00608   0.04717   0.04109   6.62218
    R5        2.69749  -0.00091   0.00030  -0.00017   0.00016   2.69765
    R6        2.92058  -0.00205   0.00085  -0.00150  -0.00066   2.91991
    R7        2.08426  -0.00456  -0.00151  -0.00223  -0.00374   2.08052
    R8        6.32855   0.00316   0.00106  -0.01100  -0.00994   6.31861
    R9        2.95600  -0.00937  -0.00083   0.00115   0.00028   2.95628
   R10        2.08331  -0.00412  -0.00134  -0.00202  -0.00337   2.07995
   R11        4.72163   0.00276   0.00191   0.01187   0.01378   4.73542
   R12        2.08259  -0.00461  -0.00155  -0.00213  -0.00368   2.07891
   R13        4.62394  -0.00043   0.00770  -0.01817  -0.01047   4.61347
   R14        2.68420  -0.00344   0.00041  -0.00360  -0.00319   2.68101
   R15        3.91891   0.01081   0.00493   0.00507   0.01000   3.92891
   R16        3.82213  -0.00139   0.00014   0.00866   0.00880   3.83093
   R17        3.34180  -0.00186   0.00349   0.01108   0.01457   3.35638
   R18        1.81855   0.00147  -0.00037   0.00163   0.00126   1.81981
   R19        1.81620   0.00018  -0.00011   0.00039   0.00027   1.81647
   R20        2.08584  -0.00856  -0.00336   0.00519   0.00182   2.08766
   R21        3.32293   0.00189   0.01500  -0.03451  -0.01951   3.30342
   R22        3.90842   0.00352  -0.00323   0.01272   0.00949   3.91791
   R23        4.34648   0.00104  -0.02562   0.06701   0.04140   4.38788
    A1        1.89356   0.00332  -0.00099   0.00027  -0.00073   1.89284
    A2        1.92214  -0.00140  -0.00000  -0.00355  -0.00353   1.91861
    A3        0.56360  -0.00076   0.00154  -0.00081   0.00072   0.56432
    A4        1.91989  -0.00278  -0.00349   0.00073  -0.00276   1.91713
    A5        1.43226   0.00500  -0.00040   0.00127   0.00085   1.43311
    A6        2.42362  -0.00141   0.00154  -0.00401  -0.00246   2.42116
    A7        1.97670  -0.00734   0.00100   0.00005   0.00106   1.97776
    A8        1.88528   0.00527  -0.00003  -0.00161  -0.00168   1.88360
    A9        1.89901  -0.00025  -0.00072   0.00527   0.00455   1.90356
   A10        0.58047  -0.00045  -0.00220  -0.00251  -0.00474   0.57573
   A11        1.89582  -0.00420   0.00099  -0.00571  -0.00474   1.89108
   A12        1.40414   0.00696   0.00381  -0.00449  -0.00068   1.40347
   A13        2.39371   0.00046   0.00002  -0.00434  -0.00429   2.38942
   A14        1.83987  -0.00402  -0.00150   0.00220   0.00076   1.84063
   A15        1.93192   0.00047  -0.00444   0.01407   0.00961   1.94153
   A16        2.03622  -0.00161   0.00170  -0.00540  -0.00392   2.03231
   A17        1.88639   0.00134   0.00079  -0.00271  -0.00195   1.88444
   A18        0.53881   0.00490   0.00025   0.01463   0.01490   0.55370
   A19        2.14953   0.00286   0.00059   0.00606   0.00665   2.15618
   A20        1.82814   0.00280   0.00179  -0.00201  -0.00024   1.82790
   A21        1.88910  -0.00108  -0.00121  -0.00212  -0.00332   1.88578
   A22        2.10785   0.00129  -0.00308   0.01077   0.00761   2.11546
   A23        1.92130   0.00062  -0.00100   0.00153   0.00051   1.92181
   A24        0.58173  -0.00335  -0.00179  -0.00040  -0.00216   0.57956
   A25        2.14346  -0.00072   0.00332  -0.01050  -0.00712   2.13634
   A26        2.57263   0.00578   0.00126  -0.00213  -0.00087   2.57177
   A27        2.10053  -0.00831   0.00210  -0.00310  -0.00099   2.09954
   A28        0.50232   0.01453   0.00142   0.00132   0.00268   0.50500
   A29        0.54480  -0.00778   0.00106  -0.00400  -0.00295   0.54184
   A30        0.90394   0.00412  -0.00328  -0.00403  -0.00729   0.89666
   A31        1.15827  -0.00410  -0.00019   0.01217   0.01197   1.17024
   A32        1.51580   0.00296   0.03753  -0.08906  -0.05153   1.46427
   A33        2.41421   0.00101  -0.00594   0.01634   0.01039   2.42461
   A34        2.27130   0.00212   0.01272  -0.02882  -0.01610   2.25520
   A35        0.64813  -0.01232  -0.00643  -0.01156  -0.01778   0.63034
   A36        0.70023   0.00361   0.00149  -0.00497  -0.00336   0.69687
   A37        1.01356   0.00265   0.01181  -0.03379  -0.02183   0.99173
   A38        1.15862  -0.00615  -0.00676   0.00232  -0.00459   1.15403
   A39        1.22936  -0.00373   0.00872  -0.02688  -0.01835   1.21101
   A40        0.43050   0.00110   0.00275  -0.00612  -0.00337   0.42713
   A41        3.11743  -0.00199   0.00232  -0.00613  -0.00382   3.11361
   A42        2.57805  -0.00427  -0.00308  -0.00451  -0.00761   2.57044
    D1       -0.02179  -0.00056   0.00135  -0.00305  -0.00171  -0.02350
    D2        2.08039  -0.00275  -0.00352  -0.00413  -0.00765   2.07275
    D3       -0.66229  -0.00460  -0.00441  -0.00423  -0.00864  -0.67093
    D4       -0.00911   0.00107   0.00371  -0.01106  -0.00735  -0.01646
    D5       -2.05853  -0.00056   0.00452  -0.01082  -0.00628  -2.06481
    D6        0.54795  -0.00174   0.00407  -0.01790  -0.01383   0.53412
    D7       -2.11269   0.00241   0.00639  -0.00733  -0.00094  -2.11363
    D8        2.12107   0.00077   0.00720  -0.00708   0.00014   2.12121
    D9       -1.55564  -0.00040   0.00675  -0.01417  -0.00742  -1.56305
   D10        0.31909   0.00227   0.00720  -0.01102  -0.00384   0.31525
   D11       -1.73033   0.00064   0.00801  -0.01078  -0.00276  -1.73310
   D12        0.87615  -0.00054   0.00756  -0.01786  -0.01032   0.86583
   D13        2.35796  -0.00264  -0.01647   0.09844   0.08197   2.43993
   D14       -0.17443  -0.00012  -0.01081   0.09935   0.08854  -0.08588
   D15        1.77037   0.00102  -0.01625   0.10079   0.08455   1.85492
   D16        0.04395  -0.00013  -0.00595   0.01622   0.01025   0.05420
   D17       -2.01105   0.00207  -0.00671   0.02102   0.01434  -1.99670
   D18        0.66365   0.00510   0.00058  -0.00023   0.00032   0.66397
   D19       -0.04668   0.00072   0.00793  -0.02217  -0.01420  -0.06088
   D20        1.98900   0.00029   0.00586  -0.01713  -0.01125   1.97775
   D21       -0.58642  -0.00337   0.00897  -0.04190  -0.03291  -0.61932
   D22        2.01037   0.00105   0.00760  -0.01991  -0.01230   1.99806
   D23       -2.23714   0.00061   0.00553  -0.01487  -0.00935  -2.24649
   D24        1.47063  -0.00305   0.00864  -0.03964  -0.03101   1.43962
   D25       -0.37557  -0.00115   0.00622  -0.01326  -0.00704  -0.38261
   D26        1.66011  -0.00158   0.00415  -0.00822  -0.00409   1.65602
   D27       -0.91530  -0.00524   0.00726  -0.03298  -0.02575  -0.94105
   D28       -0.55515  -0.00053  -0.00280   0.00843   0.00562  -0.54953
   D29       -0.30785   0.00514   0.00652   0.00953   0.01601  -0.29183
   D30        1.99197  -0.00353  -0.00856   0.02315   0.01460   2.00658
   D31        2.23928   0.00214   0.00076   0.02424   0.02500   2.26427
   D32        0.12193  -0.00489  -0.01414   0.03710   0.02296   0.14488
   D33        0.36923   0.00078  -0.00482   0.03819   0.03335   0.40258
   D34       -1.56347   0.00171   0.00074  -0.00229  -0.00153  -1.56500
   D35        0.85445   0.00066  -0.00684   0.01174   0.00494   0.85939
   D36       -1.12730  -0.00007  -0.01265   0.02498   0.01232  -1.11497
   D37        0.03318  -0.00116  -0.00690   0.01974   0.01284   0.04601
   D38        2.06044  -0.00061  -0.00782   0.01692   0.00909   2.06953
   D39       -2.13516  -0.00143   0.00086  -0.00494  -0.00411  -2.13927
   D40       -2.03326  -0.00027  -0.00137   0.00360   0.00224  -2.03102
   D41       -0.00599   0.00027  -0.00229   0.00078  -0.00151  -0.00751
   D42        2.08158  -0.00054   0.00639  -0.02108  -0.01470   2.06688
   D43        2.06629  -0.00003  -0.00099  -0.00266  -0.00362   2.06268
   D44       -2.18962   0.00051  -0.00191  -0.00548  -0.00737  -2.19699
   D45       -0.10205  -0.00030   0.00677  -0.02734  -0.02056  -0.12261
   D46       -2.77773   0.00363  -0.02991   0.18175   0.15182  -2.62591
   D47        2.19804   0.00460  -0.02368   0.15267   0.12904   2.32708
   D48        1.00665   0.00059  -0.02468   0.15156   0.12686   1.13350
   D49       -2.01929   0.00093  -0.01196   0.05519   0.04326  -1.97603
   D50       -0.82354   0.00054  -0.00446   0.03015   0.02565  -0.79789
   D51        0.50816  -0.00039  -0.01431   0.05104   0.03675   0.54491
   D52       -0.60736   0.01094   0.00427  -0.00813  -0.00384  -0.61119
   D53       -1.15582  -0.00502  -0.00600  -0.01393  -0.02000  -1.17583
   D54        1.56411  -0.00274   0.00878  -0.02378  -0.01515   1.54896
   D55       -2.58103  -0.00058   0.00077   0.02024   0.02106  -2.55997
   D56       -2.97812  -0.00295   0.01318  -0.01511  -0.00184  -2.97996
         Item               Value     Threshold  Converged?
 Maximum Force            0.014528     0.000450     NO 
 RMS     Force            0.003938     0.000300     NO 
 Maximum Displacement     0.230477     0.001800     NO 
 RMS     Displacement     0.047386     0.001200     NO 
 Predicted change in Energy=-1.741834D-03
 GradGradGradGradGradGradGradGradGradGradGradGradGradGradGradGradGradGrad

                          Input orientation:                          
 ---------------------------------------------------------------------
 Center     Atomic      Atomic             Coordinates (Angstroms)
 Number     Number       Type             X           Y           Z
 ---------------------------------------------------------------------
      1          6           0       -0.396328    0.178327   -0.007055
      2          8           0        1.013760    0.184328    0.070471
      3          6           0        1.574331    1.497186    0.065976
      4          6           0        0.408988    2.511745    0.054229
      5          6           0       -0.893283    1.649964   -0.039394
      6          1           0       -0.719917   -0.345775   -0.920336
      7          1           0        2.162331    1.634017   -0.854705
      8          1           0        0.369993    3.085145    0.992924
      9          1           0       -1.521991    1.816957    0.847784
     10          8           0       -0.904874   -0.490304    1.106899
     11          6           0       -1.724602   -1.617122    0.840215
     12          1           0       -1.228396   -2.329667    0.193288
     13          1           0       -1.948004   -2.083044    1.803153
     14          1           0       -2.712501   -1.316324    0.395220
     15          8           0       -1.625509    1.859157   -1.255104
     16          1           0       -1.725717    2.809150   -1.376929
     17          8           0        0.460446    3.420608   -1.035592
     18          1           0        0.937529    4.208911   -0.761833
     19          6           0        2.492023    1.689695    1.278779
     20          1           0        2.721335    2.762902    1.405678
     21          1           0        2.000041    1.371753    2.180455
     22          8           0        3.675384    0.973430    0.974377
     23          1           0        4.297066    1.083247    1.701231
 ---------------------------------------------------------------------
                    Distance matrix (angstroms):
                    1          2          3          4          5
     1  C    0.000000
     2  O    1.412231   0.000000
     3  C    2.372387   1.427535   0.000000
     4  C    2.469236   2.404762   1.545151   0.000000
     5  C    1.553617   2.407691   2.474583   1.564398   0.000000
     6  H    1.101578   2.065998   3.103690   3.223294   2.188399
     7  H    3.063378   2.068034   1.100964   2.161199   3.162557
     8  H    3.168090   3.111285   2.198016   1.100662   2.172853
     9  H    2.164018   3.114438   3.209468   2.200259   1.100112
    10  O    1.395199   2.282645   3.343665   3.441895   2.427935
    11  C    2.388685   3.366951   4.602317   4.713547   3.484058
    12  H    2.650001   3.370834   4.745133   5.112693   4.000488
    13  H    3.286084   4.112811   5.314384   5.452177   4.294504
    14  H    2.785761   4.030192   5.138207   4.951170   3.506752
    15  O    2.427695   3.395283   3.480697   2.505874   1.434527
    16  H    3.250393   4.060713   3.833215   2.587205   1.955928
    17  O    3.507753   3.464540   2.480673   1.419996   2.441346
    18  H    4.312131   4.110451   2.905897   1.955936   3.228312
    19  C    3.504308   2.431336   1.533006   2.552317   3.633105
    20  H    4.289017   3.368624   2.170819   2.690063   4.048744
    21  H    3.457174   2.614337   2.160552   2.889960   3.657384
    22  O    4.263126   2.919584   2.348177   3.725913   4.728441
    23  H    5.075931   3.774590   3.202920   4.457620   5.503696
                    6          7          8          9         10
     6  H    0.000000
     7  H    3.497319   0.000000
     8  H    4.076724   2.954992   0.000000
     9  H    2.906369   4.062778   2.282317   0.000000
    10  O    2.040779   4.215255   3.797646   2.402380   0.000000
    11  C    2.392751   5.343306   5.149948   3.440059   1.418730
    12  H    2.331209   5.320349   5.702144   4.208212   2.079087
    13  H    3.455965   6.146186   5.721867   4.037849   2.027242
    14  H    2.577410   5.833594   5.406658   3.382245   2.110998
    15  O    2.407051   3.815592   3.246337   2.105858   3.408569
    16  H    3.342703   4.095189   3.175591   2.444442   4.210651
    17  O    3.948693   2.474073   2.058055   3.169993   4.663646
    18  H    4.849476   2.852866   2.159657   3.789664   5.382307
    19  C    4.392699   2.159525   2.555779   4.039091   4.039906
    20  H    5.188105   2.587702   2.408945   4.383134   4.880779
    21  H    4.467995   3.050790   2.646318   3.791955   3.613628
    22  O    4.964767   2.463990   3.922409   5.266903   4.810285
    23  H    5.838223   3.375390   4.464437   5.926899   5.467127
                   11         12         13         14         15
    11  C    0.000000
    12  H    1.082799   0.000000
    13  H    1.092813   1.780540   0.000000
    14  H    1.124476   1.808372   1.776117   0.000000
    15  O    4.060136   4.449920   4.999789   3.740161   0.000000
    16  H    4.950517   5.396327   5.839169   4.597150   0.963000
    17  O    5.802742   6.117841   6.644493   5.878209   2.614865
    18  H    6.602739   6.953883   7.382015   6.722330   3.511955
    19  C    5.376551   5.583464   5.849988   6.074858   4.837701
    20  H    6.266635   6.557782   6.741209   6.869329   5.176057
    21  H    4.960099   5.298315   5.259756   5.711469   5.018491
    22  O    5.990727   5.963858   6.453789   6.810542   5.818468
    23  H    6.655361   6.667279   7.002620   7.523141   6.664748
                   16         17         18         19         20
    16  H    0.000000
    17  O    2.295583   0.000000
    18  H    3.070921   0.961236   0.000000
    19  C    5.108355   3.532658   3.595413   0.000000
    20  H    5.246076   3.391754   3.157691   1.104745   0.000000
    21  H    5.348118   4.112313   4.223205   1.075246   1.748096
    22  O    6.170121   4.512702   4.580241   1.416347   2.073268
    23  H    6.980525   5.260524   5.207970   1.950494   2.321965
                   21         22         23
    21  H    0.000000
    22  O    2.102394   0.000000
    23  H    2.364152   0.962739   0.000000
 Symmetry turned off by external request.
 Stoichiometry    C6H12O5
 Framework group  C1[X(C6H12O5)]
 Deg. of freedom    63
 Full point group                 C1      NOp   1
 Rotational constants (GHZ):           1.2960576           0.8795480           0.5683264
 Standard basis: 6-311++G(d,p) (5D, 7F)
   326 basis functions,   504 primitive gaussians,   337 cartesian basis functions
    44 alpha electrons       44 beta electrons
       nuclear repulsion energy       700.3449599972 Hartrees.
 NAtoms=   23 NActive=   23 NUniq=   23 SFac= 1.00D+00 NAtFMM=   60 NAOKFM=F Big=F
 Integral buffers will be    131072 words long.
 Raffenetti 2 integral format.
 Two-electron integral symmetry is turned off.
 One-electron integrals computed using PRISM.
 NBasis=   326 RedAO= T EigKep=  2.61D-06  NBF=   326
 NBsUse=   326 1.00D-06 EigRej= -1.00D+00 NBFU=   326
 Initial guess from the checkpoint file:  "/scratch/Gau-27553.chk"
 B after Tr=    -0.003256    0.011464   -0.000892
         Rot=    0.999997   -0.000385   -0.002047   -0.001368 Ang=  -0.29 deg.
 ExpMin= 3.60D-02 ExpMax= 8.59D+03 ExpMxC= 1.30D+03 IAcc=3 IRadAn=         5 AccDes= 0.00D+00
 Harris functional with IExCor=  402 and IRadAn=       5 diagonalized for initial guess.
 HarFok:  IExCor=  402 AccDes= 0.00D+00 IRadAn=         5 IDoV= 1 UseB2=F ITyADJ=14
 ICtDFT=  3500011 ScaDFX=  1.000000  1.000000  1.000000  1.000000
 FoFCou: FMM=F IPFlag=           0 FMFlag=      100000 FMFlg1=           0
         NFxFlg=           0 DoJE=T BraDBF=F KetDBF=T FulRan=T
         wScrn=  0.000000 ICntrl=       500 IOpCl=  0 I1Cent=   200000004 NGrid=           0
         NMat0=    1 NMatS0=      1 NMatT0=    0 NMatD0=    1 NMtDS0=    0 NMtDT0=    0
 Symmetry not used in FoFCou.
 Requested convergence on RMS density matrix=1.00D-08 within 128 cycles.
 Requested convergence on MAX density matrix=1.00D-06.
 Requested convergence on             energy=1.00D-06.
 No special actions if energy rises.
 SCF Done:  E(RB3LYP) =  -612.114947124     A.U. after   11 cycles
            NFock= 11  Conv=0.44D-08     -V/T= 2.0037
 Calling FoFJK, ICntrl=      2127 FMM=F ISym2X=0 I1Cent= 0 IOpClX= 0 NMat=1 NMatS=1 NMatT=0.
 -------------------------------------------------------------------
 Center     Atomic                   Forces (Hartrees/Bohr)
 Number     Number              X              Y              Z
 -------------------------------------------------------------------
      1        6          -0.005479283    0.003623260   -0.007164916
      2        8          -0.000630473    0.001839283   -0.001027058
      3        6          -0.003070467    0.007257905    0.003651931
      4        6          -0.009165774   -0.001701026    0.005740961
      5        6           0.004108512   -0.000769466   -0.008793769
      6        1           0.002815347    0.003380272    0.000832884
      7        1          -0.000936411   -0.001067278    0.004271078
      8        1           0.001989215   -0.002880690   -0.001643195
      9        1           0.000324841    0.000082266   -0.004919335
     10        8          -0.001961452   -0.003864545    0.009302101
     11        6          -0.020506761    0.008600426    0.002354992
     12        1           0.003220499   -0.005281322   -0.004862521
     13        1           0.003038232   -0.000043867   -0.001089523
     14        1           0.014413200   -0.003863343    0.003083139
     15        8           0.003712374   -0.004917500    0.013248297
     16        1           0.002697854    0.001199395   -0.001985387
     17        8          -0.000458093    0.004101700   -0.001946400
     18        1           0.000716269   -0.000188578   -0.000772586
     19        6           0.005110101    0.009514151   -0.023725418
     20        1          -0.001230744   -0.000650021   -0.003474493
     21        1          -0.005649432   -0.010004747    0.010840449
     22        8           0.006398311   -0.002213386    0.008671409
     23        1           0.000544135   -0.002152888   -0.000592641
 -------------------------------------------------------------------
 Cartesian Forces:  Max     0.023725418 RMS     0.006251187

 GradGradGradGradGradGradGradGradGradGradGradGradGradGradGradGradGradGrad
 Berny optimization.
 Using GEDIIS/GDIIS optimizer.
 FormGI is forming the generalized inverse of G from B-inverse, IUseBI=4.
 Internal  Forces:  Max     0.027502024 RMS     0.006412837
 Search for a local minimum.
 Step number  17 out of a maximum of  131
 All quantities printed in internal units (Hartrees-Bohrs-Radians)
 Mixed Optimization -- RFO/linear search
 Update second derivatives using D2CorX and points   13   14   15   17   16
 DE=  1.07D-04 DEPred=-1.74D-03 R=-6.16D-02
 Trust test=-6.16D-02 RLast= 3.17D-01 DXMaxT set to 7.50D-02
 ITU= -1  0  1  1 -1  1  0 -1  0  0  0  0 -1  1  0 -1  0
 Use linear search instead of GDIIS.
     Eigenvalues ---    0.00161   0.00231   0.00234   0.00283   0.00303
     Eigenvalues ---    0.00574   0.00943   0.01166   0.01555   0.01755
     Eigenvalues ---    0.01972   0.02125   0.02209   0.02568   0.02810
     Eigenvalues ---    0.02987   0.03270   0.03468   0.03588   0.03778
     Eigenvalues ---    0.04035   0.04356   0.05111   0.05231   0.05621
     Eigenvalues ---    0.06148   0.06773   0.07212   0.08465   0.08885
     Eigenvalues ---    0.09843   0.10331   0.10571   0.11411   0.12530
     Eigenvalues ---    0.14592   0.16016   0.16461   0.18944   0.22217
     Eigenvalues ---    0.23394   0.24343   0.26848   0.28956   0.29948
     Eigenvalues ---    0.31498   0.31671   0.31832   0.33915   0.35356
     Eigenvalues ---    0.37866   0.41703   0.46383   0.55440   0.55475
     Eigenvalues ---    0.72264   0.84266   0.96943   1.15500   1.30599
     Eigenvalues ---    1.52976   1.95918   5.03759
 RFO step:  Lambda=-5.31944136D-03 EMin= 1.60969674D-03
 Quartic linear search produced a step of -0.52430.
 Maximum step size (   0.075) exceeded in Quadratic search.
    -- Step size scaled by   0.463
 Iteration  1 RMS(Cart)=  0.02102673 RMS(Int)=  0.00079076
 Iteration  2 RMS(Cart)=  0.00066631 RMS(Int)=  0.00002657
 Iteration  3 RMS(Cart)=  0.00000057 RMS(Int)=  0.00002657
 Variable       Old X    -DE/DX   Delta X   Delta X   Delta X     New X
                                 (Linear)    (Quad)   (Total)
    R1        2.66873   0.00202  -0.00032  -0.00248  -0.00282   2.66591
    R2        2.93591  -0.00319   0.00055  -0.00613  -0.00560   2.93031
    R3        2.08168  -0.00313   0.00224  -0.00550  -0.00325   2.07843
    R4        6.62218  -0.00115  -0.02154   0.02700   0.00545   6.62763
    R5        2.69765   0.00189  -0.00008  -0.00128  -0.00137   2.69628
    R6        2.91991  -0.00612   0.00035  -0.00167  -0.00130   2.91861
    R7        2.08052  -0.00420   0.00196  -0.00509  -0.00313   2.07739
    R8        6.31861   0.00679   0.00521   0.01970   0.02491   6.34352
    R9        2.95628  -0.01030  -0.00015  -0.00349  -0.00362   2.95266
   R10        2.07995  -0.00297   0.00176  -0.00478  -0.00301   2.07693
   R11        4.73542  -0.01012  -0.00723  -0.01208  -0.01930   4.71611
   R12        2.07891  -0.00414   0.00193  -0.00525  -0.00332   2.07558
   R13        4.61347   0.00409   0.00549   0.00857   0.01406   4.62754
   R14        2.68101   0.00458   0.00167   0.00055   0.00222   2.68323
   R15        3.92891   0.00631  -0.00524   0.00758   0.00234   3.93124
   R16        3.83093  -0.00535  -0.00461  -0.00177  -0.00638   3.82455
   R17        3.35638  -0.01032  -0.00764   0.00494  -0.00271   3.35367
   R18        1.81981   0.00115  -0.00066   0.00113   0.00047   1.82028
   R19        1.81647  -0.00002  -0.00014   0.00002  -0.00012   1.81635
   R20        2.08766  -0.01280  -0.00096  -0.01127  -0.01223   2.07544
   R21        3.30342   0.01510   0.01023   0.04640   0.05663   3.36005
   R22        3.91791   0.00305  -0.00497   0.00747   0.00250   3.92041
   R23        4.38788   0.00185  -0.02170   0.01194  -0.00977   4.37811
    A1        1.89284   0.00219   0.00038  -0.00260  -0.00226   1.89058
    A2        1.91861   0.00326   0.00185  -0.00356  -0.00172   1.91688
    A3        0.56432  -0.01661  -0.00038   0.00171   0.00133   0.56565
    A4        1.91713  -0.00297   0.00145  -0.00937  -0.00794   1.90919
    A5        1.43311   0.01473  -0.00045  -0.00217  -0.00266   1.43046
    A6        2.42116  -0.01172   0.00129  -0.00482  -0.00358   2.41758
    A7        1.97776  -0.00783  -0.00056   0.00298   0.00239   1.98016
    A8        1.88360   0.00397   0.00088  -0.00270  -0.00180   1.88179
    A9        1.90356  -0.00343  -0.00239  -0.00119  -0.00356   1.90000
   A10        0.57573   0.00548   0.00249  -0.00195   0.00056   0.57628
   A11        1.89108  -0.00150   0.00248   0.00040   0.00288   1.89396
   A12        1.40347   0.00126   0.00035   0.00120   0.00158   1.40505
   A13        2.38942   0.00292   0.00225  -0.00070   0.00154   2.39096
   A14        1.84063   0.00033  -0.00040  -0.00063  -0.00105   1.83958
   A15        1.94153  -0.00060  -0.00504   0.00111  -0.00392   1.93762
   A16        2.03231  -0.00373   0.00205  -0.00481  -0.00264   2.02966
   A17        1.88444   0.00480   0.00102   0.00050   0.00154   1.88598
   A18        0.55370  -0.01183  -0.00781   0.00708  -0.00075   0.55295
   A19        2.15618  -0.00001  -0.00349   0.00816   0.00466   2.16084
   A20        1.82790   0.00119   0.00012   0.00261   0.00274   1.83064
   A21        1.88578   0.00027   0.00174  -0.00169   0.00005   1.88583
   A22        2.11546   0.00329  -0.00399   0.00518   0.00120   2.11666
   A23        1.92181  -0.00332  -0.00027  -0.00082  -0.00109   1.92072
   A24        0.57956   0.00530   0.00113   0.00198   0.00308   0.58265
   A25        2.13634  -0.00147   0.00373  -0.00204   0.00168   2.13802
   A26        2.57177   0.00221   0.00045   0.00127   0.00173   2.57350
   A27        2.09954  -0.00672   0.00052  -0.00029   0.00022   2.09976
   A28        0.50500   0.00974  -0.00141   0.00377   0.00237   0.50736
   A29        0.54184  -0.00253   0.00155  -0.00082   0.00073   0.54257
   A30        0.89666   0.00344   0.00382  -0.00520  -0.00138   0.89528
   A31        1.17024  -0.02750  -0.00628  -0.00501  -0.01128   1.15896
   A32        1.46427  -0.00246   0.02702   0.00071   0.02773   1.49200
   A33        2.42461   0.00163  -0.00545   0.00258  -0.00287   2.42174
   A34        2.25520  -0.00791   0.00844   0.00798   0.01642   2.27162
   A35        0.63034   0.01017   0.00932  -0.00723   0.00207   0.63241
   A36        0.69687   0.00572   0.00176  -0.00690  -0.00507   0.69180
   A37        0.99173   0.00177   0.01145  -0.00093   0.01040   1.00213
   A38        1.15403   0.00429   0.00240  -0.01968  -0.01726   1.13678
   A39        1.21101   0.00128   0.00962  -0.01061  -0.00097   1.21004
   A40        0.42713  -0.01056   0.00177  -0.00257  -0.00067   0.42647
   A41        3.11361  -0.00032   0.00200   0.00045   0.00246   3.11607
   A42        2.57044  -0.00533   0.00399  -0.01227  -0.00826   2.56218
    D1       -0.02350  -0.00092   0.00090   0.01453   0.01542  -0.00808
    D2        2.07275  -0.00127   0.00401  -0.00061   0.00339   2.07613
    D3       -0.67093   0.00200   0.00453   0.00907   0.01361  -0.65732
    D4       -0.01646  -0.00045   0.00386  -0.01755  -0.01370  -0.03016
    D5       -2.06481   0.00264   0.00329  -0.01713  -0.01384  -2.07865
    D6        0.53412   0.00553   0.00725  -0.01565  -0.00839   0.52573
    D7       -2.11363  -0.00399   0.00049  -0.00604  -0.00557  -2.11920
    D8        2.12121  -0.00090  -0.00007  -0.00562  -0.00572   2.11549
    D9       -1.56305   0.00200   0.00389  -0.00414  -0.00026  -1.56332
   D10        0.31525  -0.01153   0.00201  -0.01403  -0.01202   0.30324
   D11       -1.73310  -0.00844   0.00145  -0.01362  -0.01216  -1.74526
   D12        0.86583  -0.00554   0.00541  -0.01213  -0.00671   0.85912
   D13        2.43993  -0.00394  -0.04298   0.00401  -0.03898   2.40095
   D14       -0.08588  -0.00864  -0.04642   0.00994  -0.03649  -0.12237
   D15        1.85492   0.00054  -0.04433  -0.00847  -0.05279   1.80213
   D16        0.05420   0.00203  -0.00538  -0.00506  -0.01043   0.04377
   D17       -1.99670   0.00346  -0.00752  -0.00338  -0.01092  -2.00763
   D18        0.66397   0.00890  -0.00017   0.00207   0.00192   0.66589
   D19       -0.06088  -0.00242   0.00744  -0.00630   0.00113  -0.05975
   D20        1.97775   0.00315   0.00590  -0.00551   0.00038   1.97813
   D21       -0.61932   0.01000   0.01725  -0.01545   0.00180  -0.61753
   D22        1.99806  -0.00512   0.00645  -0.00897  -0.00252   1.99555
   D23       -2.24649   0.00045   0.00490  -0.00817  -0.00327  -2.24976
   D24        1.43962   0.00730   0.01626  -0.01811  -0.00185   1.43776
   D25       -0.38261  -0.00844   0.00369  -0.00863  -0.00494  -0.38755
   D26        1.65602  -0.00287   0.00214  -0.00784  -0.00569   1.65033
   D27       -0.94105   0.00398   0.01350  -0.01778  -0.00428  -0.94533
   D28       -0.54953   0.00012  -0.00295   0.00894   0.00601  -0.54352
   D29       -0.29183   0.00552  -0.00840   0.01858   0.01022  -0.28162
   D30        2.00658  -0.00541  -0.00766   0.00173  -0.00593   2.00065
   D31        2.26427  -0.00001  -0.01311   0.01137  -0.00172   2.26255
   D32        0.14488  -0.00498  -0.01204  -0.00005  -0.01209   0.13280
   D33        0.40258   0.00043  -0.01748   0.00960  -0.00788   0.39470
   D34       -1.56500   0.00439   0.00080   0.01384   0.01460  -1.55040
   D35        0.85939   0.00056  -0.00259   0.00254  -0.00007   0.85932
   D36       -1.11497   0.00014  -0.00646  -0.00082  -0.00729  -1.12226
   D37        0.04601   0.00164  -0.00673   0.01420   0.00748   0.05349
   D38        2.06953   0.00103  -0.00476   0.01324   0.00848   2.07801
   D39       -2.13927   0.00115   0.00215   0.00984   0.01200  -2.12727
   D40       -2.03102  -0.00021  -0.00117   0.01299   0.01182  -2.01920
   D41       -0.00751  -0.00082   0.00079   0.01203   0.01282   0.00531
   D42        2.06688  -0.00070   0.00771   0.00863   0.01634   2.08322
   D43        2.06268  -0.00070   0.00190   0.00251   0.00440   2.06708
   D44       -2.19699  -0.00131   0.00386   0.00155   0.00540  -2.19159
   D45       -0.12261  -0.00119   0.01078  -0.00184   0.00892  -0.11368
   D46       -2.62591  -0.00200  -0.07960   0.09620   0.01662  -2.60929
   D47        2.32708   0.00138  -0.06766   0.08249   0.01479   2.34188
   D48        1.13350   0.00620  -0.06651   0.08808   0.02159   1.15509
   D49       -1.97603  -0.00223  -0.02268   0.01895  -0.00374  -1.97977
   D50       -0.79789   0.00100  -0.01345   0.01746   0.00402  -0.79387
   D51        0.54491   0.00193  -0.01927   0.02124   0.00197   0.54688
   D52       -0.61119   0.01612   0.00201   0.01346   0.01549  -0.59571
   D53       -1.17583   0.00344   0.01049  -0.00367   0.00687  -1.16896
   D54        1.54896   0.00543   0.00794  -0.00348   0.00447   1.55343
   D55       -2.55997  -0.02056  -0.01104  -0.02677  -0.03789  -2.59785
   D56       -2.97996  -0.00413   0.00096  -0.01589  -0.01487  -2.99482
         Item               Value     Threshold  Converged?
 Maximum Force            0.027502     0.000450     NO 
 RMS     Force            0.006413     0.000300     NO 
 Maximum Displacement     0.103577     0.001800     NO 
 RMS     Displacement     0.021207     0.001200     NO 
 Predicted change in Energy=-2.548494D-03
 GradGradGradGradGradGradGradGradGradGradGradGradGradGradGradGradGradGrad

                          Input orientation:                          
 ---------------------------------------------------------------------
 Center     Atomic      Atomic             Coordinates (Angstroms)
 Number     Number       Type             X           Y           Z
 ---------------------------------------------------------------------
      1          6           0       -0.398826    0.183805   -0.006871
      2          8           0        1.010500    0.191370    0.055758
      3          6           0        1.571625    1.503195    0.062600
      4          6           0        0.405614    2.516004    0.061102
      5          6           0       -0.893316    1.653188   -0.037289
      6          1           0       -0.728916   -0.331514   -0.920748
      7          1           0        2.157473    1.643940   -0.856881
      8          1           0        0.370556    3.078138    1.004883
      9          1           0       -1.523181    1.818674    0.847166
     10          8           0       -0.906520   -0.503678    1.111253
     11          6           0       -1.729550   -1.629299    0.843442
     12          1           0       -1.232532   -2.339347    0.188333
     13          1           0       -1.933611   -2.103919    1.804325
     14          1           0       -2.694536   -1.323699    0.403696
     15          8           0       -1.619701    1.868069   -1.245265
     16          1           0       -1.736440    2.813456   -1.388331
     17          8           0        0.461839    3.430122   -1.038598
     18          1           0        0.936954    4.218951   -0.763159
     19          6           0        2.500998    1.703436    1.250961
     20          1           0        2.756982    2.766779    1.350868
     21          1           0        1.983333    1.394281    2.175022
     22          8           0        3.662825    0.929348    1.023417
     23          1           0        4.290537    1.072987    1.734048
 ---------------------------------------------------------------------
                    Distance matrix (angstroms):
                    1          2          3          4          5
     1  C    0.000000
     2  O    1.410737   0.000000
     3  C    2.372403   1.426812   0.000000
     4  C    2.467974   2.402049   1.544463   0.000000
     5  C    1.550655   2.402100   2.471519   1.562482   0.000000
     6  H    1.099857   2.062169   3.102518   3.218625   2.178662
     7  H    3.064177   2.063593   1.099306   2.161527   3.158976
     8  H    3.161132   3.105446   2.193378   1.099067   2.171170
     9  H    2.160174   3.113517   3.208254   2.196455   1.098352
    10  O    1.407333   2.296111   3.356846   3.455863   2.443643
    11  C    2.404413   3.382773   4.617358   4.728056   3.499957
    12  H    2.664482   3.384272   4.758596   5.125830   4.013266
    13  H    3.296918   4.122332   5.322739   5.463925   4.311566
    14  H    2.776943   4.017933   5.129113   4.946879   3.507238
    15  O    2.420930   3.379636   3.468171   2.495659   1.425839
    16  H    3.257715   4.062808   3.842561   2.603407   1.970379
    17  O    3.513372   3.462392   2.481393   1.431123   2.448787
    18  H    4.317255   4.110650   2.908611   1.965136   3.234180
    19  C    3.507193   2.436481   1.521852   2.542965   3.630907
    20  H    4.298178   3.370495   2.159015   2.693569   4.061002
[truncated: 1,127,556 more chars]
