# Supplementary material for: Comprehensive Analysis of Methyl-β-D-ribofuranoside: A Multifaceted Spectroscopic and Theoretical Approach
Source: J Phys Chem A. 2024 Mar 12;128(11):2111–20. doi: 10.1021/acs.jpca.4c00266 (PMC10961842; doi:10.1021/acs.jpca.4c00266)
Supplement: Supplementary file 3 — jp4c00266_si_003.zip [file jp4c00266_si_003.zip › DFT_Simulation_Files/Gaussian_B3LYP_S2_Input.txt]

# opt freq=raman b3lyp/6-311++g(d,p) nosymm geom=connectivity

Beta Ribofuranoside

0 1
 C                  1.48506320    4.50621300    9.54240360
 C                  2.44627230    5.56378374   10.00336440
 C                  1.75719520    6.60589080   10.88923320
 C                  2.38212690    7.91982036   10.42956000
 C                  2.62753165    7.63446714    8.96169600
 O                  2.98810655    6.27946218    8.87928960
 O                  2.17365435    3.50808078    8.80203360
 O                  1.85827280    6.33503478   12.27031296
 O                  3.60380520    8.11118340   11.11018536
 O                  1.41897400    7.90121562    8.26652076
 C                  1.49040865    7.60039872    6.86934600
 H                  1.67166800    2.98400700    8.49816000
 H                  2.56095650    6.27003900   12.50259600
 H                  3.76611250    8.89644840   11.09911200
 H                  0.77266050    4.94112900    8.93594400
 H                  1.11768500    4.13411820   10.35230400
 H                  3.17811300    5.18274900   10.46818800
 H                  0.80667700    6.66146340   10.71283200
 H                  1.80773400    8.72248200   10.53256800
 H                  3.29474100    8.14742640    8.54966400
 H                  1.54532100    6.62038800    6.68264400
 H                  0.69490850    7.87681200    6.46375200
 H                  2.23537000    8.02178400    6.51525600

 1 2 1.0 7 1.0 15 1.0 16 1.0
 2 3 1.0 6 1.0 17 1.0
 3 4 1.0 8 1.0 18 1.0
 4 5 1.0 9 1.0 19 1.0
 5 6 1.0 10 1.0 20 1.0
 6
 7 12 1.0
 8 13 1.0
 9 14 1.0
 10 11 1.0
 11 21 1.0 22 1.0 23 1.0
 12
 13
 14
 15
 16
 17
 18
 19
 20
 21
 22
 23
