# Supplementary material for: Comprehensive Analysis of Methyl-β-D-ribofuranoside: A Multifaceted Spectroscopic and Theoretical Approach
Source: J Phys Chem A. 2024 Mar 12;128(11):2111–20. doi: 10.1021/acs.jpca.4c00266 (PMC10961842; doi:10.1021/acs.jpca.4c00266)
Supplement: Supplementary file 3 — jp4c00266_si_003.zip [file jp4c00266_si_003.zip › DFT_Simulation_Files/Gaussian_B3LYP_S2_Output.txt]

 Entering Gaussian System, Link 0=g16
 Initial command:
 /apps20/sw/gaussian/G16RevB.01/pgi/17.5/g16/l1.exe "/scratch/Gau-8936.inp" -scrdir="/scratch/"
 Entering Link 1 = /apps20/sw/gaussian/G16RevB.01/pgi/17.5/g16/l1.exe PID=      8955.
  
 Copyright (c) 1988-2017, Gaussian, Inc.  All Rights Reserved.
  
 This is part of the Gaussian(R) 16 program.  It is based on
 the Gaussian(R) 09 system (copyright 2009, Gaussian, Inc.),
 the Gaussian(R) 03 system (copyright 2003, Gaussian, Inc.),
 the Gaussian(R) 98 system (copyright 1998, Gaussian, Inc.),
 the Gaussian(R) 94 system (copyright 1995, Gaussian, Inc.),
 the Gaussian 92(TM) system (copyright 1992, Gaussian, Inc.),
 the Gaussian 90(TM) system (copyright 1990, Gaussian, Inc.),
 the Gaussian 88(TM) system (copyright 1988, Gaussian, Inc.),
 the Gaussian 86(TM) system (copyright 1986, Carnegie Mellon
 University), and the Gaussian 82(TM) system (copyright 1983,
 Carnegie Mellon University). Gaussian is a federally registered
 trademark of Gaussian, Inc.
  
 This software contains proprietary and confidential information,
 including trade secrets, belonging to Gaussian, Inc.
  
 This software is provided under written license and may be
 used, copied, transmitted, or stored only in accord with that
 written license.
  
 The following legend is applicable only to US Government
 contracts under FAR:
  
                    RESTRICTED RIGHTS LEGEND
  
 Use, reproduction and disclosure by the US Government is
 subject to restrictions as set forth in subparagraphs (a)
 and (c) of the Commercial Computer Software - Restricted
 Rights clause in FAR 52.227-19.
  
 Gaussian, Inc.
 340 Quinnipiac St., Bldg. 40, Wallingford CT 06492
  
  
 ---------------------------------------------------------------
 Warning -- This program may not be used in any manner that
 competes with the business of Gaussian, Inc. or will provide
 assistance to any competitor of Gaussian, Inc.  The licensee
 of this program is prohibited from giving any competitor of
 Gaussian, Inc. access to this program.  By using this program,
 the user acknowledges that Gaussian, Inc. is engaged in the
 business of creating and licensing software in the field of
 computational chemistry and represents and warrants to the
 licensee that it is not a competitor of Gaussian, Inc. and that
 it will not use this program in any manner prohibited above.
 ---------------------------------------------------------------
  

 Cite this work as:
 Gaussian 16, Revision B.01,
 M. J. Frisch, G. W. Trucks, H. B. Schlegel, G. E. Scuseria, 
 M. A. Robb, J. R. Cheeseman, G. Scalmani, V. Barone, 
 G. A. Petersson, H. Nakatsuji, X. Li, M. Caricato, A. V. Marenich, 
 J. Bloino, B. G. Janesko, R. Gomperts, B. Mennucci, H. P. Hratchian, 
 J. V. Ortiz, A. F. Izmaylov, J. L. Sonnenberg, D. Williams-Young, 
 F. Ding, F. Lipparini, F. Egidi, J. Goings, B. Peng, A. Petrone, 
 T. Henderson, D. Ranasinghe, V. G. Zakrzewski, J. Gao, N. Rega, 
 G. Zheng, W. Liang, M. Hada, M. Ehara, K. Toyota, R. Fukuda, 
 J. Hasegawa, M. Ishida, T. Nakajima, Y. Honda, O. Kitao, H. Nakai, 
 T. Vreven, K. Throssell, J. A. Montgomery, Jr., J. E. Peralta, 
 F. Ogliaro, M. J. Bearpark, J. J. Heyd, E. N. Brothers, K. N. Kudin, 
 V. N. Staroverov, T. A. Keith, R. Kobayashi, J. Normand, 
 K. Raghavachari, A. P. Rendell, J. C. Burant, S. S. Iyengar, 
 J. Tomasi, M. Cossi, J. M. Millam, M. Klene, C. Adamo, R. Cammi, 
 J. W. Ochterski, R. L. Martin, K. Morokuma, O. Farkas, 
 J. B. Foresman, and D. J. Fox, Gaussian, Inc., Wallingford CT, 2016.
 
 ******************************************
 Gaussian 16:  ES64L-G16RevB.01 20-Dec-2017
                 5-Jul-2023 
 ******************************************
 -------------------------------------------------------------
 # opt freq=raman b3lyp/6-311++g(d,p) nosymm geom=connectivity
 -------------------------------------------------------------
 1/18=20,19=15,26=3,38=1,57=2/1,3;
 2/9=110,12=2,15=1,17=6,18=5,40=1/2;
 3/5=4,6=6,7=1111,11=2,25=1,30=1,71=1,74=-5/1,2,3;
 4//1;
 5/5=2,38=5/2;
 6/7=2,8=2,9=2,10=2,28=1/1;
 7/30=1/1,2,3,16;
 1/18=20,19=15,26=3/3(2);
 2/9=110,15=1/2;
 99//99;
 2/9=110,15=1/2;
 3/5=4,6=6,7=1111,11=2,25=1,30=1,71=1,74=-5/1,2,3;
 4/5=5,16=3,69=1/1;
 5/5=2,38=5/2;
 7/30=1/1,2,3,16;
 1/18=20,19=15,26=3/3(-5);
 2/9=110,15=1/2;
 6/7=2,8=2,9=2,10=2,19=2,28=1/1;
 99/9=1/99;
 -------------------
 Beta Ribofuranoside
 -------------------
 Symbolic Z-matrix:
 Charge =  0 Multiplicity = 1
 C                     1.48506   4.50621   9.5424 
 C                     2.44627   5.56378   10.00336 
 C                     1.7572    6.60589   10.88923 
 C                     2.38213   7.91982   10.42956 
 C                     2.62753   7.63447   8.9617 
 O                     2.98811   6.27946   8.87929 
 O                     2.17365   3.50808   8.80203 
 O                     1.85827   6.33503   12.27031 
 O                     3.60381   8.11118   11.11019 
 O                     1.41897   7.90122   8.26652 
 C                     1.49041   7.6004    6.86935 
 H                     1.67167   2.98401   8.49816 
 H                     2.56096   6.27004   12.5026 
 H                     3.76611   8.89645   11.09911 
 H                     0.77266   4.94113   8.93594 
 H                     1.11769   4.13412   10.3523 
 H                     3.17811   5.18275   10.46819 
 H                     0.80668   6.66146   10.71283 
 H                     1.80773   8.72248   10.53257 
 H                     3.29474   8.14743   8.54966 
 H                     1.54532   6.62039   6.68264 
 H                     0.69491   7.87681   6.46375 
 H                     2.23537   8.02178   6.51526 
 

 GradGradGradGradGradGradGradGradGradGradGradGradGradGradGradGradGradGrad
 Berny optimization.
 Initialization pass.
                           ----------------------------
                           !    Initial Parameters    !
                           ! (Angstroms and Degrees)  !
 --------------------------                            --------------------------
 ! Name  Definition              Value          Derivative Info.                !
 --------------------------------------------------------------------------------
 ! R1    R(1,2)                  1.5016         estimate D2E/DX2                !
 ! R2    R(1,7)                  1.4208         estimate D2E/DX2                !
 ! R3    R(1,15)                 1.0317         estimate D2E/DX2                !
 ! R4    R(1,16)                 0.964          estimate D2E/DX2                !
 ! R5    R(2,3)                  1.5315         estimate D2E/DX2                !
 ! R6    R(2,6)                  1.4385         estimate D2E/DX2                !
 ! R7    R(2,17)                 0.947          estimate D2E/DX2                !
 ! R8    R(3,4)                  1.5259         estimate D2E/DX2                !
 ! R9    R(3,8)                  1.411          estimate D2E/DX2                !
 ! R10   R(3,18)                 0.9683         estimate D2E/DX2                !
 ! R11   R(4,5)                  1.5153         estimate D2E/DX2                !
 ! R12   R(4,9)                  1.4115         estimate D2E/DX2                !
 ! R13   R(4,19)                 0.9924         estimate D2E/DX2                !
 ! R14   R(5,6)                  1.4046         estimate D2E/DX2                !
 ! R15   R(5,10)                 1.4195         estimate D2E/DX2                !
 ! R16   R(5,20)                 0.9371         estimate D2E/DX2                !
 ! R17   R(7,12)                 0.7868         estimate D2E/DX2                !
 ! R18   R(8,13)                 0.7429         estimate D2E/DX2                !
 ! R19   R(9,14)                 0.8019         estimate D2E/DX2                !
 ! R20   R(10,11)                1.431          estimate D2E/DX2                !
 ! R21   R(11,21)                0.9991         estimate D2E/DX2                !
 ! R22   R(11,22)                0.9347         estimate D2E/DX2                !
 ! R23   R(11,23)                0.9262         estimate D2E/DX2                !
 ! A1    A(2,1,7)              110.1519         estimate D2E/DX2                !
 ! A2    A(2,1,15)             108.9991         estimate D2E/DX2                !
 ! A3    A(2,1,16)             104.9444         estimate D2E/DX2                !
 ! A4    A(7,1,15)             108.9348         estimate D2E/DX2                !
 ! A5    A(7,1,16)             110.5685         estimate D2E/DX2                !
 ! A6    A(15,1,16)            113.166          estimate D2E/DX2                !
 ! A7    A(1,2,3)              111.6403         estimate D2E/DX2                !
 ! A8    A(1,2,6)              110.5866         estimate D2E/DX2                !
 ! A9    A(1,2,17)             111.2214         estimate D2E/DX2                !
 ! A10   A(3,2,6)              106.4353         estimate D2E/DX2                !
 ! A11   A(3,2,17)             109.7287         estimate D2E/DX2                !
 ! A12   A(6,2,17)             107.0159         estimate D2E/DX2                !
 ! A13   A(2,3,4)              103.1443         estimate D2E/DX2                !
 ! A14   A(2,3,8)              113.7849         estimate D2E/DX2                !
 ! A15   A(2,3,18)             112.0444         estimate D2E/DX2                !
 ! A16   A(4,3,8)              115.5197         estimate D2E/DX2                !
 ! A17   A(4,3,18)             107.3209         estimate D2E/DX2                !
 ! A18   A(8,3,18)             105.0484         estimate D2E/DX2                !
 ! A19   A(3,4,5)              101.3024         estimate D2E/DX2                !
 ! A20   A(3,4,9)              109.0236         estimate D2E/DX2                !
 ! A21   A(3,4,19)             115.3511         estimate D2E/DX2                !
 ! A22   A(5,4,9)              110.6372         estimate D2E/DX2                !
 ! A23   A(5,4,19)             110.2791         estimate D2E/DX2                !
 ! A24   A(9,4,19)             109.9534         estimate D2E/DX2                !
 ! A25   A(4,5,6)              106.2643         estimate D2E/DX2                !
 ! A26   A(4,5,10)             107.5246         estimate D2E/DX2                !
 ! A27   A(4,5,20)             115.9865         estimate D2E/DX2                !
 ! A28   A(6,5,10)             111.7842         estimate D2E/DX2                !
 ! A29   A(6,5,20)             108.6334         estimate D2E/DX2                !
 ! A30   A(10,5,20)            106.7386         estimate D2E/DX2                !
 ! A31   A(2,6,5)              109.7193         estimate D2E/DX2                !
 ! A32   A(1,7,12)             111.1005         estimate D2E/DX2                !
 ! A33   A(3,8,13)             112.9902         estimate D2E/DX2                !
 ! A34   A(4,9,14)             107.5339         estimate D2E/DX2                !
 ! A35   A(5,10,11)            113.3379         estimate D2E/DX2                !
 ! A36   A(10,11,21)           113.0406         estimate D2E/DX2                !
 ! A37   A(10,11,22)           108.6034         estimate D2E/DX2                !
 ! A38   A(10,11,23)           108.5282         estimate D2E/DX2                !
 ! A39   A(21,11,22)           104.8174         estimate D2E/DX2                !
 ! A40   A(21,11,23)           109.3047         estimate D2E/DX2                !
 ! A41   A(22,11,23)           112.5861         estimate D2E/DX2                !
 ! D1    D(7,1,2,3)           -175.9748         estimate D2E/DX2                !
 ! D2    D(7,1,2,6)             65.7199         estimate D2E/DX2                !
 ! D3    D(7,1,2,17)           -53.0432         estimate D2E/DX2                !
 ! D4    D(15,1,2,3)            64.5584         estimate D2E/DX2                !
 ! D5    D(15,1,2,6)           -53.7469         estimate D2E/DX2                !
 ! D6    D(15,1,2,17)         -172.51           estimate D2E/DX2                !
 ! D7    D(16,1,2,3)           -56.9436         estimate D2E/DX2                !
 ! D8    D(16,1,2,6)          -175.2488         estimate D2E/DX2                !
 ! D9    D(16,1,2,17)           65.9881         estimate D2E/DX2                !
 ! D10   D(2,1,7,12)          -174.707          estimate D2E/DX2                !
 ! D11   D(15,1,7,12)          -55.2011         estimate D2E/DX2                !
 ! D12   D(16,1,7,12)           69.7551         estimate D2E/DX2                !
 ! D13   D(1,2,3,4)           -139.8914         estimate D2E/DX2                !
 ! D14   D(1,2,3,8)             94.2067         estimate D2E/DX2                !
 ! D15   D(1,2,3,18)           -24.7783         estimate D2E/DX2                !
 ! D16   D(6,2,3,4)            -19.132          estimate D2E/DX2                !
 ! D17   D(6,2,3,8)           -145.0339         estimate D2E/DX2                !
 ! D18   D(6,2,3,18)            95.9811         estimate D2E/DX2                !
 ! D19   D(17,2,3,4)            96.3302         estimate D2E/DX2                !
 ! D20   D(17,2,3,8)           -29.5716         estimate D2E/DX2                !
 ! D21   D(17,2,3,18)         -148.5566         estimate D2E/DX2                !
 ! D22   D(1,2,6,5)            118.0554         estimate D2E/DX2                !
 ! D23   D(3,2,6,5)             -3.3785         estimate D2E/DX2                !
 ! D24   D(17,2,6,5)          -120.6583         estimate D2E/DX2                !
 ! D25   D(2,3,4,5)             32.4447         estimate D2E/DX2                !
 ! D26   D(2,3,4,9)            -84.2409         estimate D2E/DX2                !
 ! D27   D(2,3,4,19)           151.5099         estimate D2E/DX2                !
 ! D28   D(8,3,4,5)            157.2237         estimate D2E/DX2                !
 ! D29   D(8,3,4,9)             40.5381         estimate D2E/DX2                !
 ! D30   D(8,3,4,19)           -83.7111         estimate D2E/DX2                !
 ! D31   D(18,3,4,5)           -86.0162         estimate D2E/DX2                !
 ! D32   D(18,3,4,9)           157.2982         estimate D2E/DX2                !
 ! D33   D(18,3,4,19)           33.049          estimate D2E/DX2                !
 ! D34   D(2,3,8,13)            56.7597         estimate D2E/DX2                !
 ! D35   D(4,3,8,13)           -62.3043         estimate D2E/DX2                !
 ! D36   D(18,3,8,13)          179.6629         estimate D2E/DX2                !
 ! D37   D(3,4,5,6)            -35.8743         estimate D2E/DX2                !
 ! D38   D(3,4,5,10)            83.9619         estimate D2E/DX2                !
 ! D39   D(3,4,5,20)          -156.7031         estimate D2E/DX2                !
 ! D40   D(9,4,5,6)             79.623          estimate D2E/DX2                !
 ! D41   D(9,4,5,10)          -160.5407         estimate D2E/DX2                !
 ! D42   D(9,4,5,20)           -41.2058         estimate D2E/DX2                !
 ! D43   D(19,4,5,6)          -158.5126         estimate D2E/DX2                !
 ! D44   D(19,4,5,10)          -38.6763         estimate D2E/DX2                !
 ! D45   D(19,4,5,20)           80.6587         estimate D2E/DX2                !
 ! D46   D(3,4,9,14)          -157.3695         estimate D2E/DX2                !
 ! D47   D(5,4,9,14)            92.0589         estimate D2E/DX2                !
 ! D48   D(19,4,9,14)          -29.9967         estimate D2E/DX2                !
 ! D49   D(4,5,6,2)             25.0413         estimate D2E/DX2                !
 ! D50   D(10,5,6,2)           -91.9842         estimate D2E/DX2                !
 ! D51   D(20,5,6,2)           150.4951         estimate D2E/DX2                !
 ! D52   D(4,5,10,11)         -176.7573         estimate D2E/DX2                !
 ! D53   D(6,5,10,11)          -60.4948         estimate D2E/DX2                !
 ! D54   D(20,5,10,11)          58.1582         estimate D2E/DX2                !
 ! D55   D(5,10,11,21)          69.5912         estimate D2E/DX2                !
 ! D56   D(5,10,11,22)        -174.5349         estimate D2E/DX2                !
 ! D57   D(5,10,11,23)         -51.8371         estimate D2E/DX2                !
 --------------------------------------------------------------------------------
 Trust Radius=3.00D-01 FncErr=1.00D-07 GrdErr=1.00D-06 EigMax=2.50D+02 EigMin=1.00D-04
 Number of steps in this run=    131 maximum allowed number of steps=    138.
 GradGradGradGradGradGradGradGradGradGradGradGradGradGradGradGradGradGrad

                          Input orientation:                          
 ---------------------------------------------------------------------
 Center     Atomic      Atomic             Coordinates (Angstroms)
 Number     Number       Type             X           Y           Z
 ---------------------------------------------------------------------
      1          6           0        1.485063    4.506213    9.542404
      2          6           0        2.446272    5.563784   10.003364
      3          6           0        1.757195    6.605891   10.889233
      4          6           0        2.382127    7.919820   10.429560
      5          6           0        2.627532    7.634467    8.961696
      6          8           0        2.988107    6.279462    8.879290
      7          8           0        2.173654    3.508081    8.802034
      8          8           0        1.858273    6.335035   12.270313
      9          8           0        3.603805    8.111183   11.110185
     10          8           0        1.418974    7.901216    8.266521
     11          6           0        1.490409    7.600399    6.869346
     12          1           0        1.671668    2.984007    8.498160
     13          1           0        2.560957    6.270039   12.502596
     14          1           0        3.766113    8.896448   11.099112
     15          1           0        0.772661    4.941129    8.935944
     16          1           0        1.117685    4.134118   10.352304
     17          1           0        3.178113    5.182749   10.468188
     18          1           0        0.806677    6.661463   10.712832
     19          1           0        1.807734    8.722482   10.532568
     20          1           0        3.294741    8.147426    8.549664
     21          1           0        1.545321    6.620388    6.682644
     22          1           0        0.694909    7.876812    6.463752
     23          1           0        2.235370    8.021784    6.515256
 ---------------------------------------------------------------------
                    Distance matrix (angstroms):
                    1          2          3          4          5
     1  C    0.000000
     2  C    1.501620   0.000000
     3  C    2.509313   1.531528   0.000000
     4  C    3.639297   2.395134   1.525860   0.000000
     5  C    3.380596   2.325007   2.351777   1.515346   0.000000
     6  O    2.417286   1.438515   2.379406   2.336948   1.404579
     7  O    1.420765   2.396546   3.758493   4.706989   4.154342
     8  O    3.305354   2.465690   1.411014   2.484822   3.636926
     9  O    4.465738   3.009016   2.392633   1.411513   2.407566
    10  O    3.627435   3.087969   2.944636   2.367857   1.419519
    11  C    4.088918   3.857920   4.149664   3.684062   2.381625
    12  H    1.855364   3.085596   4.340805   5.347645   4.770254
    13  H    3.609899   2.599636   1.833513   2.655417   3.795269
    14  H    5.186588   3.748239   3.053924   1.821406   2.730844
    15  H    1.031728   2.080399   2.748832   3.700523   3.270364
    16  H    0.964033   1.982636   2.609009   3.992032   4.057816
    17  H    2.044797   0.947016   2.054658   2.850727   2.929775
    18  H    2.544644   2.096787   0.968344   2.036111   2.707162
    19  H    4.342979   3.265756   2.147026   0.992373   2.079299
    20  H    4.185559   3.083562   3.195929   2.102065   0.937052
    21  H    3.556908   3.599349   4.211947   4.053165   2.719120
    22  H    4.632858   4.576705   4.725312   4.310010   3.167568
    23  H    4.699556   4.272370   4.622238   3.918381   2.507763
                    6          7          8          9         10
     6  O    0.000000
     7  O    2.889612   0.000000
     8  O    3.574724   4.485543   0.000000
     9  O    2.951471   5.344291   2.747268   0.000000
    10  O    2.338321   4.489538   4.321604   3.592214   0.000000
    11  C    2.833345   4.577027   5.559399   4.765718   1.430976
    12  H    3.569075   0.786755   5.049094   6.069907   4.929143
    13  H    3.648410   4.633851   0.742930   2.533013   4.680726
    14  H    3.518739   6.070173   3.401824   0.801940   3.810921
    15  H    2.588928   2.008567   3.773532   4.774092   3.102896
    16  H    3.204801   1.977456   3.011854   4.751024   4.316514
    17  H    1.939969   2.567006   2.513443   3.028053   3.915606
    18  H    2.875141   3.932378   1.907395   3.175453   2.810041
    19  H    3.177256   5.506235   2.953340   1.983230   2.441431
    20  H    1.921449   4.779545   4.380803   2.579361   1.912928
    21  H    2.650116   3.817469   5.603696   5.105189   2.040870
    22  H    3.693928   5.171079   6.119366   5.486889   1.942895
    23  H    3.031658   5.060304   6.008994   4.795204   1.935967
                   11         12         13         14         15
    11  C    0.000000
    12  H    4.898669   0.000000
    13  H    5.886377   5.255887   0.000000
    14  H    4.974886   6.790332   3.212506   0.000000
    15  H    3.443502   2.197771   4.205355   5.411525   0.000000
    16  H    4.927983   2.251111   3.356925   5.500153   1.666248
    17  H    4.652423   3.314341   2.387865   3.812528   2.862229
    18  H    4.015155   4.379117   2.536526   3.728623   2.473467
    19  H    3.844342   6.089945   3.234630   2.046090   4.233109
    20  H    2.525534   5.412755   4.437194   2.698687   4.097615
    21  H    0.999147   4.066366   5.918285   5.442201   2.914494
    22  H    0.934736   5.388174   6.521617   5.653186   3.838752
    23  H    0.926236   5.443240   6.246828   4.911206   4.182067
                   16         17         18         19         20
    16  H    0.000000
    17  H    2.314826   0.000000
    18  H    2.571805   2.805380   0.000000
    19  H    4.643463   3.796287   2.298349   0.000000
    20  H    4.908740   3.533221   3.616330   2.544364   0.000000
    21  H    4.453180   4.366138   4.097523   4.394266   2.979611
    22  H    5.413625   5.427687   4.420887   4.302186   3.344158
    23  H    5.575491   4.957273   4.638025   4.100323   2.297144
                   21         22         23
    21  H    0.000000
    22  H    1.532878   0.000000
    23  H    1.571018   1.548125   0.000000
 Symmetry turned off by external request.
 Stoichiometry    C6H12O5
 Framework group  C1[X(C6H12O5)]
 Deg. of freedom    63
 Full point group                 C1      NOp   1
 Rotational constants (GHZ):           1.1691953           1.1021618           0.6732187
 Standard basis: 6-311++G(d,p) (5D, 7F)
   326 basis functions,   504 primitive gaussians,   337 cartesian basis functions
    44 alpha electrons       44 beta electrons
       nuclear repulsion energy       729.5617765607 Hartrees.
 NAtoms=   23 NActive=   23 NUniq=   23 SFac= 1.00D+00 NAtFMM=   60 NAOKFM=F Big=F
 Integral buffers will be    131072 words long.
 Raffenetti 2 integral format.
 Two-electron integral symmetry is turned off.
 One-electron integrals computed using PRISM.
 NBasis=   326 RedAO= T EigKep=  3.83D-06  NBF=   326
 NBsUse=   326 1.00D-06 EigRej= -1.00D+00 NBFU=   326
 ExpMin= 3.60D-02 ExpMax= 8.59D+03 ExpMxC= 1.30D+03 IAcc=3 IRadAn=         5 AccDes= 0.00D+00
 Harris functional with IExCor=  402 and IRadAn=       5 diagonalized for initial guess.
 HarFok:  IExCor=  402 AccDes= 0.00D+00 IRadAn=         5 IDoV= 1 UseB2=F ITyADJ=14
 ICtDFT=  3500011 ScaDFX=  1.000000  1.000000  1.000000  1.000000
 FoFCou: FMM=F IPFlag=           0 FMFlag=      100000 FMFlg1=           0
         NFxFlg=           0 DoJE=T BraDBF=F KetDBF=T FulRan=T
         wScrn=  0.000000 ICntrl=       500 IOpCl=  0 I1Cent=   200000004 NGrid=           0
         NMat0=    1 NMatS0=      1 NMatT0=    0 NMatD0=    1 NMtDS0=    0 NMtDT0=    0
 Symmetry not used in FoFCou.
 Requested convergence on RMS density matrix=1.00D-08 within 128 cycles.
 Requested convergence on MAX density matrix=1.00D-06.
 Requested convergence on             energy=1.00D-06.
 No special actions if energy rises.
 SCF Done:  E(RB3LYP) =  -611.841423525     A.U. after   13 cycles
            NFock= 13  Conv=0.55D-08     -V/T= 1.9975

 **********************************************************************

            Population analysis using the SCF Density.

 **********************************************************************

 Alpha  occ. eigenvalues --  -19.13058 -19.13006 -19.12934 -19.11335 -19.10635
 Alpha  occ. eigenvalues --  -10.25623 -10.22742 -10.22521 -10.21141 -10.20322
 Alpha  occ. eigenvalues --  -10.17238  -1.10799  -1.08867  -1.07830  -1.06922
 Alpha  occ. eigenvalues --   -1.01697  -0.81755  -0.79823  -0.74019  -0.69674
 Alpha  occ. eigenvalues --   -0.66150  -0.62610  -0.58573  -0.57607  -0.54200
 Alpha  occ. eigenvalues --   -0.51857  -0.50795  -0.50422  -0.48225  -0.46996
 Alpha  occ. eigenvalues --   -0.45927  -0.44273  -0.42257  -0.41796  -0.39390
 Alpha  occ. eigenvalues --   -0.37830  -0.36009  -0.34805  -0.34269  -0.31167
 Alpha  occ. eigenvalues --   -0.29744  -0.28867  -0.28333  -0.27547
 Alpha virt. eigenvalues --   -0.01086  -0.00334   0.00596   0.01391   0.02040
 Alpha virt. eigenvalues --    0.02838   0.03645   0.04059   0.04599   0.05356
 Alpha virt. eigenvalues --    0.06159   0.06981   0.07449   0.07893   0.09011
 Alpha virt. eigenvalues --    0.09714   0.10170   0.10415   0.11312   0.11498
 Alpha virt. eigenvalues --    0.11893   0.12272   0.12781   0.13123   0.13156
 Alpha virt. eigenvalues --    0.13525   0.14329   0.14715   0.14972   0.15378
 Alpha virt. eigenvalues --    0.15754   0.16558   0.16865   0.17650   0.18055
 Alpha virt. eigenvalues --    0.18622   0.18864   0.19763   0.20116   0.21160
 Alpha virt. eigenvalues --    0.22181   0.22562   0.23372   0.23682   0.24170
 Alpha virt. eigenvalues --    0.25112   0.25359   0.26126   0.26921   0.27480
 Alpha virt. eigenvalues --    0.28111   0.29261   0.29528   0.30421   0.31248
 Alpha virt. eigenvalues --    0.31621   0.32347   0.32754   0.33244   0.33858
 Alpha virt. eigenvalues --    0.34022   0.34399   0.34705   0.34965   0.35573
 Alpha virt. eigenvalues --    0.35820   0.36777   0.37339   0.37889   0.39063
 Alpha virt. eigenvalues --    0.39262   0.39936   0.40658   0.41375   0.41635
 Alpha virt. eigenvalues --    0.42687   0.43459   0.44968   0.46649   0.47555
 Alpha virt. eigenvalues --    0.51574   0.53354   0.53947   0.55304   0.57082
 Alpha virt. eigenvalues --    0.59837   0.61103   0.61558   0.63934   0.64376
 Alpha virt. eigenvalues --    0.66488   0.66536   0.68178   0.69048   0.69927
 Alpha virt. eigenvalues --    0.71369   0.72743   0.74031   0.75159   0.75819
 Alpha virt. eigenvalues --    0.76259   0.77960   0.78753   0.80326   0.81400
 Alpha virt. eigenvalues --    0.82783   0.83502   0.84976   0.86070   0.91825
 Alpha virt. eigenvalues --    0.94397   0.97915   0.99258   0.99565   1.03473
 Alpha virt. eigenvalues --    1.06918   1.08706   1.10479   1.11644   1.13097
 Alpha virt. eigenvalues --    1.14306   1.15927   1.16480   1.18205   1.18804
 Alpha virt. eigenvalues --    1.20572   1.20848   1.21968   1.23806   1.25627
 Alpha virt. eigenvalues --    1.29956   1.31928   1.32717   1.33599   1.36258
 Alpha virt. eigenvalues --    1.37057   1.41295   1.42757   1.45471   1.48613
 Alpha virt. eigenvalues --    1.49564   1.51230   1.53697   1.55669   1.56012
 Alpha virt. eigenvalues --    1.57233   1.57947   1.59671   1.60285   1.61015
 Alpha virt. eigenvalues --    1.62236   1.63019   1.63530   1.65302   1.67184
 Alpha virt. eigenvalues --    1.68943   1.70100   1.72206   1.73403   1.73762
 Alpha virt. eigenvalues --    1.75451   1.76619   1.78561   1.80339   1.82513
 Alpha virt. eigenvalues --    1.83240   1.86109   1.86650   1.88529   1.91938
 Alpha virt. eigenvalues --    1.94050   1.95568   2.02256   2.05032   2.07074
 Alpha virt. eigenvalues --    2.08785   2.10880   2.12616   2.13340   2.15751
 Alpha virt. eigenvalues --    2.19102   2.20886   2.22451   2.24151   2.29000
 Alpha virt. eigenvalues --    2.29869   2.31680   2.34791   2.34933   2.38453
 Alpha virt. eigenvalues --    2.40522   2.44517   2.48254   2.51547   2.57563
 Alpha virt. eigenvalues --    2.59210   2.60316   2.62950   2.64095   2.66032
 Alpha virt. eigenvalues --    2.67948   2.69888   2.71536   2.75566   2.78024
 Alpha virt. eigenvalues --    2.80398   2.82355   2.84222   2.86125   2.86543
 Alpha virt. eigenvalues --    2.88274   2.91299   2.92286   2.93558   2.97567
 Alpha virt. eigenvalues --    2.98251   3.01149   3.01336   3.03260   3.06011
 Alpha virt. eigenvalues --    3.09328   3.12351   3.14303   3.17436   3.22676
 Alpha virt. eigenvalues --    3.23021   3.26021   3.29648   3.31236   3.34389
 Alpha virt. eigenvalues --    3.35981   3.38642   3.39797   3.42046   3.43124
 Alpha virt. eigenvalues --    3.48415   3.48853   3.50270   3.63976   3.95867
 Alpha virt. eigenvalues --    4.02299   4.03449   4.05862   4.06670   4.09264
 Alpha virt. eigenvalues --    4.10191   4.13612   4.13697   4.17365   4.20589
 Alpha virt. eigenvalues --    4.26121   4.26589   4.30945   4.35709   4.37348
 Alpha virt. eigenvalues --    4.50756   5.07421   5.07751   5.13344   5.14165
 Alpha virt. eigenvalues --    5.18698   5.39935   5.45047   5.46912   5.47766
 Alpha virt. eigenvalues --    5.54017   5.65318   5.81491   6.08351   6.13464
 Alpha virt. eigenvalues --    6.28270  23.91838  23.95136  23.97795  24.05215
 Alpha virt. eigenvalues --   24.07308  24.30384  49.93805  50.00056  50.06573
 Alpha virt. eigenvalues --   50.08076  50.15594
          Condensed to atoms (all electrons):
               1          2          3          4          5          6
     1  C    6.978332  -2.188306   0.619986  -0.218829   0.551529  -0.141553
     2  C   -2.188306  10.363630  -2.088085   0.876297  -1.572752   0.331618
     3  C    0.619986  -2.088085   8.005809  -1.028092   0.404418  -0.046021
     4  C   -0.218829   0.876297  -1.028092   8.263317  -1.952267  -0.095209
     5  C    0.551529  -1.572752   0.404418  -1.952267   8.572641   0.365853
     6  O   -0.141553   0.331618  -0.046021  -0.095209   0.365853   7.928383
     7  O    0.274511  -0.189247   0.011161   0.022309   0.012785   0.018115
     8  O    0.027524  -0.052466   0.199761   0.016636   0.027780   0.005052
     9  O    0.003410  -0.020376  -0.068798   0.272270  -0.182919   0.012003
    10  O    0.023004  -0.037636   0.058384  -0.162230   0.242307  -0.086195
    11  C   -0.052126   0.066709   0.054140   0.072959  -0.341663  -0.014517
    12  H    0.111724  -0.095906   0.013571  -0.008138   0.013108  -0.004815
    13  H    0.022814  -0.076628   0.088220  -0.087159   0.026236   0.000282
    14  H   -0.006914   0.002392  -0.034184   0.074216   0.005374  -0.002503
    15  H    0.201304   0.343673  -0.139197   0.022008  -0.066541  -0.017175
    16  H    0.592051  -0.428321   0.143413   0.006667   0.015750   0.016150
    17  H   -0.443921   0.869624  -0.225247   0.050890  -0.150256  -0.092081
    18  H   -0.089058   0.018191   0.371498  -0.198248   0.062974   0.017699
    19  H    0.053715  -0.144139   0.010653   0.456743  -0.165577   0.012987
    20  H   -0.027417   0.060352  -0.065712  -0.133150   0.407809  -0.080949
    21  H    0.001118  -0.046496   0.020126   0.031172  -0.039286   0.007136
    22  H    0.005624  -0.006397  -0.004624   0.003219   0.028136   0.005269
    23  H    0.000584   0.030225  -0.012581  -0.012390  -0.012193  -0.019471
               7          8          9         10         11         12
     1  C    0.274511   0.027524   0.003410   0.023004  -0.052126   0.111724
     2  C   -0.189247  -0.052466  -0.020376  -0.037636   0.066709  -0.095906
     3  C    0.011161   0.199761  -0.068798   0.058384   0.054140   0.013571
     4  C    0.022309   0.016636   0.272270  -0.162230   0.072959  -0.008138
     5  C    0.012785   0.027780  -0.182919   0.242307  -0.341663   0.013108
     6  O    0.018115   0.005052   0.012003  -0.086195  -0.014517  -0.004815
     7  O    8.110993  -0.001799   0.000288   0.001231  -0.002722   0.187265
     8  O   -0.001799   7.873627  -0.008453   0.000487  -0.000075  -0.000139
     9  O    0.000288  -0.008453   7.983717   0.013305   0.000629  -0.000081
    10  O    0.001231   0.000487   0.013305   8.139971   0.234941   0.000083
    11  C   -0.002722  -0.000075   0.000629   0.234941   4.800574  -0.000070
    12  H    0.187265  -0.000139  -0.000081   0.000083  -0.000070   0.544183
    13  H    0.000900   0.273222   0.002817   0.001092  -0.000361  -0.000059
    14  H   -0.000227   0.003463   0.223326   0.001602   0.001765  -0.000012
    15  H   -0.063406   0.000694   0.001985  -0.009323   0.005608  -0.014867
    16  H   -0.057663   0.012299  -0.002269   0.008599   0.001508  -0.000804
    17  H   -0.016984  -0.041186   0.018231  -0.017790   0.005915  -0.004757
    18  H   -0.003302  -0.142000   0.028435  -0.007722  -0.004584  -0.001801
    19  H    0.002091   0.034786  -0.020354   0.026299   0.003711   0.000440
    20  H    0.002886  -0.001892  -0.018369  -0.122633  -0.012896   0.000375
    21  H    0.004973  -0.000084  -0.000411  -0.023586   0.433988  -0.000605
    22  H    0.001092  -0.000105   0.000034  -0.058768   0.400881   0.000170
    23  H   -0.001449   0.000199   0.001413  -0.045024   0.426476  -0.000123
              13         14         15         16         17         18
     1  C    0.022814  -0.006914   0.201304   0.592051  -0.443921  -0.089058
     2  C   -0.076628   0.002392   0.343673  -0.428321   0.869624   0.018191
     3  C    0.088220  -0.034184  -0.139197   0.143413  -0.225247   0.371498
     4  C   -0.087159   0.074216   0.022008   0.006667   0.050890  -0.198248
     5  C    0.026236   0.005374  -0.066541   0.015750  -0.150256   0.062974
     6  O    0.000282  -0.002503  -0.017175   0.016150  -0.092081   0.017699
     7  O    0.000900  -0.000227  -0.063406  -0.057663  -0.016984  -0.003302
     8  O    0.273222   0.003463   0.000694   0.012299  -0.041186  -0.142000
     9  O    0.002817   0.223326   0.001985  -0.002269   0.018231   0.028435
    10  O    0.001092   0.001602  -0.009323   0.008599  -0.017790  -0.007722
    11  C   -0.000361   0.001765   0.005608   0.001508   0.005915  -0.004584
    12  H   -0.000059  -0.000012  -0.014867  -0.000804  -0.004757  -0.001801
    13  H    0.464897   0.005054  -0.003675   0.005703  -0.010961   0.041986
    14  H    0.005054   0.495853  -0.000284  -0.000362  -0.000572  -0.000529
    15  H   -0.003675  -0.000284   0.663278  -0.125238   0.061826   0.005129
    16  H    0.005703  -0.000362  -0.125238   0.783105  -0.110378  -0.022449
    17  H   -0.010961  -0.000572   0.061826  -0.110378   0.817247   0.060381
    18  H    0.041986  -0.000529   0.005129  -0.022449   0.060381   0.693821
    19  H   -0.012241  -0.026221   0.001310   0.000476  -0.013624  -0.067099
    20  H    0.000376   0.001740  -0.011901   0.006487   0.010244   0.014655
    21  H    0.000069   0.000002  -0.002712  -0.000939   0.001194   0.000782
    22  H   -0.000140   0.000116  -0.006049   0.001815  -0.000335   0.000843
    23  H    0.000211   0.000591   0.004620  -0.000408  -0.000690  -0.001517
              19         20         21         22         23
     1  C    0.053715  -0.027417   0.001118   0.005624   0.000584
     2  C   -0.144139   0.060352  -0.046496  -0.006397   0.030225
     3  C    0.010653  -0.065712   0.020126  -0.004624  -0.012581
     4  C    0.456743  -0.133150   0.031172   0.003219  -0.012390
     5  C   -0.165577   0.407809  -0.039286   0.028136  -0.012193
     6  O    0.012987  -0.080949   0.007136   0.005269  -0.019471
     7  O    0.002091   0.002886   0.004973   0.001092  -0.001449
     8  O    0.034786  -0.001892  -0.000084  -0.000105   0.000199
     9  O   -0.020354  -0.018369  -0.000411   0.000034   0.001413
    10  O    0.026299  -0.122633  -0.023586  -0.058768  -0.045024
    11  C    0.003711  -0.012896   0.433988   0.400881   0.426476
    12  H    0.000440   0.000375  -0.000605   0.000170  -0.000123
    13  H   -0.012241   0.000376   0.000069  -0.000140   0.000211
    14  H   -0.026221   0.001740   0.000002   0.000116   0.000591
    15  H    0.001310  -0.011901  -0.002712  -0.006049   0.004620
    16  H    0.000476   0.006487  -0.000939   0.001815  -0.000408
    17  H   -0.013624   0.010244   0.001194  -0.000335  -0.000690
    18  H   -0.067099   0.014655   0.000782   0.000843  -0.001517
    19  H    0.688664  -0.040795   0.004691  -0.004780  -0.000238
    20  H   -0.040795   0.807957  -0.015709   0.016064   0.002966
    21  H    0.004691  -0.015709   0.614451  -0.046729  -0.079426
    22  H   -0.004780   0.016064  -0.046729   0.570386  -0.019677
    23  H   -0.000238   0.002966  -0.079426  -0.019677   0.627847
 Mulliken charges:
               1
     1  C   -0.299105
     2  C   -0.015956
     3  C   -0.288601
     4  C   -0.272990
     5  C   -0.253245
     6  O   -0.120059
     7  O   -0.313800
     8  O   -0.227329
     9  O   -0.239832
    10  O   -0.180398
    11  C   -0.080788
    12  H    0.261257
    13  H    0.257346
    14  H    0.256316
    15  H    0.148934
    16  H    0.154808
    17  H    0.233227
    18  H    0.221914
    19  H    0.198501
    20  H    0.199512
    21  H    0.136278
    22  H    0.113954
    23  H    0.110055
 Sum of Mulliken charges =  -0.00000
 Mulliken charges with hydrogens summed into heavy atoms:
               1
     1  C    0.004637
     2  C    0.217271
     3  C   -0.066687
     4  C   -0.074488
     5  C   -0.053733
     6  O   -0.120059
     7  O   -0.052543
     8  O    0.030017
     9  O    0.016484
    10  O   -0.180398
    11  C    0.279499
 Electronic spatial extent (au):  <R**2>=          45743.3419
 Charge=             -0.0000 electrons
 Dipole moment (field-independent basis, Debye):
    X=             -1.1965    Y=              1.4957    Z=             -1.1851  Tot=              2.2524
 Quadrupole moment (field-independent basis, Debye-Ang):
   XX=            -71.9068   YY=            -38.6068   ZZ=            -88.1471
   XY=              4.0822   XZ=             -8.8725   YZ=              6.3166
 Traceless Quadrupole moment (field-independent basis, Debye-Ang):
   XX=             -5.6866   YY=             27.6135   ZZ=            -21.9269
   XY=              4.0822   XZ=             -8.8725   YZ=              6.3166
 Octapole moment (field-independent basis, Debye-Ang**2):
  XXX=           -457.1943  YYY=           -941.1340  ZZZ=          -2245.4924  XYY=            -27.3015
  XXY=           -425.7189  XXZ=           -675.1152  XZZ=           -197.9148  YZZ=           -439.8098
  YYZ=           -421.4282  XYZ=             47.1002
 Hexadecapole moment (field-independent basis, Debye-Ang**3):
 XXXX=          -2259.8861 YYYY=         -13867.7169 ZZZZ=         -42615.4802 XXXY=          -2893.9879
 XXXZ=          -4400.8710 YYYX=          -1328.8411 YYYZ=          -9264.0337 ZZZX=          -4386.1845
 ZZZY=         -13332.1654 XXYY=          -2972.4053 XXZZ=          -6825.8813 YYZZ=          -7563.4417
 XXYZ=          -4022.3725 YYXZ=           -259.1503 ZZXY=           -379.0504
 N-N= 7.295617765607D+02 E-N=-2.897487103612D+03  KE= 6.133563115607D+02
 Calling FoFJK, ICntrl=      2127 FMM=F ISym2X=0 I1Cent= 0 IOpClX= 0 NMat=1 NMatS=1 NMatT=0.
 -------------------------------------------------------------------
 Center     Atomic                   Forces (Hartrees/Bohr)
 Number     Number              X              Y              Z
 -------------------------------------------------------------------
      1        6           0.073628492    0.022450903   -0.070272211
      2        6          -0.098555401    0.057270995   -0.075435374
      3        6           0.098693700   -0.002036374    0.028689773
      4        6           0.048061842   -0.058578449   -0.011456389
      5        6          -0.113098692   -0.084347533    0.049252515
      6        8           0.005287728    0.000875628   -0.000854272
      7        8           0.222727991    0.219613946    0.128933840
      8        8          -0.481824480    0.041821028   -0.154756634
      9        8          -0.052333888   -0.280062795    0.007187313
     10        8          -0.013125992   -0.002047238    0.008401161
     11        6          -0.008008313   -0.054822666    0.136531814
     12        1          -0.216229346   -0.223850932   -0.129469618
     13        1           0.481802998   -0.040256673    0.154717729
     14        1           0.064309182    0.282995946    0.000219105
     15        1          -0.036110237    0.021169064   -0.023934494
     16        1          -0.054080308   -0.050775607    0.098951201
     17        1           0.110376041   -0.060881559    0.069546601
     18        1          -0.110755514    0.002980447   -0.022795009
     19        1          -0.053777544    0.065788387    0.012291656
     20        1           0.119679912    0.084830395   -0.063956146
     21        1           0.010189663   -0.081180702   -0.006164678
     22        1          -0.135890958    0.057805872   -0.064229724
     23        1           0.139033125    0.081237915   -0.071398157
 -------------------------------------------------------------------
 Cartesian Forces:  Max     0.481824480 RMS     0.128942368

 GradGradGradGradGradGradGradGradGradGradGradGradGradGradGradGradGradGrad
 Berny optimization.
 FormGI is forming the generalized inverse of G from B-inverse, IUseBI=4.
 Internal  Forces:  Max     0.507597451 RMS     0.070689554
 Search for a local minimum.
 Step number   1 out of a maximum of  131
 All quantities printed in internal units (Hartrees-Bohrs-Radians)
 Mixed Optimization -- RFO/linear search
 Second derivative matrix not updated -- first step.
 ITU=  0
     Eigenvalues ---    0.00557   0.00745   0.01005   0.01282   0.01417
     Eigenvalues ---    0.01434   0.01539   0.01546   0.03129   0.03763
     Eigenvalues ---    0.04610   0.05025   0.05076   0.05550   0.05676
     Eigenvalues ---    0.06066   0.06239   0.06450   0.06460   0.07605
     Eigenvalues ---    0.07762   0.09205   0.10067   0.10266   0.10377
     Eigenvalues ---    0.11082   0.13209   0.13703   0.15883   0.16000
     Eigenvalues ---    0.16000   0.16000   0.16000   0.16000   0.16000
     Eigenvalues ---    0.16286   0.18898   0.20175   0.22266   0.25000
     Eigenvalues ---    0.26873   0.28674   0.29693   0.32208   0.38002
     Eigenvalues ---    0.40849   0.42345   0.42477   0.42518   0.42533
     Eigenvalues ---    0.43765   0.43843   0.47839   0.49055   0.53717
     Eigenvalues ---    0.54615   0.58363   0.60717   0.61283   0.63419
     Eigenvalues ---    1.10106   1.18672   1.48965
 RFO step:  Lambda=-4.13154903D-01 EMin= 5.57293361D-03
 Linear search not attempted -- first point.
 Maximum step size (   0.300) exceeded in Quadratic search.
    -- Step size scaled by   0.542
 Iteration  1 RMS(Cart)=  0.02828787 RMS(Int)=  0.00015866
 Iteration  2 RMS(Cart)=  0.00019637 RMS(Int)=  0.00000424
 Iteration  3 RMS(Cart)=  0.00000006 RMS(Int)=  0.00000424
 Variable       Old X    -DE/DX   Delta X   Delta X   Delta X     New X
                                 (Linear)    (Quad)   (Total)
    R1        2.83765   0.01318   0.00000   0.00972   0.00972   2.84738
    R2        2.68486   0.00640   0.00000   0.00415   0.00415   2.68901
    R3        1.94968   0.04793   0.00000   0.03101   0.03101   1.98070
    R4        1.82176   0.12334   0.00000   0.06975   0.06975   1.89150
    R5        2.89417   0.01115   0.00000   0.00843   0.00843   2.90260
    R6        2.71840   0.00779   0.00000   0.00520   0.00520   2.72360
    R7        1.78960   0.14393   0.00000   0.07833   0.07833   1.86793
    R8        2.88346   0.00759   0.00000   0.00577   0.00577   2.88923
    R9        2.66643  -0.00034   0.00000  -0.00022  -0.00022   2.66621
   R10        1.82991   0.11304   0.00000   0.06453   0.06453   1.89443
   R11        2.86359   0.00934   0.00000   0.00707   0.00707   2.87066
   R12        2.66737   0.01434   0.00000   0.00914   0.00914   2.67651
   R13        1.87531   0.08561   0.00000   0.05139   0.05139   1.92670
   R14        2.65427   0.00602   0.00000   0.00390   0.00390   2.65817
   R15        2.68250   0.00528   0.00000   0.00342   0.00342   2.68592
   R16        1.77077   0.15978   0.00000   0.08495   0.08495   1.85572
   R17        1.48675   0.33708   0.00000   0.11430   0.11430   1.60105
   R18        1.40393   0.50760   0.00000   0.14471   0.14471   1.54864
   R19        1.51545   0.29012   0.00000   0.10394   0.10394   1.61938
   R20        2.70415   0.00476   0.00000   0.00314   0.00314   2.70730
   R21        1.88811   0.08134   0.00000   0.04949   0.04949   1.93760
   R22        1.76639   0.16061   0.00000   0.08492   0.08492   1.85132
   R23        1.75033   0.17608   0.00000   0.09120   0.09120   1.84153
    A1        1.92251  -0.00676   0.00000  -0.00556  -0.00556   1.91696
    A2        1.90239  -0.00054   0.00000  -0.00073  -0.00073   1.90167
    A3        1.83162   0.00904   0.00000   0.00873   0.00874   1.84036
    A4        1.90127   0.00472   0.00000   0.00434   0.00434   1.90561
    A5        1.92978  -0.00183   0.00000  -0.00205  -0.00204   1.92774
    A6        1.97512  -0.00487   0.00000  -0.00491  -0.00491   1.97021
    A7        1.94849  -0.00086   0.00000  -0.00077  -0.00077   1.94772
    A8        1.93010   0.00413   0.00000   0.00398   0.00399   1.93409
    A9        1.94118  -0.00269   0.00000  -0.00280  -0.00280   1.93838
   A10        1.85765  -0.00241   0.00000  -0.00214  -0.00214   1.85551
   A11        1.91513   0.00209   0.00000   0.00193   0.00193   1.91705
   A12        1.86778  -0.00017   0.00000  -0.00011  -0.00011   1.86767
   A13        1.80021   0.00086   0.00000   0.00058   0.00058   1.80079
   A14        1.98592   0.00083   0.00000   0.00064   0.00064   1.98656
   A15        1.95554  -0.00198   0.00000  -0.00197  -0.00197   1.95358
   A16        2.01620  -0.00388   0.00000  -0.00376  -0.00376   2.01244
   A17        1.87310   0.00285   0.00000   0.00311   0.00312   1.87622
   A18        1.83344   0.00128   0.00000   0.00137   0.00138   1.83482
   A19        1.76806  -0.00070   0.00000  -0.00074  -0.00074   1.76732
   A20        1.90282  -0.00197   0.00000  -0.00195  -0.00195   1.90087
   A21        2.01326  -0.00178   0.00000  -0.00230  -0.00230   2.01096
   A22        1.93098   0.00161   0.00000   0.00159   0.00159   1.93257
   A23        1.92473   0.00141   0.00000   0.00172   0.00172   1.92645
   A24        1.91905   0.00138   0.00000   0.00161   0.00160   1.92065
   A25        1.85466  -0.00017   0.00000  -0.00039  -0.00039   1.85427
   A26        1.87666  -0.00547   0.00000  -0.00509  -0.00509   1.87157
   A27        2.02435  -0.00223   0.00000  -0.00256  -0.00256   2.02179
   A28        1.95100   0.00265   0.00000   0.00252   0.00251   1.95352
   A29        1.89601  -0.00050   0.00000  -0.00052  -0.00053   1.89548
   A30        1.86294   0.00581   0.00000   0.00613   0.00612   1.86906
   A31        1.91496   0.00202   0.00000   0.00208   0.00208   1.91704
   A32        1.93907  -0.00227   0.00000  -0.00214  -0.00214   1.93692
   A33        1.97205  -0.00698   0.00000  -0.00661  -0.00661   1.96544
   A34        1.87682   0.01069   0.00000   0.01012   0.01012   1.88694
   A35        1.97812  -0.00082   0.00000  -0.00067  -0.00067   1.97745
   A36        1.97293  -0.01010   0.00000  -0.00942  -0.00942   1.96351
   A37        1.89549  -0.00865   0.00000  -0.00819  -0.00820   1.88729
   A38        1.89418   0.00647   0.00000   0.00598   0.00599   1.90017
   A39        1.82941   0.01251   0.00000   0.01212   0.01210   1.84151
   A40        1.90773   0.00178   0.00000   0.00170   0.00171   1.90944
   A41        1.96500  -0.00240   0.00000  -0.00256  -0.00255   1.96245
    D1       -3.07134   0.00057   0.00000   0.00081   0.00082  -3.07052
    D2        1.14703   0.00144   0.00000   0.00138   0.00138   1.14841
    D3       -0.92578   0.00070   0.00000   0.00073   0.00074  -0.92504
    D4        1.12676  -0.00080   0.00000  -0.00070  -0.00070   1.12606
    D5       -0.93806   0.00007   0.00000  -0.00013  -0.00013  -0.93819
    D6       -3.01087  -0.00067   0.00000  -0.00078  -0.00078  -3.01165
    D7       -0.99385   0.00010   0.00000   0.00052   0.00051  -0.99334
    D8       -3.05867   0.00097   0.00000   0.00109   0.00108  -3.05759
    D9        1.15171   0.00023   0.00000   0.00044   0.00043   1.15214
   D10       -3.04921   0.00253   0.00000   0.00250   0.00251  -3.04670
   D11       -0.96344   0.00071   0.00000   0.00093   0.00093  -0.96251
   D12        1.21746  -0.00341   0.00000  -0.00365  -0.00365   1.21380
   D13       -2.44157  -0.00419   0.00000  -0.00439  -0.00439  -2.44595
   D14        1.64422  -0.00046   0.00000  -0.00049  -0.00049   1.64373
   D15       -0.43246  -0.00127   0.00000  -0.00130  -0.00130  -0.43377
   D16       -0.33392  -0.00117   0.00000  -0.00132  -0.00132  -0.33524
   D17       -2.53132   0.00256   0.00000   0.00257   0.00257  -2.52875
   D18        1.67519   0.00174   0.00000   0.00176   0.00176   1.67695
   D19        1.68128  -0.00164   0.00000  -0.00165  -0.00165   1.67963
   D20       -0.51612   0.00210   0.00000   0.00225   0.00225  -0.51388
   D21       -2.59280   0.00128   0.00000   0.00144   0.00144  -2.59137
   D22        2.06045   0.00051   0.00000   0.00072   0.00071   2.06117
   D23       -0.05897   0.00067   0.00000   0.00068   0.00068  -0.05828
   D24       -2.10588  -0.00045   0.00000  -0.00043  -0.00043  -2.10631
   D25        0.56627   0.00086   0.00000   0.00110   0.00110   0.56737
   D26       -1.47028   0.00016   0.00000   0.00043   0.00043  -1.46985
   D27        2.64435   0.00123   0.00000   0.00157   0.00157   2.64592
   D28        2.74407   0.00017   0.00000   0.00003   0.00003   2.74411
   D29        0.70752  -0.00053   0.00000  -0.00063  -0.00063   0.70689
   D30       -1.46103   0.00054   0.00000   0.00050   0.00050  -1.46053
   D31       -1.50127   0.00146   0.00000   0.00169   0.00169  -1.49957
   D32        2.74537   0.00076   0.00000   0.00103   0.00103   2.74640
   D33        0.57681   0.00183   0.00000   0.00216   0.00216   0.57898
   D34        0.99064   0.00142   0.00000   0.00167   0.00167   0.99231
   D35       -1.08741   0.00258   0.00000   0.00327   0.00327  -1.08415
   D36        3.13571   0.00034   0.00000   0.00056   0.00056   3.13627
   D37       -0.62613  -0.00014   0.00000  -0.00037  -0.00037  -0.62649
   D38        1.46541   0.00004   0.00000  -0.00026  -0.00026   1.46515
   D39       -2.73499   0.00204   0.00000   0.00221   0.00221  -2.73277
   D40        1.38968  -0.00209   0.00000  -0.00233  -0.00233   1.38735
   D41       -2.80196  -0.00192   0.00000  -0.00223  -0.00223  -2.80419
   D42       -0.71918   0.00008   0.00000   0.00025   0.00025  -0.71893
   D43       -2.76657   0.00167   0.00000   0.00192   0.00192  -2.76465
   D44       -0.67503   0.00185   0.00000   0.00202   0.00202  -0.67300
   D45        1.40776   0.00384   0.00000   0.00450   0.00450   1.41226
   D46       -2.74662   0.00091   0.00000   0.00115   0.00115  -2.74547
   D47        1.60673   0.00196   0.00000   0.00224   0.00225   1.60898
   D48       -0.52354  -0.00181   0.00000  -0.00206  -0.00206  -0.52560
   D49        0.43705  -0.00021   0.00000  -0.00003  -0.00003   0.43702
   D50       -1.60543   0.00505   0.00000   0.00498   0.00498  -1.60044
   D51        2.62664  -0.00332   0.00000  -0.00369  -0.00369   2.62294
   D52       -3.08500  -0.00106   0.00000  -0.00127  -0.00127  -3.08627
   D53       -1.05583  -0.00310   0.00000  -0.00342  -0.00343  -1.05926
   D54        1.01505   0.00137   0.00000   0.00116   0.00117   1.01622
   D55        1.21459  -0.00169   0.00000  -0.00186  -0.00188   1.21271
   D56       -3.04621   0.00237   0.00000   0.00239   0.00241  -3.04380
   D57       -0.90473  -0.00190   0.00000  -0.00208  -0.00208  -0.90680
         Item               Value     Threshold  Converged?
 Maximum Force            0.507597     0.000450     NO 
 RMS     Force            0.070690     0.000300     NO 
 Maximum Displacement     0.118463     0.001800     NO 
 RMS     Displacement     0.028309     0.001200     NO 
 Predicted change in Energy=-1.819706D-01
 GradGradGradGradGradGradGradGradGradGradGradGradGradGradGradGradGradGrad

                          Input orientation:                          
 ---------------------------------------------------------------------
 Center     Atomic      Atomic             Coordinates (Angstroms)
 Number     Number       Type             X           Y           Z
 ---------------------------------------------------------------------
      1          6           0        1.482766    4.494995    9.541655
      2          6           0        2.444740    5.558846   10.003361
      3          6           0        1.749448    6.604243   10.888218
      4          6           0        2.377742    7.921052   10.431224
      5          6           0        2.629357    7.635053    8.960673
      6          8           0        2.990756    6.278025    8.880020
      7          8           0        2.182248    3.498176    8.805518
      8          8           0        1.847311    6.336932   12.270103
      9          8           0        3.599990    8.110392   11.121373
     10          8           0        1.418769    7.904120    8.266227
     11          6           0        1.490090    7.606297    6.866702
     12          1           0        1.645229    2.931906    8.475731
     13          1           0        2.623644    6.269559   12.523794
     14          1           0        3.781465    8.947886   11.116992
     15          1           0        0.759225    4.935027    8.924033
     16          1           0        1.095373    4.104764   10.378034
     17          1           0        3.207387    5.160993   10.490339
     18          1           0        0.766044    6.658573   10.701263
     19          1           0        1.785759    8.744451   10.536532
     20          1           0        3.332155    8.172280    8.534300
     21          1           0        1.547876    6.599345    6.682252
     22          1           0        0.654500    7.901600    6.449152
     23          1           0        2.271482    8.049881    6.489471
 ---------------------------------------------------------------------
                    Distance matrix (angstroms):
                    1          2          3          4          5
     1  C    0.000000
     2  C    1.506766   0.000000
     3  C    2.516600   1.535988   0.000000
     4  C    3.651051   2.401577   1.528915   0.000000
     5  C    3.392959   2.330648   2.356319   1.519087   0.000000
     6  O    2.427136   1.441266   2.383301   2.341273   1.406641
     7  O    1.422962   2.397934   3.764652   4.716245   4.163860
     8  O    3.312107   2.469911   1.410900   2.484405   3.639923
     9  O    4.477638   3.015782   2.397364   1.416350   2.415927
    10  O    3.640459   3.093632   2.945142   2.367937   1.421328
    11  C    4.103124   3.865494   4.152586   3.686844   2.384004
    12  H    1.898904   3.142242   4.395112   5.408522   4.829418
    13  H    3.652921   2.624824   1.884500   2.677078   3.815814
    14  H    5.252993   3.809541   3.110320   1.869520   2.774994
    15  H    1.048140   2.096440   2.761313   3.715853   3.284643
    16  H    1.000941   2.018793   2.633533   4.026332   4.101824
    17  H    2.077949   0.988466   2.089704   2.882660   2.965632
    18  H    2.557234   2.124732   1.002490   2.065029   2.730403
    19  H    4.374867   3.296454   2.169215   1.019568   2.103747
    20  H    4.237620   3.126609   3.241085   2.138303   0.982004
    21  H    3.550875   3.593991   4.210796   4.060835   2.726444
    22  H    4.674885   4.617993   4.752615   4.338990   3.206064
    23  H    4.751327   4.310765   4.659545   3.945289   2.531205
                    6          7          8          9         10
     6  O    0.000000
     7  O    2.895996   0.000000
     8  O    3.578212   4.491555   0.000000
     9  O    2.958446   5.352169   2.745292   0.000000
    10  O    2.343516   4.504006   4.320966   3.598907   0.000000
    11  C    2.840732   4.595079   5.561981   4.775775   1.432640
    12  H    3.629105   0.847237   5.102186   6.134919   4.981776
    13  H    3.662230   4.658429   0.819507   2.511713   4.717032
    14  H    3.571754   6.131863   3.447854   0.856941   3.846900
    15  H    2.604863   2.025729   3.787539   4.793871   3.111787
    16  H    3.249551   2.005505   3.021243   4.782334   4.358831
    17  H    1.971755   2.579630   2.529862   3.041594   3.958607
    18  H    2.900187   3.948112   1.932316   3.211779   2.811910
    19  H    3.206136   5.538683   2.967356   2.008856   2.448494
    20  H    1.955576   4.821109   4.419218   2.601637   1.950594
    21  H    2.648647   3.811553   5.602017   5.118617   2.056231
    22  H    3.742086   5.222702   6.144465   5.527129   1.971262
    23  H    3.061299   5.107842   6.043990   4.819037   1.976165
                   11         12         13         14         15
    11  C    0.000000
    12  H    4.946006   0.000000
    13  H    5.922373   5.337044   0.000000
    14  H    5.011510   6.908819   3.239302   0.000000
    15  H    3.449994   2.235726   4.267940   5.481427   0.000000
    16  H    4.974534   2.301455   3.409726   5.587216   1.707762
    17  H    4.696740   3.386416   2.388433   3.881085   2.915112
    18  H    4.015755   4.428770   2.631279   3.808746   2.475723
    19  H    3.853630   6.168657   3.282736   2.088339   4.262117
    20  H    2.548416   5.505513   4.476427   2.733815   4.153513
    21  H    1.025336   4.083645   5.948920   5.492858   2.901294
    22  H    0.979674   5.457694   6.591082   5.715011   3.864784
    23  H    0.974497   5.525495   6.301319   4.949789   4.232768
                   16         17         18         19         20
    16  H    0.000000
    17  H    2.364072   0.000000
    18  H    2.595163   2.871827   0.000000
    19  H    4.693447   3.855429   2.327626   0.000000
    20  H    4.994720   3.592980   3.684014   2.593771   0.000000
    21  H    4.481796   4.395948   4.094780   4.417414   3.014608
    22  H    5.481463   5.509932   4.431479   4.323981   3.404548
    23  H    5.662870   5.022802   4.684151   4.134858   2.306802
                   21         22         23
    21  H    0.000000
    22  H    1.596348   0.000000
    23  H    1.632429   1.624267   0.000000
 Symmetry turned off by external request.
 Stoichiometry    C6H12O5
 Framework group  C1[X(C6H12O5)]
 Deg. of freedom    63
 Full point group                 C1      NOp   1
 Rotational constants (GHZ):           1.1607726           1.0952999           0.6695809
 Standard basis: 6-311++G(d,p) (5D, 7F)
   326 basis functions,   504 primitive gaussians,   337 cartesian basis functions
    44 alpha electrons       44 beta electrons
       nuclear repulsion energy       724.7300514115 Hartrees.
 NAtoms=   23 NActive=   23 NUniq=   23 SFac= 1.00D+00 NAtFMM=   60 NAOKFM=F Big=F
 Integral buffers will be    131072 words long.
 Raffenetti 2 integral format.
 Two-electron integral symmetry is turned off.
 One-electron integrals computed using PRISM.
 NBasis=   326 RedAO= T EigKep=  3.82D-06  NBF=   326
 NBsUse=   326 1.00D-06 EigRej= -1.00D+00 NBFU=   326
 Initial guess from the checkpoint file:  "/scratch/Gau-8955.chk"
 B after Tr=     0.043064   -0.002997   -0.007856
         Rot=    0.999999   -0.000065    0.000982   -0.000384 Ang=  -0.12 deg.
 ExpMin= 3.60D-02 ExpMax= 8.59D+03 ExpMxC= 1.30D+03 IAcc=3 IRadAn=         5 AccDes= 0.00D+00
 Harris functional with IExCor=  402 and IRadAn=       5 diagonalized for initial guess.
 HarFok:  IExCor=  402 AccDes= 0.00D+00 IRadAn=         5 IDoV= 1 UseB2=F ITyADJ=14
 ICtDFT=  3500011 ScaDFX=  1.000000  1.000000  1.000000  1.000000
 FoFCou: FMM=F IPFlag=           0 FMFlag=      100000 FMFlg1=           0
         NFxFlg=           0 DoJE=T BraDBF=F KetDBF=T FulRan=T
         wScrn=  0.000000 ICntrl=       500 IOpCl=  0 I1Cent=   200000004 NGrid=           0
         NMat0=    1 NMatS0=      1 NMatT0=    0 NMatD0=    1 NMtDS0=    0 NMtDT0=    0
 Symmetry not used in FoFCou.
 Requested convergence on RMS density matrix=1.00D-08 within 128 cycles.
 Requested convergence on MAX density matrix=1.00D-06.
 Requested convergence on             energy=1.00D-06.
 No special actions if energy rises.
 SCF Done:  E(RB3LYP) =  -612.011826825     A.U. after   12 cycles
            NFock= 12  Conv=0.39D-08     -V/T= 1.9999
 Calling FoFJK, ICntrl=      2127 FMM=F ISym2X=0 I1Cent= 0 IOpClX= 0 NMat=1 NMatS=1 NMatT=0.
 -------------------------------------------------------------------
 Center     Atomic                   Forces (Hartrees/Bohr)
 Number     Number              X              Y              Z
 -------------------------------------------------------------------
      1        6           0.051622908    0.012211535   -0.043492184
      2        6          -0.061894988    0.037367894   -0.050154263
      3        6           0.065051074   -0.000367984    0.021361199
      4        6           0.034122547   -0.036151280   -0.008876280
      5        6          -0.073025827   -0.052359008    0.026203484
      6        8           0.003704578    0.001108542   -0.000158029
      7        8           0.117300655    0.112294911    0.066665317
      8        8          -0.233912637    0.016987912   -0.070779940
      9        8          -0.027486260   -0.148329705    0.003807690
     10        8          -0.008883110   -0.002439043    0.005283512
     11        6          -0.004923641   -0.031423724    0.085809499
     12        1          -0.111615486   -0.115061909   -0.066520848
     13        1           0.232219284   -0.015755751    0.070927435
     14        1           0.035991500    0.148987331    0.001876244
     15        1          -0.026496209    0.015079649   -0.015886753
     16        1          -0.037254019   -0.032896748    0.062954144
     17        1           0.069284688   -0.039197501    0.043918007
     18        1          -0.071868802    0.001005912   -0.015609868
     19        1          -0.037271782    0.042892452    0.008718621
     20        1           0.076335536    0.051817175   -0.037951215
     21        1           0.008123527   -0.054616536   -0.003327481
     22        1          -0.083735209    0.038485266   -0.038818790
     23        1           0.084611673    0.050360610   -0.045949504
 -------------------------------------------------------------------
 Cartesian Forces:  Max     0.233912637 RMS     0.068396390

 GradGradGradGradGradGradGradGradGradGradGradGradGradGradGradGradGradGrad
 Berny optimization.
 Using GEDIIS/GDIIS optimizer.
 FormGI is forming the generalized inverse of G from B-inverse, IUseBI=4.
 Internal  Forces:  Max     0.243236392 RMS     0.037806163
 Search for a local minimum.
 Step number   2 out of a maximum of  131
 All quantities printed in internal units (Hartrees-Bohrs-Radians)
 Mixed Optimization -- RFO/linear search
 Update second derivatives using D2CorX and points    1    2
 DE= -1.70D-01 DEPred=-1.82D-01 R= 9.36D-01
 TightC=F SS=  1.41D+00  RLast= 3.00D-01 DXNew= 5.0454D-01 9.0108D-01
 Trust test= 9.36D-01 RLast= 3.00D-01 DXMaxT set to 5.05D-01
 ITU=  1  0
 Use linear search instead of GDIIS.
 Linear search step of   0.600 exceeds DXMaxT=   0.505 but not scaled.
 Quartic linear search produced a step of  2.00000.
 Iteration  1 RMS(Cart)=  0.05264182 RMS(Int)=  0.00856999
 Iteration  2 RMS(Cart)=  0.00802547 RMS(Int)=  0.00002917
 Iteration  3 RMS(Cart)=  0.00001366 RMS(Int)=  0.00002569
 Iteration  4 RMS(Cart)=  0.00000000 RMS(Int)=  0.00002569
 Variable       Old X    -DE/DX   Delta X   Delta X   Delta X     New X
                                 (Linear)    (Quad)   (Total)
    R1        2.84738   0.00889   0.01945   0.00000   0.01945   2.86682
    R2        2.68901   0.00466   0.00830   0.00000   0.00830   2.69731
    R3        1.98070   0.03398   0.06203   0.00000   0.06203   2.04272
    R4        1.89150   0.07985   0.13949   0.00000   0.13949   2.03100
    R5        2.90260   0.00836   0.01685   0.00000   0.01686   2.91946
    R6        2.72360   0.00522   0.01040   0.00000   0.01040   2.73400
    R7        1.86793   0.09087   0.15666   0.00000   0.15666   2.02459
    R8        2.88923   0.00552   0.01155   0.00000   0.01154   2.90078
    R9        2.66621  -0.00021  -0.00043   0.00000  -0.00043   2.66578
   R10        1.89443   0.07347   0.12905   0.00000   0.12905   2.02349
   R11        2.87066   0.00685   0.01414   0.00000   0.01413   2.88479
   R12        2.67651   0.01020   0.01828   0.00000   0.01828   2.69480
   R13        1.92670   0.05718   0.10278   0.00000   0.10278   2.02949
   R14        2.65817   0.00344   0.00779   0.00000   0.00779   2.66596
   R15        2.68592   0.00269   0.00684   0.00000   0.00684   2.69276
   R16        1.85572   0.09946   0.16989   0.00000   0.16989   2.02561
   R17        1.60105   0.17355   0.22859   0.00000   0.22859   1.82964
   R18        1.54864   0.24324   0.28942   0.00000   0.28942   1.83807
   R19        1.61938   0.15322   0.20787   0.00000   0.20787   1.82726
   R20        2.70730   0.00185   0.00629   0.00000   0.00629   2.71359
   R21        1.93760   0.05469   0.09898   0.00000   0.09898   2.03659
   R22        1.85132   0.09956   0.16984   0.00000   0.16984   2.02116
   R23        1.84153   0.10856   0.18240   0.00000   0.18240   2.02393
    A1        1.91696  -0.00562  -0.01111   0.00000  -0.01108   1.90588
    A2        1.90167  -0.00035  -0.00145   0.00000  -0.00145   1.90022
    A3        1.84036   0.00723   0.01747   0.00000   0.01749   1.85785
    A4        1.90561   0.00422   0.00867   0.00000   0.00866   1.91427
    A5        1.92774  -0.00111  -0.00408   0.00000  -0.00400   1.92375
    A6        1.97021  -0.00454  -0.00981   0.00000  -0.00982   1.96039
    A7        1.94772  -0.00028  -0.00154   0.00000  -0.00154   1.94619
    A8        1.93409   0.00300   0.00797   0.00000   0.00797   1.94206
    A9        1.93838  -0.00246  -0.00559   0.00000  -0.00559   1.93279
   A10        1.85551  -0.00153  -0.00427   0.00000  -0.00426   1.85125
   A11        1.91705   0.00146   0.00385   0.00000   0.00384   1.92090
   A12        1.86767  -0.00010  -0.00022   0.00000  -0.00020   1.86747
   A13        1.80079   0.00009   0.00117   0.00000   0.00116   1.80195
   A14        1.98656   0.00130   0.00128   0.00000   0.00127   1.98783
   A15        1.95358  -0.00184  -0.00393   0.00000  -0.00394   1.94963
   A16        2.01244  -0.00288  -0.00752   0.00000  -0.00751   2.00493
   A17        1.87622   0.00255   0.00624   0.00000   0.00625   1.88247
   A18        1.83482   0.00074   0.00275   0.00000   0.00277   1.83759
   A19        1.76732  -0.00030  -0.00147   0.00000  -0.00147   1.76585
   A20        1.90087  -0.00227  -0.00390   0.00000  -0.00390   1.89697
   A21        2.01096  -0.00170  -0.00460   0.00000  -0.00459   2.00637
   A22        1.93257   0.00148   0.00318   0.00000   0.00317   1.93574
   A23        1.92645   0.00106   0.00344   0.00000   0.00342   1.92987
   A24        1.92065   0.00165   0.00320   0.00000   0.00316   1.92381
   A25        1.85427  -0.00019  -0.00079   0.00000  -0.00079   1.85348
   A26        1.87157  -0.00409  -0.01017   0.00000  -0.01016   1.86141
   A27        2.02179  -0.00198  -0.00512   0.00000  -0.00510   2.01669
   A28        1.95352   0.00213   0.00502   0.00000   0.00498   1.95850
   A29        1.89548  -0.00069  -0.00107   0.00000  -0.00112   1.89436
   A30        1.86906   0.00487   0.01224   0.00000   0.01219   1.88125
   A31        1.91704   0.00164   0.00416   0.00000   0.00415   1.92119
   A32        1.93692  -0.00340  -0.00429   0.00000  -0.00429   1.93263
   A33        1.96544  -0.00832  -0.01321   0.00000  -0.01321   1.95223
   A34        1.88694   0.00725   0.02024   0.00000   0.02024   1.90719
   A35        1.97745  -0.00024  -0.00133   0.00000  -0.00133   1.97612
   A36        1.96351  -0.00732  -0.01884   0.00000  -0.01886   1.94465
   A37        1.88729  -0.00659  -0.01639   0.00000  -0.01642   1.87087
   A38        1.90017   0.00575   0.01198   0.00000   0.01202   1.91219
   A39        1.84151   0.01011   0.02421   0.00000   0.02412   1.86563
   A40        1.90944   0.00078   0.00342   0.00000   0.00346   1.91290
   A41        1.96245  -0.00306  -0.00510   0.00000  -0.00507   1.95738
    D1       -3.07052   0.00085   0.00164   0.00000   0.00167  -3.06886
    D2        1.14841   0.00098   0.00277   0.00000   0.00279   1.15121
    D3       -0.92504   0.00075   0.00147   0.00000   0.00151  -0.92353
    D4        1.12606  -0.00072  -0.00140   0.00000  -0.00140   1.12466
    D5       -0.93819  -0.00058  -0.00026   0.00000  -0.00027  -0.93847
    D6       -3.01165  -0.00081  -0.00156   0.00000  -0.00155  -3.01320
    D7       -0.99334   0.00072   0.00103   0.00000   0.00100  -0.99234
    D8       -3.05759   0.00086   0.00216   0.00000   0.00212  -3.05547
    D9        1.15214   0.00062   0.00086   0.00000   0.00084   1.15299
   D10       -3.04670   0.00192   0.00502   0.00000   0.00506  -3.04165
   D11       -0.96251   0.00067   0.00186   0.00000   0.00184  -0.96067
   D12        1.21380  -0.00290  -0.00731   0.00000  -0.00733   1.20647
   D13       -2.44595  -0.00333  -0.00877   0.00000  -0.00878  -2.45473
   D14        1.64373  -0.00058  -0.00099   0.00000  -0.00099   1.64274
   D15       -0.43377  -0.00112  -0.00261   0.00000  -0.00261  -0.43638
   D16       -0.33524  -0.00080  -0.00265   0.00000  -0.00265  -0.33789
   D17       -2.52875   0.00195   0.00514   0.00000   0.00514  -2.52361
   D18        1.67695   0.00140   0.00352   0.00000   0.00352   1.68046
   D19        1.67963  -0.00102  -0.00329   0.00000  -0.00329   1.67634
   D20       -0.51388   0.00173   0.00449   0.00000   0.00450  -0.50938
   D21       -2.59137   0.00119   0.00287   0.00000   0.00287  -2.58849
   D22        2.06117   0.00088   0.00143   0.00000   0.00141   2.06258
   D23       -0.05828   0.00045   0.00137   0.00000   0.00137  -0.05691
   D24       -2.10631  -0.00042  -0.00085   0.00000  -0.00085  -2.10716
   D25        0.56737   0.00052   0.00220   0.00000   0.00220   0.56957
   D26       -1.46985  -0.00010   0.00087   0.00000   0.00088  -1.46897
   D27        2.64592   0.00077   0.00314   0.00000   0.00314   2.64906
   D28        2.74411   0.00047   0.00007   0.00000   0.00008   2.74418
   D29        0.70689  -0.00016  -0.00126   0.00000  -0.00125   0.70564
   D30       -1.46053   0.00071   0.00101   0.00000   0.00101  -1.45952
   D31       -1.49957   0.00145   0.00338   0.00000   0.00338  -1.49620
   D32        2.74640   0.00082   0.00205   0.00000   0.00205   2.74845
   D33        0.57898   0.00170   0.00433   0.00000   0.00431   0.58329
   D34        0.99231   0.00159   0.00334   0.00000   0.00334   0.99565
   D35       -1.08415   0.00265   0.00653   0.00000   0.00653  -1.07762
   D36        3.13627   0.00060   0.00112   0.00000   0.00112   3.13739
   D37       -0.62649  -0.00021  -0.00073   0.00000  -0.00073  -0.62722
   D38        1.46515   0.00008  -0.00052   0.00000  -0.00052   1.46463
   D39       -2.73277   0.00205   0.00443   0.00000   0.00444  -2.72833
   D40        1.38735  -0.00236  -0.00466   0.00000  -0.00467   1.38268
   D41       -2.80419  -0.00208  -0.00446   0.00000  -0.00447  -2.80866
   D42       -0.71893  -0.00010   0.00049   0.00000   0.00049  -0.71844
   D43       -2.76465   0.00145   0.00384   0.00000   0.00385  -2.76080
   D44       -0.67300   0.00173   0.00405   0.00000   0.00405  -0.66895
   D45        1.41226   0.00371   0.00900   0.00000   0.00902   1.42127
   D46       -2.74547   0.00082   0.00229   0.00000   0.00229  -2.74318
   D47        1.60898   0.00164   0.00449   0.00000   0.00451   1.61348
   D48       -0.52560  -0.00182  -0.00412   0.00000  -0.00413  -0.52973
   D49        0.43702  -0.00014  -0.00006   0.00000  -0.00007   0.43696
   D50       -1.60044   0.00376   0.00997   0.00000   0.00998  -1.59047
   D51        2.62294  -0.00306  -0.00738   0.00000  -0.00737   2.61557
   D52       -3.08627  -0.00102  -0.00254   0.00000  -0.00256  -3.08883
   D53       -1.05926  -0.00255  -0.00686   0.00000  -0.00693  -1.06619
   D54        1.01622   0.00090   0.00234   0.00000   0.00242   1.01864
   D55        1.21271  -0.00173  -0.00376   0.00000  -0.00388   1.20883
   D56       -3.04380   0.00237   0.00482   0.00000   0.00492  -3.03888
   D57       -0.90680  -0.00192  -0.00415   0.00000  -0.00414  -0.91094
         Item               Value     Threshold  Converged?
 Maximum Force            0.243236     0.000450     NO 
 RMS     Force            0.037806     0.000300     NO 
 Maximum Displacement     0.237923     0.001800     NO 
 RMS     Displacement     0.056739     0.001200     NO 
 Predicted change in Energy=-4.440495D-02
 GradGradGradGradGradGradGradGradGradGradGradGradGradGradGradGradGradGrad

                          Input orientation:                          
 ---------------------------------------------------------------------
 Center     Atomic      Atomic             Coordinates (Angstroms)
 Number     Number       Type             X           Y           Z
 ---------------------------------------------------------------------
      1          6           0        1.478129    4.472518    9.540377
      2          6           0        2.441592    5.549030   10.003330
      3          6           0        1.733853    6.601095   10.885948
      4          6           0        2.368784    7.923626   10.434201
      5          6           0        2.632837    7.636173    8.958382
      6          8           0        2.995889    6.275100    8.881400
      7          8           0        2.199289    3.478421    8.813024
      8          8           0        1.825320    6.341045   12.269422
      9          8           0        3.591990    8.108971   11.143397
     10          8           0        1.418163    7.909750    8.265419
     11          6           0        1.489243    7.617815    6.861238
     12          1           0        1.593776    2.826936    8.430483
     13          1           0        2.749548    6.271372   12.564415
     14          1           0        3.814543    9.049878   11.155415
     15          1           0        0.732309    4.922503    8.900262
     16          1           0        1.049637    4.045219   10.428584
     17          1           0        3.265557    5.117596   10.535091
     18          1           0        0.684888    6.652221   10.677061
     19          1           0        1.741308    8.788281   10.543892
     20          1           0        3.407648    8.221751    8.504782
     21          1           0        1.553191    6.556945    6.682536
     22          1           0        0.573198    7.952309    6.422018
     23          1           0        2.342664    8.105839    6.436285
 ---------------------------------------------------------------------
                    Distance matrix (angstroms):
                    1          2          3          4          5
     1  C    0.000000
     2  C    1.517058   0.000000
     3  C    2.531165   1.544911   0.000000
     4  C    3.674552   2.414468   1.535024   0.000000
     5  C    3.417715   2.341934   2.365390   1.526564   0.000000
     6  O    2.446865   1.446772   2.391071   2.349913   1.410763
     7  O    1.427356   2.400617   3.776869   4.734637   4.182820
     8  O    3.325601   2.478357   1.410670   2.483535   3.645878
     9  O    4.501319   3.029268   2.406791   1.426024   2.432654
    10  O    3.666562   3.104954   2.946084   2.368014   1.424947
    11  C    4.131682   3.880668   4.158347   3.692314   2.388756
    12  H    1.988260   3.256138   4.504798   5.530982   4.948442
    13  H    3.741282   2.678763   1.989373   2.722634   3.857432
    14  H    5.386966   3.932967   3.224659   1.969470   2.867394
    15  H    1.080963   2.128601   2.786343   3.746699   3.313515
    16  H    1.074757   2.092804   2.685114   4.096611   4.190819
    17  H    2.144873   1.071366   2.161016   2.947573   3.038022
    18  H    2.583097   2.181044   1.070783   2.123901   2.777863
    19  H    4.438707   3.357879   2.213784   1.073959   2.153142
    20  H    4.341917   3.212841   3.331376   2.211510   1.071908
    21  H    3.538039   3.582293   4.207525   4.075292   2.740409
    22  H    4.759412   4.700260   4.806202   4.395744   3.282559
    23  H    4.856319   4.389860   4.736498   4.002152   2.581813
                    6          7          8          9         10
     6  O    0.000000
     7  O    2.908721   0.000000
     8  O    3.585146   4.503460   0.000000
     9  O    2.972381   5.367704   2.741281   0.000000
    10  O    2.353877   4.532847   4.319566   3.612198   0.000000
    11  C    2.855507   4.631221   5.567005   4.795797   1.435968
    12  H    3.749544   0.968203   5.209609   6.265194   5.088525
    13  H    3.691246   4.709172   0.972663   2.470986   4.789388
    14  H    3.679773   6.255955   3.540593   0.966944   3.923596
    15  H    2.636982   2.060344   3.815517   4.833530   3.130027
    16  H    3.339767   2.062279   3.043219   4.846504   4.444063
    17  H    2.036475   2.605635   2.564959   3.070003   4.044799
    18  H    2.950822   3.980082   1.983186   3.284941   2.816929
    19  H    3.264036   5.603594   2.995576   2.060557   2.463265
    20  H    2.025052   4.904520   4.495923   2.647450   2.027977
    21  H    2.644961   3.799174   5.597675   5.144392   2.086585
    22  H    3.838102   5.326983   6.193231   5.606164   2.028277
    23  H    3.123604   5.204079   6.116178   4.870086   2.058856
                   11         12         13         14         15
    11  C    0.000000
    12  H    5.042418   0.000000
    13  H    5.993956   5.503575   0.000000
    14  H    5.088987   7.147172   3.292354   0.000000
    15  H    3.463420   2.313919   4.394851   5.623265   0.000000
    16  H    5.067806   2.402646   3.522390   5.763645   1.790557
    17  H    4.785769   3.531479   2.390737   4.018586   3.021270
    18  H    4.017445   4.528355   2.823114   3.971438   2.480159
    19  H    3.872398   6.326602   3.381404   2.177314   4.320166
    20  H    2.597355   5.692071   4.551669   2.806637   4.266014
    21  H    1.077715   4.119457   6.009104   5.597774   2.874640
    22  H    1.069551   5.598657   6.729866   5.840892   3.917491
    23  H    1.071018   5.692493   6.409743   5.032676   4.335673
                   16         17         18         19         20
    16  H    0.000000
    17  H    2.464069   0.000000
    18  H    2.644096   3.005842   0.000000
    19  H    4.794616   3.974587   2.386736   0.000000
    20  H    5.167654   3.711889   3.820424   2.693625   0.000000
    21  H    4.538195   4.454897   4.088919   4.463667   3.087260
    22  H    5.616487   5.674660   4.450629   4.364995   3.527692
    23  H    5.839436   5.155729   4.779687   4.207112   2.329444
                   21         22         23
    21  H    0.000000
    22  H    1.724905   0.000000
    23  H    1.755842   1.776171   0.000000
 Symmetry turned off by external request.
 Stoichiometry    C6H12O5
 Framework group  C1[X(C6H12O5)]
 Deg. of freedom    63
 Full point group                 C1      NOp   1
 Rotational constants (GHZ):           1.1445395           1.0810430           0.6623587
 Standard basis: 6-311++G(d,p) (5D, 7F)
   326 basis functions,   504 primitive gaussians,   337 cartesian basis functions
    44 alpha electrons       44 beta electrons
       nuclear repulsion energy       715.9079478177 Hartrees.
 NAtoms=   23 NActive=   23 NUniq=   23 SFac= 1.00D+00 NAtFMM=   60 NAOKFM=F Big=F
 Integral buffers will be    131072 words long.
 Raffenetti 2 integral format.
 Two-electron integral symmetry is turned off.
 One-electron integrals computed using PRISM.
 NBasis=   326 RedAO= T EigKep=  3.82D-06  NBF=   326
 NBsUse=   326 1.00D-06 EigRej= -1.00D+00 NBFU=   326
 Initial guess from the checkpoint file:  "/scratch/Gau-8955.chk"
 B after Tr=     0.085032   -0.007619   -0.014405
         Rot=    0.999998   -0.000082    0.001941   -0.000766 Ang=  -0.24 deg.
 ExpMin= 3.60D-02 ExpMax= 8.59D+03 ExpMxC= 1.30D+03 IAcc=3 IRadAn=         5 AccDes= 0.00D+00
 Harris functional with IExCor=  402 and IRadAn=       5 diagonalized for initial guess.
 HarFok:  IExCor=  402 AccDes= 0.00D+00 IRadAn=         5 IDoV= 1 UseB2=F ITyADJ=14
 ICtDFT=  3500011 ScaDFX=  1.000000  1.000000  1.000000  1.000000
 FoFCou: FMM=F IPFlag=           0 FMFlag=      100000 FMFlg1=           0
         NFxFlg=           0 DoJE=T BraDBF=F KetDBF=T FulRan=T
         wScrn=  0.000000 ICntrl=       500 IOpCl=  0 I1Cent=   200000004 NGrid=           0
         NMat0=    1 NMatS0=      1 NMatT0=    0 NMatD0=    1 NMtDS0=    0 NMtDT0=    0
 Symmetry not used in FoFCou.
 Requested convergence on RMS density matrix=1.00D-08 within 128 cycles.
 Requested convergence on MAX density matrix=1.00D-06.
 Requested convergence on             energy=1.00D-06.
 No special actions if energy rises.
 SCF Done:  E(RB3LYP) =  -612.127146785     A.U. after   13 cycles
            NFock= 13  Conv=0.21D-08     -V/T= 2.0033
 Calling FoFJK, ICntrl=      2127 FMM=F ISym2X=0 I1Cent= 0 IOpClX= 0 NMat=1 NMatS=1 NMatT=0.
 -------------------------------------------------------------------
 Center     Atomic                   Forces (Hartrees/Bohr)
 Number     Number              X              Y              Z
 -------------------------------------------------------------------
      1        6           0.017634462   -0.002319782   -0.008104315
      2        6          -0.012313444    0.010108727   -0.014402740
      3        6           0.017850158    0.001122659    0.010987666
      4        6           0.012761737   -0.000584664   -0.005017011
      5        6          -0.018788829   -0.009020140   -0.002330284
      6        8           0.000593709    0.001603205    0.001230156
      7        8           0.001764932   -0.005483140   -0.002461789
      8        8           0.000630067   -0.004377607    0.007317737
      9        8           0.002841691    0.002666728    0.002120585
     10        8          -0.000317201   -0.003121421   -0.001440538
     11        6          -0.003786706   -0.004769516    0.019114580
     12        1           0.001989742    0.006275644    0.004425625
     13        1          -0.006427407    0.005183089   -0.008245910
     14        1          -0.001290076   -0.006395895   -0.000097170
     15        1          -0.009617003    0.004477820   -0.001708142
     16        1          -0.011240625   -0.005492685    0.010659153
     17        1           0.010938377   -0.008163409    0.007222328
     18        1          -0.013366576   -0.001441549   -0.003901412
     19        1          -0.010572080    0.006456876    0.003000312
     20        1           0.015324164    0.006198274   -0.003397008
     21        1           0.004541990   -0.011073371    0.000175606
     22        1          -0.010325908    0.009850509   -0.005149634
     23        1           0.011174828    0.008299648   -0.009997796
 -------------------------------------------------------------------
 Cartesian Forces:  Max     0.019114580 RMS     0.008199544

 GradGradGradGradGradGradGradGradGradGradGradGradGradGradGradGradGradGrad
 Berny optimization.
 Using GEDIIS/GDIIS optimizer.
 FormGI is forming the generalized inverse of G from B-inverse, IUseBI=4.
 Internal  Forces:  Max     0.016654641 RMS     0.004493479
 Search for a local minimum.
 Step number   3 out of a maximum of  131
 All quantities printed in internal units (Hartrees-Bohrs-Radians)
 Mixed Optimization -- RFO/linear search
 Update second derivatives using D2CorX and points    2    3
 ITU=  0  1  0
 Use linear search instead of GDIIS.
     Eigenvalues ---    0.00559   0.00745   0.01007   0.01282   0.01417
     Eigenvalues ---    0.01434   0.01539   0.01546   0.03150   0.03772
     Eigenvalues ---    0.04631   0.05037   0.05126   0.05614   0.05693
     Eigenvalues ---    0.06051   0.06247   0.06383   0.06496   0.07612
     Eigenvalues ---    0.07783   0.09116   0.10160   0.10202   0.10524
     Eigenvalues ---    0.11043   0.13156   0.13654   0.15806   0.15977
     Eigenvalues ---    0.16000   0.16000   0.16000   0.16000   0.16028
     Eigenvalues ---    0.16221   0.18882   0.20233   0.22208   0.25000
     Eigenvalues ---    0.26907   0.28684   0.29701   0.32221   0.38023
     Eigenvalues ---    0.40844   0.42347   0.42486   0.42520   0.42591
     Eigenvalues ---    0.43774   0.43841   0.47944   0.49146   0.53566
     Eigenvalues ---    0.54372   0.57520   0.59644   0.61061   0.62804
     Eigenvalues ---    0.92559   1.13796   1.33962
 RFO step:  Lambda=-8.00702766D-03 EMin= 5.58781005D-03
 Quartic linear search produced a step of  0.08744.
 Iteration  1 RMS(Cart)=  0.05318015 RMS(Int)=  0.00127117
 Iteration  2 RMS(Cart)=  0.00142495 RMS(Int)=  0.00012656
 Iteration  3 RMS(Cart)=  0.00000224 RMS(Int)=  0.00012654
 Iteration  4 RMS(Cart)=  0.00000000 RMS(Int)=  0.00012654
 Variable       Old X    -DE/DX   Delta X   Delta X   Delta X     New X
                                 (Linear)    (Quad)   (Total)
    R1        2.86682   0.00061   0.00170   0.00073   0.00243   2.86925
    R2        2.69731   0.00034   0.00073   0.00025   0.00097   2.69829
    R3        2.04272   0.00951   0.00542   0.01945   0.02488   2.06760
    R4        2.03100   0.01547   0.01220   0.02176   0.03396   2.06495
    R5        2.91946   0.00280   0.00147   0.00526   0.00672   2.92618
    R6        2.73400   0.00000   0.00091  -0.00231  -0.00137   2.73263
    R7        2.02459   0.01528   0.01370   0.01877   0.03247   2.05705
    R8        2.90078   0.00151   0.00101   0.00552   0.00648   2.90725
    R9        2.66578  -0.00143  -0.00004  -0.00347  -0.00351   2.66227
   R10        2.02349   0.01379   0.01128   0.01949   0.03078   2.05426
   R11        2.88479   0.00184   0.00124   0.00768   0.00892   2.89371
   R12        2.69480   0.00185   0.00160   0.00322   0.00482   2.69961
   R13        2.02949   0.01168   0.00899   0.01883   0.02782   2.05731
   R14        2.66596  -0.00176   0.00068  -0.00317  -0.00246   2.66349
   R15        2.69276  -0.00257   0.00060  -0.00673  -0.00613   2.68663
   R16        2.02561   0.01590   0.01486   0.01819   0.03305   2.05866
   R17        1.82964  -0.00721   0.01999  -0.01740   0.00259   1.83223
   R18        1.83807  -0.00898   0.02531  -0.01940   0.00591   1.84398
   R19        1.82726  -0.00652   0.01818  -0.01649   0.00169   1.82895
   R20        2.71359  -0.00444   0.00055  -0.01172  -0.01117   2.70242
   R21        2.03659   0.01114   0.00865   0.01844   0.02709   2.06368
   R22        2.02116   0.01404   0.01485   0.01473   0.02959   2.05074
   R23        2.02393   0.01665   0.01595   0.01769   0.03364   2.05757
    A1        1.90588  -0.00353  -0.00097  -0.00838  -0.00935   1.89653
    A2        1.90022   0.00006  -0.00013  -0.00170  -0.00181   1.89841
    A3        1.85785   0.00370   0.00153   0.02125   0.02280   1.88065
    A4        1.91427   0.00327   0.00076   0.02784   0.02862   1.94289
    A5        1.92375   0.00027  -0.00035   0.00389   0.00356   1.92730
    A6        1.96039  -0.00387  -0.00086  -0.04297  -0.04375   1.91664
    A7        1.94619   0.00091  -0.00013   0.00970   0.00941   1.95559
    A8        1.94206   0.00076   0.00070   0.01113   0.01177   1.95383
    A9        1.93279  -0.00203  -0.00049  -0.02727  -0.02771   1.90509
   A10        1.85125   0.00024  -0.00037   0.00397   0.00346   1.85471
   A11        1.92090   0.00016   0.00034  -0.00104  -0.00069   1.92020
   A12        1.86747   0.00005  -0.00002   0.00476   0.00478   1.87224
   A13        1.80195  -0.00147   0.00010  -0.01032  -0.01024   1.79171
   A14        1.98783   0.00228   0.00011   0.01614   0.01628   2.00411
   A15        1.94963  -0.00154  -0.00034  -0.02258  -0.02280   1.92683
   A16        2.00493  -0.00083  -0.00066  -0.00347  -0.00406   2.00087
   A17        1.88247   0.00200   0.00055   0.02065   0.02107   1.90354
   A18        1.83759  -0.00048   0.00024  -0.00086  -0.00058   1.83701
   A19        1.76585   0.00042  -0.00013   0.00021   0.00015   1.76600
   A20        1.89697  -0.00278  -0.00034  -0.02628  -0.02662   1.87035
   A21        2.00637  -0.00154  -0.00040  -0.02979  -0.03008   1.97629
   A22        1.93574   0.00121   0.00028   0.00701   0.00703   1.94277
   A23        1.92987   0.00042   0.00030   0.01752   0.01752   1.94739
   A24        1.92381   0.00213   0.00028   0.02870   0.02822   1.95204
   A25        1.85348  -0.00017  -0.00007  -0.00401  -0.00426   1.84922
   A26        1.86141  -0.00127  -0.00089  -0.00099  -0.00180   1.85962
   A27        2.01669  -0.00155  -0.00045  -0.02041  -0.02112   1.99557
   A28        1.95850   0.00111   0.00044   0.01067   0.01111   1.96961
   A29        1.89436  -0.00106  -0.00010  -0.02155  -0.02214   1.87222
   A30        1.88125   0.00295   0.00107   0.03651   0.03769   1.91894
   A31        1.92119   0.00087   0.00036   0.00079   0.00128   1.92247
   A32        1.93263  -0.00600  -0.00038  -0.03756  -0.03794   1.89470
   A33        1.95223  -0.01211  -0.00116  -0.07557  -0.07673   1.87550
   A34        1.90719   0.00033   0.00177   0.00069   0.00246   1.90965
   A35        1.97612   0.00078  -0.00012   0.00327   0.00315   1.97927
   A36        1.94465  -0.00184  -0.00165  -0.00612  -0.00773   1.93692
   A37        1.87087  -0.00273  -0.00144  -0.01626  -0.01765   1.85322
   A38        1.91219   0.00398   0.00105   0.02009   0.02117   1.93336
   A39        1.86563   0.00572   0.00211   0.04342   0.04557   1.91120
   A40        1.91290  -0.00108   0.00030  -0.00661  -0.00627   1.90663
   A41        1.95738  -0.00418  -0.00044  -0.03496  -0.03536   1.92202
    D1       -3.06886   0.00144   0.00015   0.03759   0.03776  -3.03109
    D2        1.15121   0.00005   0.00024   0.01896   0.01914   1.17035
    D3       -0.92353   0.00083   0.00013   0.02361   0.02378  -0.89974
    D4        1.12466  -0.00047  -0.00012   0.00979   0.00968   1.13434
    D5       -0.93847  -0.00186  -0.00002  -0.00884  -0.00894  -0.94741
    D6       -3.01320  -0.00108  -0.00014  -0.00419  -0.00430  -3.01750
    D7       -0.99234   0.00197   0.00009   0.04968   0.04981  -0.94254
    D8       -3.05547   0.00058   0.00019   0.03105   0.03118  -3.02429
    D9        1.15299   0.00136   0.00007   0.03570   0.03583   1.18881
   D10       -3.04165   0.00070   0.00044  -0.00460  -0.00416  -3.04580
   D11       -0.96067   0.00060   0.00016   0.00494   0.00512  -0.95554
   D12        1.20647  -0.00187  -0.00064  -0.02763  -0.02830   1.17817
   D13       -2.45473  -0.00162  -0.00077  -0.03734  -0.03814  -2.49287
   D14        1.64274  -0.00093  -0.00009  -0.03539  -0.03550   1.60724
   D15       -0.43638  -0.00079  -0.00023  -0.02916  -0.02933  -0.46571
   D16       -0.33789  -0.00002  -0.00023  -0.01565  -0.01587  -0.35376
   D17       -2.52361   0.00068   0.00045  -0.01370  -0.01323  -2.53684
   D18        1.68046   0.00081   0.00031  -0.00747  -0.00706   1.67340
   D19        1.67634   0.00024  -0.00029  -0.00843  -0.00872   1.66762
   D20       -0.50938   0.00094   0.00039  -0.00649  -0.00608  -0.51546
   D21       -2.58849   0.00107   0.00025  -0.00025   0.00009  -2.58840
   D22        2.06258   0.00165   0.00012   0.03109   0.03128   2.09386
   D23       -0.05691  -0.00004   0.00012   0.01036   0.01055  -0.04636
   D24       -2.10716  -0.00036  -0.00007   0.00730   0.00729  -2.09987
   D25        0.56957  -0.00018   0.00019   0.01417   0.01434   0.58391
   D26       -1.46897  -0.00065   0.00008   0.01649   0.01664  -1.45234
   D27        2.64906  -0.00015   0.00027   0.02095   0.02100   2.67005
   D28        2.74418   0.00113   0.00001   0.02488   0.02493   2.76911
   D29        0.70564   0.00066  -0.00011   0.02720   0.02722   0.73286
   D30       -1.45952   0.00116   0.00009   0.03166   0.03158  -1.42794
   D31       -1.49620   0.00141   0.00030   0.03588   0.03628  -1.45992
   D32        2.74845   0.00094   0.00018   0.03820   0.03857   2.78702
   D33        0.58329   0.00144   0.00038   0.04265   0.04294   0.62622
   D34        0.99565   0.00199   0.00029   0.09392   0.09418   1.08983
   D35       -1.07762   0.00282   0.00057   0.09791   0.09846  -0.97916
   D36        3.13739   0.00112   0.00010   0.07489   0.07505  -3.07074
   D37       -0.62722  -0.00036  -0.00006  -0.01055  -0.01054  -0.63776
   D38        1.46463   0.00019  -0.00005  -0.00072  -0.00074   1.46389
   D39       -2.72833   0.00206   0.00039   0.03228   0.03255  -2.69578
   D40        1.38268  -0.00285  -0.00041  -0.03767  -0.03809   1.34459
   D41       -2.80866  -0.00230  -0.00039  -0.02784  -0.02829  -2.83695
   D42       -0.71844  -0.00042   0.00004   0.00516   0.00500  -0.71344
   D43       -2.76080   0.00100   0.00034   0.01587   0.01636  -2.74444
   D44       -0.66895   0.00155   0.00035   0.02569   0.02615  -0.64280
   D45        1.42127   0.00342   0.00079   0.05870   0.05945   1.48072
   D46       -2.74318   0.00062   0.00020   0.00541   0.00579  -2.73739
   D47        1.61348   0.00100   0.00039   0.01565   0.01630   1.62978
   D48       -0.52973  -0.00184  -0.00036  -0.03126  -0.03206  -0.56180
   D49        0.43696   0.00009  -0.00001  -0.00097  -0.00108   0.43588
   D50       -1.59047   0.00114   0.00087  -0.00299  -0.00218  -1.59265
   D51        2.61557  -0.00251  -0.00064  -0.04071  -0.04116   2.57441
   D52       -3.08883  -0.00099  -0.00022  -0.04000  -0.04018  -3.12901
   D53       -1.06619  -0.00137  -0.00061  -0.03975  -0.04049  -1.10668
   D54        1.01864  -0.00010   0.00021  -0.03624  -0.03593   0.98271
   D55        1.20883  -0.00187  -0.00034  -0.03737  -0.03771   1.17113
   D56       -3.03888   0.00240   0.00043   0.00191   0.00235  -3.03653
   D57       -0.91094  -0.00200  -0.00036  -0.03864  -0.03901  -0.94995
         Item               Value     Threshold  Converged?
 Maximum Force            0.016655     0.000450     NO 
 RMS     Force            0.004493     0.000300     NO 
 Maximum Displacement     0.215622     0.001800     NO 
 RMS     Displacement     0.053382     0.001200     NO 
 Predicted change in Energy=-4.183160D-03
 GradGradGradGradGradGradGradGradGradGradGradGradGradGradGradGradGradGrad

                          Input orientation:                          
 ---------------------------------------------------------------------
 Center     Atomic      Atomic             Coordinates (Angstroms)
 Number     Number       Type             X           Y           Z
 ---------------------------------------------------------------------
      1          6           0        1.491101    4.436148    9.557840
      2          6           0        2.433341    5.544099    9.993721
      3          6           0        1.721603    6.598710   10.876317
      4          6           0        2.374509    7.915271   10.421108
      5          6           0        2.625378    7.625353    8.938595
      6          8           0        2.980614    6.263384    8.864927
      7          8           0        2.247695    3.433933    8.878172
      8          8           0        1.793410    6.355885   12.262188
      9          8           0        3.602315    8.047335   11.139351
     10          8           0        1.411738    7.916957    8.257945
     11          6           0        1.478992    7.678708    6.849477
     12          1           0        1.634621    2.771075    8.524856
     13          1           0        2.735101    6.385474   12.516177
     14          1           0        3.856874    8.980508   11.172490
     15          1           0        0.722142    4.863529    8.907330
     16          1           0        1.027504    4.020521   10.455828
     17          1           0        3.270580    5.108218   10.535914
     18          1           0        0.659643    6.630890   10.646261
     19          1           0        1.730935    8.782924   10.556064
     20          1           0        3.443253    8.197012    8.501478
     21          1           0        1.586122    6.612706    6.637966
     22          1           0        0.541571    8.037516    6.436958
     23          1           0        2.314314    8.218239    6.406004
 ---------------------------------------------------------------------
                    Distance matrix (angstroms):
                    1          2          3          4          5
     1  C    0.000000
     2  C    1.518343   0.000000
     3  C    2.543264   1.548467   0.000000
     4  C    3.691875   2.410099   1.538452   0.000000
     5  C    3.441087   2.341322   2.371829   1.531285   0.000000
     6  O    2.457146   1.446047   2.396505   2.348998   1.409461
     7  O    1.427871   2.394100   3.779572   4.741215   4.208836
     8  O    3.330208   2.492880   1.408815   2.481721   3.653764
     9  O    4.472033   2.990846   2.388468   1.428573   2.444545
    10  O    3.716458   3.112402   2.947823   2.367742   1.421703
    11  C    4.224876   3.918368   4.176206   3.689778   2.383582
    12  H    1.964718   3.238083   4.493075   5.532265   4.971599
    13  H    3.754886   2.676146   1.939533   2.619087   3.787932
    14  H    5.371703   3.901903   3.212485   1.974009   2.888480
    15  H    1.094128   2.138136   2.808324   3.786155   3.354245
    16  H    1.092726   2.123961   2.702895   4.121250   4.224927
    17  H    2.138890   1.088547   2.176412   2.948842   3.050194
    18  H    2.587060   2.180121   1.087070   2.154320   2.787328
    19  H    4.466368   3.361487   2.207587   1.088680   2.180873
    20  H    4.367024   3.206970   3.340435   2.215078   1.089396
    21  H    3.643089   3.622264   4.240539   4.078038   2.720001
    22  H    4.859153   4.737772   4.813579   4.387260   3.281816
    23  H    4.991589   4.476260   4.791438   4.026968   2.619597
                    6          7          8          9         10
     6  O    0.000000
     7  O    2.922864   0.000000
     8  O    3.599915   4.493967   0.000000
     9  O    2.956687   5.313323   2.719174   0.000000
    10  O    2.358835   4.602283   4.314694   3.621895   0.000000
    11  C    2.884450   4.767035   5.580875   4.800771   1.430059
    12  H    3.758133   0.969574   5.181093   6.208568   5.157618
    13  H    3.661530   4.710015   0.975790   2.325832   4.714792
    14  H    3.670891   6.214326   3.511976   0.967838   3.950241
    15  H    2.657459   2.090910   3.824894   4.838795   3.196978
    16  H    3.372838   2.078930   3.050159   4.828259   4.490049
    17  H    2.051995   2.568585   2.592051   3.018708   4.066135
    18  H    2.948748   3.983539   1.993057   3.302843   2.814902
    19  H    3.281726   5.629749   2.967370   2.093652   2.476517
    20  H    2.021150   4.925259   4.500519   2.646900   2.065137
    21  H    2.650659   3.944718   5.633898   5.136698   2.087059
    22  H    3.871887   5.483007   6.190984   5.610771   2.021811
    23  H    3.211187   5.385688   6.167219   4.908434   2.082090
                   11         12         13         14         15
    11  C    0.000000
    12  H    5.188061   0.000000
    13  H    5.946575   5.495960   0.000000
    14  H    5.102690   7.106717   3.130187   0.000000
    15  H    3.568307   2.314576   4.403646   5.648629   0.000000
    16  H    5.156738   2.378731   3.571263   5.755033   1.789345
    17  H    4.838081   3.490408   2.416519   3.967821   3.034253
    18  H    4.023037   4.510999   2.804342   4.002488   2.480192
    19  H    3.875765   6.346449   3.255481   2.222305   4.370086
    20  H    2.618409   5.719483   4.461049   2.814117   4.322183
    21  H    1.092050   4.280284   5.993760   5.596849   2.992674
    22  H    1.085206   5.769703   6.670661   5.857109   4.026107
    23  H    1.088818   5.884141   6.392988   5.067537   4.477245
                   16         17         18         19         20
    16  H    0.000000
    17  H    2.494170   0.000000
    18  H    2.643030   3.024516   0.000000
    19  H    4.815116   3.984267   2.405630   0.000000
    20  H    5.205612   3.702620   3.847248   2.738001   0.000000
    21  H    4.648392   4.504984   4.114016   4.481329   3.071097
    22  H    5.702955   5.729722   4.439681   4.351695   3.564749
    23  H    5.973089   5.257645   4.820518   4.228735   2.380328
                   21         22         23
    21  H    0.000000
    22  H    1.778082   0.000000
    23  H    1.778147   1.782200   0.000000
 Symmetry turned off by external request.
 Stoichiometry    C6H12O5
 Framework group  C1[X(C6H12O5)]
 Deg. of freedom    63
 Full point group                 C1      NOp   1
 Rotational constants (GHZ):           1.1198270           1.0862492           0.6598161
 Standard basis: 6-311++G(d,p) (5D, 7F)
   326 basis functions,   504 primitive gaussians,   337 cartesian basis functions
    44 alpha electrons       44 beta electrons
       nuclear repulsion energy       714.3832519585 Hartrees.
 NAtoms=   23 NActive=   23 NUniq=   23 SFac= 1.00D+00 NAtFMM=   60 NAOKFM=F Big=F
 Integral buffers will be    131072 words long.
 Raffenetti 2 integral format.
 Two-electron integral symmetry is turned off.
 One-electron integrals computed using PRISM.
 NBasis=   326 RedAO= T EigKep=  4.00D-06  NBF=   326
 NBsUse=   326 1.00D-06 EigRej= -1.00D+00 NBFU=   326
 Initial guess from the checkpoint file:  "/scratch/Gau-8955.chk"
 B after Tr=     0.035709   -0.055783    0.019113
         Rot=    0.999999    0.001075    0.000844   -0.000258 Ang=   0.16 deg.
 ExpMin= 3.60D-02 ExpMax= 8.59D+03 ExpMxC= 1.30D+03 IAcc=3 IRadAn=         5 AccDes= 0.00D+00
 Harris functional with IExCor=  402 and IRadAn=       5 diagonalized for initial guess.
 HarFok:  IExCor=  402 AccDes= 0.00D+00 IRadAn=         5 IDoV= 1 UseB2=F ITyADJ=14
 ICtDFT=  3500011 ScaDFX=  1.000000  1.000000  1.000000  1.000000
 FoFCou: FMM=F IPFlag=           0 FMFlag=      100000 FMFlg1=           0
         NFxFlg=           0 DoJE=T BraDBF=F KetDBF=T FulRan=T
         wScrn=  0.000000 ICntrl=       500 IOpCl=  0 I1Cent=   200000004 NGrid=           0
         NMat0=    1 NMatS0=      1 NMatT0=    0 NMatD0=    1 NMtDS0=    0 NMtDT0=    0
 Symmetry not used in FoFCou.
 Requested convergence on RMS density matrix=1.00D-08 within 128 cycles.
 Requested convergence on MAX density matrix=1.00D-06.
 Requested convergence on             energy=1.00D-06.
 No special actions if energy rises.
 SCF Done:  E(RB3LYP) =  -612.132370102     A.U. after   11 cycles
            NFock= 11  Conv=0.70D-08     -V/T= 2.0037
 Calling FoFJK, ICntrl=      2127 FMM=F ISym2X=0 I1Cent= 0 IOpClX= 0 NMat=1 NMatS=1 NMatT=0.
 -------------------------------------------------------------------
 Center     Atomic                   Forces (Hartrees/Bohr)
 Number     Number              X              Y              Z
 -------------------------------------------------------------------
      1        6           0.007525022    0.000501563   -0.002517926
      2        6          -0.004064120    0.001739538   -0.002510910
      3        6           0.001955207    0.000355600    0.001899511
      4        6           0.002575545   -0.000148212   -0.001716115
      5        6          -0.007752152   -0.000416139    0.000611723
      6        8          -0.002453141   -0.001267477    0.001088546
      7        8          -0.006062868   -0.004903825   -0.002834909
      8        8           0.010621309   -0.003124574    0.002765191
      9        8           0.000791875    0.006424185    0.000024757
     10        8           0.005433727   -0.001416242   -0.000144132
     11        6          -0.003329321   -0.003286898    0.006604514
     12        1           0.005203826    0.005034566    0.002932522
     13        1          -0.009606139    0.002587007   -0.001799782
     14        1          -0.001526356   -0.006903270   -0.000275053
     15        1          -0.002001518   -0.000064483   -0.000704151
     16        1          -0.003025931   -0.000455532    0.002643694
     17        1           0.003266745   -0.002039178    0.001587297
     18        1          -0.002490775    0.000783482   -0.002277656
     19        1          -0.001023809    0.001002553    0.001236150
     20        1           0.003541879    0.001865585   -0.001553634
     21        1           0.000944723   -0.000837873   -0.000455154
     22        1          -0.001923583    0.001589602   -0.002019939
     23        1           0.003399854    0.002980022   -0.002584542
 -------------------------------------------------------------------
 Cartesian Forces:  Max     0.010621309 RMS     0.003485906

 GradGradGradGradGradGradGradGradGradGradGradGradGradGradGradGradGradGrad
 Berny optimization.
 Using GEDIIS/GDIIS optimizer.
 FormGI is forming the generalized inverse of G from B-inverse, IUseBI=4.
 Internal  Forces:  Max     0.009661605 RMS     0.001741704
 Search for a local minimum.
 Step number   4 out of a maximum of  131
 All quantities printed in internal units (Hartrees-Bohrs-Radians)
 Mixed Optimization -- RFO/linear search
 Update second derivatives using D2CorX and points    3    4
 DE= -5.22D-03 DEPred=-4.18D-03 R= 1.25D+00
 TightC=F SS=  1.41D+00  RLast= 3.09D-01 DXNew= 8.4853D-01 9.2641D-01
 Trust test= 1.25D+00 RLast= 3.09D-01 DXMaxT set to 8.49D-01
 ITU=  1  0  1  0
 Use linear search instead of GDIIS.
     Eigenvalues ---    0.00567   0.00742   0.01004   0.01272   0.01406
     Eigenvalues ---    0.01421   0.01457   0.01540   0.03150   0.03784
     Eigenvalues ---    0.04714   0.05055   0.05122   0.05566   0.05844
     Eigenvalues ---    0.05937   0.06191   0.06269   0.06552   0.07631
     Eigenvalues ---    0.07739   0.09077   0.10054   0.10110   0.10430
     Eigenvalues ---    0.10982   0.13105   0.13735   0.15746   0.15894
     Eigenvalues ---    0.16000   0.16000   0.16000   0.16026   0.16281
     Eigenvalues ---    0.17108   0.19043   0.20446   0.22260   0.24986
     Eigenvalues ---    0.26926   0.28638   0.29679   0.32235   0.37818
     Eigenvalues ---    0.39207   0.41242   0.42350   0.42549   0.42881
     Eigenvalues ---    0.43796   0.43946   0.46002   0.48311   0.50371
     Eigenvalues ---    0.54080   0.56355   0.59329   0.61051   0.62714
     Eigenvalues ---    0.91008   1.13756   1.33851
 RFO step:  Lambda=-1.42879707D-03 EMin= 5.66602761D-03
 Quartic linear search produced a step of  0.25995.
 Iteration  1 RMS(Cart)=  0.04595369 RMS(Int)=  0.00140648
 Iteration  2 RMS(Cart)=  0.00144053 RMS(Int)=  0.00005539
 Iteration  3 RMS(Cart)=  0.00000209 RMS(Int)=  0.00005538
 Iteration  4 RMS(Cart)=  0.00000000 RMS(Int)=  0.00005538
 Variable       Old X    -DE/DX   Delta X   Delta X   Delta X     New X
                                 (Linear)    (Quad)   (Total)
    R1        2.86925  -0.00096   0.00063  -0.00381  -0.00318   2.86607
    R2        2.69829  -0.00060   0.00025  -0.00182  -0.00157   2.69672
    R3        2.06760   0.00180   0.00647   0.00199   0.00845   2.07606
    R4        2.06495   0.00363   0.00883   0.00387   0.01270   2.07765
    R5        2.92618   0.00038   0.00175  -0.00021   0.00149   2.92767
    R6        2.73263  -0.00175  -0.00036  -0.00535  -0.00573   2.72690
    R7        2.05705   0.00412   0.00844   0.00461   0.01305   2.07010
    R8        2.90725   0.00033   0.00168   0.00080   0.00248   2.90974
    R9        2.66227   0.00109  -0.00091   0.00365   0.00274   2.66502
   R10        2.05426   0.00294   0.00800   0.00286   0.01086   2.06513
   R11        2.89371  -0.00047   0.00232  -0.00289  -0.00052   2.89319
   R12        2.69961  -0.00080   0.00125  -0.00286  -0.00161   2.69800
   R13        2.05731   0.00156   0.00723   0.00040   0.00763   2.06494
   R14        2.66349   0.00041  -0.00064   0.00219   0.00158   2.66508
   R15        2.68663  -0.00474  -0.00159  -0.01286  -0.01445   2.67218
   R16        2.05866   0.00426   0.00859   0.00447   0.01306   2.07172
   R17        1.83223  -0.00780   0.00067  -0.00865  -0.00798   1.82425
   R18        1.84398  -0.00966   0.00154  -0.00940  -0.00786   1.83612
   R19        1.82895  -0.00707   0.00044  -0.00823  -0.00779   1.82116
   R20        2.70242  -0.00164  -0.00290  -0.00318  -0.00609   2.69633
   R21        2.06368   0.00100   0.00704  -0.00084   0.00621   2.06988
   R22        2.05074   0.00295   0.00769   0.00225   0.00994   2.06069
   R23        2.05757   0.00514   0.00874   0.00572   0.01446   2.07203
    A1        1.89653   0.00060  -0.00243   0.00772   0.00525   1.90178
    A2        1.89841   0.00074  -0.00047   0.00736   0.00687   1.90528
    A3        1.88065  -0.00020   0.00593  -0.00417   0.00173   1.88238
    A4        1.94289  -0.00045   0.00744  -0.00583   0.00157   1.94445
    A5        1.92730   0.00028   0.00093   0.00496   0.00586   1.93316
    A6        1.91664  -0.00094  -0.01137  -0.00972  -0.02105   1.89559
    A7        1.95559   0.00115   0.00245   0.00672   0.00917   1.96476
    A8        1.95383  -0.00030   0.00306  -0.00524  -0.00213   1.95170
    A9        1.90509  -0.00069  -0.00720  -0.00291  -0.01014   1.89495
   A10        1.85471  -0.00047   0.00090  -0.00370  -0.00296   1.85175
   A11        1.92020   0.00003  -0.00018   0.00387   0.00375   1.92395
   A12        1.87224   0.00026   0.00124   0.00121   0.00245   1.87469
   A13        1.79171   0.00025  -0.00266  -0.00133  -0.00413   1.78758
   A14        2.00411  -0.00001   0.00423  -0.00196   0.00231   2.00642
   A15        1.92683  -0.00052  -0.00593  -0.00575  -0.01165   1.91518
   A16        2.00087  -0.00047  -0.00106  -0.00470  -0.00568   1.99519
   A17        1.90354  -0.00013   0.00548  -0.00401   0.00139   1.90493
   A18        1.83701   0.00081  -0.00015   0.01652   0.01638   1.85339
   A19        1.76600  -0.00030   0.00004  -0.00087  -0.00087   1.76513
   A20        1.87035  -0.00048  -0.00692  -0.00316  -0.01006   1.86029
   A21        1.97629   0.00007  -0.00782   0.00231  -0.00549   1.97080
   A22        1.94277   0.00027   0.00183  -0.00178  -0.00005   1.94272
   A23        1.94739   0.00039   0.00455   0.00804   0.01254   1.95993
   A24        1.95204  -0.00001   0.00734  -0.00454   0.00250   1.95453
   A25        1.84922  -0.00025  -0.00111   0.00001  -0.00123   1.84800
   A26        1.85962   0.00070  -0.00047   0.00531   0.00487   1.86449
   A27        1.99557  -0.00015  -0.00549   0.00188  -0.00367   1.99190
   A28        1.96961  -0.00035   0.00289  -0.00308  -0.00015   1.96946
   A29        1.87222   0.00010  -0.00576   0.00009  -0.00580   1.86642
   A30        1.91894  -0.00008   0.00980  -0.00417   0.00565   1.92459
   A31        1.92247   0.00084   0.00033   0.00543   0.00561   1.92808
   A32        1.89470   0.00060  -0.00986   0.01061   0.00074   1.89544
   A33        1.87550   0.00037  -0.01995   0.01483  -0.00512   1.87038
   A34        1.90965   0.00051   0.00064   0.00420   0.00484   1.91448
   A35        1.97927   0.00109   0.00082   0.00488   0.00570   1.98497
   A36        1.93692   0.00049  -0.00201   0.00560   0.00357   1.94049
   A37        1.85322   0.00119  -0.00459   0.01197   0.00736   1.86058
   A38        1.93336  -0.00006   0.00550  -0.00526   0.00025   1.93361
   A39        1.91120   0.00032   0.01184  -0.00035   0.01145   1.92265
   A40        1.90663  -0.00049  -0.00163  -0.00359  -0.00522   1.90141
   A41        1.92202  -0.00142  -0.00919  -0.00813  -0.01731   1.90471
    D1       -3.03109   0.00002   0.00982   0.02045   0.03025  -3.00085
    D2        1.17035   0.00004   0.00498   0.02418   0.02919   1.19954
    D3       -0.89974   0.00034   0.00618   0.02779   0.03397  -0.86577
    D4        1.13434  -0.00025   0.00252   0.01844   0.02091   1.15525
    D5       -0.94741  -0.00023  -0.00233   0.02217   0.01986  -0.92755
    D6       -3.01750   0.00008  -0.00112   0.02578   0.02464  -2.99286
    D7       -0.94254   0.00058   0.01295   0.02832   0.04125  -0.90128
    D8       -3.02429   0.00060   0.00811   0.03205   0.04020  -2.98409
    D9        1.18881   0.00090   0.00931   0.03566   0.04498   1.23379
   D10       -3.04580  -0.00039  -0.00108  -0.01219  -0.01326  -3.05907
   D11       -0.95554   0.00063   0.00133  -0.00171  -0.00036  -0.95590
   D12        1.17817  -0.00068  -0.00736  -0.01464  -0.02203   1.15615
   D13       -2.49287  -0.00009  -0.00991  -0.01894  -0.02884  -2.52171
   D14        1.60724   0.00033  -0.00923  -0.01091  -0.02013   1.58711
   D15       -0.46571  -0.00033  -0.00762  -0.02674  -0.03433  -0.50003
   D16       -0.35376  -0.00008  -0.00413  -0.02383  -0.02791  -0.38167
   D17       -2.53684   0.00033  -0.00344  -0.01580  -0.01920  -2.55604
   D18        1.67340  -0.00032  -0.00183  -0.03163  -0.03339   1.64001
   D19        1.66762  -0.00001  -0.00227  -0.02250  -0.02478   1.64284
   D20       -0.51546   0.00040  -0.00158  -0.01446  -0.01607  -0.53153
   D21       -2.58840  -0.00025   0.00002  -0.03030  -0.03026  -2.61867
   D22        2.09386   0.00107   0.00813   0.03185   0.04004   2.13390
   D23       -0.04636   0.00014   0.00274   0.02918   0.03196  -0.01440
   D24       -2.09987   0.00021   0.00190   0.02597   0.02792  -2.07195
   D25        0.58391   0.00001   0.00373   0.01143   0.01512   0.59903
   D26       -1.45234   0.00002   0.00432   0.01498   0.01930  -1.43304
   D27        2.67005   0.00033   0.00546   0.02153   0.02686   2.69692
   D28        2.76911  -0.00010   0.00648   0.00521   0.01170   2.78081
   D29        0.73286  -0.00010   0.00708   0.00876   0.01589   0.74875
   D30       -1.42794   0.00022   0.00821   0.01531   0.02345  -1.40448
   D31       -1.45992   0.00054   0.00943   0.02039   0.02987  -1.43005
   D32        2.78702   0.00055   0.01003   0.02394   0.03405   2.82107
   D33        0.62622   0.00086   0.01116   0.03049   0.04162   0.66784
   D34        1.08983   0.00176   0.02448   0.10553   0.12995   1.21978
   D35       -0.97916   0.00180   0.02559   0.11248   0.13810  -0.84106
   D36       -3.07074   0.00167   0.01951   0.10886   0.12841  -2.94233
   D37       -0.63776   0.00036  -0.00274   0.00703   0.00428  -0.63348
   D38        1.46389   0.00018  -0.00019   0.00615   0.00595   1.46983
   D39       -2.69578   0.00049   0.00846   0.00585   0.01427  -2.68151
   D40        1.34459  -0.00023  -0.00990   0.00229  -0.00764   1.33694
   D41       -2.83695  -0.00041  -0.00735   0.00141  -0.00598  -2.84293
   D42       -0.71344  -0.00011   0.00130   0.00112   0.00234  -0.71109
   D43       -2.74444   0.00027   0.00425   0.00108   0.00537  -2.73907
   D44       -0.64280   0.00009   0.00680   0.00020   0.00704  -0.63576
   D45        1.48072   0.00039   0.01545  -0.00009   0.01536   1.49608
   D46       -2.73739  -0.00019   0.00151  -0.00817  -0.00663  -2.74402
   D47        1.62978   0.00028   0.00424  -0.00466  -0.00034   1.62944
   D48       -0.56180  -0.00045  -0.00833  -0.01044  -0.01890  -0.58070
   D49        0.43588  -0.00007  -0.00028  -0.02210  -0.02244   0.41343
   D50       -1.59265  -0.00058  -0.00057  -0.02689  -0.02749  -1.62014
   D51        2.57441  -0.00034  -0.01070  -0.01983  -0.03051   2.54391
   D52       -3.12901  -0.00024  -0.01045  -0.01703  -0.02742   3.12675
   D53       -1.10668  -0.00030  -0.01053  -0.01542  -0.02600  -1.13268
   D54        0.98271  -0.00045  -0.00934  -0.02022  -0.02955   0.95316
   D55        1.17113  -0.00098  -0.00980  -0.03478  -0.04462   1.12650
   D56       -3.03653   0.00038   0.00061  -0.02499  -0.02433  -3.06086
   D57       -0.94995  -0.00064  -0.01014  -0.03045  -0.04059  -0.99055
         Item               Value     Threshold  Converged?
 Maximum Force            0.009662     0.000450     NO 
 RMS     Force            0.001742     0.000300     NO 
 Maximum Displacement     0.221192     0.001800     NO 
 RMS     Displacement     0.045813     0.001200     NO 
 Predicted change in Energy=-9.686779D-04
 GradGradGradGradGradGradGradGradGradGradGradGradGradGradGradGradGradGrad

                          Input orientation:                          
 ---------------------------------------------------------------------
 Center     Atomic      Atomic             Coordinates (Angstroms)
 Number     Number       Type             X           Y           Z
 ---------------------------------------------------------------------
      1          6           0        1.500922    4.405346    9.569906
      2          6           0        2.424299    5.534027    9.986694
      3          6           0        1.711812    6.590754   10.867541
      4          6           0        2.377518    7.903070   10.414172
      5          6           0        2.613259    7.617189    8.928680
      6          8           0        2.945817    6.249100    8.846968
      7          8           0        2.270594    3.389681    8.927662
      8          8           0        1.782142    6.353364   12.255903
      9          8           0        3.611336    8.001250   11.125819
     10          8           0        1.409915    7.930743    8.255478
     11          6           0        1.473664    7.733904    6.843722
     12          1           0        1.669578    2.709692    8.598576
     13          1           0        2.703477    6.502524   12.526013
     14          1           0        3.890871    8.922681   11.165543
     15          1           0        0.724376    4.802642    8.902031
     16          1           0        1.017320    4.013413   10.476163
     17          1           0        3.277797    5.106253   10.523878
     18          1           0        0.648498    6.623230   10.617424
     19          1           0        1.743256    8.778712   10.572271
     20          1           0        3.449439    8.175776    8.492015
     21          1           0        1.620876    6.676743    6.597765
     22          1           0        0.525114    8.085851    6.436896
     23          1           0        2.291476    8.318452    6.405845
 ---------------------------------------------------------------------
                    Distance matrix (angstroms):
                    1          2          3          4          5
     1  C    0.000000
     2  C    1.516660   0.000000
     3  C    2.550360   1.549258   0.000000
     4  C    3.703414   2.407756   1.539767   0.000000
     5  C    3.458959   2.344070   2.371784   1.531009   0.000000
     6  O    2.451487   1.443013   2.392114   2.348341   1.410298
     7  O    1.427041   2.396538   3.784472   4.753085   4.241373
     8  O    3.329931   2.496595   1.410266   2.479523   3.654918
     9  O    4.450307   2.965443   2.379999   1.427721   2.443580
    10  O    3.763565   3.125752   2.951201   2.365794   1.414055
    11  C    4.302572   3.952397   4.189825   3.686961   2.378939
    12  H    1.961421   3.236255   4.495846   5.546958   5.008297
    13  H    3.818751   2.732044   1.934350   2.554926   3.767150
    14  H    5.353898   3.876014   3.205462   1.973424   2.887933
    15  H    1.098602   2.145032   2.834715   3.825194   3.389730
    16  H    1.099447   2.128718   2.697811   4.121094   4.234257
    17  H    2.135092   1.095452   2.184984   2.940191   3.048125
    18  H    2.596715   2.176615   1.092818   2.160743   2.774905
    19  H    4.493305   3.366705   2.208016   1.092718   2.192586
    20  H    4.378894   3.203719   3.342869   2.217673   1.096309
    21  H    3.742627   3.665532   4.271610   4.079381   2.702300
    22  H    4.930930   4.766527   4.824333   4.391302   3.284658
    23  H    5.093982   4.537967   4.819511   4.030711   2.638183
                    6          7          8          9         10
     6  O    0.000000
     7  O    2.939169   0.000000
     8  O    3.603588   4.483212   0.000000
     9  O    2.950611   5.281671   2.708979   0.000000
    10  O    2.353035   4.670529   4.316257   3.618022   0.000000
    11  C    2.895665   4.883665   5.593993   4.793483   1.426838
    12  H    3.770663   0.965351   5.163823   6.177214   5.238751
    13  H    3.695717   4.777583   0.971630   2.242973   4.685144
    14  H    3.662916   6.184456   3.498144   0.963718   3.950641
    15  H    2.651429   2.094732   3.843445   4.848801   3.266957
    16  H    3.372191   2.087484   3.037729   4.801439   4.520071
    17  H    2.056292   2.551271   2.606181   2.975666   4.075826
    18  H    2.924407   3.992784   2.010620   3.306934   2.805019
    19  H    3.289644   5.659017   2.952701   2.097757   2.489518
    20  H    2.022797   4.948351   4.501991   2.644541   2.067764
    21  H    2.645234   4.081094   5.669666   5.120501   2.089266
    22  H    3.878389   5.595054   6.200200   5.614083   2.028343
    23  H    3.266414   5.536495   6.192268   4.911294   2.085333
                   11         12         13         14         15
    11  C    0.000000
    12  H    5.325468   0.000000
    13  H    5.942825   5.556913   0.000000
    14  H    5.092565   7.079880   3.019592   0.000000
    15  H    3.659285   2.316448   4.465388   5.667883   0.000000
    16  H    5.219668   2.377070   3.638775   5.730048   1.785103
    17  H    4.868572   3.469390   2.507580   3.918254   3.040153
    18  H    4.019369   4.520413   2.807173   4.012591   2.502573
    19  H    3.881544   6.382312   3.149629   2.232700   4.431361
    20  H    2.610711   5.749551   4.430505   2.810780   4.355700
    21  H    1.095334   4.443322   6.028806   5.573304   3.102516
    22  H    1.090468   5.906415   6.658043   5.864189   4.110482
    23  H    1.096471   6.054174   6.397171   5.057459   4.587774
                   16         17         18         19         20
    16  H    0.000000
    17  H    2.511242   0.000000
    18  H    2.639532   3.036969   0.000000
    19  H    4.821234   3.980467   2.417982   0.000000
    20  H    5.213187   3.685092   3.843570   2.757183   0.000000
    21  H    4.743372   4.541606   4.135945   4.497772   3.029674
    22  H    5.756970   5.758358   4.430722   4.366378   3.575371
    23  H    6.060060   5.315002   4.828100   4.227469   2.390260
                   21         22         23
    21  H    0.000000
    22  H    1.792250   0.000000
    23  H    1.783745   1.781881   0.000000
 Symmetry turned off by external request.
 Stoichiometry    C6H12O5
 Framework group  C1[X(C6H12O5)]
 Deg. of freedom    63
 Full point group                 C1      NOp   1
 Rotational constants (GHZ):           1.1200065           1.0743704           0.6560844
 Standard basis: 6-311++G(d,p) (5D, 7F)
   326 basis functions,   504 primitive gaussians,   337 cartesian basis functions
    44 alpha electrons       44 beta electrons
       nuclear repulsion energy       713.7607533975 Hartrees.
 NAtoms=   23 NActive=   23 NUniq=   23 SFac= 1.00D+00 NAtFMM=   60 NAOKFM=F Big=F
 Integral buffers will be    131072 words long.
 Raffenetti 2 integral format.
 Two-electron integral symmetry is turned off.
 One-electron integrals computed using PRISM.
 NBasis=   326 RedAO= T EigKep=  4.18D-06  NBF=   326
 NBsUse=   326 1.00D-06 EigRej= -1.00D+00 NBFU=   326
 Initial guess from the checkpoint file:  "/scratch/Gau-8955.chk"
 B after Tr=    -0.033657   -0.021254    0.009001
         Rot=    1.000000    0.000275   -0.000443    0.000514 Ang=   0.08 deg.
 ExpMin= 3.60D-02 ExpMax= 8.59D+03 ExpMxC= 1.30D+03 IAcc=3 IRadAn=         5 AccDes= 0.00D+00
 Harris functional with IExCor=  402 and IRadAn=       5 diagonalized for initial guess.
 HarFok:  IExCor=  402 AccDes= 0.00D+00 IRadAn=         5 IDoV= 1 UseB2=F ITyADJ=14
 ICtDFT=  3500011 ScaDFX=  1.000000  1.000000  1.000000  1.000000
 FoFCou: FMM=F IPFlag=           0 FMFlag=      100000 FMFlg1=           0
         NFxFlg=           0 DoJE=T BraDBF=F KetDBF=T FulRan=T
         wScrn=  0.000000 ICntrl=       500 IOpCl=  0 I1Cent=   200000004 NGrid=           0
         NMat0=    1 NMatS0=      1 NMatT0=    0 NMatD0=    1 NMtDS0=    0 NMtDT0=    0
 Symmetry not used in FoFCou.
 Requested convergence on RMS density matrix=1.00D-08 within 128 cycles.
 Requested convergence on MAX density matrix=1.00D-06.
 Requested convergence on             energy=1.00D-06.
 No special actions if energy rises.
 SCF Done:  E(RB3LYP) =  -612.133589395     A.U. after   11 cycles
            NFock= 11  Conv=0.88D-08     -V/T= 2.0037
 Calling FoFJK, ICntrl=      2127 FMM=F ISym2X=0 I1Cent= 0 IOpClX= 0 NMat=1 NMatS=1 NMatT=0.
 -------------------------------------------------------------------
 Center     Atomic                   Forces (Hartrees/Bohr)
 Number     Number              X              Y              Z
 -------------------------------------------------------------------
      1        6           0.000469169   -0.000032725   -0.000203542
      2        6           0.000025618   -0.001113454    0.000658423
      3        6          -0.000270286   -0.000242407    0.000499587
      4        6          -0.000736654   -0.000809010   -0.000549980
      5        6          -0.001703781    0.001400593    0.000061573
      6        8          -0.001357417   -0.000909749   -0.000580963
      7        8          -0.003346630   -0.001656627   -0.000929099
      8        8           0.005185934   -0.001275629    0.000225154
      9        8           0.000469251    0.003373407    0.000774127
     10        8           0.002127252   -0.000184973   -0.000533166
     11        6          -0.000730516   -0.000956241    0.000954839
     12        1           0.002576849    0.002442049    0.001350156
     13        1          -0.005085990    0.000792292   -0.001399268
     14        1          -0.000642487   -0.002823869   -0.000335585
     15        1           0.000683783   -0.000310055   -0.000035000
     16        1           0.000119077    0.000218147   -0.000077750
     17        1          -0.000102535    0.000424311    0.000093624
     18        1           0.000715182    0.001024065    0.000123495
     19        1           0.000979384   -0.000633950   -0.000027966
     20        1           0.000108886    0.000290486   -0.000065974
     21        1          -0.000452339    0.001182704    0.000085548
     22        1           0.000377896   -0.000755861    0.000097271
     23        1           0.000590353    0.000556496   -0.000185504
 -------------------------------------------------------------------
 Cartesian Forces:  Max     0.005185934 RMS     0.001387063

 GradGradGradGradGradGradGradGradGradGradGradGradGradGradGradGradGradGrad
 Berny optimization.
 Using GEDIIS/GDIIS optimizer.
 FormGI is forming the generalized inverse of G from B-inverse, IUseBI=4.
 Internal  Forces:  Max     0.005091395 RMS     0.000756508
 Search for a local minimum.
 Step number   5 out of a maximum of  131
 All quantities printed in internal units (Hartrees-Bohrs-Radians)
 Mixed Optimization -- En-DIIS/RFO-DIIS
 Update second derivatives using D2CorX and points    3    4    5
 DE= -1.22D-03 DEPred=-9.69D-04 R= 1.26D+00
 TightC=F SS=  1.41D+00  RLast= 3.04D-01 DXNew= 1.4270D+00 9.1188D-01
 Trust test= 1.26D+00 RLast= 3.04D-01 DXMaxT set to 9.12D-01
 ITU=  1  1  0  1  0
 Use linear search instead of GDIIS.
     Eigenvalues ---    0.00561   0.00702   0.00885   0.01143   0.01311
     Eigenvalues ---    0.01419   0.01445   0.01542   0.03199   0.03763
     Eigenvalues ---    0.04693   0.05032   0.05199   0.05480   0.05863
     Eigenvalues ---    0.06016   0.06144   0.06398   0.06663   0.07677
     Eigenvalues ---    0.07856   0.09091   0.09984   0.10111   0.10686
     Eigenvalues ---    0.11072   0.13100   0.13770   0.15773   0.15843
     Eigenvalues ---    0.16000   0.16000   0.16023   0.16093   0.16312
     Eigenvalues ---    0.17179   0.19070   0.20362   0.22223   0.24993
     Eigenvalues ---    0.26990   0.28741   0.29727   0.32164   0.38095
     Eigenvalues ---    0.39381   0.41447   0.42425   0.42583   0.42936
     Eigenvalues ---    0.43791   0.44199   0.48171   0.49437   0.51095
     Eigenvalues ---    0.54070   0.56421   0.59331   0.61070   0.62691
     Eigenvalues ---    0.84590   1.13642   1.33549
 RFO step:  Lambda=-3.29812941D-04 EMin= 5.60972090D-03
 Quartic linear search produced a step of  0.42391.
 Iteration  1 RMS(Cart)=  0.03300604 RMS(Int)=  0.00078771
 Iteration  2 RMS(Cart)=  0.00087048 RMS(Int)=  0.00005038
 Iteration  3 RMS(Cart)=  0.00000109 RMS(Int)=  0.00005038
 Iteration  4 RMS(Cart)=  0.00000000 RMS(Int)=  0.00005038
 Variable       Old X    -DE/DX   Delta X   Delta X   Delta X     New X
                                 (Linear)    (Quad)   (Total)
    R1        2.86607  -0.00083  -0.00135  -0.00235  -0.00370   2.86237
    R2        2.69672  -0.00117  -0.00066  -0.00322  -0.00388   2.69283
    R3        2.07606  -0.00057   0.00358  -0.00232   0.00127   2.07732
    R4        2.07765  -0.00019   0.00538  -0.00176   0.00362   2.08128
    R5        2.92767  -0.00054   0.00063  -0.00285  -0.00225   2.92542
    R6        2.72690   0.00002  -0.00243   0.00167  -0.00080   2.72610
    R7        2.07010  -0.00020   0.00553  -0.00205   0.00348   2.07358
    R8        2.90974  -0.00036   0.00105  -0.00249  -0.00141   2.90832
    R9        2.66502  -0.00107   0.00116  -0.00420  -0.00303   2.66198
   R10        2.06513  -0.00069   0.00460  -0.00271   0.00189   2.06702
   R11        2.89319  -0.00032  -0.00022  -0.00019  -0.00037   2.89282
   R12        2.69800   0.00011  -0.00068   0.00110   0.00042   2.69842
   R13        2.06494  -0.00108   0.00324  -0.00317   0.00007   2.06501
   R14        2.66508   0.00088   0.00067   0.00255   0.00322   2.66830
   R15        2.67218  -0.00187  -0.00613  -0.00256  -0.00869   2.66349
   R16        2.07172   0.00026   0.00554  -0.00108   0.00446   2.07618
   R17        1.82425  -0.00378  -0.00338  -0.00362  -0.00701   1.81724
   R18        1.83612  -0.00509  -0.00333  -0.00460  -0.00793   1.82819
   R19        1.82116  -0.00290  -0.00330  -0.00272  -0.00602   1.81514
   R20        2.69633  -0.00095  -0.00258  -0.00221  -0.00479   2.69154
   R21        2.06988  -0.00122   0.00263  -0.00328  -0.00065   2.06923
   R22        2.06069  -0.00061   0.00421  -0.00241   0.00180   2.06249
   R23        2.07203   0.00081   0.00613  -0.00034   0.00579   2.07782
    A1        1.90178  -0.00003   0.00222  -0.00281  -0.00061   1.90117
    A2        1.90528   0.00014   0.00291  -0.00083   0.00207   1.90735
    A3        1.88238  -0.00020   0.00074  -0.00022   0.00050   1.88288
    A4        1.94445  -0.00018   0.00066  -0.00123  -0.00059   1.94387
    A5        1.93316   0.00012   0.00248  -0.00040   0.00207   1.93524
    A6        1.89559   0.00015  -0.00893   0.00553  -0.00339   1.89220
    A7        1.96476   0.00017   0.00389  -0.00146   0.00248   1.96725
    A8        1.95170  -0.00013  -0.00090   0.00106   0.00024   1.95194
    A9        1.89495   0.00008  -0.00430   0.00281  -0.00153   1.89341
   A10        1.85175  -0.00013  -0.00126  -0.00025  -0.00168   1.85007
   A11        1.92395  -0.00020   0.00159  -0.00429  -0.00266   1.92129
   A12        1.87469   0.00020   0.00104   0.00213   0.00318   1.87787
   A13        1.78758   0.00031  -0.00175   0.00017  -0.00174   1.78585
   A14        2.00642  -0.00041   0.00098  -0.00383  -0.00279   2.00364
   A15        1.91518   0.00019  -0.00494   0.00725   0.00232   1.91749
   A16        1.99519   0.00001  -0.00241   0.00076  -0.00159   1.99360
   A17        1.90493  -0.00032   0.00059  -0.00310  -0.00251   1.90242
   A18        1.85339   0.00021   0.00694  -0.00089   0.00603   1.85942
   A19        1.76513   0.00013  -0.00037   0.00337   0.00291   1.76804
   A20        1.86029  -0.00008  -0.00426   0.00148  -0.00277   1.85752
   A21        1.97080   0.00018  -0.00233   0.00250   0.00018   1.97097
   A22        1.94272   0.00025  -0.00002   0.00463   0.00459   1.94731
   A23        1.95993  -0.00011   0.00532  -0.00423   0.00114   1.96107
   A24        1.95453  -0.00032   0.00106  -0.00633  -0.00533   1.94921
   A25        1.84800  -0.00028  -0.00052   0.00130   0.00064   1.84863
   A26        1.86449   0.00045   0.00206   0.00032   0.00243   1.86691
   A27        1.99190  -0.00001  -0.00156  -0.00047  -0.00200   1.98990
   A28        1.96946  -0.00016  -0.00006  -0.00147  -0.00149   1.96798
   A29        1.86642   0.00026  -0.00246   0.00268   0.00025   1.86667
   A30        1.92459  -0.00027   0.00240  -0.00231   0.00006   1.92466
   A31        1.92808  -0.00000   0.00238   0.00153   0.00356   1.93164
   A32        1.89544   0.00048   0.00032   0.00152   0.00183   1.89727
   A33        1.87038  -0.00050  -0.00217  -0.00777  -0.00994   1.86044
   A34        1.91448   0.00012   0.00205   0.00035   0.00240   1.91689
   A35        1.98497   0.00015   0.00242  -0.00049   0.00193   1.98690
   A36        1.94049   0.00019   0.00151  -0.00051   0.00099   1.94148
   A37        1.86058   0.00023   0.00312  -0.00169   0.00141   1.86199
   A38        1.93361  -0.00018   0.00011   0.00059   0.00069   1.93431
   A39        1.92265  -0.00057   0.00485  -0.00582  -0.00099   1.92166
   A40        1.90141   0.00014  -0.00221   0.00282   0.00060   1.90201
   A41        1.90471   0.00019  -0.00734   0.00454  -0.00280   1.90190
    D1       -3.00085   0.00002   0.01282   0.00907   0.02184  -2.97901
    D2        1.19954   0.00016   0.01237   0.00967   0.02211   1.22164
    D3       -0.86577  -0.00006   0.01440   0.00463   0.01902  -0.84675
    D4        1.15525   0.00018   0.00887   0.01285   0.02165   1.17690
    D5       -0.92755   0.00032   0.00842   0.01345   0.02192  -0.90563
    D6       -2.99286   0.00010   0.01044   0.00841   0.01884  -2.97402
    D7       -0.90128   0.00003   0.01749   0.00684   0.02428  -0.87701
    D8       -2.98409   0.00017   0.01704   0.00744   0.02455  -2.95954
    D9        1.23379  -0.00005   0.01907   0.00240   0.02147   1.25525
   D10       -3.05907  -0.00018  -0.00562  -0.00631  -0.01192  -3.07099
   D11       -0.95590  -0.00014  -0.00015  -0.00997  -0.01012  -0.96602
   D12        1.15615   0.00001  -0.00934  -0.00406  -0.01340   1.14275
   D13       -2.52171   0.00000  -0.01222  -0.01189  -0.02409  -2.54579
   D14        1.58711   0.00001  -0.00853  -0.01070  -0.01923   1.56787
   D15       -0.50003  -0.00013  -0.01455  -0.01232  -0.02687  -0.52690
   D16       -0.38167  -0.00014  -0.01183  -0.01164  -0.02342  -0.40508
   D17       -2.55604  -0.00013  -0.00814  -0.01046  -0.01856  -2.57460
   D18        1.64001  -0.00027  -0.01416  -0.01207  -0.02620   1.61381
   D19        1.64284  -0.00008  -0.01050  -0.01143  -0.02193   1.62091
   D20       -0.53153  -0.00007  -0.00681  -0.01024  -0.01708  -0.54860
   D21       -2.61867  -0.00021  -0.01283  -0.01186  -0.02471  -2.64338
   D22        2.13390   0.00024   0.01697   0.01975   0.03676   2.17066
   D23       -0.01440   0.00019   0.01355   0.02109   0.03467   0.02027
   D24       -2.07195   0.00039   0.01184   0.02515   0.03703  -2.03491
   D25        0.59903   0.00020   0.00641  -0.00002   0.00632   0.60535
   D26       -1.43304  -0.00011   0.00818  -0.00714   0.00101  -1.43203
   D27        2.69692   0.00023   0.01139  -0.00181   0.00952   2.70644
   D28        2.78081  -0.00009   0.00496  -0.00422   0.00072   2.78153
   D29        0.74875  -0.00039   0.00673  -0.01134  -0.00459   0.74415
   D30       -1.40448  -0.00006   0.00994  -0.00601   0.00392  -1.40057
   D31       -1.43005  -0.00004   0.01266  -0.00706   0.00559  -1.42445
   D32        2.82107  -0.00035   0.01443  -0.01418   0.00028   2.82135
   D33        0.66784  -0.00001   0.01764  -0.00885   0.00879   0.67663
   D34        1.21978   0.00091   0.05509   0.04372   0.09876   1.31854
   D35       -0.84106   0.00080   0.05854   0.04583   0.10441  -0.73665
   D36       -2.94233   0.00105   0.05444   0.04988   0.10433  -2.83800
   D37       -0.63348   0.00018   0.00182   0.01337   0.01517  -0.61831
   D38        1.46983   0.00008   0.00252   0.01249   0.01500   1.48484
   D39       -2.68151   0.00005   0.00605   0.00949   0.01555  -2.66596
   D40        1.33694   0.00025  -0.00324   0.01851   0.01524   1.35219
   D41       -2.84293   0.00015  -0.00253   0.01763   0.01508  -2.82785
   D42       -0.71109   0.00012   0.00099   0.01463   0.01563  -0.69547
   D43       -2.73907  -0.00006   0.00228   0.01041   0.01268  -2.72639
   D44       -0.63576  -0.00016   0.00298   0.00954   0.01252  -0.62324
   D45        1.49608  -0.00019   0.00651   0.00653   0.01306   1.50914
   D46       -2.74402  -0.00008  -0.00281  -0.00948  -0.01234  -2.75636
   D47        1.62944  -0.00031  -0.00014  -0.01627  -0.01637   1.61307
   D48       -0.58070  -0.00011  -0.00801  -0.00933  -0.01733  -0.59803
   D49        0.41343  -0.00023  -0.00951  -0.02236  -0.03189   0.38155
   D50       -1.62014  -0.00052  -0.01165  -0.02277  -0.03442  -1.65456
   D51        2.54391  -0.00026  -0.01293  -0.02080  -0.03376   2.51015
   D52        3.12675   0.00005  -0.01163   0.00100  -0.01056   3.11619
   D53       -1.13268  -0.00009  -0.01102   0.00198  -0.00910  -1.14178
   D54        0.95316  -0.00006  -0.01253   0.00281  -0.00972   0.94344
   D55        1.12650  -0.00003  -0.01892  -0.01096  -0.02990   1.09661
   D56       -3.06086  -0.00047  -0.01031  -0.01936  -0.02966  -3.09052
   D57       -0.99055  -0.00021  -0.01721  -0.01460  -0.03181  -1.02235
         Item               Value     Threshold  Converged?
 Maximum Force            0.005091     0.000450     NO 
 RMS     Force            0.000757     0.000300     NO 
 Maximum Displacement     0.139924     0.001800     NO 
 RMS     Displacement     0.032776     0.001200     NO 
 Predicted change in Energy=-3.005587D-04
 GradGradGradGradGradGradGradGradGradGradGradGradGradGradGradGradGradGrad

                          Input orientation:                          
 ---------------------------------------------------------------------
 Center     Atomic      Atomic             Coordinates (Angstroms)
 Number     Number       Type             X           Y           Z
 ---------------------------------------------------------------------
      1          6           0        1.503776    4.381146    9.584081
      2          6           0        2.416719    5.523886    9.977779
      3          6           0        1.706764    6.579528   10.859873
      4          6           0        2.377140    7.889243   10.408406
      5          6           0        2.605815    7.611794    8.920412
      6          8           0        2.911845    6.236630    8.825430
      7          8           0        2.281835    3.359747    8.966056
      8          8           0        1.782851    6.339121   12.245780
      9          8           0        3.611026    7.978069   11.121606
     10          8           0        1.413463    7.952527    8.250511
     11          6           0        1.477073    7.779768    6.838157
     12          1           0        1.691598    2.664777    8.660452
     13          1           0        2.680149    6.576569   12.518553
     14          1           0        3.902580    8.892650   11.155664
     15          1           0        0.724102    4.756429    8.906091
     16          1           0        1.018323    4.005663   10.498602
     17          1           0        3.282943    5.109924   10.509138
     18          1           0        0.642911    6.618999   10.608676
     19          1           0        1.749899    8.768252   10.575808
     20          1           0        3.454841    8.159471    8.488816
     21          1           0        1.639808    6.729674    6.573919
     22          1           0        0.522130    8.123873    6.437064
     23          1           0        2.285766    8.386654    6.406092
 ---------------------------------------------------------------------
                    Distance matrix (angstroms):
                    1          2          3          4          5
     1  C    0.000000
     2  C    1.514701   0.000000
     3  C    2.549850   1.548066   0.000000
     4  C    3.707968   2.404563   1.539019   0.000000
     5  C    3.477360   2.348009   2.373895   1.530816   0.000000
     6  O    2.449700   1.442589   2.389301   2.350076   1.412003
     7  O    1.424987   2.392754   3.779450   4.754555   4.264616
     8  O    3.316051   2.492033   1.408660   2.476288   3.654455
     9  O    4.443236   2.959346   2.377107   1.427942   2.447420
    10  O    3.813309   3.144563   2.963093   2.364147   1.409457
    11  C    4.369375   3.978588   4.203277   3.683583   2.374460
    12  H    1.958134   3.230426   4.490319   5.551609   5.037495
    13  H    3.849008   2.762801   1.923202   2.503527   3.744841
    14  H    5.345822   3.865717   3.203066   1.972863   2.884188
    15  H    1.099272   2.145334   2.847206   3.847598   3.419672
    16  H    1.101364   2.128795   2.688727   4.115424   4.244408
    17  H    2.133609   1.097292   2.183367   2.924934   3.040050
    18  H    2.607464   2.178003   1.093820   2.158976   2.772881
    19  H    4.504531   3.365739   2.207502   1.092754   2.193245
    20  H    4.391127   3.200159   3.342739   2.217947   1.098667
    21  H    3.820361   3.693748   4.289106   4.073273   2.686510
    22  H    4.987519   4.783938   4.832143   4.389496   3.281918
    23  H    5.172545   4.579251   4.841190   4.034141   2.650405
                    6          7          8          9         10
     6  O    0.000000
     7  O    2.948413   0.000000
     8  O    3.603322   4.458951   0.000000
     9  O    2.965450   5.267072   2.700397   0.000000
    10  O    2.349464   4.728605   4.324547   3.615677   0.000000
    11  C    2.896394   4.971134   5.604584   4.789678   1.424302
    12  H    3.778141   0.961643   5.134560   6.162188   5.310905
    13  H    3.715966   4.809036   0.967434   2.186824   4.659822
    14  H    3.669604   6.167188   3.493153   0.960532   3.939473
    15  H    2.642673   2.093048   3.844397   4.860227   3.334673
    16  H    3.370778   2.088628   3.013662   4.784377   4.559363
    17  H    2.059624   2.538984   2.603292   2.951104   4.083717
    18  H    2.911053   4.000874   2.014425   3.304524   2.816556
    19  H    3.289841   5.667996   2.947978   2.094297   2.487087
    20  H    2.026196   4.963975   4.497111   2.643650   2.065633
    21  H    2.632578   4.182215   5.687091   5.111325   2.087478
    22  H    3.869976   5.673558   6.206122   5.613152   2.027912
    23  H    3.296631   5.641208   6.208646   4.915215   2.085968
                   11         12         13         14         15
    11  C    0.000000
    12  H    5.434143   0.000000
    13  H    5.929754   5.582499   0.000000
    14  H    5.075673   7.064059   2.952294   0.000000
    15  H    3.739504   2.317628   4.493207   5.680812   0.000000
    16  H    5.277611   2.372777   3.667618   5.712558   1.785024
    17  H    4.885216   3.453804   2.559718   3.887282   3.040130
    18  H    4.032372   4.531136   2.792807   4.011749   2.524788
    19  H    3.875767   6.397218   3.072963   2.232878   4.464856
    20  H    2.603923   5.773227   4.398239   2.801802   4.383121
    21  H    1.094989   4.569430   6.036921   5.548962   3.189238
    22  H    1.091422   6.009396   6.635941   5.855224   4.180498
    23  H    1.099534   6.178597   6.387029   5.042674   4.676251
                   16         17         18         19         20
    16  H    0.000000
    17  H    2.519526   0.000000
    18  H    2.642457   3.042529   0.000000
    19  H    4.819069   3.967119   2.417807   0.000000
    20  H    5.218236   3.662101   3.843671   2.762784   0.000000
    21  H    4.817636   4.561735   4.157561   4.492553   3.000915
    22  H    5.805339   5.769555   4.436393   4.364842   3.579351
    23  H    6.127654   5.344746   4.846162   4.221292   2.399185
                   21         22         23
    21  H    0.000000
    22  H    1.792129   0.000000
    23  H    1.786340   1.783375   0.000000
 Symmetry turned off by external request.
 Stoichiometry    C6H12O5
 Framework group  C1[X(C6H12O5)]
 Deg. of freedom    63
 Full point group                 C1      NOp   1
 Rotational constants (GHZ):           1.1309925           1.0574987           0.6521850
 Standard basis: 6-311++G(d,p) (5D, 7F)
   326 basis functions,   504 primitive gaussians,   337 cartesian basis functions
    44 alpha electrons       44 beta electrons
       nuclear repulsion energy       713.4469246380 Hartrees.
 NAtoms=   23 NActive=   23 NUniq=   23 SFac= 1.00D+00 NAtFMM=   60 NAOKFM=F Big=F
 Integral buffers will be    131072 words long.
 Raffenetti 2 integral format.
 Two-electron integral symmetry is turned off.
 One-electron integrals computed using PRISM.
 NBasis=   326 RedAO= T EigKep=  4.23D-06  NBF=   326
 NBsUse=   326 1.00D-06 EigRej= -1.00D+00 NBFU=   326
 Initial guess from the checkpoint file:  "/scratch/Gau-8955.chk"
 B after Tr=    -0.030715   -0.000496   -0.003661
         Rot=    1.000000   -0.000151   -0.000336    0.000575 Ang=  -0.08 deg.
 ExpMin= 3.60D-02 ExpMax= 8.59D+03 ExpMxC= 1.30D+03 IAcc=3 IRadAn=         5 AccDes= 0.00D+00
 Harris functional with IExCor=  402 and IRadAn=       5 diagonalized for initial guess.
 HarFok:  IExCor=  402 AccDes= 0.00D+00 IRadAn=         5 IDoV= 1 UseB2=F ITyADJ=14
 ICtDFT=  3500011 ScaDFX=  1.000000  1.000000  1.000000  1.000000
 FoFCou: FMM=F IPFlag=           0 FMFlag=      100000 FMFlg1=           0
         NFxFlg=           0 DoJE=T BraDBF=F KetDBF=T FulRan=T
         wScrn=  0.000000 ICntrl=       500 IOpCl=  0 I1Cent=   200000004 NGrid=           0
         NMat0=    1 NMatS0=      1 NMatT0=    0 NMatD0=    1 NMtDS0=    0 NMtDT0=    0
 Symmetry not used in FoFCou.
 Requested convergence on RMS density matrix=1.00D-08 within 128 cycles.
 Requested convergence on MAX density matrix=1.00D-06.
 Requested convergence on             energy=1.00D-06.
 No special actions if energy rises.
 SCF Done:  E(RB3LYP) =  -612.133948705     A.U. after   11 cycles
            NFock= 11  Conv=0.96D-08     -V/T= 2.0037
 Calling FoFJK, ICntrl=      2127 FMM=F ISym2X=0 I1Cent= 0 IOpClX= 0 NMat=1 NMatS=1 NMatT=0.
 -------------------------------------------------------------------
 Center     Atomic                   Forces (Hartrees/Bohr)
 Number     Number              X              Y              Z
 -------------------------------------------------------------------
      1        6          -0.001462177   -0.000083882    0.000554335
      2        6           0.001067481   -0.000931778    0.001630337
      3        6          -0.001228147   -0.000010088   -0.000882965
      4        6          -0.001176628   -0.000174571    0.000042725
      5        6           0.000954914    0.001077188    0.000355193
      6        8          -0.000816599   -0.000676065   -0.001015573
      7        8          -0.000550021   -0.000055860   -0.000187853
      8        8           0.001389389   -0.000594596   -0.000166864
      9        8          -0.000042549    0.000029942    0.000785944
     10        8           0.000211741    0.000435303   -0.000083141
     11        6          -0.000019672    0.000244099   -0.001359582
     12        1           0.000292772   -0.000098098    0.000057964
     13        1          -0.000641696    0.000186184    0.000444107
     14        1           0.000212752    0.000330294   -0.000306693
     15        1           0.000962791   -0.000138657    0.000159211
     16        1           0.000919454    0.000409796   -0.000873379
     17        1          -0.001020880    0.000934792   -0.000399906
     18        1           0.001118356    0.000569709    0.000085227
     19        1           0.000735240   -0.000662340   -0.000467477
     20        1          -0.000763650   -0.000321788    0.000512470
     21        1          -0.000481203    0.000952828    0.000112981
     22        1           0.000882453   -0.000928357    0.000399361
     23        1          -0.000544120   -0.000494056    0.000603578
 -------------------------------------------------------------------
 Cartesian Forces:  Max     0.001630337 RMS     0.000701965

 GradGradGradGradGradGradGradGradGradGradGradGradGradGradGradGradGradGrad
 Berny optimization.
 Using GEDIIS/GDIIS optimizer.
 FormGI is forming the generalized inverse of G from B-inverse, IUseBI=4.
 Internal  Forces:  Max     0.001352527 RMS     0.000374157
 Search for a local minimum.
 Step number   6 out of a maximum of  131
 All quantities printed in internal units (Hartrees-Bohrs-Radians)
 Mixed Optimization -- En-DIIS/RFO-DIIS
 Swapping is turned off.
 Update second derivatives using D2CorX and points    4    5    6
 DE= -3.59D-04 DEPred=-3.01D-04 R= 1.20D+00
 TightC=F SS=  1.41D+00  RLast= 2.34D-01 DXNew= 1.5336D+00 7.0245D-01
 Trust test= 1.20D+00 RLast= 2.34D-01 DXMaxT set to 9.12D-01
 ITU=  1  1  1  0  1  0
     Eigenvalues ---    0.00515   0.00627   0.00788   0.01186   0.01319
     Eigenvalues ---    0.01422   0.01451   0.01567   0.03209   0.03751
     Eigenvalues ---    0.04687   0.05020   0.05214   0.05474   0.05847
     Eigenvalues ---    0.06017   0.06169   0.06441   0.06637   0.07668
     Eigenvalues ---    0.07847   0.09101   0.09963   0.10095   0.10726
     Eigenvalues ---    0.11141   0.13108   0.13787   0.15798   0.15988
     Eigenvalues ---    0.16000   0.16016   0.16030   0.16087   0.16323
     Eigenvalues ---    0.17427   0.19115   0.20293   0.22282   0.24992
     Eigenvalues ---    0.26989   0.28743   0.29702   0.32225   0.38197
     Eigenvalues ---    0.40644   0.41891   0.42427   0.42696   0.42812
     Eigenvalues ---    0.43979   0.44286   0.48028   0.49154   0.51785
     Eigenvalues ---    0.54103   0.56497   0.59331   0.60999   0.62633
     Eigenvalues ---    0.88436   1.13560   1.33508
 En-DIIS/RFO-DIIS/Sim-DIIS IScMMF=       -3 using points:     6    5
 RFO step:  Lambda=-1.53430995D-04.
 DidBck=F Rises=F RFO-DIIS coefs:    1.53137   -0.53137
 Iteration  1 RMS(Cart)=  0.01645754 RMS(Int)=  0.00017165
 Iteration  2 RMS(Cart)=  0.00023731 RMS(Int)=  0.00004090
 Iteration  3 RMS(Cart)=  0.00000007 RMS(Int)=  0.00004090
 Variable       Old X    -DE/DX   Delta X   Delta X   Delta X     New X
                                 (Linear)    (Quad)   (Total)
    R1        2.86237  -0.00005  -0.00197   0.00121  -0.00075   2.86162
    R2        2.69283   0.00002  -0.00206   0.00160  -0.00046   2.69237
    R3        2.07732  -0.00083   0.00067  -0.00185  -0.00117   2.07615
    R4        2.08128  -0.00127   0.00192  -0.00303  -0.00111   2.08017
    R5        2.92542  -0.00039  -0.00120  -0.00061  -0.00181   2.92361
    R6        2.72610   0.00030  -0.00043   0.00074   0.00029   2.72639
    R7        2.07358  -0.00135   0.00185  -0.00306  -0.00121   2.07237
    R8        2.90832  -0.00035  -0.00075  -0.00071  -0.00144   2.90688
    R9        2.66198   0.00038  -0.00161   0.00242   0.00081   2.66279
   R10        2.06702  -0.00109   0.00101  -0.00210  -0.00110   2.06592
   R11        2.89282  -0.00017  -0.00019   0.00010  -0.00008   2.89274
   R12        2.69842   0.00041   0.00022   0.00101   0.00123   2.69965
   R13        2.06501  -0.00103   0.00004  -0.00162  -0.00159   2.06342
   R14        2.66830   0.00064   0.00171   0.00050   0.00220   2.67050
   R15        2.66349   0.00016  -0.00462   0.00299  -0.00162   2.66186
   R16        2.07618  -0.00095   0.00237  -0.00257  -0.00020   2.07598
   R17        1.81724  -0.00013  -0.00372   0.00144  -0.00229   1.81496
   R18        1.82819  -0.00043  -0.00421   0.00130  -0.00291   1.82528
   R19        1.81514   0.00037  -0.00320   0.00169  -0.00151   1.81363
   R20        2.69154   0.00027  -0.00255   0.00211  -0.00043   2.69111
   R21        2.06923  -0.00101  -0.00035  -0.00144  -0.00179   2.06744
   R22        2.06249  -0.00121   0.00096  -0.00227  -0.00131   2.06118
   R23        2.07782  -0.00091   0.00308  -0.00290   0.00018   2.07799
    A1        1.90117   0.00037  -0.00032   0.00161   0.00129   1.90245
    A2        1.90735  -0.00023   0.00110  -0.00246  -0.00136   1.90599
    A3        1.88288  -0.00030   0.00027  -0.00162  -0.00135   1.88153
    A4        1.94387  -0.00017  -0.00031  -0.00068  -0.00099   1.94287
    A5        1.93524  -0.00007   0.00110  -0.00093   0.00018   1.93542
    A6        1.89220   0.00039  -0.00180   0.00399   0.00219   1.89438
    A7        1.96725   0.00017   0.00132   0.00045   0.00182   1.96907
    A8        1.95194  -0.00028   0.00013  -0.00164  -0.00146   1.95049
    A9        1.89341   0.00020  -0.00081   0.00265   0.00181   1.89522
   A10        1.85007  -0.00002  -0.00089   0.00054  -0.00048   1.84959
   A11        1.92129  -0.00025  -0.00141  -0.00203  -0.00342   1.91787
   A12        1.87787   0.00016   0.00169  -0.00012   0.00159   1.87946
   A13        1.78585   0.00029  -0.00092   0.00120   0.00017   1.78602
   A14        2.00364  -0.00040  -0.00148  -0.00261  -0.00404   1.99960
   A15        1.91749   0.00006   0.00123   0.00039   0.00162   1.91912
   A16        1.99360   0.00008  -0.00085   0.00092   0.00010   1.99370
   A17        1.90242  -0.00032  -0.00134  -0.00246  -0.00377   1.89865
   A18        1.85942   0.00026   0.00321   0.00236   0.00555   1.86497
   A19        1.76804   0.00001   0.00155   0.00072   0.00219   1.77024
   A20        1.85752   0.00000  -0.00147   0.00089  -0.00057   1.85695
   A21        1.97097   0.00022   0.00009   0.00179   0.00191   1.97288
   A22        1.94731   0.00016   0.00244   0.00122   0.00366   1.95098
   A23        1.96107  -0.00020   0.00060  -0.00458  -0.00393   1.95714
   A24        1.94921  -0.00016  -0.00283   0.00032  -0.00252   1.94668
   A25        1.84863   0.00003   0.00034   0.00284   0.00304   1.85167
   A26        1.86691   0.00019   0.00129  -0.00065   0.00069   1.86760
   A27        1.98990  -0.00009  -0.00106  -0.00080  -0.00184   1.98805
   A28        1.96798  -0.00015  -0.00079  -0.00103  -0.00178   1.96619
   A29        1.86667   0.00011   0.00013   0.00033   0.00051   1.86718
   A30        1.92466  -0.00010   0.00003  -0.00062  -0.00061   1.92405
   A31        1.93164  -0.00027   0.00189  -0.00060   0.00099   1.93263
   A32        1.89727   0.00047   0.00097   0.00185   0.00282   1.90009
   A33        1.86044   0.00094  -0.00528   0.00888   0.00359   1.86403
   A34        1.91689  -0.00014   0.00128  -0.00167  -0.00039   1.91649
   A35        1.98690   0.00004   0.00102  -0.00016   0.00086   1.98776
   A36        1.94148   0.00010   0.00053  -0.00012   0.00041   1.94188
   A37        1.86199   0.00015   0.00075   0.00037   0.00112   1.86311
   A38        1.93431  -0.00027   0.00037  -0.00116  -0.00079   1.93351
   A39        1.92166  -0.00051  -0.00053  -0.00279  -0.00331   1.91834
   A40        1.90201   0.00016   0.00032   0.00071   0.00102   1.90303
   A41        1.90190   0.00038  -0.00149   0.00302   0.00153   1.90343
    D1       -2.97901  -0.00003   0.01160  -0.00302   0.00854  -2.97047
    D2        1.22164   0.00007   0.01175  -0.00287   0.00892   1.23056
    D3       -0.84675  -0.00009   0.01011  -0.00343   0.00667  -0.84008
    D4        1.17690   0.00010   0.01150  -0.00166   0.00980   1.18670
    D5       -0.90563   0.00020   0.01165  -0.00152   0.01018  -0.89545
    D6       -2.97402   0.00004   0.01001  -0.00208   0.00793  -2.96609
    D7       -0.87701  -0.00007   0.01290  -0.00416   0.00870  -0.86831
    D8       -2.95954   0.00003   0.01304  -0.00401   0.00908  -2.95046
    D9        1.25525  -0.00013   0.01141  -0.00457   0.00683   1.26209
   D10       -3.07099  -0.00008  -0.00634  -0.00229  -0.00862  -3.07961
   D11       -0.96602  -0.00023  -0.00537  -0.00472  -0.01009  -0.97611
   D12        1.14275   0.00010  -0.00712  -0.00075  -0.00787   1.13488
   D13       -2.54579   0.00016  -0.01280  -0.00047  -0.01325  -2.55905
   D14        1.56787   0.00008  -0.01022  -0.00094  -0.01116   1.55671
   D15       -0.52690  -0.00003  -0.01428  -0.00251  -0.01680  -0.54370
   D16       -0.40508  -0.00009  -0.01244  -0.00186  -0.01428  -0.41936
   D17       -2.57460  -0.00017  -0.00986  -0.00234  -0.01219  -2.58679
   D18        1.61381  -0.00028  -0.01392  -0.00390  -0.01782   1.59599
   D19        1.62091  -0.00004  -0.01165  -0.00272  -0.01437   1.60654
   D20       -0.54860  -0.00012  -0.00907  -0.00320  -0.01228  -0.56089
   D21       -2.64338  -0.00023  -0.01313  -0.00476  -0.01792  -2.66130
   D22        2.17066   0.00017   0.01953   0.00714   0.02669   2.19734
   D23        0.02027   0.00013   0.01842   0.00722   0.02563   0.04590
   D24       -2.03491   0.00035   0.01968   0.00936   0.02906  -2.00585
   D25        0.60535   0.00007   0.00336  -0.00386  -0.00055   0.60481
   D26       -1.43203  -0.00011   0.00054  -0.00585  -0.00534  -1.43736
   D27        2.70644  -0.00006   0.00506  -0.00800  -0.00297   2.70347
   D28        2.78153  -0.00017   0.00038  -0.00572  -0.00537   2.77616
   D29        0.74415  -0.00035  -0.00244  -0.00772  -0.01016   0.73399
   D30       -1.40057  -0.00030   0.00208  -0.00986  -0.00779  -1.40836
   D31       -1.42445  -0.00001   0.00297  -0.00387  -0.00092  -1.42537
   D32        2.82135  -0.00019   0.00015  -0.00587  -0.00571   2.81565
   D33        0.67663  -0.00014   0.00467  -0.00801  -0.00334   0.67330
   D34        1.31854   0.00031   0.05248  -0.00834   0.04412   1.36266
   D35       -0.73665   0.00016   0.05548  -0.00867   0.04684  -0.68981
   D36       -2.83800   0.00032   0.05544  -0.00778   0.04765  -2.79036
   D37       -0.61831   0.00012   0.00806   0.00800   0.01606  -0.60225
   D38        1.48484   0.00007   0.00797   0.00796   0.01593   1.50077
   D39       -2.66596   0.00002   0.00826   0.00619   0.01448  -2.65149
   D40        1.35219   0.00019   0.00810   0.00986   0.01795   1.37014
   D41       -2.82785   0.00013   0.00801   0.00982   0.01782  -2.81003
   D42       -0.69547   0.00009   0.00830   0.00805   0.01637  -0.67910
   D43       -2.72639  -0.00005   0.00674   0.00764   0.01438  -2.71201
   D44       -0.62324  -0.00011   0.00665   0.00760   0.01425  -0.60899
   D45        1.50914  -0.00016   0.00694   0.00583   0.01279   1.52194
   D46       -2.75636  -0.00022  -0.00656  -0.00961  -0.01621  -2.77257
   D47        1.61307  -0.00030  -0.00870  -0.01148  -0.02014   1.59293
   D48       -0.59803  -0.00004  -0.00921  -0.00658  -0.01579  -0.61382
   D49        0.38155  -0.00017  -0.01694  -0.00965  -0.02659   0.35496
   D50       -1.65456  -0.00034  -0.01829  -0.01006  -0.02833  -1.68289
   D51        2.51015  -0.00020  -0.01794  -0.00889  -0.02683   2.48332
   D52        3.11619   0.00006  -0.00561   0.00736   0.00181   3.11800
   D53       -1.14178   0.00014  -0.00483   0.00985   0.00495  -1.13683
   D54        0.94344   0.00011  -0.00517   0.00916   0.00401   0.94744
   D55        1.09661   0.00009  -0.01589   0.00116  -0.01473   1.08188
   D56       -3.09052  -0.00038  -0.01576  -0.00207  -0.01783  -3.10835
   D57       -1.02235   0.00001  -0.01690   0.00114  -0.01576  -1.03811
         Item               Value     Threshold  Converged?
 Maximum Force            0.001353     0.000450     NO 
 RMS     Force            0.000374     0.000300     NO 
 Maximum Displacement     0.058199     0.001800     NO 
 RMS     Displacement     0.016364     0.001200     NO 
 Predicted change in Energy=-7.820051D-05
 GradGradGradGradGradGradGradGradGradGradGradGradGradGradGradGradGradGrad

                          Input orientation:                          
 ---------------------------------------------------------------------
 Center     Atomic      Atomic             Coordinates (Angstroms)
 Number     Number       Type             X           Y           Z
 ---------------------------------------------------------------------
      1          6           0        1.504582    4.367464    9.592801
      2          6           0        2.411588    5.519138    9.972401
      3          6           0        1.704531    6.573422   10.856763
      4          6           0        2.374451    7.882770   10.406153
      5          6           0        2.602207    7.610111    8.917177
      6          8           0        2.887669    6.230167    8.810813
      7          8           0        2.285100    3.344306    8.981384
      8          8           0        1.788460    6.327711   12.241724
      9          8           0        3.606783    7.972754   11.123190
     10          8           0        1.417914    7.972466    8.246136
     11          6           0        1.481033    7.804501    6.833411
     12          1           0        1.700780    2.639449    8.691249
     13          1           0        2.671747    6.601341   12.520800
     14          1           0        3.904572    8.884863   11.144862
     15          1           0        0.721955    4.732484    8.913619
     16          1           0        1.025607    3.998888   10.512826
     17          1           0        3.285837    5.116928   10.498293
     18          1           0        0.641233    6.617770   10.606560
     19          1           0        1.748825    8.762103   10.572419
     20          1           0        3.459989    8.148904    8.492026
     21          1           0        1.641806    6.756066    6.565328
     22          1           0        0.526396    8.148134    6.433069
     23          1           0        2.290294    8.412656    6.403964
 ---------------------------------------------------------------------
                    Distance matrix (angstroms):
                    1          2          3          4          5
     1  C    0.000000
     2  C    1.514302   0.000000
     3  C    2.550262   1.547107   0.000000
     4  C    3.711548   2.403388   1.538256   0.000000
     5  C    3.489414   2.349894   2.375403   1.530773   0.000000
     6  O    2.448285   1.442741   2.388211   2.353636   1.413169
     7  O    1.424742   2.393325   3.779060   4.757688   4.278057
     8  O    3.307560   2.488354   1.409090   2.476068   3.655044
     9  O    4.445162   2.961932   2.376484   1.428595   2.450954
    10  O    3.849294   3.160094   2.975709   2.364039   1.408598
    11  C    4.407722   3.992752   4.213415   3.683586   2.374215
    12  H    1.958908   3.230976   4.490613   5.557620   5.056787
    13  H    3.863374   2.780860   1.924917   2.490416   3.742800
    14  H    5.345628   3.864165   3.204051   1.972601   2.878146
    15  H    1.098651   2.143526   2.851371   3.857810   3.437455
    16  H    1.100778   2.127008   2.684671   4.112821   4.251200
    17  H    2.134123   1.096652   2.179542   2.913588   3.030386
    18  H    2.614758   2.177913   1.093239   2.155094   2.772035
    19  H    4.509120   3.363940   2.207518   1.091915   2.189789
    20  H    4.397114   3.194733   3.340023   2.216552   1.098563
    21  H    3.858736   3.705496   4.295778   4.069173   2.680104
    22  H    5.023368   4.795043   4.841156   4.389889   3.281654
    23  H    5.210528   4.595748   4.853176   4.037992   2.656616
                    6          7          8          9         10
     6  O    0.000000
     7  O    2.953028   0.000000
     8  O    3.604015   4.447153   0.000000
     9  O    2.983425   5.268463   2.695104   0.000000
    10  O    2.348328   4.765760   4.336732   3.615050   0.000000
    11  C    2.892623   5.015341   5.614736   4.790545   1.424074
    12  H    3.783682   0.960433   5.120238   6.163710   5.359031
    13  H    3.734755   4.825477   0.965895   2.169880   4.660990
    14  H    3.678218   6.164502   3.495721   0.959734   3.926646
    15  H    2.635136   2.091663   3.841674   4.868653   3.380440
    16  H    3.367897   2.088089   2.999075   4.777722   4.591417
    17  H    2.060443   2.538636   2.597631   2.940960   4.088452
    18  H    2.901968   4.007375   2.018422   3.301118   2.830201
    19  H    3.287997   5.671993   2.952018   2.092470   2.478835
    20  H    2.027493   4.970311   4.491212   2.641136   2.064379
    21  H    2.621249   4.229806   5.694424   5.110339   2.086833
    22  H    3.861071   5.715218   6.216689   5.613981   2.028023
    23  H    3.303489   5.686061   6.219186   4.919121   2.085284
                   11         12         13         14         15
    11  C    0.000000
    12  H    5.493415   0.000000
    13  H    5.933951   5.595071   0.000000
    14  H    5.062542   7.062726   2.937266   0.000000
    15  H    3.786918   2.321281   4.506226   5.687684   0.000000
    16  H    5.313021   2.371091   3.676207   5.706195   1.785450
    17  H    4.889961   3.451914   2.582852   3.872753   3.038499
    18  H    4.043543   4.540715   2.790622   4.009846   2.535126
    19  H    3.868965   6.405310   3.052354   2.233833   4.477042
    20  H    2.604973   5.786933   4.387173   2.788696   4.398465
    21  H    1.094044   4.633525   6.045855   5.533897   3.233493
    22  H    1.090729   6.068292   6.637437   5.844300   4.225877
    23  H    1.099628   6.237717   6.390778   5.030406   4.722470
                   16         17         18         19         20
    16  H    0.000000
    17  H    2.521679   0.000000
    18  H    2.648598   3.042725   0.000000
    19  H    4.818175   3.956665   2.413729   0.000000
    20  H    5.218475   3.639823   3.842006   2.762631   0.000000
    21  H    4.854325   4.567036   4.165552   4.482456   2.992984
    22  H    5.840366   5.773107   4.446710   4.359531   3.584031
    23  H    6.161455   5.349435   4.858275   4.217976   2.407853
                   21         22         23
    21  H    0.000000
    22  H    1.788710   0.000000
    23  H    1.786299   1.783859   0.000000
 Symmetry turned off by external request.
 Stoichiometry    C6H12O5
 Framework group  C1[X(C6H12O5)]
 Deg. of freedom    63
 Full point group                 C1      NOp   1
 Rotational constants (GHZ):           1.1371135           1.0473627           0.6487434
 Standard basis: 6-311++G(d,p) (5D, 7F)
   326 basis functions,   504 primitive gaussians,   337 cartesian basis functions
    44 alpha electrons       44 beta electrons
       nuclear repulsion energy       712.9918532782 Hartrees.
 NAtoms=   23 NActive=   23 NUniq=   23 SFac= 1.00D+00 NAtFMM=   60 NAOKFM=F Big=F
 Integral buffers will be    131072 words long.
 Raffenetti 2 integral format.
 Two-electron integral symmetry is turned off.
 One-electron integrals computed using PRISM.
 NBasis=   326 RedAO= T EigKep=  4.22D-06  NBF=   326
 NBsUse=   326 1.00D-06 EigRej= -1.00D+00 NBFU=   326
 Initial guess from the checkpoint file:  "/scratch/Gau-8955.chk"
 B after Tr=    -0.018767    0.010946   -0.008335
         Rot=    1.000000   -0.000331   -0.000217    0.000312 Ang=  -0.06 deg.
 ExpMin= 3.60D-02 ExpMax= 8.59D+03 ExpMxC= 1.30D+03 IAcc=3 IRadAn=         5 AccDes= 0.00D+00
 Harris functional with IExCor=  402 and IRadAn=       5 diagonalized for initial guess.
 HarFok:  IExCor=  402 AccDes= 0.00D+00 IRadAn=         5 IDoV= 1 UseB2=F ITyADJ=14
 ICtDFT=  3500011 ScaDFX=  1.000000  1.000000  1.000000  1.000000
 FoFCou: FMM=F IPFlag=           0 FMFlag=      100000 FMFlg1=           0
         NFxFlg=           0 DoJE=T BraDBF=F KetDBF=T FulRan=T
         wScrn=  0.000000 ICntrl=       500 IOpCl=  0 I1Cent=   200000004 NGrid=           0
         NMat0=    1 NMatS0=      1 NMatT0=    0 NMatD0=    1 NMtDS0=    0 NMtDT0=    0
 Symmetry not used in FoFCou.
 Requested convergence on RMS density matrix=1.00D-08 within 128 cycles.
 Requested convergence on MAX density matrix=1.00D-06.
 Requested convergence on             energy=1.00D-06.
 No special actions if energy rises.
 SCF Done:  E(RB3LYP) =  -612.134055011     A.U. after   10 cycles
            NFock= 10  Conv=0.56D-08     -V/T= 2.0036
 Calling FoFJK, ICntrl=      2127 FMM=F ISym2X=0 I1Cent= 0 IOpClX= 0 NMat=1 NMatS=1 NMatT=0.
 -------------------------------------------------------------------
 Center     Atomic                   Forces (Hartrees/Bohr)
 Number     Number              X              Y              Z
 -------------------------------------------------------------------
      1        6          -0.001290382   -0.000093407    0.000611687
      2        6           0.001117876   -0.000642719    0.001149705
      3        6          -0.000359251    0.000027733   -0.000615566
      4        6          -0.000495518   -0.000176814    0.000239383
      5        6           0.001313055    0.000516543    0.000021469
      6        8          -0.000699353   -0.000227642   -0.000665625
      7        8           0.000678351    0.000787924    0.000144562
      8        8          -0.001031906   -0.000527458   -0.000459398
      9        8          -0.000410539   -0.000897492    0.000437820
     10        8          -0.000353883    0.000406916    0.000121493
     11        6           0.000334640    0.000439137   -0.001317507
     12        1          -0.000632352   -0.000804918   -0.000232287
     13        1           0.000976333    0.000296600    0.000314395
     14        1           0.000515428    0.001162826   -0.000285663
     15        1           0.000531949   -0.000036095    0.000070802
     16        1           0.000661028    0.000214384   -0.000711225
     17        1          -0.000766052    0.000593212   -0.000262041
     18        1           0.000565398    0.000124617    0.000313596
     19        1           0.000254508   -0.000321944   -0.000287085
     20        1          -0.000611088   -0.000205556    0.000428058
     21        1          -0.000223163    0.000377444    0.000102084
     22        1           0.000550695   -0.000469052    0.000363722
     23        1          -0.000625774   -0.000544241    0.000517622
 -------------------------------------------------------------------
 Cartesian Forces:  Max     0.001317507 RMS     0.000593962

 GradGradGradGradGradGradGradGradGradGradGradGradGradGradGradGradGradGrad
 Berny optimization.
 Using GEDIIS/GDIIS optimizer.
 FormGI is forming the generalized inverse of G from B-inverse, IUseBI=4.
 Internal  Forces:  Max     0.001258227 RMS     0.000293430
 Search for a local minimum.
 Step number   7 out of a maximum of  131
 All quantities printed in internal units (Hartrees-Bohrs-Radians)
 Mixed Optimization -- En-DIIS/RFO-DIIS
 Swapping is turned off.
 Update second derivatives using D2CorX and points    5    6    7
 DE= -1.06D-04 DEPred=-7.82D-05 R= 1.36D+00
 TightC=F SS=  1.41D+00  RLast= 1.35D-01 DXNew= 1.5336D+00 4.0420D-01
 Trust test= 1.36D+00 RLast= 1.35D-01 DXMaxT set to 9.12D-01
 ITU=  1  1  1  1  0  1  0
     Eigenvalues ---    0.00364   0.00616   0.00764   0.01231   0.01325
     Eigenvalues ---    0.01425   0.01453   0.01642   0.03192   0.03740
     Eigenvalues ---    0.04682   0.05041   0.05287   0.05473   0.05825
     Eigenvalues ---    0.05994   0.06179   0.06378   0.06585   0.07657
     Eigenvalues ---    0.07804   0.09108   0.09990   0.10088   0.10608
     Eigenvalues ---    0.11082   0.13152   0.13790   0.15833   0.15978
     Eigenvalues ---    0.15997   0.16006   0.16029   0.16070   0.16287
     Eigenvalues ---    0.17528   0.19181   0.20328   0.22286   0.25060
     Eigenvalues ---    0.26955   0.28737   0.29650   0.32238   0.38153
     Eigenvalues ---    0.40525   0.41818   0.42428   0.42570   0.42810
     Eigenvalues ---    0.43892   0.44369   0.47140   0.48447   0.50681
     Eigenvalues ---    0.54130   0.56409   0.59328   0.61001   0.62726
     Eigenvalues ---    0.96228   1.13598   1.33725
 En-DIIS/RFO-DIIS/Sim-DIIS IScMMF=       -3 using points:     7    6    5
 RFO step:  Lambda=-8.12534771D-05.
 DidBck=F Rises=F RFO-DIIS coefs:    2.18038   -1.36968    0.18930
 Iteration  1 RMS(Cart)=  0.01490520 RMS(Int)=  0.00011990
 Iteration  2 RMS(Cart)=  0.00021488 RMS(Int)=  0.00003835
 Iteration  3 RMS(Cart)=  0.00000002 RMS(Int)=  0.00003835
 Variable       Old X    -DE/DX   Delta X   Delta X   Delta X     New X
                                 (Linear)    (Quad)   (Total)
    R1        2.86162   0.00001  -0.00019  -0.00030  -0.00048   2.86113
    R2        2.69237   0.00007   0.00019  -0.00029  -0.00010   2.69228
    R3        2.07615  -0.00043  -0.00163   0.00010  -0.00152   2.07462
    R4        2.08017  -0.00095  -0.00199  -0.00052  -0.00251   2.07766
    R5        2.92361  -0.00026  -0.00171  -0.00080  -0.00250   2.92111
    R6        2.72639   0.00027   0.00049   0.00038   0.00086   2.72724
    R7        2.07237  -0.00095  -0.00209  -0.00027  -0.00235   2.07002
    R8        2.90688  -0.00005  -0.00143   0.00053  -0.00089   2.90600
    R9        2.66279  -0.00011   0.00153  -0.00189  -0.00036   2.66244
   R10        2.06592  -0.00062  -0.00165   0.00002  -0.00163   2.06429
   R11        2.89274  -0.00006  -0.00003   0.00014   0.00011   2.89285
   R12        2.69965   0.00018   0.00138  -0.00042   0.00096   2.70061
   R13        2.06342  -0.00045  -0.00188   0.00033  -0.00156   2.06186
   R14        2.67050   0.00022   0.00199  -0.00018   0.00179   2.67230
   R15        2.66186   0.00042  -0.00027   0.00046   0.00019   2.66205
   R16        2.07598  -0.00074  -0.00108  -0.00029  -0.00136   2.07462
   R17        1.81496   0.00105  -0.00137   0.00154   0.00016   1.81512
   R18        1.82528   0.00107  -0.00193   0.00160  -0.00034   1.82494
   R19        1.81363   0.00126  -0.00064   0.00151   0.00087   1.81450
   R20        2.69111   0.00036   0.00040   0.00044   0.00084   2.69195
   R21        2.06744  -0.00042  -0.00199   0.00035  -0.00164   2.06581
   R22        2.06118  -0.00076  -0.00189  -0.00006  -0.00195   2.05923
   R23        2.07799  -0.00096  -0.00089  -0.00079  -0.00168   2.07632
    A1        1.90245   0.00002   0.00163  -0.00195  -0.00032   1.90213
    A2        1.90599  -0.00012  -0.00200   0.00052  -0.00148   1.90451
    A3        1.88153  -0.00006  -0.00169   0.00116  -0.00053   1.88100
    A4        1.94287  -0.00004  -0.00106  -0.00029  -0.00135   1.94152
    A5        1.93542  -0.00003  -0.00018  -0.00014  -0.00032   1.93510
    A6        1.89438   0.00022   0.00322   0.00077   0.00399   1.89838
    A7        1.96907   0.00002   0.00168  -0.00118   0.00055   1.96962
    A8        1.95049  -0.00018  -0.00176  -0.00064  -0.00236   1.94813
    A9        1.89522   0.00014   0.00243   0.00067   0.00307   1.89829
   A10        1.84959   0.00001  -0.00024  -0.00124  -0.00159   1.84800
   A11        1.91787  -0.00011  -0.00354   0.00106  -0.00246   1.91541
   A12        1.87946   0.00011   0.00128   0.00144   0.00274   1.88220
   A13        1.78602   0.00009   0.00053  -0.00029   0.00015   1.78617
   A14        1.99960  -0.00020  -0.00424   0.00079  -0.00339   1.99621
   A15        1.91912   0.00010   0.00148   0.00119   0.00268   1.92180
   A16        1.99370   0.00014   0.00042   0.00168   0.00213   1.99582
   A17        1.89865  -0.00008  -0.00398   0.00234  -0.00161   1.89704
   A18        1.86497  -0.00004   0.00541  -0.00525   0.00015   1.86512
   A19        1.77024   0.00003   0.00204  -0.00029   0.00166   1.77190
   A20        1.85695   0.00011  -0.00015   0.00240   0.00225   1.85919
   A21        1.97288   0.00008   0.00222  -0.00032   0.00194   1.97482
   A22        1.95098  -0.00001   0.00345  -0.00124   0.00221   1.95319
   A23        1.95714  -0.00014  -0.00486  -0.00078  -0.00561   1.95153
   A24        1.94668  -0.00005  -0.00197   0.00032  -0.00167   1.94501
   A25        1.85167   0.00001   0.00347  -0.00027   0.00306   1.85473
   A26        1.86760   0.00003   0.00036  -0.00109  -0.00069   1.86692
   A27        1.98805  -0.00006  -0.00179   0.00025  -0.00153   1.98653
   A28        1.96619  -0.00009  -0.00182  -0.00043  -0.00222   1.96397
   A29        1.86718   0.00013   0.00056   0.00192   0.00253   1.86971
   A30        1.92405  -0.00002  -0.00073  -0.00039  -0.00114   1.92291
   A31        1.93263  -0.00012   0.00050   0.00111   0.00132   1.93395
   A32        1.90009  -0.00002   0.00298  -0.00277   0.00022   1.90031
   A33        1.86403   0.00001   0.00612  -0.00671  -0.00059   1.86344
   A34        1.91649  -0.00010  -0.00092   0.00005  -0.00087   1.91562
   A35        1.98776  -0.00018   0.00065  -0.00139  -0.00074   1.98702
   A36        1.94188  -0.00002   0.00029  -0.00054  -0.00024   1.94164
   A37        1.86311  -0.00008   0.00105  -0.00151  -0.00046   1.86264
   A38        1.93351  -0.00012  -0.00107   0.00025  -0.00082   1.93269
   A39        1.91834  -0.00016  -0.00372   0.00104  -0.00268   1.91566
   A40        1.90303   0.00012   0.00109   0.00037   0.00147   1.90449
   A41        1.90343   0.00026   0.00233   0.00039   0.00272   1.90615
    D1       -2.97047  -0.00006   0.00595  -0.00561   0.00030  -2.97017
    D2        1.23056   0.00004   0.00634  -0.00275   0.00363   1.23419
    D3       -0.84008  -0.00008   0.00428  -0.00457  -0.00029  -0.84037
    D4        1.18670   0.00005   0.00747  -0.00436   0.00307   1.18977
    D5       -0.89545   0.00014   0.00786  -0.00150   0.00640  -0.88905
    D6       -2.96609   0.00002   0.00580  -0.00332   0.00248  -2.96361
    D7       -0.86831  -0.00012   0.00567  -0.00621  -0.00058  -0.86889
    D8       -2.95046  -0.00002   0.00607  -0.00335   0.00275  -2.94771
    D9        1.26209  -0.00014   0.00400  -0.00517  -0.00117   1.26092
   D10       -3.07961  -0.00003  -0.00792  -0.00155  -0.00947  -3.08908
   D11       -0.97611  -0.00018  -0.01000  -0.00237  -0.01237  -0.98848
   D12        1.13488   0.00005  -0.00675  -0.00168  -0.00844   1.12644
   D13       -2.55905   0.00010  -0.01108  -0.00342  -0.01451  -2.57355
   D14        1.55671  -0.00003  -0.00954  -0.00577  -0.01531   1.54140
   D15       -0.54370   0.00009  -0.01474  -0.00040  -0.01515  -0.55885
   D16       -0.41936  -0.00010  -0.01242  -0.00578  -0.01819  -0.43755
   D17       -2.58679  -0.00023  -0.01088  -0.00812  -0.01899  -2.60578
   D18        1.59599  -0.00011  -0.01608  -0.00275  -0.01883   1.57715
   D19        1.60654  -0.00002  -0.01281  -0.00423  -0.01705   1.58949
   D20       -0.56089  -0.00014  -0.01127  -0.00658  -0.01785  -0.57874
   D21       -2.66130  -0.00003  -0.01647  -0.00120  -0.01770  -2.67899
   D22        2.19734   0.00008   0.02454   0.00426   0.02880   2.22614
   D23        0.04590   0.00015   0.02370   0.00692   0.03059   0.07649
   D24       -2.00585   0.00022   0.02729   0.00562   0.03292  -1.97294
   D25        0.60481   0.00006  -0.00184   0.00296   0.00108   0.60589
   D26       -1.43736   0.00001  -0.00649   0.00356  -0.00295  -1.44031
   D27        2.70347  -0.00005  -0.00530   0.00170  -0.00363   2.69984
   D28        2.77616  -0.00004  -0.00647   0.00471  -0.00179   2.77438
   D29        0.73399  -0.00009  -0.01112   0.00530  -0.00582   0.72817
   D30       -1.40836  -0.00015  -0.00994   0.00345  -0.00650  -1.41486
   D31       -1.42537  -0.00006  -0.00214   0.00078  -0.00137  -1.42674
   D32        2.81565  -0.00010  -0.00679   0.00138  -0.00540   2.81024
   D33        0.67330  -0.00017  -0.00560  -0.00048  -0.00608   0.66721
   D34        1.36266   0.00004   0.03338  -0.00891   0.02444   1.38710
   D35       -0.68981  -0.00004   0.03552  -0.01038   0.02518  -0.66463
   D36       -2.79036   0.00000   0.03649  -0.01070   0.02579  -2.76457
   D37       -0.60225   0.00008   0.01609   0.00146   0.01757  -0.58469
   D38        1.50077  -0.00000   0.01596   0.00026   0.01623   1.51699
   D39       -2.65149  -0.00005   0.01414  -0.00085   0.01332  -2.63817
   D40        1.37014   0.00021   0.01831   0.00357   0.02188   1.39202
   D41       -2.81003   0.00013   0.01818   0.00237   0.02054  -2.78949
   D42       -0.67910   0.00008   0.01636   0.00126   0.01763  -0.66146
   D43       -2.71201   0.00003   0.01457   0.00239   0.01697  -2.69504
   D44       -0.60899  -0.00005   0.01445   0.00119   0.01563  -0.59336
   D45        1.52194  -0.00010   0.01263   0.00008   0.01273   1.53467
   D46       -2.77257  -0.00021  -0.01680  -0.00991  -0.02674  -2.79931
   D47        1.59293  -0.00030  -0.02067  -0.01027  -0.03091   1.56202
   D48       -0.61382  -0.00007  -0.01535  -0.00851  -0.02386  -0.63768
   D49        0.35496  -0.00015  -0.02535  -0.00518  -0.03053   0.32444
   D50       -1.68289  -0.00014  -0.02693  -0.00347  -0.03038  -1.71327
   D51        2.48332  -0.00015  -0.02529  -0.00402  -0.02931   2.45401
   D52        3.11800   0.00009   0.00413   0.00420   0.00839   3.12639
   D53       -1.13683   0.00007   0.00756   0.00297   0.01047  -1.12636
   D54        0.94744   0.00016   0.00657   0.00486   0.01143   0.95888
   D55        1.08188   0.00009  -0.01172   0.00314  -0.00859   1.07330
   D56       -3.10835  -0.00017  -0.01543   0.00316  -0.01227  -3.12062
   D57       -1.03811   0.00003  -0.01258   0.00286  -0.00972  -1.04783
         Item               Value     Threshold  Converged?
 Maximum Force            0.001258     0.000450     NO 
 RMS     Force            0.000293     0.000300     YES
 Maximum Displacement     0.052192     0.001800     NO 
 RMS     Displacement     0.014827     0.001200     NO 
 Predicted change in Energy=-3.980877D-05
 GradGradGradGradGradGradGradGradGradGradGradGradGradGradGradGradGradGrad

                          Input orientation:                          
 ---------------------------------------------------------------------
 Center     Atomic      Atomic             Coordinates (Angstroms)
 Number     Number       Type             X           Y           Z
 ---------------------------------------------------------------------
      1          6           0        1.506410    4.355431    9.602814
      2          6           0        2.407239    5.516080    9.968514
      3          6           0        1.700806    6.568742   10.852991
      4          6           0        2.371676    7.877958   10.405020
      5          6           0        2.600120    7.610296    8.915183
      6          8           0        2.862196    6.225702    8.797078
      7          8           0        2.290175    3.335573    8.990161
      8          8           0        1.785079    6.316597   12.236581
      9          8           0        3.602659    7.970949   11.124994
     10          8           0        1.423761    7.996176    8.243097
     11          6           0        1.485208    7.825221    6.830209
     12          1           0        1.710424    2.620431    8.716187
     13          1           0        2.660726    6.608855   12.520198
     14          1           0        3.910376    8.880499   11.125655
     15          1           0        0.717988    4.711266    8.926771
     16          1           0        1.039822    3.988214   10.528143
     17          1           0        3.289187    5.127227   10.488973
     18          1           0        0.638323    6.616690   10.603757
     19          1           0        1.746989    8.757584   10.567811
     20          1           0        3.466097    8.140054    8.497218
     21          1           0        1.633493    6.775306    6.564262
     22          1           0        0.534075    8.175752    6.430318
     23          1           0        2.300527    8.423793    6.401031
 ---------------------------------------------------------------------
                    Distance matrix (angstroms):
                    1          2          3          4          5
     1  C    0.000000
     2  C    1.514046   0.000000
     3  C    2.549407   1.545783   0.000000
     4  C    3.714891   2.402139   1.537787   0.000000
     5  C    3.501883   2.352116   2.376699   1.530830   0.000000
     6  O    2.446484   1.443195   2.386060   2.357124   1.414119
     7  O    1.424691   2.392800   3.777682   4.758333   4.286601
     8  O    3.295536   2.484359   1.408900   2.477208   3.656450
     9  O    4.447838   2.965275   2.378490   1.429101   2.453247
    10  O    3.887247   3.177290   2.987619   2.363563   1.408695
    11  C    4.441535   4.003902   4.219952   3.683461   2.374098
    12  H    1.959070   3.230890   4.489452   5.561564   5.072466
    13  H    3.862835   2.787384   1.924223   2.483576   3.742017
    14  H    5.345497   3.862346   3.209480   1.972815   2.866421
    15  H    1.097844   2.141617   2.850696   3.866243   3.456433
    16  H    1.099448   2.125415   2.683571   4.113283   4.260944
    17  H    2.135238   1.095407   2.175645   2.900930   3.019481
    18  H    2.620831   2.178059   1.092377   2.152860   2.772576
    19  H    4.513097   3.361910   2.207824   1.091090   2.185241
    20  H    4.402964   3.189222   3.336906   2.214985   1.097841
    21  H    3.886483   3.711236   4.294228   4.063518   2.675520
    22  H    5.060140   4.806395   4.848069   4.389044   3.280676
    23  H    5.237710   4.603599   4.860126   4.041649   2.659417
                    6          7          8          9         10
     6  O    0.000000
     7  O    2.952514   0.000000
     8  O    3.605360   4.436313   0.000000
     9  O    3.002227   5.269425   2.697425   0.000000
    10  O    2.347460   4.798959   4.347350   3.612972   0.000000
    11  C    2.884984   5.046811   5.620919   4.790618   1.424519
    12  H    3.785644   0.960520   5.104938   6.165301   5.404130
    13  H    3.748203   4.828339   0.965718   2.165440   4.663511
    14  H    3.683598   6.158863   3.510646   0.960194   3.908250
    15  H    2.628301   2.090053   3.830223   4.876376   3.428725
    16  H    3.365113   2.086794   2.982539   4.773525   4.629536
    17  H    2.061912   2.540569   2.594432   2.930792   4.093244
    18  H    2.891811   4.012236   2.017726   3.300453   2.844752
    19  H    3.284754   5.672939   2.957137   2.091115   2.467491
    20  H    2.029619   4.970798   4.487054   2.636751   2.063108
    21  H    2.607153   4.260045   5.692855   5.109546   2.086384
    22  H    3.850246   5.750132   6.223677   5.612320   2.027302
    23  H    3.299715   5.709088   6.225721   4.921021   2.084414
                   11         12         13         14         15
    11  C    0.000000
    12  H    5.540530   0.000000
    13  H    5.936107   5.592951   0.000000
    14  H    5.044394   7.059304   2.943933   0.000000
    15  H    3.831568   2.323976   4.504197   5.692884   0.000000
    16  H    5.347496   2.367218   3.669247   5.703644   1.786274
    17  H    4.890815   3.452432   2.591537   3.857239   3.037197
    18  H    4.051843   4.547791   2.786202   4.012921   2.539541
    19  H    3.861023   6.410498   3.043643   2.237530   4.486038
    20  H    2.608057   5.796255   4.379220   2.766645   4.415111
    21  H    1.093177   4.679710   6.046164   5.515645   3.268006
    22  H    1.089697   6.121322   6.638106   5.825998   4.274198
    23  H    1.098739   6.275920   6.392805   5.012212   4.760950
                   16         17         18         19         20
    16  H    0.000000
    17  H    2.521612   0.000000
    18  H    2.660039   3.042821   0.000000
    19  H    4.821674   3.945134   2.411194   0.000000
    20  H    5.220081   3.616008   3.841152   2.761165   0.000000
    21  H    4.881873   4.567368   4.163298   4.468860   2.992874
    22  H    5.880767   5.775538   4.456359   4.350693   3.587492
    23  H    6.188440   5.343789   4.867387   4.216619   2.415173
                   21         22         23
    21  H    0.000000
    22  H    1.785472   0.000000
    23  H    1.785801   1.784021   0.000000
 Symmetry turned off by external request.
 Stoichiometry    C6H12O5
 Framework group  C1[X(C6H12O5)]
 Deg. of freedom    63
 Full point group                 C1      NOp   1
 Rotational constants (GHZ):           1.1431474           1.0383236           0.6460530
 Standard basis: 6-311++G(d,p) (5D, 7F)
   326 basis functions,   504 primitive gaussians,   337 cartesian basis functions
    44 alpha electrons       44 beta electrons
       nuclear repulsion energy       712.6071128197 Hartrees.
 NAtoms=   23 NActive=   23 NUniq=   23 SFac= 1.00D+00 NAtFMM=   60 NAOKFM=F Big=F
 Integral buffers will be    131072 words long.
 Raffenetti 2 integral format.
 Two-electron integral symmetry is turned off.
 One-electron integrals computed using PRISM.
 NBasis=   326 RedAO= T EigKep=  4.19D-06  NBF=   326
 NBsUse=   326 1.00D-06 EigRej= -1.00D+00 NBFU=   326
 Initial guess from the checkpoint file:  "/scratch/Gau-8955.chk"
 B after Tr=    -0.002967    0.017936   -0.015005
         Rot=    1.000000   -0.000475    0.000147    0.000173 Ang=  -0.06 deg.
 ExpMin= 3.60D-02 ExpMax= 8.59D+03 ExpMxC= 1.30D+03 IAcc=3 IRadAn=         5 AccDes= 0.00D+00
 Harris functional with IExCor=  402 and IRadAn=       5 diagonalized for initial guess.
 HarFok:  IExCor=  402 AccDes= 0.00D+00 IRadAn=         5 IDoV= 1 UseB2=F ITyADJ=14
 ICtDFT=  3500011 ScaDFX=  1.000000  1.000000  1.000000  1.000000
 FoFCou: FMM=F IPFlag=           0 FMFlag=      100000 FMFlg1=           0
         NFxFlg=           0 DoJE=T BraDBF=F KetDBF=T FulRan=T
         wScrn=  0.000000 ICntrl=       500 IOpCl=  0 I1Cent=   200000004 NGrid=           0
         NMat0=    1 NMatS0=      1 NMatT0=    0 NMatD0=    1 NMtDS0=    0 NMtDT0=    0
 Symmetry not used in FoFCou.
 Requested convergence on RMS density matrix=1.00D-08 within 128 cycles.
 Requested convergence on MAX density matrix=1.00D-06.
 Requested convergence on             energy=1.00D-06.
 No special actions if energy rises.
 SCF Done:  E(RB3LYP) =  -612.134115273     A.U. after   10 cycles
            NFock= 10  Conv=0.53D-08     -V/T= 2.0036
 Calling FoFJK, ICntrl=      2127 FMM=F ISym2X=0 I1Cent= 0 IOpClX= 0 NMat=1 NMatS=1 NMatT=0.
 -------------------------------------------------------------------
 Center     Atomic                   Forces (Hartrees/Bohr)
 Number     Number              X              Y              Z
 -------------------------------------------------------------------
      1        6          -0.000258568    0.000027028    0.000296589
      2        6           0.000319379    0.000125794    0.000172412
      3        6           0.000137978    0.000088481   -0.000329511
      4        6           0.000180529    0.000047547    0.000023642
      5        6           0.000475230   -0.000078933    0.000020840
      6        8          -0.000350098   -0.000048988   -0.000244636
      7        8           0.000784188    0.000525059    0.000063463
      8        8          -0.001073640   -0.000058820   -0.000106612
      9        8          -0.000625072   -0.000988458    0.000373523
     10        8          -0.000283569    0.000138596    0.000024596
     11        6           0.000239986    0.000280709   -0.000585333
     12        1          -0.000596232   -0.000727887   -0.000201041
     13        1           0.001229200    0.000142062    0.000487847
     14        1           0.000390081    0.000772468   -0.000221530
     15        1          -0.000009469    0.000080084    0.000001697
     16        1           0.000127036    0.000022446   -0.000209655
     17        1          -0.000142128    0.000099657   -0.000025230
     18        1          -0.000003697   -0.000064430   -0.000085324
     19        1          -0.000206951    0.000013845    0.000057150
     20        1          -0.000117636   -0.000065562    0.000173395
     21        1           0.000040342   -0.000105208    0.000039051
     22        1           0.000078986    0.000038252    0.000090942
     23        1          -0.000335873   -0.000263742    0.000183726
 -------------------------------------------------------------------
 Cartesian Forces:  Max     0.001229200 RMS     0.000360814

 GradGradGradGradGradGradGradGradGradGradGradGradGradGradGradGradGradGrad
 Berny optimization.
 Using GEDIIS/GDIIS optimizer.
 FormGI is forming the generalized inverse of G from B-inverse, IUseBI=4.
 Internal  Forces:  Max     0.001299864 RMS     0.000200419
 Search for a local minimum.
 Step number   8 out of a maximum of  131
 All quantities printed in internal units (Hartrees-Bohrs-Radians)
 Mixed Optimization -- En-DIIS/RFO-DIIS
 Swapping is turned off.
 Update second derivatives using D2CorX and points    5    6    7    8
 DE= -6.03D-05 DEPred=-3.98D-05 R= 1.51D+00
 TightC=F SS=  1.41D+00  RLast= 1.28D-01 DXNew= 1.5336D+00 3.8428D-01
 Trust test= 1.51D+00 RLast= 1.28D-01 DXMaxT set to 9.12D-01
 ITU=  1  1  1  1  1  0  1  0
     Eigenvalues ---    0.00258   0.00624   0.00751   0.01246   0.01326
     Eigenvalues ---    0.01425   0.01431   0.01564   0.03200   0.03718
     Eigenvalues ---    0.04660   0.05028   0.05240   0.05486   0.05845
     Eigenvalues ---    0.06040   0.06240   0.06355   0.06619   0.07663
     Eigenvalues ---    0.07880   0.09111   0.10000   0.10100   0.10653
     Eigenvalues ---    0.11062   0.13407   0.13808   0.15851   0.15887
     Eigenvalues ---    0.15998   0.16008   0.16029   0.16191   0.16455
     Eigenvalues ---    0.17637   0.19269   0.20290   0.22349   0.25033
     Eigenvalues ---    0.26935   0.28708   0.29805   0.32224   0.38113
     Eigenvalues ---    0.39419   0.41548   0.42435   0.42638   0.43047
     Eigenvalues ---    0.43933   0.44585   0.48147   0.49263   0.50379
     Eigenvalues ---    0.54150   0.56409   0.59330   0.61043   0.62877
     Eigenvalues ---    0.90727   1.13769   1.33951
 En-DIIS/RFO-DIIS/Sim-DIIS IScMMF=       -3 using points:     8    7    6    5
 RFO step:  Lambda=-3.61792054D-05.
 DidBck=F Rises=F RFO-DIIS coefs:    1.77958   -0.64664   -0.30971    0.17677
 Iteration  1 RMS(Cart)=  0.01202850 RMS(Int)=  0.00008054
 Iteration  2 RMS(Cart)=  0.00013131 RMS(Int)=  0.00002265
 Iteration  3 RMS(Cart)=  0.00000001 RMS(Int)=  0.00002265
 Variable       Old X    -DE/DX   Delta X   Delta X   Delta X     New X
                                 (Linear)    (Quad)   (Total)
    R1        2.86113   0.00004   0.00018  -0.00034  -0.00016   2.86097
    R2        2.69228   0.00031   0.00055   0.00029   0.00084   2.69311
    R3        2.07462   0.00003  -0.00157   0.00097  -0.00060   2.07402
    R4        2.07766  -0.00024  -0.00275   0.00112  -0.00163   2.07602
    R5        2.92111  -0.00001  -0.00179   0.00041  -0.00138   2.91973
    R6        2.72724  -0.00000   0.00085  -0.00067   0.00017   2.72741
    R7        2.07002  -0.00016  -0.00261   0.00129  -0.00132   2.06870
    R8        2.90600  -0.00028  -0.00063  -0.00115  -0.00177   2.90422
    R9        2.66244   0.00037   0.00036   0.00057   0.00094   2.66337
   R10        2.06429   0.00002  -0.00175   0.00110  -0.00065   2.06364
   R11        2.89285   0.00015   0.00014   0.00081   0.00095   2.89380
   R12        2.70061  -0.00014   0.00084  -0.00089  -0.00006   2.70055
   R13        2.06186   0.00014  -0.00144   0.00108  -0.00036   2.06150
   R14        2.67230  -0.00007   0.00112  -0.00045   0.00066   2.67296
   R15        2.66205   0.00035   0.00146  -0.00048   0.00098   2.66303
   R16        2.07462  -0.00019  -0.00188   0.00097  -0.00091   2.07371
   R17        1.81512   0.00096   0.00106   0.00024   0.00130   1.81642
   R18        1.82494   0.00130   0.00075   0.00056   0.00131   1.82625
   R19        1.81450   0.00086   0.00154  -0.00001   0.00153   1.81603
   R20        2.69195   0.00028   0.00145  -0.00026   0.00118   2.69313
   R21        2.06581   0.00010  -0.00140   0.00087  -0.00053   2.06528
   R22        2.05923  -0.00009  -0.00201   0.00102  -0.00099   2.05824
   R23        2.07632  -0.00046  -0.00231   0.00075  -0.00156   2.07475
    A1        1.90213   0.00002   0.00003  -0.00006  -0.00003   1.90210
    A2        1.90451  -0.00006  -0.00170   0.00056  -0.00114   1.90338
    A3        1.88100   0.00003  -0.00068   0.00054  -0.00014   1.88086
    A4        1.94152   0.00003  -0.00108   0.00078  -0.00031   1.94122
    A5        1.93510  -0.00003  -0.00059   0.00018  -0.00042   1.93468
    A6        1.89838   0.00002   0.00400  -0.00199   0.00202   1.90039
    A7        1.96962   0.00005   0.00023   0.00050   0.00076   1.97038
    A8        1.94813  -0.00008  -0.00208   0.00039  -0.00166   1.94647
    A9        1.89829  -0.00000   0.00291  -0.00159   0.00130   1.89960
   A10        1.84800   0.00003  -0.00101   0.00022  -0.00084   1.84716
   A11        1.91541  -0.00002  -0.00191   0.00077  -0.00113   1.91428
   A12        1.88220   0.00002   0.00179  -0.00026   0.00155   1.88375
   A13        1.78617   0.00002   0.00045  -0.00081  -0.00041   1.78576
   A14        1.99621   0.00007  -0.00269   0.00155  -0.00111   1.99510
   A15        1.92180  -0.00007   0.00190  -0.00094   0.00097   1.92277
   A16        1.99582  -0.00008   0.00195  -0.00187   0.00011   1.99593
   A17        1.89704   0.00002  -0.00131   0.00062  -0.00067   1.89637
   A18        1.86512   0.00004  -0.00021   0.00131   0.00109   1.86621
   A19        1.77190   0.00004   0.00107   0.00019   0.00121   1.77311
   A20        1.85919  -0.00024   0.00216  -0.00451  -0.00234   1.85685
   A21        1.97482   0.00002   0.00174  -0.00114   0.00062   1.97545
   A22        1.95319   0.00014   0.00140   0.00119   0.00260   1.95578
   A23        1.95153  -0.00004  -0.00509   0.00282  -0.00225   1.94928
   A24        1.94501   0.00007  -0.00070   0.00100   0.00029   1.94530
   A25        1.85473  -0.00001   0.00268  -0.00031   0.00228   1.85701
   A26        1.86692   0.00006  -0.00087   0.00119   0.00035   1.86726
   A27        1.98653  -0.00003  -0.00108  -0.00030  -0.00137   1.98516
   A28        1.96397  -0.00001  -0.00171   0.00028  -0.00141   1.96257
   A29        1.86971   0.00001   0.00200  -0.00081   0.00122   1.87093
   A30        1.92291  -0.00001  -0.00098  -0.00006  -0.00106   1.92185
   A31        1.93395  -0.00004   0.00053  -0.00005   0.00031   1.93426
   A32        1.90031  -0.00006   0.00022  -0.00049  -0.00027   1.90004
   A33        1.86344   0.00029   0.00177   0.00049   0.00226   1.86570
   A34        1.91562  -0.00003  -0.00116   0.00053  -0.00063   1.91499
   A35        1.98702  -0.00002  -0.00080   0.00044  -0.00036   1.98665
   A36        1.94164  -0.00007  -0.00031  -0.00028  -0.00059   1.94105
   A37        1.86264  -0.00008  -0.00046  -0.00020  -0.00066   1.86198
   A38        1.93269   0.00002  -0.00087   0.00052  -0.00034   1.93235
   A39        1.91566   0.00010  -0.00236   0.00193  -0.00043   1.91523
   A40        1.90449   0.00002   0.00117  -0.00044   0.00073   1.90523
   A41        1.90615   0.00002   0.00282  -0.00153   0.00129   1.90744
    D1       -2.97017  -0.00000  -0.00249  -0.00010  -0.00261  -2.97278
    D2        1.23419  -0.00002   0.00011  -0.00101  -0.00088   1.23331
    D3       -0.84037  -0.00000  -0.00270   0.00009  -0.00262  -0.84298
    D4        1.18977  -0.00002  -0.00013  -0.00136  -0.00151   1.18826
    D5       -0.88905  -0.00003   0.00247  -0.00227   0.00022  -0.88883
    D6       -2.96361  -0.00002  -0.00034  -0.00118  -0.00152  -2.96513
    D7       -0.86889  -0.00002  -0.00359   0.00039  -0.00321  -0.87210
    D8       -2.94771  -0.00004  -0.00099  -0.00052  -0.00148  -2.94920
    D9        1.26092  -0.00002  -0.00380   0.00058  -0.00322   1.25770
   D10       -3.08908  -0.00002  -0.00642  -0.00163  -0.00806  -3.09714
   D11       -0.98848  -0.00006  -0.00920  -0.00049  -0.00969  -0.99816
   D12        1.12644  -0.00004  -0.00525  -0.00236  -0.00762   1.11883
   D13       -2.57355  -0.00001  -0.00881  -0.00311  -0.01193  -2.58548
   D14        1.54140   0.00004  -0.01002  -0.00113  -0.01114   1.53026
   D15       -0.55885  -0.00001  -0.00929  -0.00320  -0.01250  -0.57135
   D16       -0.43755  -0.00006  -0.01194  -0.00217  -0.01411  -0.45166
   D17       -2.60578  -0.00000  -0.01314  -0.00018  -0.01332  -2.61910
   D18        1.57715  -0.00005  -0.01242  -0.00226  -0.01468   1.56247
   D19        1.58949  -0.00002  -0.01133  -0.00197  -0.01331   1.57618
   D20       -0.57874   0.00003  -0.01253   0.00002  -0.01252  -0.59126
   D21       -2.67899  -0.00002  -0.01181  -0.00206  -0.01388  -2.69287
   D22        2.22614   0.00011   0.01950   0.00315   0.02264   2.24878
   D23        0.07649   0.00007   0.02113   0.00215   0.02326   0.09975
   D24       -1.97294   0.00008   0.02298   0.00126   0.02424  -1.94869
   D25        0.60589  -0.00003  -0.00035   0.00125   0.00089   0.60677
   D26       -1.44031  -0.00011  -0.00319   0.00156  -0.00163  -1.44194
   D27        2.69984  -0.00004  -0.00491   0.00417  -0.00075   2.69909
   D28        2.77438   0.00003  -0.00223   0.00153  -0.00071   2.77366
   D29        0.72817  -0.00006  -0.00508   0.00185  -0.00323   0.72494
   D30       -1.41486   0.00001  -0.00680   0.00446  -0.00235  -1.41721
   D31       -1.42674   0.00003  -0.00218   0.00245   0.00026  -1.42648
   D32        2.81024  -0.00005  -0.00502   0.00276  -0.00225   2.80799
   D33        0.66721   0.00002  -0.00674   0.00537  -0.00137   0.66584
   D34        1.38710  -0.00013   0.00746  -0.00617   0.00127   1.38838
   D35       -0.66463  -0.00014   0.00740  -0.00486   0.00257  -0.66207
   D36       -2.76457  -0.00013   0.00799  -0.00541   0.00258  -2.76199
   D37       -0.58469   0.00006   0.01315  -0.00023   0.01294  -0.57175
   D38        1.51699   0.00007   0.01211   0.00055   0.01268   1.52967
   D39       -2.63817   0.00008   0.00956   0.00114   0.01072  -2.62745
   D40        1.39202  -0.00014   0.01675  -0.00484   0.01191   1.40393
   D41       -2.78949  -0.00013   0.01571  -0.00405   0.01165  -2.77784
   D42       -0.66146  -0.00012   0.01316  -0.00347   0.00969  -0.65177
   D43       -2.69504   0.00004   0.01290  -0.00035   0.01256  -2.68247
   D44       -0.59336   0.00005   0.01187   0.00044   0.01230  -0.58105
   D45        1.53467   0.00005   0.00931   0.00102   0.01035   1.54501
   D46       -2.79931  -0.00012  -0.02082  -0.00334  -0.02418  -2.82349
   D47        1.56202  -0.00010  -0.02388  -0.00169  -0.02554   1.53648
   D48       -0.63768  -0.00021  -0.01764  -0.00716  -0.02480  -0.66248
   D49        0.32444  -0.00013  -0.02170  -0.00146  -0.02315   0.30128
   D50       -1.71327  -0.00019  -0.02137  -0.00286  -0.02421  -1.73748
   D51        2.45401  -0.00017  -0.02045  -0.00241  -0.02285   2.43116
   D52        3.12639   0.00003   0.00865  -0.00214   0.00654   3.13294
   D53       -1.12636   0.00005   0.01043  -0.00163   0.00876  -1.11761
   D54        0.95888   0.00004   0.01116  -0.00251   0.00866   0.96753
   D55        1.07330   0.00001  -0.00337   0.00182  -0.00154   1.07175
   D56       -3.12062   0.00005  -0.00669   0.00389  -0.00281  -3.12342
   D57       -1.04783   0.00003  -0.00405   0.00222  -0.00184  -1.04967
         Item               Value     Threshold  Converged?
 Maximum Force            0.001300     0.000450     NO 
 RMS     Force            0.000200     0.000300     YES
 Maximum Displacement     0.049571     0.001800     NO 
 RMS     Displacement     0.011995     0.001200     NO 
 Predicted change in Energy=-1.752174D-05
 GradGradGradGradGradGradGradGradGradGradGradGradGradGradGradGradGradGrad

                          Input orientation:                          
 ---------------------------------------------------------------------
 Center     Atomic      Atomic             Coordinates (Angstroms)
 Number     Number       Type             X           Y           Z
 ---------------------------------------------------------------------
      1          6           0        1.509038    4.347052    9.611549
      2          6           0        2.403597    5.515899    9.966002
      3          6           0        1.696713    6.567253   10.850402
      4          6           0        2.367886    7.875763   10.404045
      5          6           0        2.597115    7.611055    8.913287
      6          8           0        2.842095    6.223690    8.787095
      7          8           0        2.295850    3.331552    8.994545
      8          8           0        1.781517    6.313017   12.234083
      9          8           0        3.596563    7.966172   11.128212
     10          8           0        1.427338    8.014424    8.238893
     11          6           0        1.488302    7.839985    6.825778
     12          1           0        1.719920    2.607394    8.734124
     13          1           0        2.656821    6.605982   12.520375
     14          1           0        3.916567    8.872186   11.112090
     15          1           0        0.713137    4.695428    8.940924
     16          1           0        1.054603    3.978684   10.541432
     17          1           0        3.291917    5.137477   10.481825
     18          1           0        0.634755    6.616552   10.600711
     19          1           0        1.743605    8.755616   10.565894
     20          1           0        3.469616    8.133408    8.500867
     21          1           0        1.622059    6.787711    6.562611
     22          1           0        0.542481    8.201984    6.424937
     23          1           0        2.311865    8.426114    6.397283
 ---------------------------------------------------------------------
                    Distance matrix (angstroms):
                    1          2          3          4          5
     1  C    0.000000
     2  C    1.513960   0.000000
     3  C    2.549367   1.545054   0.000000
     4  C    3.717186   2.400440   1.536849   0.000000
     5  C    3.510726   2.352730   2.377533   1.531331   0.000000
     6  O    2.445104   1.443285   2.384780   2.359819   1.414469
     7  O    1.425133   2.393054   3.777953   4.758332   4.290863
     8  O    3.288913   2.483258   1.409397   2.476902   3.657566
     9  O    4.444779   2.962725   2.375622   1.429069   2.455788
    10  O    3.916692   3.190394   2.997807   2.364686   1.409217
    11  C    4.467833   4.012499   4.226214   3.684962   2.374778
    12  H    1.959784   3.231770   4.489950   5.564549   5.083128
    13  H    3.857648   2.788768   1.926685   2.484890   3.744973
    14  H    5.340849   3.855809   3.210755   1.972968   2.857646
    15  H    1.097525   2.140470   2.849080   3.872137   3.471457
    16  H    1.098585   2.124602   2.684857   4.114707   4.268995
    17  H    2.135605   1.094710   2.173656   2.891036   3.010257
    18  H    2.625537   2.177864   1.092031   2.151286   2.772596
    19  H    4.516773   3.360242   2.207278   1.090900   2.183943
    20  H    4.406128   3.183453   3.334118   2.214109   1.097361
    21  H    3.907123   3.716366   4.294104   4.061617   2.674754
    22  H    5.094039   4.818501   4.856886   4.389969   3.280641
    23  H    5.254977   4.605814   4.864571   4.044770   2.660069
                    6          7          8          9         10
     6  O    0.000000
     7  O    2.950573   0.000000
     8  O    3.607567   4.432638   0.000000
     9  O    3.014348   5.265367   2.692632   0.000000
    10  O    2.347081   4.822303   4.356807   3.613313   0.000000
    11  C    2.879570   5.067706   5.627377   4.792872   1.425146
    12  H    3.786777   0.961207   5.097563   6.161976   5.437538
    13  H    3.757374   4.825316   0.966410   2.161331   4.671876
    14  H    3.684376   6.148931   3.516626   0.961002   3.897087
    15  H    2.625206   2.089979   3.821377   4.878128   3.466794
    16  H    3.363462   2.086224   2.973648   4.765074   4.661310
    17  H    2.062598   2.542738   2.594921   2.917557   4.096855
    18  H    2.883729   4.016245   2.018688   3.297277   2.856644
    19  H    3.283513   5.674027   2.958138   2.091143   2.462585
    20  H    2.030451   4.967822   4.483347   2.635721   2.062447
    21  H    2.599025   4.279407   5.693536   5.111961   2.086303
    22  H    3.844692   5.779126   6.232944   5.612826   2.026965
    23  H    3.292873   5.718442   6.230143   4.923788   2.084084
                   11         12         13         14         15
    11  C    0.000000
    12  H    5.574534   0.000000
    13  H    5.942780   5.585892   0.000000
    14  H    5.033327   7.051780   2.950577   0.000000
    15  H    3.868199   2.327287   4.498955   5.693965   0.000000
    16  H    5.376228   2.364200   3.658691   5.697619   1.786602
    17  H    4.891140   3.453542   2.591437   3.838681   3.036427
    18  H    4.058996   4.553579   2.788184   4.014933   2.540030
    19  H    3.859019   6.415339   3.045470   2.243587   4.493052
    20  H    2.611058   5.801092   4.376084   2.750281   4.428490
    21  H    1.092899   4.711697   6.049687   5.505231   3.295475
    22  H    1.089172   6.165886   6.646204   5.814038   4.319173
    23  H    1.097912   6.298311   6.397197   5.000346   4.789995
                   16         17         18         19         20
    16  H    0.000000
    17  H    2.520303   0.000000
    18  H    2.671729   3.043404   0.000000
    19  H    4.826428   3.936403   2.409638   0.000000
    20  H    5.220912   3.596022   3.840134   2.762353   0.000000
    21  H    4.903432   4.568581   4.160567   4.462477   2.996865
    22  H    5.919803   5.780047   4.467572   4.347037   3.589193
    23  H    6.207601   5.334709   4.874015   4.220049   2.418911
                   21         22         23
    21  H    0.000000
    22  H    1.784548   0.000000
    23  H    1.785365   1.783737   0.000000
 Symmetry turned off by external request.
 Stoichiometry    C6H12O5
 Framework group  C1[X(C6H12O5)]
 Deg. of freedom    63
 Full point group                 C1      NOp   1
 Rotational constants (GHZ):           1.1468474           1.0325524           0.6440916
 Standard basis: 6-311++G(d,p) (5D, 7F)
   326 basis functions,   504 primitive gaussians,   337 cartesian basis functions
    44 alpha electrons       44 beta electrons
       nuclear repulsion energy       712.3221769741 Hartrees.
 NAtoms=   23 NActive=   23 NUniq=   23 SFac= 1.00D+00 NAtFMM=   60 NAOKFM=F Big=F
 Integral buffers will be    131072 words long.
 Raffenetti 2 integral format.
 Two-electron integral symmetry is turned off.
 One-electron integrals computed using PRISM.
 NBasis=   326 RedAO= T EigKep=  4.16D-06  NBF=   326
 NBsUse=   326 1.00D-06 EigRej= -1.00D+00 NBFU=   326
 Initial guess from the checkpoint file:  "/scratch/Gau-8955.chk"
 B after Tr=     0.006165    0.012015   -0.011557
         Rot=    1.000000   -0.000305    0.000281    0.000001 Ang=  -0.05 deg.
 ExpMin= 3.60D-02 ExpMax= 8.59D+03 ExpMxC= 1.30D+03 IAcc=3 IRadAn=         5 AccDes= 0.00D+00
 Harris functional with IExCor=  402 and IRadAn=       5 diagonalized for initial guess.
 HarFok:  IExCor=  402 AccDes= 0.00D+00 IRadAn=         5 IDoV= 1 UseB2=F ITyADJ=14
 ICtDFT=  3500011 ScaDFX=  1.000000  1.000000  1.000000  1.000000
 FoFCou: FMM=F IPFlag=           0 FMFlag=      100000 FMFlg1=           0
         NFxFlg=           0 DoJE=T BraDBF=F KetDBF=T FulRan=T
         wScrn=  0.000000 ICntrl=       500 IOpCl=  0 I1Cent=   200000004 NGrid=           0
         NMat0=    1 NMatS0=      1 NMatT0=    0 NMatD0=    1 NMtDS0=    0 NMtDT0=    0
 Symmetry not used in FoFCou.
 Requested convergence on RMS density matrix=1.00D-08 within 128 cycles.
 Requested convergence on MAX density matrix=1.00D-06.
 Requested convergence on             energy=1.00D-06.
 No special actions if energy rises.
 SCF Done:  E(RB3LYP) =  -612.134141818     A.U. after   10 cycles
            NFock= 10  Conv=0.55D-08     -V/T= 2.0036
 Calling FoFJK, ICntrl=      2127 FMM=F ISym2X=0 I1Cent= 0 IOpClX= 0 NMat=1 NMatS=1 NMatT=0.
 -------------------------------------------------------------------
 Center     Atomic                   Forces (Hartrees/Bohr)
 Number     Number              X              Y              Z
 -------------------------------------------------------------------
      1        6           0.000358979    0.000066939   -0.000023405
      2        6          -0.000139957    0.000216690   -0.000313509
      3        6           0.000386241   -0.000069586    0.000136438
      4        6           0.000370105   -0.000000716   -0.000045295
      5        6          -0.000077838   -0.000043375   -0.000098056
      6        8          -0.000262260    0.000016529    0.000167325
      7        8           0.000307868    0.000134443   -0.000046759
      8        8          -0.000835175    0.000081554   -0.000035120
      9        8          -0.000245496   -0.000042528    0.000024332
     10        8          -0.000007103   -0.000101548    0.000085966
     11        6           0.000099688    0.000023119    0.000099094
     12        1          -0.000196162   -0.000203334   -0.000011672
     13        1           0.000575543    0.000018655    0.000023065
     14        1           0.000214752    0.000052622   -0.000147129
     15        1          -0.000230494    0.000048495   -0.000060107
     16        1          -0.000176379   -0.000070804    0.000133600
     17        1           0.000241998   -0.000158999    0.000155305
     18        1          -0.000266406   -0.000233440   -0.000056457
     19        1          -0.000253365    0.000156312    0.000167068
     20        1           0.000202709    0.000100986   -0.000024421
     21        1           0.000105839   -0.000223726   -0.000013960
     22        1          -0.000162596    0.000229209   -0.000063477
     23        1          -0.000010491    0.000002503   -0.000052827
 -------------------------------------------------------------------
 Cartesian Forces:  Max     0.000835175 RMS     0.000201237

 GradGradGradGradGradGradGradGradGradGradGradGradGradGradGradGradGradGrad
 Berny optimization.
 Using GEDIIS/GDIIS optimizer.
 FormGI is forming the generalized inverse of G from B-inverse, IUseBI=4.
 Internal  Forces:  Max     0.000533016 RMS     0.000107393
 Search for a local minimum.
 Step number   9 out of a maximum of  131
 All quantities printed in internal units (Hartrees-Bohrs-Radians)
 Mixed Optimization -- En-DIIS/RFO-DIIS
 Swapping is turned off.
 Update second derivatives using D2CorX and points    5    6    7    8    9
 DE= -2.65D-05 DEPred=-1.75D-05 R= 1.51D+00
 TightC=F SS=  1.41D+00  RLast= 9.22D-02 DXNew= 1.5336D+00 2.7665D-01
 Trust test= 1.51D+00 RLast= 9.22D-02 DXMaxT set to 9.12D-01
 ITU=  1  1  1  1  1  1  0  1  0
     Eigenvalues ---    0.00176   0.00654   0.00723   0.01069   0.01292
     Eigenvalues ---    0.01324   0.01431   0.01484   0.03277   0.03715
     Eigenvalues ---    0.04652   0.05026   0.05232   0.05494   0.05885
     Eigenvalues ---    0.06046   0.06292   0.06468   0.06624   0.07671
     Eigenvalues ---    0.07896   0.09110   0.10102   0.10296   0.10812
     Eigenvalues ---    0.11203   0.13409   0.13814   0.15874   0.15942
     Eigenvalues ---    0.16000   0.16017   0.16111   0.16175   0.16455
     Eigenvalues ---    0.18274   0.19364   0.20275   0.22533   0.25027
     Eigenvalues ---    0.27029   0.29583   0.29823   0.32239   0.38293
     Eigenvalues ---    0.40294   0.41932   0.42456   0.42691   0.43045
     Eigenvalues ---    0.44054   0.45066   0.48159   0.49835   0.52844
     Eigenvalues ---    0.54045   0.56707   0.59356   0.61024   0.62774
     Eigenvalues ---    0.82475   1.13641   1.33506
 En-DIIS/RFO-DIIS/Sim-DIIS IScMMF=       -3 using points:     9    8    7    6    5
 RFO step:  Lambda=-1.93789835D-05.
 DidBck=F Rises=F RFO-DIIS coefs:    1.63358   -0.19603   -0.87003    0.48801   -0.05552
 Iteration  1 RMS(Cart)=  0.01113125 RMS(Int)=  0.00006503
 Iteration  2 RMS(Cart)=  0.00009108 RMS(Int)=  0.00001769
 Iteration  3 RMS(Cart)=  0.00000001 RMS(Int)=  0.00001769
 Variable       Old X    -DE/DX   Delta X   Delta X   Delta X     New X
                                 (Linear)    (Quad)   (Total)
    R1        2.86097  -0.00001  -0.00019  -0.00006  -0.00025   2.86072
    R2        2.69311   0.00013   0.00047   0.00024   0.00071   2.69383
    R3        2.07402   0.00022  -0.00047   0.00059   0.00012   2.07414
    R4        2.07602   0.00021  -0.00145   0.00095  -0.00050   2.07552
    R5        2.91973   0.00007  -0.00131   0.00038  -0.00094   2.91879
    R6        2.72741  -0.00015   0.00031  -0.00062  -0.00032   2.72709
    R7        2.06870   0.00032  -0.00115   0.00104  -0.00011   2.06859
    R8        2.90422   0.00022  -0.00097   0.00079  -0.00017   2.90406
    R9        2.66337  -0.00005  -0.00008   0.00043   0.00035   2.66373
   R10        2.06364   0.00026  -0.00055   0.00065   0.00010   2.06374
   R11        2.89380   0.00000   0.00066  -0.00018   0.00050   2.89429
   R12        2.70055  -0.00009  -0.00013  -0.00005  -0.00018   2.70037
   R13        2.06150   0.00030  -0.00022   0.00054   0.00032   2.06182
   R14        2.67296  -0.00010   0.00043   0.00006   0.00049   2.67345
   R15        2.66303  -0.00007   0.00093  -0.00082   0.00010   2.66314
   R16        2.07371   0.00022  -0.00084   0.00080  -0.00004   2.07367
   R17        1.81642   0.00027   0.00149  -0.00052   0.00098   1.81740
   R18        1.82625   0.00053   0.00150  -0.00030   0.00120   1.82745
   R19        1.81603   0.00012   0.00167  -0.00069   0.00098   1.81701
   R20        2.69313   0.00003   0.00104  -0.00038   0.00066   2.69379
   R21        2.06528   0.00023  -0.00031   0.00038   0.00007   2.06535
   R22        2.05824   0.00024  -0.00082   0.00067  -0.00014   2.05809
   R23        2.07475   0.00002  -0.00148   0.00076  -0.00072   2.07403
    A1        1.90210  -0.00004  -0.00075   0.00086   0.00011   1.90221
    A2        1.90338   0.00005  -0.00067   0.00048  -0.00019   1.90318
    A3        1.88086   0.00004   0.00029  -0.00034  -0.00004   1.88082
    A4        1.94122   0.00002  -0.00039   0.00031  -0.00008   1.94113
    A5        1.93468   0.00001  -0.00037   0.00026  -0.00010   1.93458
    A6        1.90039  -0.00008   0.00189  -0.00158   0.00031   1.90070
    A7        1.97038   0.00004   0.00007   0.00084   0.00093   1.97130
    A8        1.94647  -0.00000  -0.00144   0.00029  -0.00112   1.94535
    A9        1.89960  -0.00006   0.00130  -0.00099   0.00030   1.89990
   A10        1.84716  -0.00001  -0.00112  -0.00021  -0.00139   1.84576
   A11        1.91428   0.00002  -0.00046   0.00020  -0.00024   1.91403
   A12        1.88375   0.00001   0.00167  -0.00014   0.00154   1.88529
   A13        1.78576  -0.00008  -0.00037  -0.00060  -0.00102   1.78474
   A14        1.99510   0.00012  -0.00059   0.00121   0.00064   1.99574
   A15        1.92277  -0.00005   0.00121  -0.00189  -0.00067   1.92210
   A16        1.99593  -0.00001   0.00087  -0.00042   0.00047   1.99641
   A17        1.89637   0.00011   0.00036   0.00056   0.00093   1.89730
   A18        1.86621  -0.00009  -0.00131   0.00097  -0.00035   1.86586
   A19        1.77311  -0.00001   0.00071  -0.00041   0.00027   1.77338
   A20        1.85685   0.00003  -0.00041  -0.00033  -0.00072   1.85613
   A21        1.97545  -0.00003   0.00043  -0.00028   0.00016   1.97561
   A22        1.95578  -0.00006   0.00128  -0.00085   0.00043   1.95622
   A23        1.94928   0.00002  -0.00211   0.00146  -0.00063   1.94865
   A24        1.94530   0.00004   0.00025   0.00023   0.00047   1.94577
   A25        1.85701  -0.00003   0.00151  -0.00051   0.00095   1.85797
   A26        1.86726  -0.00000  -0.00025   0.00045   0.00022   1.86748
   A27        1.98516  -0.00002  -0.00085  -0.00018  -0.00102   1.98414
   A28        1.96257  -0.00001  -0.00118   0.00042  -0.00074   1.96182
   A29        1.87093   0.00004   0.00167  -0.00069   0.00100   1.87193
   A30        1.92185   0.00002  -0.00090   0.00049  -0.00042   1.92144
   A31        1.93426   0.00013   0.00054   0.00031   0.00072   1.93498
   A32        1.90004  -0.00009  -0.00119   0.00080  -0.00039   1.89965
   A33        1.86570  -0.00019  -0.00093   0.00113   0.00020   1.86590
   A34        1.91499   0.00014  -0.00048   0.00120   0.00073   1.91572
   A35        1.98665  -0.00001  -0.00082   0.00066  -0.00016   1.98650
   A36        1.94105  -0.00003  -0.00060   0.00028  -0.00033   1.94072
   A37        1.86198  -0.00005  -0.00103   0.00053  -0.00049   1.86149
   A38        1.93235   0.00005  -0.00019   0.00006  -0.00013   1.93222
   A39        1.91523   0.00015  -0.00007   0.00069   0.00063   1.91586
   A40        1.90523  -0.00003   0.00070  -0.00049   0.00020   1.90543
   A41        1.90744  -0.00008   0.00119  -0.00106   0.00013   1.90757
    D1       -2.97278  -0.00000  -0.00400   0.00175  -0.00227  -2.97505
    D2        1.23331  -0.00001  -0.00160   0.00124  -0.00034   1.23297
    D3       -0.84298   0.00001  -0.00362   0.00186  -0.00175  -0.84474
    D4        1.18826  -0.00003  -0.00265   0.00055  -0.00212   1.18614
    D5       -0.88883  -0.00005  -0.00024   0.00004  -0.00018  -0.88902
    D6       -2.96513  -0.00002  -0.00226   0.00066  -0.00160  -2.96673
    D7       -0.87210   0.00001  -0.00470   0.00236  -0.00236  -0.87446
    D8       -2.94920   0.00000  -0.00230   0.00185  -0.00042  -2.94962
    D9        1.25770   0.00003  -0.00432   0.00248  -0.00184   1.25586
   D10       -3.09714  -0.00003  -0.00618  -0.00125  -0.00743  -3.10457
   D11       -0.99816   0.00002  -0.00774   0.00010  -0.00765  -1.00581
   D12        1.11883  -0.00007  -0.00586  -0.00153  -0.00738   1.11144
   D13       -2.58548  -0.00003  -0.00951  -0.00175  -0.01125  -2.59673
   D14        1.53026  -0.00003  -0.00999  -0.00150  -0.01149   1.51877
   D15       -0.57135   0.00004  -0.00878  -0.00220  -0.01098  -0.58233
   D16       -0.45166  -0.00002  -0.01202  -0.00102  -0.01302  -0.46468
   D17       -2.61910  -0.00002  -0.01251  -0.00078  -0.01327  -2.63237
   D18        1.56247   0.00005  -0.01129  -0.00147  -0.01276   1.54971
   D19        1.57618  -0.00000  -0.01089  -0.00120  -0.01209   1.56409
   D20       -0.59126  -0.00000  -0.01138  -0.00095  -0.01233  -0.60359
   D21       -2.69287   0.00007  -0.01016  -0.00165  -0.01182  -2.70469
   D22        2.24878   0.00009   0.01745   0.00101   0.01847   2.26725
   D23        0.09975   0.00005   0.01896  -0.00005   0.01890   0.11866
   D24       -1.94869   0.00003   0.01925  -0.00012   0.01915  -1.92954
   D25        0.60677  -0.00001   0.00162   0.00173   0.00333   0.61011
   D26       -1.44194   0.00005   0.00004   0.00298   0.00301  -1.43894
   D27        2.69909   0.00000  -0.00025   0.00309   0.00282   2.70191
   D28        2.77366   0.00008   0.00113   0.00256   0.00368   2.77735
   D29        0.72494   0.00014  -0.00045   0.00381   0.00336   0.72830
   D30       -1.41721   0.00009  -0.00075   0.00392   0.00317  -1.41404
   D31       -1.42648   0.00004   0.00028   0.00393   0.00421  -1.42227
   D32        2.80799   0.00010  -0.00131   0.00518   0.00388   2.81187
   D33        0.66584   0.00005  -0.00160   0.00529   0.00369   0.66953
   D34        1.38838  -0.00010  -0.00210  -0.00197  -0.00409   1.38429
   D35       -0.66207  -0.00008  -0.00182  -0.00176  -0.00356  -0.66563
   D36       -2.76199  -0.00015  -0.00190  -0.00290  -0.00479  -2.76678
   D37       -0.57175   0.00002   0.00978  -0.00183   0.00795  -0.56380
   D38        1.52967  -0.00000   0.00907  -0.00138   0.00769   1.53736
   D39       -2.62745   0.00001   0.00722  -0.00055   0.00668  -2.62077
   D40        1.40393   0.00003   0.01020  -0.00276   0.00744   1.41136
   D41       -2.77784  -0.00000   0.00950  -0.00231   0.00718  -2.77066
   D42       -0.65177   0.00001   0.00765  -0.00148   0.00616  -0.64561
   D43       -2.68247   0.00006   0.00987  -0.00197   0.00791  -2.67457
   D44       -0.58105   0.00003   0.00917  -0.00151   0.00765  -0.57340
   D45        1.54501   0.00004   0.00732  -0.00069   0.00663   1.55165
   D46       -2.82349  -0.00014  -0.02069  -0.00361  -0.02432  -2.84781
   D47        1.53648  -0.00011  -0.02190  -0.00256  -0.02445   1.51203
   D48       -0.66248  -0.00013  -0.02029  -0.00403  -0.02431  -0.68679
   D49        0.30128  -0.00003  -0.01830   0.00128  -0.01701   0.28427
   D50       -1.73748   0.00000  -0.01829   0.00083  -0.01746  -1.75494
   D51        2.43116  -0.00005  -0.01757   0.00042  -0.01715   2.41401
   D52        3.13294  -0.00000   0.00645  -0.00327   0.00320   3.13614
   D53       -1.11761  -0.00005   0.00748  -0.00338   0.00408  -1.11353
   D54        0.96753   0.00002   0.00821  -0.00365   0.00457   0.97210
   D55        1.07175  -0.00001  -0.00003   0.00166   0.00164   1.07339
   D56       -3.12342   0.00012  -0.00108   0.00299   0.00190  -3.12152
   D57       -1.04967   0.00002  -0.00037   0.00206   0.00169  -1.04798
         Item               Value     Threshold  Converged?
 Maximum Force            0.000533     0.000450     NO 
 RMS     Force            0.000107     0.000300     YES
 Maximum Displacement     0.047905     0.001800     NO 
 RMS     Displacement     0.011116     0.001200     NO 
 Predicted change in Energy=-9.461330D-06
 GradGradGradGradGradGradGradGradGradGradGradGradGradGradGradGradGradGrad

                          Input orientation:                          
 ---------------------------------------------------------------------
 Center     Atomic      Atomic             Coordinates (Angstroms)
 Number     Number       Type             X           Y           Z
 ---------------------------------------------------------------------
      1          6           0        1.512720    4.339813    9.619033
      2          6           0        2.400660    5.516127    9.964743
      3          6           0        1.691811    6.566724   10.847596
      4          6           0        2.365531    7.874466   10.403139
      5          6           0        2.594310    7.611836    8.911675
      6          8           0        2.826202    6.222428    8.780413
      7          8           0        2.303342    3.328060    8.999875
      8          8           0        1.771833    6.311991   12.231660
      9          8           0        3.593951    7.960655   11.128068
     10          8           0        1.429387    8.028101    8.236602
     11          6           0        1.489523    7.853073    6.823174
     12          1           0        1.731555    2.595897    8.751058
     13          1           0        2.648224    6.601127   12.520647
     14          1           0        3.928082    8.861667   11.095608
     15          1           0        0.710314    4.680591    8.952161
     16          1           0        1.066896    3.970785   10.552502
     17          1           0        3.294100    5.146230   10.477773
     18          1           0        0.630583    6.615838   10.594560
     19          1           0        1.742858    8.755513   10.565836
     20          1           0        3.471874    8.128343    8.502702
     21          1           0        1.610309    6.799120    6.560307
     22          1           0        0.548722    8.227335    6.421985
     23          1           0        2.320571    8.428676    6.395848
 ---------------------------------------------------------------------
                    Distance matrix (angstroms):
                    1          2          3          4          5
     1  C    0.000000
     2  C    1.513826   0.000000
     3  C    2.549622   1.544555   0.000000
     4  C    3.719662   2.398997   1.536760   0.000000
     5  C    3.518001   2.353391   2.377931   1.531593   0.000000
     6  O    2.443923   1.443116   2.382987   2.361077   1.414729
     7  O    1.425511   2.393340   3.778490   4.758447   4.294552
     8  O    3.283664   2.483492   1.409583   2.477356   3.659011
     9  O    4.440631   2.958544   2.374835   1.428974   2.456288
    10  O    3.939738   3.199978   3.003628   2.365132   1.409272
    11  C    4.490030   4.020068   4.229845   3.685647   2.374992
    12  H    1.960233   3.232411   4.490492   5.567279   5.092130
    13  H    3.849971   2.787680   1.927435   2.486996   3.748215
    14  H    5.334924   3.847663   3.213904   1.973739   2.847909
    15  H    1.097590   2.140260   2.848422   3.878907   3.484720
    16  H    1.098319   2.124258   2.686354   4.116733   4.275811
    17  H    2.135663   1.094650   2.172993   2.882895   3.003595
    18  H    2.628709   2.176972   1.092083   2.151937   2.771342
    19  H    4.521925   3.359707   2.207440   1.091070   2.183853
    20  H    4.408791   3.179424   3.332538   2.213618   1.097341
    21  H    3.926006   3.723025   4.294357   4.061291   2.675388
    22  H    5.124767   4.830265   4.863160   4.390319   3.280523
    23  H    5.268809   4.607209   4.866238   4.045683   2.659239
                    6          7          8          9         10
     6  O    0.000000
     7  O    2.949391   0.000000
     8  O    3.609822   4.430663   0.000000
     9  O    3.020324   5.258879   2.693718   0.000000
    10  O    2.346759   4.841154   4.361512   3.612542   0.000000
    11  C    2.876891   5.086853   5.630839   4.792943   1.425493
    12  H    3.788251   0.961724   5.091716   6.156243   5.464871
    13  H    3.763567   4.819517   0.967044   2.163791   4.677057
    14  H    3.679653   6.136178   3.527161   0.961520   3.887444
    15  H    2.623689   2.090300   3.813581   4.879421   3.497844
    16  H    3.362344   2.086275   2.966101   4.757767   4.685788
    17  H    2.063532   2.543919   2.598540   2.904097   4.099413
    18  H    2.875178   4.018784   2.018631   3.297683   2.862262
    19  H    3.282969   5.676584   2.957466   2.091518   2.460228
    20  H    2.031386   4.965416   4.482677   2.633547   2.062186
    21  H    2.596121   4.298842   5.694526   5.113555   2.086407
    22  H    3.843014   5.807504   6.238338   5.611752   2.026845
    23  H    3.287757   5.726913   6.232028   4.922850   2.083997
                   11         12         13         14         15
    11  C    0.000000
    12  H    5.604750   0.000000
    13  H    5.947365   5.576016   0.000000
    14  H    5.021705   7.041415   2.962906   0.000000
    15  H    3.899281   2.330092   4.491998   5.694716   0.000000
    16  H    5.399876   2.361629   3.645942   5.692283   1.786635
    17  H    4.892811   3.453591   2.589829   3.819441   3.036488
    18  H    4.061020   4.557474   2.789427   4.020982   2.539490
    19  H    3.858250   6.421403   3.046695   2.251029   4.502785
    20  H    2.612720   5.805028   4.376605   2.732956   4.440183
    21  H    1.092935   4.741432   6.053274   5.495010   3.319507
    22  H    1.089096   6.207799   6.651777   5.802173   4.359735
    23  H    1.097528   6.317854   6.400036   4.985912   4.814126
                   16         17         18         19         20
    16  H    0.000000
    17  H    2.519463   0.000000
    18  H    2.681128   3.044292   0.000000
    19  H    4.832259   3.929507   2.411678   0.000000
    20  H    5.222154   3.581272   3.838812   2.763938   0.000000
    21  H    4.922642   4.573155   4.155557   4.459742   3.000860
    22  H    5.953813   5.786167   4.473702   4.344702   3.589430
    23  H    6.222722   5.327695   4.875616   4.222484   2.419615
                   21         22         23
    21  H    0.000000
    22  H    1.784908   0.000000
    23  H    1.785209   1.783444   0.000000
 Symmetry turned off by external request.
 Stoichiometry    C6H12O5
 Framework group  C1[X(C6H12O5)]
 Deg. of freedom    63
 Full point group                 C1      NOp   1
 Rotational constants (GHZ):           1.1503727           1.0270139           0.6429221
 Standard basis: 6-311++G(d,p) (5D, 7F)
   326 basis functions,   504 primitive gaussians,   337 cartesian basis functions
    44 alpha electrons       44 beta electrons
       nuclear repulsion energy       712.0981914488 Hartrees.
 NAtoms=   23 NActive=   23 NUniq=   23 SFac= 1.00D+00 NAtFMM=   60 NAOKFM=F Big=F
 Integral buffers will be    131072 words long.
 Raffenetti 2 integral format.
 Two-electron integral symmetry is turned off.
 One-electron integrals computed using PRISM.
 NBasis=   326 RedAO= T EigKep=  4.14D-06  NBF=   326
 NBsUse=   326 1.00D-06 EigRej= -1.00D+00 NBFU=   326
 Initial guess from the checkpoint file:  "/scratch/Gau-8955.chk"
 B after Tr=     0.011915    0.005881   -0.008008
         Rot=    1.000000   -0.000156    0.000372   -0.000084 Ang=  -0.05 deg.
 ExpMin= 3.60D-02 ExpMax= 8.59D+03 ExpMxC= 1.30D+03 IAcc=3 IRadAn=         5 AccDes= 0.00D+00
 Harris functional with IExCor=  402 and IRadAn=       5 diagonalized for initial guess.
 HarFok:  IExCor=  402 AccDes= 0.00D+00 IRadAn=         5 IDoV= 1 UseB2=F ITyADJ=14
 ICtDFT=  3500011 ScaDFX=  1.000000  1.000000  1.000000  1.000000
 FoFCou: FMM=F IPFlag=           0 FMFlag=      100000 FMFlg1=           0
         NFxFlg=           0 DoJE=T BraDBF=F KetDBF=T FulRan=T
         wScrn=  0.000000 ICntrl=       500 IOpCl=  0 I1Cent=   200000004 NGrid=           0
         NMat0=    1 NMatS0=      1 NMatT0=    0 NMatD0=    1 NMtDS0=    0 NMtDT0=    0
 Symmetry not used in FoFCou.
 Requested convergence on RMS density matrix=1.00D-08 within 128 cycles.
 Requested convergence on MAX density matrix=1.00D-06.
 Requested convergence on             energy=1.00D-06.
 No special actions if energy rises.
 SCF Done:  E(RB3LYP) =  -612.134156227     A.U. after   11 cycles
            NFock= 11  Conv=0.21D-08     -V/T= 2.0036
 Calling FoFJK, ICntrl=      2127 FMM=F ISym2X=0 I1Cent= 0 IOpClX= 0 NMat=1 NMatS=1 NMatT=0.
 -------------------------------------------------------------------
 Center     Atomic                   Forces (Hartrees/Bohr)
 Number     Number              X              Y              Z
 -------------------------------------------------------------------
      1        6           0.000465154    0.000034810   -0.000183779
      2        6          -0.000280197    0.000207343   -0.000447402
      3        6           0.000379409   -0.000079255    0.000295781
      4        6           0.000294650    0.000032143   -0.000135825
      5        6          -0.000438494    0.000062482   -0.000025014
      6        8          -0.000101007   -0.000043797    0.000214026
      7        8          -0.000089003   -0.000114709   -0.000075834
      8        8          -0.000153742    0.000258066    0.000025590
      9        8          -0.000088659    0.000300822    0.000040932
     10        8           0.000167653   -0.000235237   -0.000000830
     11        6          -0.000028453   -0.000091367    0.000388671
     12        1           0.000107337    0.000191006    0.000108610
     13        1          -0.000030762   -0.000150950   -0.000146277
     14        1          -0.000024358   -0.000364746   -0.000108498
     15        1          -0.000198894    0.000012295   -0.000057579
     16        1          -0.000236066   -0.000089081    0.000241210
     17        1           0.000345835   -0.000205096    0.000170374
     18        1          -0.000233085   -0.000120249   -0.000072576
     19        1          -0.000170687    0.000115776    0.000177250
     20        1           0.000270793    0.000120105   -0.000119030
     21        1           0.000071064   -0.000166430   -0.000032965
     22        1          -0.000194933    0.000204957   -0.000109109
     23        1           0.000166446    0.000121112   -0.000147725
 -------------------------------------------------------------------
 Cartesian Forces:  Max     0.000465154 RMS     0.000197042

 GradGradGradGradGradGradGradGradGradGradGradGradGradGradGradGradGradGrad
 Berny optimization.
 Using GEDIIS/GDIIS optimizer.
 FormGI is forming the generalized inverse of G from B-inverse, IUseBI=4.
 Internal  Forces:  Max     0.000430996 RMS     0.000102786
 Search for a local minimum.
 Step number  10 out of a maximum of  131
 All quantities printed in internal units (Hartrees-Bohrs-Radians)
 Mixed Optimization -- En-DIIS/RFO-DIIS
 Swapping is turned off.
 Update second derivatives using D2CorX and points    5    6    7    8    9
                                                     10
 DE= -1.44D-05 DEPred=-9.46D-06 R= 1.52D+00
 TightC=F SS=  1.41D+00  RLast= 7.73D-02 DXNew= 1.5336D+00 2.3183D-01
 Trust test= 1.52D+00 RLast= 7.73D-02 DXMaxT set to 9.12D-01
 ITU=  1  1  1  1  1  1  1  0  1  0
     Eigenvalues ---    0.00143   0.00590   0.00723   0.00858   0.01272
     Eigenvalues ---    0.01327   0.01431   0.01479   0.03227   0.03715
     Eigenvalues ---    0.04654   0.05053   0.05251   0.05493   0.05860
     Eigenvalues ---    0.06021   0.06377   0.06442   0.06622   0.07680
     Eigenvalues ---    0.07843   0.09110   0.10102   0.10357   0.10700
     Eigenvalues ---    0.11130   0.13330   0.13827   0.15881   0.15988
     Eigenvalues ---    0.16001   0.16034   0.16072   0.16198   0.16523
     Eigenvalues ---    0.18215   0.19320   0.20256   0.22512   0.25055
     Eigenvalues ---    0.27019   0.29401   0.29919   0.32274   0.38217
     Eigenvalues ---    0.40875   0.42405   0.42478   0.42747   0.42931
     Eigenvalues ---    0.44160   0.45731   0.47754   0.48765   0.51515
     Eigenvalues ---    0.54190   0.56529   0.59335   0.61017   0.62518
     Eigenvalues ---    0.95176   1.13507   1.33332
 En-DIIS/RFO-DIIS/Sim-DIIS IScMMF=       -3 using points:    10    9    8    7    6    5
 RFO step:  Lambda=-1.30924759D-05.
 DidBck=F Rises=F RFO-DIIS coefs:    2.27580   -1.37950   -0.15956    0.38325   -0.16293
                  RFO-DIIS coefs:    0.04294
 Iteration  1 RMS(Cart)=  0.01016771 RMS(Int)=  0.00005988
 Iteration  2 RMS(Cart)=  0.00007448 RMS(Int)=  0.00000758
 Iteration  3 RMS(Cart)=  0.00000000 RMS(Int)=  0.00000758
 Variable       Old X    -DE/DX   Delta X   Delta X   Delta X     New X
                                 (Linear)    (Quad)   (Total)
    R1        2.86072  -0.00006  -0.00011  -0.00037  -0.00049   2.86023
    R2        2.69383  -0.00006   0.00096  -0.00081   0.00015   2.69398
    R3        2.07414   0.00019   0.00042   0.00005   0.00047   2.07462
    R4        2.07552   0.00033  -0.00010   0.00044   0.00034   2.07586
    R5        2.91879   0.00008  -0.00052   0.00006  -0.00047   2.91832
    R6        2.72709  -0.00018  -0.00058  -0.00022  -0.00080   2.72629
    R7        2.06859   0.00043   0.00032   0.00048   0.00080   2.06939
    R8        2.90406   0.00009   0.00009  -0.00031  -0.00022   2.90383
    R9        2.66373  -0.00015   0.00067  -0.00087  -0.00019   2.66353
   R10        2.06374   0.00024   0.00041   0.00008   0.00049   2.06422
   R11        2.89429  -0.00001   0.00051  -0.00015   0.00036   2.89465
   R12        2.70037  -0.00013  -0.00035  -0.00025  -0.00060   2.69977
   R13        2.06182   0.00022   0.00066  -0.00005   0.00061   2.06244
   R14        2.67345  -0.00002   0.00021   0.00029   0.00051   2.67396
   R15        2.66314  -0.00025   0.00016  -0.00092  -0.00076   2.66237
   R16        2.07367   0.00032   0.00019   0.00040   0.00059   2.07427
   R17        1.81740  -0.00024   0.00109  -0.00072   0.00038   1.81777
   R18        1.82745  -0.00012   0.00147  -0.00077   0.00070   1.82815
   R19        1.81701  -0.00035   0.00094  -0.00070   0.00024   1.81725
   R20        2.69379  -0.00010   0.00065  -0.00054   0.00011   2.69390
   R21        2.06535   0.00018   0.00038  -0.00003   0.00035   2.06570
   R22        2.05809   0.00028   0.00020   0.00018   0.00039   2.05848
   R23        2.07403   0.00025  -0.00055   0.00054  -0.00001   2.07402
    A1        1.90221  -0.00007   0.00041  -0.00061  -0.00020   1.90201
    A2        1.90318   0.00008   0.00001   0.00051   0.00052   1.90370
    A3        1.88082   0.00004  -0.00009   0.00020   0.00012   1.88094
    A4        1.94113   0.00002   0.00019  -0.00018   0.00001   1.94114
    A5        1.93458   0.00003  -0.00007   0.00024   0.00017   1.93475
    A6        1.90070  -0.00009  -0.00046  -0.00014  -0.00060   1.90011
    A7        1.97130   0.00001   0.00107  -0.00030   0.00076   1.97207
    A8        1.94535   0.00003  -0.00082   0.00024  -0.00058   1.94476
    A9        1.89990  -0.00005  -0.00028  -0.00002  -0.00030   1.89960
   A10        1.84576  -0.00001  -0.00126  -0.00007  -0.00131   1.84445
   A11        1.91403   0.00003   0.00016   0.00009   0.00025   1.91428
   A12        1.88529  -0.00001   0.00114   0.00008   0.00122   1.88651
   A13        1.78474  -0.00004  -0.00120   0.00015  -0.00104   1.78370
   A14        1.99574   0.00008   0.00146  -0.00009   0.00136   1.99710
   A15        1.92210  -0.00003  -0.00157   0.00072  -0.00085   1.92125
   A16        1.99641  -0.00001   0.00011   0.00028   0.00039   1.99679
   A17        1.89730   0.00005   0.00134  -0.00075   0.00059   1.89789
   A18        1.86586  -0.00005  -0.00019  -0.00030  -0.00049   1.86537
   A19        1.77338  -0.00000  -0.00008   0.00003  -0.00003   1.77335
   A20        1.85613  -0.00003  -0.00122  -0.00041  -0.00163   1.85450
   A21        1.97561  -0.00003  -0.00015  -0.00003  -0.00019   1.97542
   A22        1.95622  -0.00001  -0.00006   0.00041   0.00035   1.95657
   A23        1.94865   0.00004   0.00038   0.00050   0.00087   1.94951
   A24        1.94577   0.00002   0.00094  -0.00048   0.00046   1.94623
   A25        1.85797  -0.00003   0.00051  -0.00022   0.00032   1.85829
   A26        1.86748   0.00004   0.00040   0.00048   0.00087   1.86834
   A27        1.98414   0.00000  -0.00089   0.00032  -0.00057   1.98357
   A28        1.96182  -0.00002  -0.00037  -0.00052  -0.00090   1.96092
   A29        1.87193   0.00001   0.00053  -0.00003   0.00048   1.87241
   A30        1.92144   0.00000  -0.00020  -0.00005  -0.00024   1.92120
   A31        1.93498   0.00009   0.00051   0.00007   0.00063   1.93562
   A32        1.89965  -0.00009  -0.00027  -0.00061  -0.00088   1.89877
   A33        1.86590  -0.00016   0.00103  -0.00139  -0.00036   1.86554
   A34        1.91572   0.00004   0.00107  -0.00068   0.00039   1.91611
   A35        1.98650   0.00003   0.00005   0.00003   0.00008   1.98658
   A36        1.94072   0.00000  -0.00028   0.00020  -0.00008   1.94064
   A37        1.86149  -0.00001  -0.00037   0.00010  -0.00027   1.86122
   A38        1.93222   0.00005  -0.00004   0.00018   0.00013   1.93235
   A39        1.91586   0.00008   0.00119  -0.00029   0.00090   1.91676
   A40        1.90543  -0.00004  -0.00011  -0.00007  -0.00017   1.90525
   A41        1.90757  -0.00009  -0.00038  -0.00013  -0.00051   1.90706
    D1       -2.97505   0.00001  -0.00262   0.00217  -0.00044  -2.97549
    D2        1.23297  -0.00000  -0.00117   0.00231   0.00113   1.23410
    D3       -0.84474   0.00002  -0.00190   0.00208   0.00017  -0.84456
    D4        1.18614  -0.00001  -0.00311   0.00246  -0.00064   1.18550
    D5       -0.88902  -0.00003  -0.00166   0.00259   0.00092  -0.88809
    D6       -2.96673  -0.00000  -0.00239   0.00236  -0.00003  -2.96676
    D7       -0.87446   0.00003  -0.00253   0.00224  -0.00028  -0.87474
    D8       -2.94962   0.00001  -0.00108   0.00237   0.00129  -2.94833
    D9        1.25586   0.00004  -0.00181   0.00214   0.00033   1.25619
   D10       -3.10457  -0.00003  -0.00667  -0.00061  -0.00729  -3.11186
   D11       -1.00581   0.00003  -0.00627  -0.00050  -0.00677  -1.01258
   D12        1.11144  -0.00005  -0.00678  -0.00063  -0.00741   1.10403
   D13       -2.59673  -0.00003  -0.00985   0.00043  -0.00942  -2.60615
   D14        1.51877  -0.00003  -0.00999   0.00004  -0.00995   1.50882
   D15       -0.58233  -0.00000  -0.00959  -0.00005  -0.00963  -0.59196
   D16       -0.46468   0.00001  -0.01107   0.00050  -0.01058  -0.47526
   D17       -2.63237   0.00001  -0.01121   0.00011  -0.01111  -2.64348
   D18        1.54971   0.00003  -0.01081   0.00002  -0.01078   1.53893
   D19        1.56409   0.00001  -0.01034   0.00060  -0.00974   1.55436
   D20       -0.60359   0.00001  -0.01048   0.00021  -0.01027  -0.61386
   D21       -2.70469   0.00003  -0.01007   0.00012  -0.00994  -2.71464
   D22        2.26725   0.00003   0.01526  -0.00112   0.01413   2.28138
   D23        0.11866   0.00001   0.01524  -0.00085   0.01440   0.13305
   D24       -1.92954  -0.00002   0.01515  -0.00096   0.01419  -1.91535
   D25        0.61011  -0.00001   0.00354   0.00001   0.00356   0.61366
   D26       -1.43894   0.00001   0.00410  -0.00030   0.00381  -1.43513
   D27        2.70191   0.00002   0.00387   0.00061   0.00448   2.70639
   D28        2.77735   0.00005   0.00457   0.00016   0.00473   2.78208
   D29        0.72830   0.00008   0.00513  -0.00015   0.00498   0.73329
   D30       -1.41404   0.00009   0.00490   0.00076   0.00566  -1.40838
   D31       -1.42227   0.00002   0.00535  -0.00057   0.00478  -1.41749
   D32        2.81187   0.00004   0.00591  -0.00088   0.00503   2.81690
   D33        0.66953   0.00005   0.00568   0.00002   0.00570   0.67524
   D34        1.38429  -0.00009  -0.01073  -0.00070  -0.01142   1.37286
   D35       -0.66563  -0.00008  -0.01030  -0.00104  -0.01135  -0.67698
   D36       -2.76678  -0.00010  -0.01193  -0.00006  -0.01198  -2.77876
   D37       -0.56380   0.00001   0.00545  -0.00042   0.00503  -0.55877
   D38        1.53736  -0.00001   0.00550  -0.00090   0.00460   1.54197
   D39       -2.62077   0.00002   0.00497  -0.00041   0.00455  -2.61622
   D40        1.41136  -0.00002   0.00399  -0.00071   0.00328   1.41464
   D41       -2.77066  -0.00005   0.00404  -0.00119   0.00285  -2.76781
   D42       -0.64561  -0.00002   0.00351  -0.00071   0.00280  -0.64281
   D43       -2.67457   0.00003   0.00550  -0.00064   0.00485  -2.66972
   D44       -0.57340   0.00001   0.00554  -0.00112   0.00443  -0.56898
   D45        1.55165   0.00004   0.00502  -0.00064   0.00437   1.55602
   D46       -2.84781  -0.00008  -0.02289  -0.00262  -0.02550  -2.87330
   D47        1.51203  -0.00006  -0.02212  -0.00261  -0.02474   1.48729
   D48       -0.68679  -0.00013  -0.02332  -0.00322  -0.02654  -0.71332
   D49        0.28427  -0.00000  -0.01309   0.00078  -0.01231   0.27196
   D50       -1.75494  -0.00002  -0.01368   0.00062  -0.01307  -1.76801
   D51        2.41401  -0.00001  -0.01357   0.00102  -0.01255   2.40145
   D52        3.13614  -0.00001   0.00186  -0.00149   0.00036   3.13650
   D53       -1.11353  -0.00004   0.00253  -0.00175   0.00079  -1.11273
   D54        0.97210  -0.00004   0.00282  -0.00216   0.00066   0.97276
   D55        1.07339   0.00000   0.00402   0.00099   0.00501   1.07840
   D56       -3.12152   0.00010   0.00509   0.00081   0.00590  -3.11562
   D57       -1.04798   0.00002   0.00438   0.00081   0.00519  -1.04278
         Item               Value     Threshold  Converged?
 Maximum Force            0.000431     0.000450     YES
 RMS     Force            0.000103     0.000300     YES
 Maximum Displacement     0.044225     0.001800     NO 
 RMS     Displacement     0.010164     0.001200     NO 
 Predicted change in Energy=-6.179654D-06
 GradGradGradGradGradGradGradGradGradGradGradGradGradGradGradGradGradGrad

                          Input orientation:                          
 ---------------------------------------------------------------------
 Center     Atomic      Atomic             Coordinates (Angstroms)
 Number     Number       Type             X           Y           Z
 ---------------------------------------------------------------------
      1          6           0        1.516436    4.334383    9.625284
      2          6           0        2.398330    5.516955    9.963921
      3          6           0        1.687198    6.566921   10.845253
      4          6           0        2.363098    7.873958   10.402443
      5          6           0        2.590880    7.612943    8.910348
      6          8           0        2.813573    6.222073    8.775755
      7          8           0        2.311219    3.325516    9.006559
      8          8           0        1.761733    6.312627   12.229599
      9          8           0        3.591334    7.954665   11.127691
     10          8           0        1.429728    8.037501    8.234784
     11          6           0        1.490207    7.864150    6.821108
     12          1           0        1.743439    2.586493    8.768294
     13          1           0        2.641324    6.592010   12.519697
     14          1           0        3.940276    8.849413   11.078392
     15          1           0        0.709091    4.667723    8.960203
     16          1           0        1.075931    3.965670   10.561609
     17          1           0        3.296141    5.153667   10.474944
     18          1           0        0.626602    6.615761   10.588429
     19          1           0        1.742126    8.756152   10.567576
     20          1           0        3.472205    8.125176    8.503250
     21          1           0        1.599447    6.809129    6.556701
     22          1           0        0.554508    8.250738    6.419122
     23          1           0        2.328530    8.430772    6.396003
 ---------------------------------------------------------------------
                    Distance matrix (angstroms):
                    1          2          3          4          5
     1  C    0.000000
     2  C    1.513569   0.000000
     3  C    2.549846   1.544307   0.000000
     4  C    3.721479   2.397708   1.536641   0.000000
     5  C    3.523424   2.353774   2.377952   1.531783   0.000000
     6  O    2.442875   1.442690   2.381273   2.361729   1.415000
     7  O    1.425592   2.393019   3.778480   4.758100   4.297615
     8  O    3.279646   2.484280   1.409481   2.477478   3.660018
     9  O    4.434960   2.952973   2.373044   1.428657   2.456479
    10  O    3.956525   3.206440   3.007232   2.365728   1.408868
    11  C    4.508142   4.026324   4.232653   3.686190   2.374765
    12  H    1.959867   3.232029   4.490070   5.568815   5.099365
    13  H    3.839255   2.783303   1.927368   2.490696   3.751299
    14  H    5.326539   3.837306   3.215662   1.973806   2.837278
    15  H    1.097840   2.140601   2.849045   3.885323   3.495416
    16  H    1.098498   2.124254   2.687119   4.117869   4.280692
    17  H    2.135533   1.095074   2.173272   2.876770   2.998898
    18  H    2.631376   2.176328   1.092341   2.152456   2.769244
    19  H    4.526686   3.359672   2.207453   1.091394   2.184883
    20  H    4.410680   3.176410   3.331574   2.213631   1.097654
    21  H    3.943027   3.730560   4.296283   4.062851   2.677445
    22  H    5.151952   4.841368   4.869175   4.390877   3.280213
    23  H    5.279030   4.607086   4.866320   4.045095   2.656992
                    6          7          8          9         10
     6  O    0.000000
     7  O    2.948843   0.000000
     8  O    3.611593   4.428629   0.000000
     9  O    3.022977   5.250421   2.694054   0.000000
    10  O    2.345944   4.855458   4.363939   3.612244   0.000000
    11  C    2.875476   5.103867   5.633181   4.792659   1.425549
    12  H    3.789813   0.961924   5.085768   6.148068   5.486031
    13  H    3.766114   4.808439   0.967415   2.167263   4.681654
    14  H    3.670764   6.120438   3.536469   0.961647   3.879195
    15  H    2.622760   2.090570   3.808243   4.879479   3.521499
    16  H    3.361551   2.086603   2.959852   4.749714   4.703094
    17  H    2.064366   2.543298   2.603154   2.891160   4.101013
    18  H    2.867685   4.020692   2.018379   3.297438   2.864612
    19  H    3.283317   5.679124   2.955253   2.091812   2.460887
    20  H    2.032204   4.963662   4.482937   2.632671   2.061909
    21  H    2.596717   4.317868   5.696897   5.116035   2.086545
    22  H    3.843511   5.834267   6.243021   5.610757   2.026847
    23  H    3.282810   5.734016   6.232066   4.920388   2.084136
                   11         12         13         14         15
    11  C    0.000000
    12  H    5.631103   0.000000
    13  H    5.951246   5.560879   0.000000
    14  H    5.009795   7.027575   2.976660   0.000000
    15  H    3.924668   2.332000   4.484015   5.693313   0.000000
    16  H    5.418590   2.358744   3.630733   5.685286   1.786603
    17  H    4.894756   3.451654   2.584304   3.799684   3.037006
    18  H    4.061650   4.560177   2.790961   4.026127   2.540232
    19  H    3.859424   6.426671   3.050056   2.258649   4.512876
    20  H    2.612671   5.808260   4.378676   2.715689   4.449447
    21  H    1.093121   4.768913   6.057225   5.485247   3.339937
    22  H    1.089301   6.246265   6.657566   5.790564   4.395336
    23  H    1.097524   6.334484   6.401446   4.969684   4.833036
                   16         17         18         19         20
    16  H    0.000000
    17  H    2.519559   0.000000
    18  H    2.688047   3.045823   0.000000
    19  H    4.836586   3.924467   2.413731   0.000000
    20  H    5.223069   3.570496   3.837155   2.766360   0.000000
    21  H    4.939496   4.579515   4.151946   4.460760   3.004705
    22  H    5.982799   5.792934   4.479003   4.344600   3.587800
    23  H    6.233651   5.321038   4.875168   4.225135   2.416996
                   21         22         23
    21  H    0.000000
    22  H    1.785794   0.000000
    23  H    1.785248   1.783284   0.000000
 Symmetry turned off by external request.
 Stoichiometry    C6H12O5
 Framework group  C1[X(C6H12O5)]
 Deg. of freedom    63
 Full point group                 C1      NOp   1
 Rotational constants (GHZ):           1.1536968           1.0224635           0.6422512
 Standard basis: 6-311++G(d,p) (5D, 7F)
   326 basis functions,   504 primitive gaussians,   337 cartesian basis functions
    44 alpha electrons       44 beta electrons
       nuclear repulsion energy       711.9902903643 Hartrees.
 NAtoms=   23 NActive=   23 NUniq=   23 SFac= 1.00D+00 NAtFMM=   60 NAOKFM=F Big=F
 Integral buffers will be    131072 words long.
 Raffenetti 2 integral format.
 Two-electron integral symmetry is turned off.
 One-electron integrals computed using PRISM.
 NBasis=   326 RedAO= T EigKep=  4.12D-06  NBF=   326
 NBsUse=   326 1.00D-06 EigRej= -1.00D+00 NBFU=   326
 Initial guess from the checkpoint file:  "/scratch/Gau-8955.chk"
 B after Tr=     0.015697    0.000818   -0.004680
         Rot=    1.000000   -0.000039    0.000401   -0.000188 Ang=  -0.05 deg.
 ExpMin= 3.60D-02 ExpMax= 8.59D+03 ExpMxC= 1.30D+03 IAcc=3 IRadAn=         5 AccDes= 0.00D+00
 Harris functional with IExCor=  402 and IRadAn=       5 diagonalized for initial guess.
 HarFok:  IExCor=  402 AccDes= 0.00D+00 IRadAn=         5 IDoV= 1 UseB2=F ITyADJ=14
 ICtDFT=  3500011 ScaDFX=  1.000000  1.000000  1.000000  1.000000
 FoFCou: FMM=F IPFlag=           0 FMFlag=      100000 FMFlg1=           0
         NFxFlg=           0 DoJE=T BraDBF=F KetDBF=T FulRan=T
         wScrn=  0.000000 ICntrl=       500 IOpCl=  0 I1Cent=   200000004 NGrid=           0
         NMat0=    1 NMatS0=      1 NMatT0=    0 NMatD0=    1 NMtDS0=    0 NMtDT0=    0
 Symmetry not used in FoFCou.
 Requested convergence on RMS density matrix=1.00D-08 within 128 cycles.
 Requested convergence on MAX density matrix=1.00D-06.
 Requested convergence on             energy=1.00D-06.
 No special actions if energy rises.
 SCF Done:  E(RB3LYP) =  -612.134166277     A.U. after   11 cycles
            NFock= 11  Conv=0.20D-08     -V/T= 2.0036
 Calling FoFJK, ICntrl=      2127 FMM=F ISym2X=0 I1Cent= 0 IOpClX= 0 NMat=1 NMatS=1 NMatT=0.
 -------------------------------------------------------------------
 Center     Atomic                   Forces (Hartrees/Bohr)
 Number     Number              X              Y              Z
 -------------------------------------------------------------------
      1        6           0.000266560   -0.000001372   -0.000152072
      2        6          -0.000245143    0.000163711   -0.000270845
      3        6           0.000088218   -0.000072356    0.000198419
      4        6           0.000086927   -0.000017308   -0.000092152
      5        6          -0.000463760    0.000164515    0.000014527
      6        8           0.000102971   -0.000119099    0.000137075
      7        8          -0.000314512   -0.000283964   -0.000079784
      8        8           0.000405948    0.000258078    0.000061327
      9        8           0.000082669    0.000439009    0.000021123
     10        8           0.000181476   -0.000161878   -0.000041625
     11        6          -0.000118258   -0.000104688    0.000349848
     12        1           0.000269619    0.000305524    0.000106124
     13        1          -0.000452499   -0.000199291   -0.000149602
     14        1          -0.000081686   -0.000416386   -0.000042703
     15        1          -0.000047654    0.000002546   -0.000013120
     16        1          -0.000136509   -0.000042811    0.000161471
     17        1           0.000198266   -0.000121524    0.000083322
     18        1          -0.000076593   -0.000045413   -0.000039573
     19        1          -0.000028535    0.000019890    0.000075336
     20        1           0.000178949    0.000067931   -0.000107299
     21        1           0.000008327   -0.000031981   -0.000024094
     22        1          -0.000100277    0.000071306   -0.000073406
     23        1           0.000195493    0.000125559   -0.000122298
 -------------------------------------------------------------------
 Cartesian Forces:  Max     0.000463760 RMS     0.000183765

 GradGradGradGradGradGradGradGradGradGradGradGradGradGradGradGradGradGrad
 Berny optimization.
 Using GEDIIS/GDIIS optimizer.
 FormGI is forming the generalized inverse of G from B-inverse, IUseBI=4.
 Internal  Forces:  Max     0.000514186 RMS     0.000091493
 Search for a local minimum.
 Step number  11 out of a maximum of  131
 All quantities printed in internal units (Hartrees-Bohrs-Radians)
 Mixed Optimization -- En-DIIS/RFO-DIIS
 Swapping is turned off.
 Update second derivatives using D2CorX and points    6    7    8    9   10
                                                     11
 DE= -1.01D-05 DEPred=-6.18D-06 R= 1.63D+00
 TightC=F SS=  1.41D+00  RLast= 7.09D-02 DXNew= 1.5336D+00 2.1260D-01
 Trust test= 1.63D+00 RLast= 7.09D-02 DXMaxT set to 9.12D-01
 ITU=  1  1  1  1  1  1  1  1  0  1  0
     Eigenvalues ---    0.00139   0.00514   0.00738   0.00773   0.01267
     Eigenvalues ---    0.01337   0.01430   0.01462   0.03189   0.03745
     Eigenvalues ---    0.04658   0.05041   0.05276   0.05492   0.05825
     Eigenvalues ---    0.06015   0.06295   0.06396   0.06601   0.07689
     Eigenvalues ---    0.07796   0.09122   0.10100   0.10395   0.10615
     Eigenvalues ---    0.11067   0.13291   0.13832   0.15859   0.15961
     Eigenvalues ---    0.15998   0.16008   0.16067   0.16214   0.16524
     Eigenvalues ---    0.18297   0.19317   0.20260   0.22435   0.25076
     Eigenvalues ---    0.27002   0.29396   0.29968   0.32249   0.37918
     Eigenvalues ---    0.40104   0.41518   0.42423   0.42716   0.43228
     Eigenvalues ---    0.43822   0.45207   0.47296   0.48363   0.50500
     Eigenvalues ---    0.54199   0.56348   0.59319   0.61045   0.62721
     Eigenvalues ---    0.98313   1.13765   1.34088
 En-DIIS/RFO-DIIS/Sim-DIIS IScMMF=       -3 using points:    11   10    9    8    7    6    5
 RFO step:  Lambda=-4.80619154D-06.
 DidBck=F Rises=F RFO-DIIS coefs:    2.31231   -1.78824   -0.09579    0.60315    0.24464
                  RFO-DIIS coefs:   -0.36871    0.09264
 Iteration  1 RMS(Cart)=  0.00437208 RMS(Int)=  0.00002506
 Iteration  2 RMS(Cart)=  0.00001820 RMS(Int)=  0.00001769
 Iteration  3 RMS(Cart)=  0.00000000 RMS(Int)=  0.00001769
 Variable       Old X    -DE/DX   Delta X   Delta X   Delta X     New X
                                 (Linear)    (Quad)   (Total)
    R1        2.86023  -0.00001  -0.00031   0.00017  -0.00013   2.86010
    R2        2.69398  -0.00005  -0.00039   0.00015  -0.00024   2.69374
    R3        2.07462   0.00004   0.00042  -0.00019   0.00022   2.07484
    R4        2.07586   0.00021   0.00090  -0.00016   0.00074   2.07660
    R5        2.91832   0.00005   0.00025  -0.00009   0.00018   2.91850
    R6        2.72629  -0.00009  -0.00082   0.00022  -0.00059   2.72570
    R7        2.06939   0.00024   0.00113  -0.00021   0.00092   2.07031
    R8        2.90383   0.00007   0.00050  -0.00041   0.00008   2.90392
    R9        2.66353  -0.00010  -0.00046  -0.00002  -0.00048   2.66305
   R10        2.06422   0.00008   0.00043  -0.00014   0.00030   2.06452
   R11        2.89465  -0.00004  -0.00029   0.00012  -0.00019   2.89446
   R12        2.69977  -0.00001  -0.00033   0.00011  -0.00022   2.69955
   R13        2.06244   0.00004   0.00036  -0.00013   0.00023   2.06267
   R14        2.67396   0.00009   0.00043   0.00027   0.00069   2.67466
   R15        2.66237  -0.00021  -0.00125   0.00013  -0.00112   2.66126
   R16        2.07427   0.00022   0.00080  -0.00007   0.00073   2.07500
   R17        1.81777  -0.00042  -0.00069  -0.00005  -0.00074   1.81704
   R18        1.82815  -0.00051  -0.00048  -0.00024  -0.00071   1.82744
   R19        1.81725  -0.00042  -0.00086   0.00006  -0.00080   1.81645
   R20        2.69390  -0.00014  -0.00050  -0.00011  -0.00061   2.69329
   R21        2.06570   0.00004   0.00025  -0.00008   0.00017   2.06587
   R22        2.05848   0.00014   0.00055  -0.00013   0.00042   2.05890
   R23        2.07402   0.00026   0.00069   0.00001   0.00070   2.07472
    A1        1.90201   0.00001   0.00010   0.00011   0.00021   1.90221
    A2        1.90370   0.00001   0.00081  -0.00068   0.00013   1.90383
    A3        1.88094  -0.00000  -0.00018   0.00021   0.00003   1.88097
    A4        1.94114  -0.00000  -0.00004   0.00014   0.00011   1.94125
    A5        1.93475   0.00001   0.00036  -0.00009   0.00027   1.93502
    A6        1.90011  -0.00003  -0.00104   0.00029  -0.00075   1.89935
    A7        1.97207   0.00000   0.00042  -0.00014   0.00025   1.97232
    A8        1.94476   0.00002   0.00022   0.00021   0.00040   1.94516
    A9        1.89960  -0.00003  -0.00054  -0.00027  -0.00080   1.89880
   A10        1.84445   0.00001  -0.00060   0.00034  -0.00019   1.84426
   A11        1.91428   0.00001   0.00031  -0.00009   0.00021   1.91449
   A12        1.88651  -0.00001   0.00021  -0.00004   0.00016   1.88667
   A13        1.78370  -0.00002  -0.00043  -0.00015  -0.00053   1.78318
   A14        1.99710   0.00002   0.00115  -0.00002   0.00111   1.99820
   A15        1.92125  -0.00001  -0.00103   0.00031  -0.00072   1.92053
   A16        1.99679   0.00000   0.00046  -0.00010   0.00033   1.99712
   A17        1.89789   0.00001  -0.00015   0.00018   0.00002   1.89791
   A18        1.86537  -0.00002  -0.00012  -0.00017  -0.00028   1.86509
   A19        1.77335   0.00000  -0.00048   0.00007  -0.00038   1.77297
   A20        1.85450   0.00002  -0.00029  -0.00007  -0.00037   1.85413
   A21        1.97542  -0.00001  -0.00010  -0.00011  -0.00022   1.97520
   A22        1.95657  -0.00001  -0.00058   0.00041  -0.00017   1.95640
   A23        1.94951   0.00001   0.00136  -0.00038   0.00096   1.95048
   A24        1.94623  -0.00000  -0.00004   0.00010   0.00007   1.94630
   A25        1.85829  -0.00002  -0.00046  -0.00018  -0.00060   1.85769
   A26        1.86834   0.00002   0.00078   0.00013   0.00090   1.86924
   A27        1.98357   0.00001   0.00014  -0.00011   0.00002   1.98359
   A28        1.96092   0.00001  -0.00044   0.00071   0.00025   1.96118
   A29        1.87241  -0.00001  -0.00034  -0.00032  -0.00067   1.87174
   A30        1.92120  -0.00001   0.00028  -0.00020   0.00008   1.92128
   A31        1.93562   0.00002   0.00029  -0.00042  -0.00001   1.93561
   A32        1.89877   0.00004  -0.00020   0.00057   0.00037   1.89914
   A33        1.86554   0.00003   0.00003   0.00082   0.00085   1.86640
   A34        1.91611   0.00005   0.00017   0.00036   0.00053   1.91664
   A35        1.98658   0.00005   0.00043  -0.00001   0.00041   1.98699
   A36        1.94064   0.00002   0.00040  -0.00021   0.00020   1.94084
   A37        1.86122   0.00003   0.00042  -0.00017   0.00026   1.86148
   A38        1.93235   0.00002   0.00012   0.00010   0.00022   1.93258
   A39        1.91676  -0.00000   0.00022  -0.00009   0.00013   1.91689
   A40        1.90525  -0.00003  -0.00047   0.00011  -0.00036   1.90490
   A41        1.90706  -0.00004  -0.00070   0.00026  -0.00045   1.90661
    D1       -2.97549   0.00002   0.00234   0.00062   0.00298  -2.97252
    D2        1.23410  -0.00000   0.00267   0.00012   0.00277   1.23687
    D3       -0.84456   0.00001   0.00263   0.00021   0.00284  -0.84172
    D4        1.18550   0.00001   0.00182   0.00079   0.00264   1.18814
    D5       -0.88809  -0.00002   0.00216   0.00030   0.00243  -0.88566
    D6       -2.96676   0.00000   0.00211   0.00039   0.00250  -2.96426
    D7       -0.87474   0.00004   0.00272   0.00070   0.00345  -0.87130
    D8       -2.94833   0.00001   0.00306   0.00021   0.00324  -2.94509
    D9        1.25619   0.00003   0.00301   0.00029   0.00331   1.25950
   D10       -3.11186  -0.00001  -0.00299   0.00019  -0.00281  -3.11467
   D11       -1.01258   0.00001  -0.00195  -0.00050  -0.00245  -1.01503
   D12        1.10403  -0.00002  -0.00305  -0.00009  -0.00314   1.10089
   D13       -2.60615  -0.00002  -0.00207  -0.00002  -0.00211  -2.60826
   D14        1.50882  -0.00002  -0.00300   0.00022  -0.00279   1.50603
   D15       -0.59196  -0.00001  -0.00289   0.00023  -0.00265  -0.59461
   D16       -0.47526   0.00002  -0.00196   0.00039  -0.00159  -0.47686
   D17       -2.64348   0.00001  -0.00289   0.00063  -0.00227  -2.64575
   D18        1.53893   0.00002  -0.00277   0.00064  -0.00214   1.53679
   D19        1.55436   0.00001  -0.00189   0.00049  -0.00141   1.55295
   D20       -0.61386   0.00001  -0.00282   0.00073  -0.00208  -0.61594
   D21       -2.71464   0.00002  -0.00270   0.00074  -0.00195  -2.71658
   D22        2.28138  -0.00001   0.00168  -0.00089   0.00078   2.28216
   D23        0.13305  -0.00003   0.00142  -0.00106   0.00036   0.13341
   D24       -1.91535  -0.00003   0.00127  -0.00112   0.00014  -1.91522
   D25        0.61366   0.00001   0.00187   0.00031   0.00221   0.61587
   D26       -1.43513   0.00002   0.00284  -0.00015   0.00270  -1.43243
   D27        2.70639   0.00002   0.00315  -0.00015   0.00301   2.70940
   D28        2.78208   0.00003   0.00326   0.00012   0.00340   2.78548
   D29        0.73329   0.00004   0.00423  -0.00034   0.00389   0.73718
   D30       -1.40838   0.00004   0.00454  -0.00034   0.00420  -1.40418
   D31       -1.41749   0.00002   0.00330  -0.00004   0.00327  -1.41422
   D32        2.81690   0.00003   0.00427  -0.00049   0.00377   2.82067
   D33        0.67524   0.00003   0.00458  -0.00050   0.00408   0.67931
   D34        1.37286  -0.00003  -0.00997   0.00063  -0.00933   1.36354
   D35       -0.67698  -0.00003  -0.01061   0.00093  -0.00970  -0.68668
   D36       -2.77876  -0.00003  -0.01062   0.00089  -0.00974  -2.78850
   D37       -0.55877  -0.00002  -0.00100  -0.00102  -0.00201  -0.56079
   D38        1.54197  -0.00001  -0.00135  -0.00022  -0.00157   1.54040
   D39       -2.61622   0.00000  -0.00036  -0.00045  -0.00082  -2.61704
   D40        1.41464  -0.00001  -0.00182  -0.00090  -0.00271   1.41193
   D41       -2.76781   0.00001  -0.00217  -0.00010  -0.00227  -2.77007
   D42       -0.64281   0.00002  -0.00118  -0.00033  -0.00151  -0.64432
   D43       -2.66972  -0.00001  -0.00125  -0.00075  -0.00199  -2.67171
   D44       -0.56898   0.00000  -0.00160   0.00005  -0.00155  -0.57053
   D45        1.55602   0.00001  -0.00061  -0.00018  -0.00080   1.55522
   D46       -2.87330  -0.00005  -0.01224  -0.00221  -0.01443  -2.88773
   D47        1.48729  -0.00005  -0.01124  -0.00244  -0.01370   1.47359
   D48       -0.71332  -0.00006  -0.01258  -0.00233  -0.01491  -0.72823
   D49        0.27196   0.00004  -0.00017   0.00124   0.00106   0.27302
   D50       -1.76801   0.00002  -0.00059   0.00081   0.00021  -1.76781
   D51        2.40145   0.00003  -0.00044   0.00084   0.00040   2.40185
   D52        3.13650  -0.00002  -0.00304   0.00013  -0.00293   3.13357
   D53       -1.11273  -0.00002  -0.00337   0.00038  -0.00297  -1.11570
   D54        0.97276  -0.00004  -0.00390   0.00031  -0.00359   0.96916
   D55        1.07840   0.00001   0.00511  -0.00001   0.00510   1.08350
   D56       -3.11562   0.00003   0.00587  -0.00035   0.00553  -3.11010
   D57       -1.04278   0.00002   0.00535  -0.00008   0.00527  -1.03752
         Item               Value     Threshold  Converged?
 Maximum Force            0.000514     0.000450     NO 
 RMS     Force            0.000091     0.000300     YES
 Maximum Displacement     0.019863     0.001800     NO 
 RMS     Displacement     0.004376     0.001200     NO 
 Predicted change in Energy=-7.559437D-07
 GradGradGradGradGradGradGradGradGradGradGradGradGradGradGradGradGradGrad

                          Input orientation:                          
 ---------------------------------------------------------------------
 Center     Atomic      Atomic             Coordinates (Angstroms)
 Number     Number       Type             X           Y           Z
 ---------------------------------------------------------------------
      1          6           0        1.518050    4.333572    9.626188
      2          6           0        2.398066    5.517665    9.964085
      3          6           0        1.685490    6.567480   10.844600
      4          6           0        2.362388    7.874281   10.402466
      5          6           0        2.588971    7.613697    8.910217
      6          8           0        2.812857    6.222606    8.776034
      7          8           0        2.314904    3.323778    9.011951
      8          8           0        1.756443    6.313841   12.228994
      9          8           0        3.591140    7.952513   11.126879
     10          8           0        1.427995    8.037238    8.234946
     11          6           0        1.489423    7.867467    6.821202
     12          1           0        1.749118    2.582858    8.776425
     13          1           0        2.637879    6.584795   12.520225
     14          1           0        3.948048    8.843068   11.067881
     15          1           0        0.711739    4.664568    8.958491
     16          1           0        1.074976    3.966935   10.562574
     17          1           0        3.296384    5.155134   10.475795
     18          1           0        0.625334    6.616097   10.585261
     19          1           0        1.742374    8.756957   10.569416
     20          1           0        3.470391    8.126056    8.502439
     21          1           0        1.595724    6.812782    6.553897
     22          1           0        0.555414    8.258394    6.418873
     23          1           0        2.330250    8.432614    6.398127
 ---------------------------------------------------------------------
                    Distance matrix (angstroms):
                    1          2          3          4          5
     1  C    0.000000
     2  C    1.513499   0.000000
     3  C    2.550080   1.544403   0.000000
     4  C    3.721846   2.397309   1.536686   0.000000
     5  C    3.524018   2.353812   2.377538   1.531682   0.000000
     6  O    2.442895   1.442379   2.380936   2.361405   1.415367
     7  O    1.425465   2.393035   3.778408   4.758452   4.299868
     8  O    3.279161   2.485033   1.409225   2.477569   3.660192
     9  O    4.432438   2.950254   2.372657   1.428540   2.456161
    10  O    3.957374   3.206121   3.006125   2.365964   1.408277
    11  C    4.511893   4.028016   4.232746   3.686131   2.374318
    12  H    1.959717   3.231835   4.489833   5.569494   5.102214
    13  H    3.833728   2.780311   1.927450   2.494709   3.754089
    14  H    5.321553   3.831334   3.216726   1.973739   2.830894
    15  H    1.097959   2.140722   2.850731   3.887411   3.496240
    16  H    1.098888   2.124504   2.686093   4.117088   4.280343
    17  H    2.135244   1.095560   2.173871   2.876019   2.999333
    18  H    2.631860   2.176004   1.092498   2.152626   2.767102
    19  H    4.528392   3.359966   2.207436   1.091515   2.185569
    20  H    4.411053   3.176476   3.331779   2.213857   1.098042
    21  H    3.948606   3.735032   4.298646   4.065222   2.679598
    22  H    5.159240   4.845151   4.870658   4.391093   3.279905
    23  H    5.280360   4.606256   4.864727   4.043204   2.654837
                    6          7          8          9         10
     6  O    0.000000
     7  O    2.950732   0.000000
     8  O    3.612100   4.427383   0.000000
     9  O    3.020723   5.246607   2.695555   0.000000
    10  O    2.345956   4.858709   4.362384   3.612430   0.000000
    11  C    2.877223   5.111351   5.632873   4.792004   1.425225
    12  H    3.792005   0.961534   5.083357   6.144173   5.490590
    13  H    3.765735   4.800680   0.967037   2.172734   4.683698
    14  H    3.661699   6.112003   3.542359   0.961225   3.876281
    15  H    2.622112   2.090625   3.808897   4.878877   3.522988
    16  H    3.361548   2.086984   2.957925   4.747036   4.702110
    17  H    2.064578   2.541655   2.605326   2.887234   4.101074
    18  H    2.865903   4.021110   2.018074   3.297782   2.861449
    19  H    3.284066   5.680927   2.953509   2.091849   2.463043
    20  H    2.032321   4.965545   4.484301   2.632941   2.061753
    21  H    2.601464   4.328094   5.699254   5.117893   2.086468
    22  H    3.846646   5.845536   6.243497   5.610215   2.026925
    23  H    3.281995   5.738687   6.230367   4.917462   2.084297
                   11         12         13         14         15
    11  C    0.000000
    12  H    5.640694   0.000000
    13  H    5.953407   5.551705   0.000000
    14  H    5.003091   7.019707   2.987581   0.000000
    15  H    3.928277   2.332985   4.481432   5.690614   0.000000
    16  H    5.420680   2.358063   3.623293   5.682126   1.786536
    17  H    4.896724   3.449419   2.580165   3.791581   3.036981
    18  H    4.059645   4.560899   2.792025   4.028989   2.542109
    19  H    3.860606   6.429180   3.053830   2.262936   4.517183
    20  H    2.611065   5.810757   4.383054   2.706244   4.449725
    21  H    1.093212   4.780734   6.060951   5.480104   3.343400
    22  H    1.089525   6.260566   6.660637   5.784901   4.403372
    23  H    1.097896   6.341425   6.402278   4.959068   4.834586
                   16         17         18         19         20
    16  H    0.000000
    17  H    2.520714   0.000000
    18  H    2.687146   3.046458   0.000000
    19  H    4.836298   3.923881   2.414811   0.000000
    20  H    5.223070   3.570825   3.835685   2.767033   0.000000
    21  H    4.943633   4.584902   4.151173   4.463822   3.005974
    22  H    5.988056   5.796701   4.478930   4.345623   3.585506
    23  H    6.233829   5.320026   4.872225   4.224979   2.412889
                   21         22         23
    21  H    0.000000
    22  H    1.786132   0.000000
    23  H    1.785399   1.783487   0.000000
 Symmetry turned off by external request.
 Stoichiometry    C6H12O5
 Framework group  C1[X(C6H12O5)]
 Deg. of freedom    63
 Full point group                 C1      NOp   1
 Rotational constants (GHZ):           1.1548915           1.0208569           0.6423519
 Standard basis: 6-311++G(d,p) (5D, 7F)
   326 basis functions,   504 primitive gaussians,   337 cartesian basis functions
    44 alpha electrons       44 beta electrons
       nuclear repulsion energy       711.9917740335 Hartrees.
 NAtoms=   23 NActive=   23 NUniq=   23 SFac= 1.00D+00 NAtFMM=   60 NAOKFM=F Big=F
 Integral buffers will be    131072 words long.
 Raffenetti 2 integral format.
 Two-electron integral symmetry is turned off.
 One-electron integrals computed using PRISM.
 NBasis=   326 RedAO= T EigKep=  4.11D-06  NBF=   326
 NBsUse=   326 1.00D-06 EigRej= -1.00D+00 NBFU=   326
 Initial guess from the checkpoint file:  "/scratch/Gau-8955.chk"
 B after Tr=     0.010366   -0.005373    0.001874
         Rot=    1.000000    0.000111    0.000190   -0.000183 Ang=   0.03 deg.
 Requested convergence on RMS density matrix=1.00D-08 within 128 cycles.
 Requested convergence on MAX density matrix=1.00D-06.
 Requested convergence on             energy=1.00D-06.
 No special actions if energy rises.
 SCF Done:  E(RB3LYP) =  -612.134170784     A.U. after    9 cycles
            NFock=  9  Conv=0.93D-08     -V/T= 2.0036
 Calling FoFJK, ICntrl=      2127 FMM=F ISym2X=0 I1Cent= 0 IOpClX= 0 NMat=1 NMatS=1 NMatT=0.
 -------------------------------------------------------------------
 Center     Atomic                   Forces (Hartrees/Bohr)
 Number     Number              X              Y              Z
 -------------------------------------------------------------------
      1        6          -0.000055924   -0.000030421    0.000002432
      2        6           0.000002606   -0.000006299    0.000032854
      3        6           0.000017876    0.000019644   -0.000006366
      4        6          -0.000003464   -0.000011310   -0.000008148
      5        6          -0.000060831    0.000084971    0.000009343
      6        8           0.000082327   -0.000037847   -0.000002834
      7        8          -0.000027254   -0.000003473    0.000006195
      8        8           0.000187963    0.000022997    0.000032953
      9        8          -0.000082874   -0.000029297    0.000054404
     10        8           0.000034021   -0.000021893    0.000027785
     11        6          -0.000049646   -0.000020131    0.000031939
     12        1           0.000019458    0.000025699    0.000008710
     13        1          -0.000195123   -0.000038953   -0.000063740
     14        1           0.000037238    0.000018402   -0.000053813
     15        1           0.000020123   -0.000005923   -0.000004545
     16        1           0.000015783    0.000006081   -0.000013356
     17        1          -0.000009550    0.000011687   -0.000028856
     18        1           0.000017297    0.000007054    0.000022655
     19        1           0.000008903   -0.000004133    0.000011934
     20        1           0.000003128   -0.000003371   -0.000033220
     21        1          -0.000003527    0.000006079   -0.000008562
     22        1           0.000003290   -0.000011895   -0.000002800
     23        1           0.000038180    0.000022330   -0.000014965
 -------------------------------------------------------------------
 Cartesian Forces:  Max     0.000195123 RMS     0.000044421

 GradGradGradGradGradGradGradGradGradGradGradGradGradGradGradGradGradGrad
 Berny optimization.
 Using GEDIIS/GDIIS optimizer.
 FormGI is forming the generalized inverse of G from B-inverse, IUseBI=4.
 Internal  Forces:  Max     0.000208332 RMS     0.000023967
 Search for a local minimum.
 Step number  12 out of a maximum of  131
 All quantities printed in internal units (Hartrees-Bohrs-Radians)
 Mixed Optimization -- En-DIIS/RFO-DIIS
 Swapping is turned off.
 Update second derivatives using D2CorX and points    6    7    8    9   10
                                                     11   12
 DE= -4.51D-06 DEPred=-7.56D-07 R= 5.96D+00
 TightC=F SS=  1.41D+00  RLast= 3.61D-02 DXNew= 1.5336D+00 1.0838D-01
 Trust test= 5.96D+00 RLast= 3.61D-02 DXMaxT set to 9.12D-01
 ITU=  1  1  1  1  1  1  1  1  1  0  1  0
     Eigenvalues ---    0.00145   0.00423   0.00676   0.00756   0.01256
     Eigenvalues ---    0.01335   0.01411   0.01447   0.03235   0.03684
     Eigenvalues ---    0.04636   0.05015   0.05245   0.05489   0.05831
     Eigenvalues ---    0.06028   0.06322   0.06423   0.06630   0.07713
     Eigenvalues ---    0.07825   0.09124   0.10100   0.10434   0.10745
     Eigenvalues ---    0.11113   0.13398   0.13842   0.15869   0.15912
     Eigenvalues ---    0.15995   0.16012   0.16133   0.16205   0.16575
     Eigenvalues ---    0.18381   0.19350   0.20274   0.22513   0.24991
     Eigenvalues ---    0.27008   0.29607   0.30066   0.32291   0.37459
     Eigenvalues ---    0.38670   0.41366   0.42434   0.42734   0.42955
     Eigenvalues ---    0.43874   0.45082   0.48066   0.49000   0.50357
     Eigenvalues ---    0.54031   0.56295   0.59365   0.61017   0.62735
     Eigenvalues ---    0.81489   1.13747   1.33958
 En-DIIS/RFO-DIIS/Sim-DIIS IScMMF=       -3 using points:    12   11   10    9    8    7    6    5
 RFO step:  Lambda=-8.90652186D-07.
 DIIS inversion failure, remove point   8.
 RFO-DIIS uses    7 points instead of    8
 DidBck=F Rises=F RFO-DIIS coefs:    1.19933    0.14005   -0.63683    0.20003    0.19130
                  RFO-DIIS coefs:   -0.08306   -0.01080    0.00000
 Iteration  1 RMS(Cart)=  0.00125655 RMS(Int)=  0.00000393
 Iteration  2 RMS(Cart)=  0.00000287 RMS(Int)=  0.00000266
 Iteration  3 RMS(Cart)=  0.00000000 RMS(Int)=  0.00000266
 Variable       Old X    -DE/DX   Delta X   Delta X   Delta X     New X
                                 (Linear)    (Quad)   (Total)
    R1        2.86010   0.00003  -0.00015   0.00020   0.00005   2.86015
    R2        2.69374  -0.00003  -0.00030   0.00019  -0.00011   2.69363
    R3        2.07484  -0.00001   0.00007  -0.00007  -0.00000   2.07484
    R4        2.07660  -0.00002   0.00032  -0.00024   0.00009   2.07668
    R5        2.91850  -0.00001   0.00004  -0.00003   0.00001   2.91851
    R6        2.72570   0.00001  -0.00023   0.00014  -0.00009   2.72561
    R7        2.07031  -0.00003   0.00038  -0.00026   0.00012   2.07043
    R8        2.90392  -0.00002   0.00006  -0.00018  -0.00011   2.90380
    R9        2.66305  -0.00003  -0.00038   0.00023  -0.00015   2.66290
   R10        2.06452  -0.00002   0.00009  -0.00009   0.00000   2.06452
   R11        2.89446  -0.00001  -0.00015   0.00009  -0.00006   2.89440
   R12        2.69955  -0.00004  -0.00008  -0.00004  -0.00013   2.69942
   R13        2.06267  -0.00001   0.00003  -0.00001   0.00002   2.06268
   R14        2.67466   0.00005   0.00029   0.00000   0.00030   2.67495
   R15        2.66126  -0.00005  -0.00061   0.00025  -0.00036   2.66090
   R16        2.07500   0.00001   0.00032  -0.00015   0.00017   2.07517
   R17        1.81704  -0.00003  -0.00045   0.00022  -0.00022   1.81682
   R18        1.82744  -0.00021  -0.00045   0.00009  -0.00036   1.82708
   R19        1.81645   0.00003  -0.00045   0.00030  -0.00016   1.81629
   R20        2.69329  -0.00000  -0.00032   0.00019  -0.00013   2.69315
   R21        2.06587  -0.00000   0.00001  -0.00001   0.00001   2.06588
   R22        2.05890  -0.00001   0.00016  -0.00011   0.00005   2.05895
   R23        2.07472   0.00005   0.00035  -0.00014   0.00021   2.07493
    A1        1.90221  -0.00001  -0.00007   0.00007  -0.00000   1.90221
    A2        1.90383   0.00000   0.00022  -0.00022  -0.00000   1.90383
    A3        1.88097  -0.00000   0.00001  -0.00002  -0.00001   1.88096
    A4        1.94125  -0.00000  -0.00006   0.00004  -0.00002   1.94123
    A5        1.93502   0.00000   0.00016  -0.00012   0.00003   1.93505
    A6        1.89935   0.00001  -0.00024   0.00024   0.00000   1.89935
    A7        1.97232  -0.00002   0.00003  -0.00004  -0.00001   1.97231
    A8        1.94516   0.00001   0.00014  -0.00004   0.00010   1.94526
    A9        1.89880   0.00001  -0.00017   0.00012  -0.00005   1.89875
   A10        1.84426   0.00001  -0.00014   0.00017   0.00002   1.84428
   A11        1.91449   0.00000   0.00004  -0.00002   0.00002   1.91451
   A12        1.88667  -0.00001   0.00011  -0.00020  -0.00009   1.88658
   A13        1.78318   0.00001  -0.00010   0.00006  -0.00004   1.78313
   A14        1.99820  -0.00001   0.00024  -0.00016   0.00008   1.99828
   A15        1.92053   0.00000  -0.00006   0.00001  -0.00005   1.92048
   A16        1.99712   0.00001   0.00025  -0.00006   0.00018   1.99731
   A17        1.89791  -0.00000  -0.00020   0.00014  -0.00006   1.89784
   A18        1.86509  -0.00000  -0.00015   0.00003  -0.00012   1.86497
   A19        1.77297   0.00000  -0.00011   0.00001  -0.00011   1.77286
   A20        1.85413  -0.00001   0.00002  -0.00026  -0.00024   1.85388
   A21        1.97520   0.00000  -0.00001   0.00010   0.00009   1.97530
   A22        1.95640   0.00000  -0.00005   0.00013   0.00008   1.95648
   A23        1.95048   0.00000   0.00033  -0.00016   0.00016   1.95064
   A24        1.94630  -0.00000  -0.00018   0.00017  -0.00001   1.94629
   A25        1.85769   0.00000  -0.00020   0.00006  -0.00015   1.85754
   A26        1.86924  -0.00002   0.00032  -0.00018   0.00014   1.86939
   A27        1.98359   0.00002   0.00008   0.00013   0.00021   1.98380
   A28        1.96118   0.00000  -0.00012   0.00009  -0.00003   1.96114
   A29        1.87174  -0.00001  -0.00014  -0.00009  -0.00023   1.87152
   A30        1.92128   0.00000   0.00005   0.00000   0.00005   1.92133
   A31        1.93561  -0.00002   0.00010  -0.00020  -0.00012   1.93549
   A32        1.89914  -0.00000  -0.00003   0.00011   0.00008   1.89922
   A33        1.86640  -0.00001  -0.00025   0.00047   0.00022   1.86662
   A34        1.91664  -0.00001  -0.00000   0.00005   0.00005   1.91669
   A35        1.98699   0.00001   0.00013  -0.00001   0.00012   1.98711
   A36        1.94084   0.00001   0.00015  -0.00004   0.00010   1.94094
   A37        1.86148   0.00001   0.00014  -0.00002   0.00012   1.86159
   A38        1.93258  -0.00001   0.00008  -0.00008  -0.00000   1.93257
   A39        1.91689  -0.00001  -0.00010   0.00002  -0.00008   1.91681
   A40        1.90490  -0.00000  -0.00011   0.00002  -0.00010   1.90480
   A41        1.90661   0.00000  -0.00015   0.00012  -0.00004   1.90658
    D1       -2.97252   0.00000   0.00149  -0.00032   0.00117  -2.97135
    D2        1.23687   0.00000   0.00156  -0.00048   0.00108   1.23795
    D3       -0.84172   0.00000   0.00145  -0.00029   0.00115  -0.84057
    D4        1.18814   0.00001   0.00148  -0.00028   0.00119   1.18933
    D5       -0.88566   0.00001   0.00154  -0.00044   0.00110  -0.88456
    D6       -2.96426   0.00001   0.00143  -0.00025   0.00118  -2.96308
    D7       -0.87130  -0.00000   0.00165  -0.00044   0.00120  -0.87009
    D8       -2.94509  -0.00000   0.00171  -0.00060   0.00111  -2.94398
    D9        1.25950  -0.00000   0.00160  -0.00041   0.00118   1.26068
   D10       -3.11467  -0.00000  -0.00102   0.00011  -0.00091  -3.11557
   D11       -1.01503  -0.00000  -0.00084  -0.00008  -0.00092  -1.01595
   D12        1.10089   0.00000  -0.00108   0.00017  -0.00091   1.09999
   D13       -2.60826   0.00000  -0.00061   0.00041  -0.00020  -2.60847
   D14        1.50603  -0.00001  -0.00099   0.00054  -0.00045   1.50558
   D15       -0.59461   0.00000  -0.00092   0.00060  -0.00032  -0.59493
   D16       -0.47686   0.00001  -0.00052   0.00045  -0.00007  -0.47692
   D17       -2.64575  -0.00001  -0.00089   0.00058  -0.00031  -2.64606
   D18        1.53679   0.00001  -0.00082   0.00064  -0.00018   1.53661
   D19        1.55295  -0.00000  -0.00045   0.00030  -0.00015   1.55281
   D20       -0.61594  -0.00001  -0.00082   0.00043  -0.00039  -0.61633
   D21       -2.71658   0.00000  -0.00075   0.00049  -0.00026  -2.71684
   D22        2.28216  -0.00002   0.00024  -0.00060  -0.00035   2.28181
   D23        0.13341  -0.00001   0.00022  -0.00063  -0.00042   0.13299
   D24       -1.91522  -0.00001   0.00019  -0.00060  -0.00041  -1.91563
   D25        0.61587  -0.00000   0.00066  -0.00019   0.00047   0.61634
   D26       -1.43243  -0.00000   0.00076  -0.00024   0.00052  -1.43191
   D27        2.70940   0.00000   0.00098  -0.00034   0.00064   2.71004
   D28        2.78548  -0.00001   0.00103  -0.00038   0.00065   2.78613
   D29        0.73718  -0.00001   0.00113  -0.00043   0.00069   0.73787
   D30       -1.40418  -0.00000   0.00135  -0.00053   0.00082  -1.40335
   D31       -1.41422  -0.00001   0.00086  -0.00029   0.00057  -1.41365
   D32        2.82067  -0.00001   0.00095  -0.00034   0.00062   2.82129
   D33        0.67931  -0.00000   0.00117  -0.00043   0.00075   0.68006
   D34        1.36354   0.00002  -0.00187   0.00098  -0.00089   1.36265
   D35       -0.68668   0.00001  -0.00211   0.00107  -0.00103  -0.68771
   D36       -2.78850   0.00001  -0.00190   0.00092  -0.00098  -2.78948
   D37       -0.56079  -0.00000  -0.00050  -0.00022  -0.00071  -0.56150
   D38        1.54040  -0.00000  -0.00058  -0.00018  -0.00076   1.53964
   D39       -2.61704   0.00000  -0.00024  -0.00022  -0.00046  -2.61749
   D40        1.41193  -0.00001  -0.00055  -0.00046  -0.00102   1.41091
   D41       -2.77007  -0.00001  -0.00064  -0.00042  -0.00106  -2.77113
   D42       -0.64432  -0.00001  -0.00030  -0.00046  -0.00076  -0.64508
   D43       -2.67171  -0.00001  -0.00058  -0.00026  -0.00084  -2.67255
   D44       -0.57053  -0.00001  -0.00066  -0.00022  -0.00088  -0.57141
   D45        1.55522  -0.00001  -0.00032  -0.00026  -0.00058   1.55464
   D46       -2.88773  -0.00003  -0.00463  -0.00174  -0.00637  -2.89411
   D47        1.47359  -0.00003  -0.00449  -0.00167  -0.00615   1.46744
   D48       -0.72823  -0.00003  -0.00474  -0.00169  -0.00643  -0.73466
   D49        0.27302   0.00001   0.00020   0.00051   0.00071   0.27373
   D50       -1.76781   0.00002  -0.00000   0.00064   0.00064  -1.76716
   D51        2.40185   0.00003   0.00011   0.00065   0.00075   2.40261
   D52        3.13357   0.00001  -0.00124   0.00086  -0.00038   3.13319
   D53       -1.11570   0.00000  -0.00135   0.00087  -0.00049  -1.11619
   D54        0.96916  -0.00001  -0.00158   0.00082  -0.00076   0.96840
   D55        1.08350  -0.00000   0.00142  -0.00048   0.00093   1.08443
   D56       -3.11010  -0.00000   0.00146  -0.00050   0.00096  -3.10913
   D57       -1.03752   0.00000   0.00140  -0.00042   0.00099  -1.03653
         Item               Value     Threshold  Converged?
 Maximum Force            0.000208     0.000450     YES
 RMS     Force            0.000024     0.000300     YES
 Maximum Displacement     0.007400     0.001800     NO 
 RMS     Displacement     0.001257     0.001200     NO 
 Predicted change in Energy=-4.287209D-07
 GradGradGradGradGradGradGradGradGradGradGradGradGradGradGradGradGradGrad

                          Input orientation:                          
 ---------------------------------------------------------------------
 Center     Atomic      Atomic             Coordinates (Angstroms)
 Number     Number       Type             X           Y           Z
 ---------------------------------------------------------------------
      1          6           0        1.518347    4.333711    9.625911
      2          6           0        2.398109    5.517945    9.964093
      3          6           0        1.685122    6.567622   10.844448
      4          6           0        2.362164    7.874422   10.402736
      5          6           0        2.588658    7.614117    8.910456
      6          8           0        2.813283    6.222984    8.776293
      7          8           0        2.315786    3.323471    9.013303
      8          8           0        1.755176    6.313754   12.228765
      9          8           0        3.590817    7.951939   11.127260
     10          8           0        1.427566    8.036928    8.235326
     11          6           0        1.489084    7.867774    6.821583
     12          1           0        1.750467    2.582174    8.778321
     13          1           0        2.636521    6.583695   12.520587
     14          1           0        3.950917    8.840824   11.063965
     15          1           0        0.712884    4.664360    8.957022
     16          1           0        1.074081    3.967747   10.562049
     17          1           0        3.296367    5.155460   10.476079
     18          1           0        0.625102    6.616278   10.584558
     19          1           0        1.742399    8.757211   10.570070
     20          1           0        3.469909    8.126745    8.502411
     21          1           0        1.595247    6.813215    6.553715
     22          1           0        0.555200    8.259030    6.419219
     23          1           0        2.330152    8.432990    6.398795
 ---------------------------------------------------------------------
                    Distance matrix (angstroms):
                    1          2          3          4          5
     1  C    0.000000
     2  C    1.513525   0.000000
     3  C    2.550099   1.544409   0.000000
     4  C    3.721843   2.397224   1.536626   0.000000
     5  C    3.523990   2.353805   2.377363   1.531652   0.000000
     6  O    2.442962   1.442331   2.380922   2.361371   1.415523
     7  O    1.425406   2.393009   3.778273   4.758553   4.300543
     8  O    3.278949   2.485039   1.409146   2.477600   3.660166
     9  O    4.431789   2.949549   2.372339   1.428472   2.456149
    10  O    3.956739   3.205599   3.005447   2.365914   1.408086
    11  C    4.511619   4.027826   4.232288   3.686051   2.374193
    12  H    1.959635   3.231755   4.489649   5.569630   5.102986
    13  H    3.833000   2.779987   1.927397   2.495303   3.754611
    14  H    5.319724   3.829159   3.217058   1.973650   2.828102
    15  H    1.097958   2.140743   2.851321   3.887764   3.495964
    16  H    1.098934   2.124550   2.685604   4.116630   4.279920
    17  H    2.135278   1.095624   2.173938   2.875911   2.999503
    18  H    2.631919   2.175975   1.092498   2.152527   2.766560
    19  H    4.528684   3.360061   2.207456   1.091525   2.185667
    20  H    4.411117   3.176650   3.331886   2.214047   1.098131
    21  H    3.948702   3.735370   4.298696   4.065623   2.680026
    22  H    5.159327   4.845203   4.870343   4.391066   3.279806
    23  H    5.279905   4.605807   4.864102   4.042842   2.654397
                    6          7          8          9         10
     6  O    0.000000
     7  O    2.951416   0.000000
     8  O    3.612118   4.426655   0.000000
     9  O    3.020082   5.245688   2.695653   0.000000
    10  O    2.345900   4.859100   4.361676   3.612501   0.000000
    11  C    2.877451   5.112509   5.632353   4.791995   1.425154
    12  H    3.792767   0.961417   5.082349   6.143190   5.491215
    13  H    3.765779   4.799268   0.966849   2.173507   4.683687
    14  H    3.657969   6.109014   3.544590   0.961142   3.874887
    15  H    2.621765   2.090561   3.809354   4.878587   3.522191
    16  H    3.361524   2.086993   2.957293   4.746284   4.700726
    17  H    2.064522   2.541149   2.605537   2.886353   4.100762
    18  H    2.865770   4.021172   2.017921   3.297573   2.860260
    19  H    3.284316   5.681357   2.953289   2.091787   2.463526
    20  H    2.032357   4.966332   4.484748   2.633441   2.061690
    21  H    2.602275   4.329787   5.699232   5.118234   2.086482
    22  H    3.847105   5.847108   6.242986   5.610253   2.026967
    23  H    3.281774   5.739603   6.229793   4.917222   2.084316
                   11         12         13         14         15
    11  C    0.000000
    12  H    5.642225   0.000000
    13  H    5.953495   5.549938   0.000000
    14  H    5.000525   7.016897   2.990654   0.000000
    15  H    3.927397   2.333240   4.481430   5.689193   0.000000
    16  H    5.419734   2.357752   3.622192   5.681107   1.786573
    17  H    4.896760   3.448766   2.579780   3.788925   3.036955
    18  H    4.058656   4.561022   2.791966   4.029824   2.542943
    19  H    3.860883   6.429736   3.054200   2.264614   4.518102
    20  H    2.610730   5.811615   4.384208   2.702376   4.449266
    21  H    1.093215   4.782747   6.061394   5.477476   3.342459
    22  H    1.089550   6.262645   6.660731   5.782997   4.403063
    23  H    1.098005   6.342730   6.402351   4.955504   4.833493
                   16         17         18         19         20
    16  H    0.000000
    17  H    2.521231   0.000000
    18  H    2.686410   3.046541   0.000000
    19  H    4.835873   3.923807   2.414986   0.000000
    20  H    5.222965   3.571277   3.835332   2.767127   0.000000
    21  H    4.943182   4.585510   4.150622   4.464514   3.006183
    22  H    5.987269   5.796918   4.478122   4.345940   3.585069
    23  H    6.232880   5.319777   4.871166   4.224939   2.412060
                   21         22         23
    21  H    0.000000
    22  H    1.786104   0.000000
    23  H    1.785429   1.783573   0.000000
 Symmetry turned off by external request.
 Stoichiometry    C6H12O5
 Framework group  C1[X(C6H12O5)]
 Deg. of freedom    63
 Full point group                 C1      NOp   1
 Rotational constants (GHZ):           1.1551544           1.0206648           0.6424558
 Standard basis: 6-311++G(d,p) (5D, 7F)
   326 basis functions,   504 primitive gaussians,   337 cartesian basis functions
    44 alpha electrons       44 beta electrons
       nuclear repulsion energy       712.0138662997 Hartrees.
 NAtoms=   23 NActive=   23 NUniq=   23 SFac= 1.00D+00 NAtFMM=   60 NAOKFM=F Big=F
 Integral buffers will be    131072 words long.
 Raffenetti 2 integral format.
 Two-electron integral symmetry is turned off.
 One-electron integrals computed using PRISM.
 NBasis=   326 RedAO= T EigKep=  4.11D-06  NBF=   326
 NBsUse=   326 1.00D-06 EigRej= -1.00D+00 NBFU=   326
 Initial guess from the checkpoint file:  "/scratch/Gau-8955.chk"
 B after Tr=     0.003747   -0.000621   -0.000087
         Rot=    1.000000    0.000003    0.000066   -0.000063 Ang=   0.01 deg.
 Requested convergence on RMS density matrix=1.00D-08 within 128 cycles.
 Requested convergence on MAX density matrix=1.00D-06.
 Requested convergence on             energy=1.00D-06.
 No special actions if energy rises.
 SCF Done:  E(RB3LYP) =  -612.134171414     A.U. after    8 cycles
            NFock=  8  Conv=0.68D-08     -V/T= 2.0036
 Calling FoFJK, ICntrl=      2127 FMM=F ISym2X=0 I1Cent= 0 IOpClX= 0 NMat=1 NMatS=1 NMatT=0.
 -------------------------------------------------------------------
 Center     Atomic                   Forces (Hartrees/Bohr)
 Number     Number              X              Y              Z
 -------------------------------------------------------------------
      1        6          -0.000078769   -0.000012091    0.000038895
      2        6           0.000039883   -0.000040291    0.000070626
      3        6          -0.000020756    0.000024680   -0.000057854
      4        6           0.000002421   -0.000013714    0.000003065
      5        6           0.000034518   -0.000008112   -0.000005655
      6        8           0.000075951    0.000024506   -0.000018446
      7        8           0.000063781    0.000062048    0.000019473
      8        8           0.000054968   -0.000031237    0.000026822
      9        8          -0.000098281   -0.000107983    0.000054942
     10        8          -0.000029038    0.000027801    0.000025170
     11        6          -0.000006195    0.000009372   -0.000044713
     12        1          -0.000052333   -0.000061653   -0.000022214
     13        1          -0.000041942    0.000009232   -0.000011197
     14        1           0.000070692    0.000110920   -0.000044602
     15        1           0.000015263   -0.000002406    0.000001059
     16        1           0.000030803    0.000010355   -0.000036442
     17        1          -0.000049728    0.000021343   -0.000038028
     18        1           0.000017035    0.000008998    0.000019165
     19        1           0.000000207    0.000000734    0.000003938
     20        1          -0.000031381   -0.000014367   -0.000009048
     21        1           0.000000660    0.000002497    0.000002525
     22        1           0.000015376   -0.000013311    0.000013333
     23        1          -0.000013134   -0.000007321    0.000009185
 -------------------------------------------------------------------
 Cartesian Forces:  Max     0.000110920 RMS     0.000039675

 GradGradGradGradGradGradGradGradGradGradGradGradGradGradGradGradGradGrad
 Berny optimization.
 Using GEDIIS/GDIIS optimizer.
 FormGI is forming the generalized inverse of G from B-inverse, IUseBI=4.
 Internal  Forces:  Max     0.000131572 RMS     0.000019535
 Search for a local minimum.
 Step number  13 out of a maximum of  131
 All quantities printed in internal units (Hartrees-Bohrs-Radians)
 Mixed Optimization -- En-DIIS/RFO-DIIS
 Swapping is turned off.
 Update second derivatives using D2CorX and points    6    7    8    9   10
                                                     11   12   13
 DE= -6.30D-07 DEPred=-4.29D-07 R= 1.47D+00
 Trust test= 1.47D+00 RLast= 1.24D-02 DXMaxT set to 9.12D-01
 ITU=  0  1  1  1  1  1  1  1  1  1  0  1  0
     Eigenvalues ---    0.00148   0.00299   0.00628   0.00756   0.00981
     Eigenvalues ---    0.01317   0.01408   0.01443   0.03223   0.03629
     Eigenvalues ---    0.04645   0.05029   0.05246   0.05489   0.05858
     Eigenvalues ---    0.06018   0.06339   0.06434   0.06636   0.07760
     Eigenvalues ---    0.07833   0.09083   0.10100   0.10430   0.10703
     Eigenvalues ---    0.11102   0.13327   0.13842   0.15868   0.15966
     Eigenvalues ---    0.15990   0.16011   0.16134   0.16226   0.16600
     Eigenvalues ---    0.18311   0.19334   0.20258   0.22494   0.25026
     Eigenvalues ---    0.27019   0.29527   0.30114   0.32231   0.38190
     Eigenvalues ---    0.40291   0.41946   0.42437   0.42654   0.42800
     Eigenvalues ---    0.43949   0.45633   0.47704   0.48567   0.50704
     Eigenvalues ---    0.54071   0.56421   0.59269   0.61011   0.62352
     Eigenvalues ---    0.86444   1.13177   1.31706
 En-DIIS/RFO-DIIS/Sim-DIIS IScMMF=       -3 using points:    13   12   11   10    9    8    7    6    5
 RFO step:  Lambda=-7.51730629D-07.
 DIIS inversion failure, remove point   9.
 DIIS inversion failure, remove point   8.
 DIIS inversion failure, remove point   7.
 RFO-DIIS uses    6 points instead of    9
 DidBck=F Rises=F RFO-DIIS coefs:    2.53944   -1.67112    0.18231   -0.17985    0.14798
                  RFO-DIIS coefs:   -0.01876    0.00000    0.00000    0.00000
 Iteration  1 RMS(Cart)=  0.00150261 RMS(Int)=  0.00000425
 Iteration  2 RMS(Cart)=  0.00000407 RMS(Int)=  0.00000178
 Iteration  3 RMS(Cart)=  0.00000000 RMS(Int)=  0.00000178
 Variable       Old X    -DE/DX   Delta X   Delta X   Delta X     New X
                                 (Linear)    (Quad)   (Total)
    R1        2.86015   0.00002   0.00010   0.00002   0.00012   2.86027
    R2        2.69363   0.00001  -0.00021   0.00017  -0.00004   2.69359
    R3        2.07484  -0.00001  -0.00004  -0.00000  -0.00004   2.07480
    R4        2.07668  -0.00005   0.00009  -0.00013  -0.00004   2.07665
    R5        2.91851  -0.00001   0.00006   0.00001   0.00008   2.91859
    R6        2.72561   0.00004  -0.00006   0.00014   0.00009   2.72570
    R7        2.07043  -0.00007   0.00010  -0.00016  -0.00006   2.07037
    R8        2.90380  -0.00001  -0.00021   0.00013  -0.00007   2.90373
    R9        2.66290   0.00002  -0.00020   0.00018  -0.00002   2.66288
   R10        2.06452  -0.00002  -0.00004  -0.00001  -0.00005   2.06447
   R11        2.89440   0.00001  -0.00009   0.00004  -0.00005   2.89435
   R12        2.69942  -0.00002  -0.00018   0.00006  -0.00012   2.69930
   R13        2.06268   0.00000  -0.00002   0.00004   0.00002   2.06270
   R14        2.67495   0.00000   0.00034  -0.00016   0.00017   2.67512
   R15        2.66090   0.00003  -0.00044   0.00028  -0.00016   2.66073
   R16        2.07517  -0.00003   0.00018  -0.00012   0.00006   2.07523
   R17        1.81682   0.00008  -0.00033   0.00026  -0.00007   1.81675
   R18        1.82708  -0.00004  -0.00055   0.00024  -0.00031   1.82677
   R19        1.81629   0.00013  -0.00022   0.00026   0.00004   1.81634
   R20        2.69315   0.00002  -0.00018   0.00014  -0.00005   2.69310
   R21        2.06588  -0.00000  -0.00001   0.00001  -0.00000   2.06587
   R22        2.05895  -0.00002   0.00004  -0.00005  -0.00001   2.05894
   R23        2.07493  -0.00002   0.00029  -0.00017   0.00012   2.07505
    A1        1.90221  -0.00001  -0.00005   0.00003  -0.00002   1.90219
    A2        1.90383  -0.00000   0.00001  -0.00007  -0.00006   1.90377
    A3        1.88096   0.00000  -0.00002   0.00002   0.00001   1.88097
    A4        1.94123   0.00000  -0.00004  -0.00000  -0.00004   1.94119
    A5        1.93505  -0.00000   0.00003  -0.00002   0.00001   1.93507
    A6        1.89935   0.00001   0.00007   0.00003   0.00010   1.89945
    A7        1.97231  -0.00002  -0.00011  -0.00004  -0.00015   1.97216
    A8        1.94526   0.00001   0.00019  -0.00005   0.00013   1.94540
    A9        1.89875   0.00001  -0.00000  -0.00001  -0.00001   1.89874
   A10        1.84428   0.00000   0.00016  -0.00000   0.00016   1.84444
   A11        1.91451   0.00001   0.00003   0.00004   0.00007   1.91458
   A12        1.88658  -0.00001  -0.00026   0.00007  -0.00020   1.88639
   A13        1.78313   0.00001   0.00007   0.00004   0.00012   1.78325
   A14        1.99828  -0.00001  -0.00005  -0.00009  -0.00014   1.99814
   A15        1.92048   0.00000   0.00008  -0.00003   0.00005   1.92053
   A16        1.99731   0.00000   0.00020  -0.00007   0.00013   1.99744
   A17        1.89784  -0.00000  -0.00020   0.00016  -0.00004   1.89780
   A18        1.86497   0.00000  -0.00010  -0.00001  -0.00012   1.86486
   A19        1.77286   0.00000  -0.00013  -0.00000  -0.00013   1.77273
   A20        1.85388  -0.00000  -0.00036   0.00024  -0.00012   1.85376
   A21        1.97530   0.00000   0.00016  -0.00004   0.00012   1.97542
   A22        1.95648   0.00000   0.00016  -0.00002   0.00014   1.95662
   A23        1.95064  -0.00000   0.00021  -0.00015   0.00006   1.95070
   A24        1.94629  -0.00000  -0.00006  -0.00001  -0.00007   1.94621
   A25        1.85754   0.00001  -0.00022   0.00004  -0.00017   1.85737
   A26        1.86939  -0.00002   0.00013  -0.00019  -0.00007   1.86932
   A27        1.98380   0.00002   0.00040  -0.00006   0.00034   1.98414
   A28        1.96114   0.00001  -0.00006   0.00025   0.00018   1.96132
   A29        1.87152  -0.00001  -0.00034   0.00007  -0.00027   1.87125
   A30        1.92133   0.00000   0.00009  -0.00010  -0.00001   1.92132
   A31        1.93549  -0.00002  -0.00024   0.00004  -0.00018   1.93531
   A32        1.89922  -0.00001   0.00008  -0.00003   0.00005   1.89927
   A33        1.86662  -0.00001   0.00023  -0.00001   0.00022   1.86683
   A34        1.91669   0.00000  -0.00008   0.00022   0.00014   1.91683
   A35        1.98711  -0.00000   0.00015  -0.00006   0.00009   1.98720
   A36        1.94094  -0.00000   0.00016  -0.00013   0.00004   1.94098
   A37        1.86159  -0.00000   0.00018  -0.00015   0.00003   1.86163
   A38        1.93257  -0.00000  -0.00002   0.00002   0.00001   1.93258
   A39        1.91681   0.00000  -0.00019   0.00015  -0.00004   1.91677
   A40        1.90480   0.00000  -0.00012   0.00006  -0.00006   1.90474
   A41        1.90658   0.00001  -0.00002   0.00004   0.00003   1.90660
    D1       -2.97135  -0.00000   0.00163  -0.00093   0.00070  -2.97064
    D2        1.23795   0.00000   0.00138  -0.00086   0.00051   1.23846
    D3       -0.84057  -0.00000   0.00159  -0.00091   0.00068  -0.83989
    D4        1.18933   0.00000   0.00170  -0.00091   0.00080   1.19013
    D5       -0.88456   0.00001   0.00145  -0.00084   0.00061  -0.88395
    D6       -2.96308   0.00000   0.00166  -0.00088   0.00078  -2.96230
    D7       -0.87009  -0.00001   0.00163  -0.00092   0.00071  -0.86939
    D8       -2.94398  -0.00000   0.00137  -0.00085   0.00052  -2.94346
    D9        1.26068  -0.00000   0.00158  -0.00090   0.00069   1.26137
   D10       -3.11557   0.00000  -0.00058   0.00020  -0.00038  -3.11595
   D11       -1.01595  -0.00000  -0.00063   0.00014  -0.00049  -1.01644
   D12        1.09999   0.00001  -0.00055   0.00017  -0.00038   1.09960
   D13       -2.60847   0.00000   0.00072   0.00038   0.00110  -2.60737
   D14        1.50558   0.00000   0.00045   0.00048   0.00093   1.50651
   D15       -0.59493   0.00000   0.00056   0.00058   0.00114  -0.59380
   D16       -0.47692   0.00000   0.00099   0.00029   0.00128  -0.47565
   D17       -2.64606  -0.00000   0.00072   0.00039   0.00111  -2.64495
   D18        1.53661   0.00000   0.00083   0.00049   0.00131   1.53793
   D19        1.55281  -0.00000   0.00078   0.00039   0.00117   1.55397
   D20       -0.61633  -0.00000   0.00051   0.00049   0.00100  -0.61533
   D21       -2.71684   0.00000   0.00062   0.00058   0.00120  -2.71564
   D22        2.28181  -0.00002  -0.00189  -0.00037  -0.00226   2.27954
   D23        0.13299  -0.00001  -0.00197  -0.00029  -0.00225   0.13074
   D24       -1.91563  -0.00001  -0.00195  -0.00037  -0.00232  -1.91795
   D25        0.61634   0.00000   0.00020  -0.00019   0.00001   0.61635
   D26       -1.43191  -0.00000   0.00021  -0.00025  -0.00004  -1.43195
   D27        2.71004   0.00000   0.00044  -0.00038   0.00006   2.71011
   D28        2.78613  -0.00001   0.00030  -0.00030  -0.00000   2.78613
   D29        0.73787  -0.00001   0.00031  -0.00037  -0.00005   0.73782
   D30       -1.40335  -0.00001   0.00054  -0.00049   0.00005  -1.40330
   D31       -1.41365  -0.00001   0.00015  -0.00024  -0.00009  -1.41374
   D32        2.82129  -0.00001   0.00017  -0.00031  -0.00014   2.82115
   D33        0.68006  -0.00001   0.00040  -0.00044  -0.00004   0.68002
   D34        1.36265   0.00001  -0.00017   0.00025   0.00008   1.36273
   D35       -0.68771   0.00001  -0.00038   0.00030  -0.00008  -0.68779
   D36       -2.78948   0.00001  -0.00017   0.00015  -0.00003  -2.78951
   D37       -0.56150  -0.00000  -0.00136   0.00001  -0.00135  -0.56284
   D38        1.53964   0.00000  -0.00148   0.00023  -0.00126   1.53839
   D39       -2.61749  -0.00000  -0.00103  -0.00007  -0.00110  -2.61860
   D40        1.41091  -0.00001  -0.00178   0.00028  -0.00150   1.40941
   D41       -2.77113  -0.00000  -0.00190   0.00049  -0.00141  -2.77254
   D42       -0.64508  -0.00001  -0.00145   0.00019  -0.00126  -0.64634
   D43       -2.67255  -0.00001  -0.00157   0.00013  -0.00144  -2.67398
   D44       -0.57141  -0.00000  -0.00169   0.00034  -0.00135  -0.57275
   D45        1.55464  -0.00001  -0.00123   0.00004  -0.00119   1.55345
   D46       -2.89411  -0.00002  -0.00651  -0.00089  -0.00740  -2.90151
   D47        1.46744  -0.00002  -0.00624  -0.00100  -0.00724   1.46019
   D48       -0.73466  -0.00002  -0.00660  -0.00078  -0.00738  -0.74204
   D49        0.27373   0.00001   0.00209   0.00019   0.00228   0.27601
   D50       -1.76716   0.00002   0.00210   0.00026   0.00236  -1.76480
   D51        2.40261   0.00002   0.00226   0.00018   0.00244   2.40505
   D52        3.13319   0.00000  -0.00047   0.00025  -0.00021   3.13298
   D53       -1.11619   0.00000  -0.00069   0.00032  -0.00036  -1.11655
   D54        0.96840  -0.00000  -0.00110   0.00051  -0.00058   0.96782
   D55        1.08443  -0.00000   0.00078  -0.00045   0.00033   1.08476
   D56       -3.10913  -0.00001   0.00076  -0.00044   0.00032  -3.10881
   D57       -1.03653  -0.00000   0.00084  -0.00046   0.00038  -1.03615
         Item               Value     Threshold  Converged?
 Maximum Force            0.000132     0.000450     YES
 RMS     Force            0.000020     0.000300     YES
 Maximum Displacement     0.007889     0.001800     NO 
 RMS     Displacement     0.001503     0.001200     NO 
 Predicted change in Energy=-3.634259D-07
 GradGradGradGradGradGradGradGradGradGradGradGradGradGradGradGradGradGrad

                          Input orientation:                          
 ---------------------------------------------------------------------
 Center     Atomic      Atomic             Coordinates (Angstroms)
 Number     Number       Type             X           Y           Z
 ---------------------------------------------------------------------
      1          6           0        1.518263    4.334617    9.624830
      2          6           0        2.398470    5.518195    9.964425
      3          6           0        1.685095    6.567764   10.844670
      4          6           0        2.361933    7.874740   10.403308
      5          6           0        2.588770    7.614503    8.911096
      6          8           0        2.815482    6.223570    8.777413
      7          8           0        2.315847    3.323856    9.013313
      8          8           0        1.754766    6.313575   12.228935
      9          8           0        3.590263    7.952324   11.128245
     10          8           0        1.427098    8.035543    8.236035
     11          6           0        1.488738    7.866575    6.822301
     12          1           0        1.750440    2.582866    8.777727
     13          1           0        2.635792    6.583461   12.521232
     14          1           0        3.953723    8.839480   11.059791
     15          1           0        0.714133    4.665974    8.954723
     16          1           0        1.072340    3.968914   10.560257
     17          1           0        3.295996    5.154913   10.477062
     18          1           0        0.625141    6.616291   10.584595
     19          1           0        1.742031    8.757455   10.570601
     20          1           0        3.469326    8.128060    8.502631
     21          1           0        1.596138    6.812174    6.554306
     22          1           0        0.554382    8.256737    6.419987
     23          1           0        2.329188    8.432812    6.399484
 ---------------------------------------------------------------------
                    Distance matrix (angstroms):
                    1          2          3          4          5
     1  C    0.000000
     2  C    1.513587   0.000000
     3  C    2.550057   1.544451   0.000000
     4  C    3.721596   2.397344   1.536586   0.000000
     5  C    3.523216   2.353768   2.377183   1.531625   0.000000
     6  O    2.443160   1.442376   2.381133   2.361272   1.415614
     7  O    1.425388   2.393025   3.778182   4.758651   4.300533
     8  O    3.279264   2.484953   1.409133   2.477661   3.660059
     9  O    4.431844   2.949547   2.372148   1.428408   2.456189
    10  O    3.953975   3.204362   3.004316   2.365765   1.408000
    11  C    4.508854   4.026841   4.231421   3.685939   2.374168
    12  H    1.959623   3.231773   4.489536   5.569594   5.102740
    13  H    3.833447   2.779995   1.927416   2.495597   3.754776
    14  H    5.318305   3.827476   3.217708   1.973699   2.824988
    15  H    1.097937   2.140741   2.851573   3.887136   3.494279
    16  H    1.098914   2.124596   2.685215   4.116207   4.278973
    17  H    2.135303   1.095592   2.174002   2.876695   3.000333
    18  H    2.631511   2.176033   1.092473   2.152442   2.766381
    19  H    4.528361   3.360233   2.207511   1.091536   2.185695
    20  H    4.410917   3.177258   3.332139   2.214286   1.098164
    21  H    3.946196   3.734572   4.298240   4.065747   2.680206
    22  H    5.155881   4.843894   4.869185   4.390900   3.279759
    23  H    5.277846   4.605279   4.863429   4.042663   2.654281
                    6          7          8          9         10
     6  O    0.000000
     7  O    2.951885   0.000000
     8  O    3.611956   4.426450   0.000000
     9  O    3.019154   5.245931   2.695564   0.000000
    10  O    2.346049   4.857369   4.360711   3.612630   0.000000
    11  C    2.877877   5.110864   5.631543   4.792173   1.425129
    12  H    3.793289   0.961381   5.082229   6.143368   5.489050
    13  H    3.765367   4.799259   0.966686   2.173755   4.683204
    14  H    3.653468   6.106785   3.547183   0.961164   3.873467
    15  H    2.621680   2.090502   3.810245   4.878157   3.518356
    16  H    3.361629   2.086971   2.957638   4.746588   4.697376
    17  H    2.064395   2.540871   2.605177   2.887237   4.100367
    18  H    2.866658   4.020888   2.017807   3.297346   2.858872
    19  H    3.284569   5.681409   2.953437   2.091690   2.463846
    20  H    2.032265   4.967060   4.485244   2.634266   2.061633
    21  H    2.602971   4.328170   5.698700   5.118339   2.086484
    22  H    3.847570   5.844776   6.241849   5.610431   2.026965
    23  H    3.282039   5.738790   6.229256   4.917557   2.084348
                   11         12         13         14         15
    11  C    0.000000
    12  H    5.640014   0.000000
    13  H    5.953145   5.549995   0.000000
    14  H    4.997901   7.014805   2.993723   0.000000
    15  H    3.923147   2.333366   4.482132   5.687214   0.000000
    16  H    5.416407   2.357618   3.622935   5.681049   1.786601
    17  H    4.896587   3.448465   2.579777   3.787903   3.036872
    18  H    4.057569   4.560656   2.791838   4.030861   2.543253
    19  H    3.861033   6.429621   3.054509   2.266631   4.517505
    20  H    2.610482   5.812007   4.385170   2.698115   4.447642
    21  H    1.093214   4.780633   6.061138   5.474264   3.338579
    22  H    1.089543   6.259576   6.660128   5.781253   4.398180
    23  H    1.098068   6.341361   6.402336   4.952066   4.829775
                   16         17         18         19         20
    16  H    0.000000
    17  H    2.521539   0.000000
    18  H    2.684992   3.046416   0.000000
    19  H    4.835155   3.924521   2.415000   0.000000
    20  H    5.222821   3.573237   3.835285   2.766981   0.000000
    21  H    4.940257   4.585198   4.150232   4.464977   3.006054
    22  H    5.982938   5.796344   4.476609   4.346127   3.584810
    23  H    6.230417   5.320336   4.870182   4.224732   2.411642
                   21         22         23
    21  H    0.000000
    22  H    1.786074   0.000000
    23  H    1.785441   1.783636   0.000000
 Symmetry turned off by external request.
 Stoichiometry    C6H12O5
 Framework group  C1[X(C6H12O5)]
 Deg. of freedom    63
 Full point group                 C1      NOp   1
 Rotational constants (GHZ):           1.1549026           1.0211450           0.6426636
 Standard basis: 6-311++G(d,p) (5D, 7F)
   326 basis functions,   504 primitive gaussians,   337 cartesian basis functions
    44 alpha electrons       44 beta electrons
       nuclear repulsion energy       712.0479354208 Hartrees.
 NAtoms=   23 NActive=   23 NUniq=   23 SFac= 1.00D+00 NAtFMM=   60 NAOKFM=F Big=F
 Integral buffers will be    131072 words long.
 Raffenetti 2 integral format.
 Two-electron integral symmetry is turned off.
 One-electron integrals computed using PRISM.
 NBasis=   326 RedAO= T EigKep=  4.11D-06  NBF=   326
 NBsUse=   326 1.00D-06 EigRej= -1.00D+00 NBFU=   326
 Initial guess from the checkpoint file:  "/scratch/Gau-8955.chk"
 B after Tr=     0.004228   -0.000025   -0.000278
         Rot=    1.000000   -0.000014    0.000065   -0.000071 Ang=  -0.01 deg.
 Requested convergence on RMS density matrix=1.00D-08 within 128 cycles.
 Requested convergence on MAX density matrix=1.00D-06.
 Requested convergence on             energy=1.00D-06.
 No special actions if energy rises.
 SCF Done:  E(RB3LYP) =  -612.134172033     A.U. after    8 cycles
            NFock=  8  Conv=0.79D-08     -V/T= 2.0036
 Calling FoFJK, ICntrl=      2127 FMM=F ISym2X=0 I1Cent= 0 IOpClX= 0 NMat=1 NMatS=1 NMatT=0.
 -------------------------------------------------------------------
 Center     Atomic                   Forces (Hartrees/Bohr)
 Number     Number              X              Y              Z
 -------------------------------------------------------------------
      1        6          -0.000047019    0.000012465    0.000032523
      2        6           0.000035637   -0.000049018    0.000056339
      3        6          -0.000011209    0.000020118   -0.000062743
      4        6           0.000021937    0.000011112   -0.000000041
      5        6           0.000086951   -0.000098001   -0.000006155
      6        8           0.000040520    0.000086336   -0.000017555
      7        8           0.000094305    0.000080490    0.000023636
      8        8          -0.000076757   -0.000061773    0.000008110
      9        8          -0.000082844   -0.000120779    0.000047076
     10        8          -0.000060452    0.000044546    0.000011375
     11        6           0.000028435    0.000020709   -0.000072141
     12        1          -0.000075925   -0.000088736   -0.000032228
     13        1           0.000092837    0.000046648    0.000031421
     14        1           0.000055382    0.000109262   -0.000031707
     15        1          -0.000002793   -0.000001787    0.000004176
     16        1           0.000024131    0.000003584   -0.000028476
     17        1          -0.000047966    0.000020466   -0.000028824
     18        1           0.000006328    0.000011108    0.000011243
     19        1          -0.000013800    0.000001888    0.000003036
     20        1          -0.000039498   -0.000015512    0.000007266
     21        1           0.000003450   -0.000001800    0.000006250
     22        1           0.000014017   -0.000007784    0.000013704
     23        1          -0.000045666   -0.000023542    0.000023716
 -------------------------------------------------------------------
 Cartesian Forces:  Max     0.000120779 RMS     0.000047706

 GradGradGradGradGradGradGradGradGradGradGradGradGradGradGradGradGradGrad
 Berny optimization.
 Using GEDIIS/GDIIS optimizer.
 FormGI is forming the generalized inverse of G from B-inverse, IUseBI=4.
 Internal  Forces:  Max     0.000123610 RMS     0.000023950
 Search for a local minimum.
 Step number  14 out of a maximum of  131
 All quantities printed in internal units (Hartrees-Bohrs-Radians)
 Mixed Optimization -- En-DIIS/RFO-DIIS
 Swapping is turned off.
 Update second derivatives using D2CorX and points    6    7    8    9   10
                                                     11   12   13   14
 DE= -6.19D-07 DEPred=-3.63D-07 R= 1.70D+00
 Trust test= 1.70D+00 RLast= 1.51D-02 DXMaxT set to 9.12D-01
 ITU=  0  0  1  1  1  1  1  1  1  1  1  0  1  0
     Eigenvalues ---    0.00152   0.00177   0.00544   0.00789   0.00828
     Eigenvalues ---    0.01324   0.01406   0.01434   0.03175   0.03630
     Eigenvalues ---    0.04643   0.05041   0.05253   0.05491   0.05828
     Eigenvalues ---    0.06014   0.06305   0.06435   0.06637   0.07740
     Eigenvalues ---    0.07794   0.09072   0.10098   0.10439   0.10584
     Eigenvalues ---    0.11066   0.13265   0.13843   0.15829   0.15948
     Eigenvalues ---    0.15997   0.16006   0.16147   0.16206   0.16628
     Eigenvalues ---    0.18283   0.19306   0.20190   0.22452   0.25083
     Eigenvalues ---    0.27005   0.29443   0.30168   0.32209   0.37799
     Eigenvalues ---    0.39961   0.41621   0.42456   0.42762   0.43814
     Eigenvalues ---    0.44101   0.45518   0.47780   0.48470   0.50317
     Eigenvalues ---    0.54108   0.56423   0.59205   0.61046   0.62703
     Eigenvalues ---    0.94476   1.13590   1.32541
 En-DIIS/RFO-DIIS/Sim-DIIS IScMMF=       -3 using points:    14   13   12   11   10    9    8    7    6    5
 RFO step:  Lambda=-6.65597460D-07.
 DIIS inversion failure, remove point  10.
 DIIS inversion failure, remove point   9.
 DIIS inversion failure, remove point   8.
 DIIS inversion failure, remove point   7.
 DIIS inversion failure, remove point   6.
 DIIS inversion failure, remove point   5.
 RFO-DIIS uses    4 points instead of   10
 DidBck=F Rises=F RFO-DIIS coefs:    2.23512   -2.00000    0.73390    0.03098    0.00000
                  RFO-DIIS coefs:    0.00000    0.00000    0.00000    0.00000    0.00000
 Iteration  1 RMS(Cart)=  0.00247925 RMS(Int)=  0.00000448
 Iteration  2 RMS(Cart)=  0.00000593 RMS(Int)=  0.00000058
 Iteration  3 RMS(Cart)=  0.00000000 RMS(Int)=  0.00000058
 Variable       Old X    -DE/DX   Delta X   Delta X   Delta X     New X
                                 (Linear)    (Quad)   (Total)
    R1        2.86027   0.00000   0.00011   0.00001   0.00012   2.86039
    R2        2.69359   0.00002   0.00005  -0.00001   0.00004   2.69363
    R3        2.07480  -0.00000  -0.00005   0.00003  -0.00003   2.07477
    R4        2.07665  -0.00003  -0.00014   0.00002  -0.00012   2.07653
    R5        2.91859  -0.00000   0.00008   0.00008   0.00017   2.91876
    R6        2.72570   0.00003   0.00019   0.00003   0.00023   2.72592
    R7        2.07037  -0.00006  -0.00020  -0.00002  -0.00022   2.07015
    R8        2.90373  -0.00002  -0.00001  -0.00008  -0.00008   2.90364
    R9        2.66288   0.00004   0.00010   0.00004   0.00014   2.66302
   R10        2.06447  -0.00001  -0.00007   0.00001  -0.00006   2.06441
   R11        2.89435   0.00002  -0.00002   0.00000  -0.00001   2.89434
   R12        2.69930  -0.00002  -0.00004  -0.00012  -0.00017   2.69913
   R13        2.06270   0.00001   0.00001   0.00005   0.00005   2.06276
   R14        2.67512  -0.00006  -0.00003  -0.00020  -0.00023   2.67489
   R15        2.66073   0.00006   0.00011   0.00003   0.00014   2.66087
   R16        2.07523  -0.00004  -0.00007   0.00002  -0.00005   2.07518
   R17        1.81675   0.00012   0.00011   0.00004   0.00015   1.81689
   R18        1.82677   0.00011  -0.00009   0.00000  -0.00008   1.82669
   R19        1.81634   0.00012   0.00019   0.00005   0.00024   1.81658
   R20        2.69310   0.00003   0.00006   0.00001   0.00008   2.69318
   R21        2.06587   0.00000  -0.00001   0.00002   0.00000   2.06588
   R22        2.05894  -0.00002  -0.00006   0.00002  -0.00005   2.05889
   R23        2.07505  -0.00006  -0.00003   0.00000  -0.00003   2.07502
    A1        1.90219  -0.00001  -0.00004  -0.00002  -0.00006   1.90213
    A2        1.90377   0.00000  -0.00007   0.00010   0.00003   1.90380
    A3        1.88097   0.00000   0.00002   0.00001   0.00003   1.88099
    A4        1.94119   0.00000  -0.00004   0.00001  -0.00002   1.94117
    A5        1.93507  -0.00000  -0.00002  -0.00004  -0.00006   1.93501
    A6        1.89945   0.00000   0.00014  -0.00006   0.00009   1.89954
    A7        1.97216  -0.00001  -0.00019  -0.00006  -0.00025   1.97191
    A8        1.94540   0.00001   0.00007   0.00006   0.00013   1.94553
    A9        1.89874   0.00000   0.00005   0.00003   0.00009   1.89882
   A10        1.84444  -0.00000   0.00018   0.00010   0.00028   1.84472
   A11        1.91458   0.00000   0.00006   0.00004   0.00010   1.91468
   A12        1.88639  -0.00000  -0.00018  -0.00019  -0.00037   1.88602
   A13        1.78325  -0.00000   0.00020   0.00009   0.00028   1.78354
   A14        1.99814  -0.00000  -0.00027   0.00002  -0.00026   1.99789
   A15        1.92053   0.00000   0.00013   0.00007   0.00019   1.92073
   A16        1.99744  -0.00000   0.00001   0.00001   0.00002   1.99746
   A17        1.89780  -0.00000  -0.00000  -0.00007  -0.00007   1.89773
   A18        1.86486   0.00000  -0.00004  -0.00010  -0.00014   1.86472
   A19        1.77273  -0.00000  -0.00007  -0.00009  -0.00016   1.77257
   A20        1.85376  -0.00001   0.00005  -0.00032  -0.00028   1.85349
   A21        1.97542   0.00000   0.00008  -0.00004   0.00004   1.97546
   A22        1.95662   0.00001   0.00011   0.00017   0.00028   1.95691
   A23        1.95070   0.00000  -0.00008   0.00014   0.00006   1.95077
   A24        1.94621   0.00000  -0.00008   0.00010   0.00002   1.94624
   A25        1.85737   0.00001  -0.00007  -0.00001  -0.00008   1.85729
   A26        1.86932  -0.00002  -0.00022   0.00001  -0.00022   1.86910
   A27        1.98414   0.00001   0.00026   0.00015   0.00040   1.98455
   A28        1.96132   0.00001   0.00025  -0.00003   0.00022   1.96154
   A29        1.87125  -0.00001  -0.00014  -0.00011  -0.00025   1.87101
   A30        1.92132   0.00000  -0.00006  -0.00000  -0.00006   1.92126
   A31        1.93531  -0.00000  -0.00014  -0.00008  -0.00022   1.93508
   A32        1.89927  -0.00001  -0.00002  -0.00003  -0.00005   1.89922
   A33        1.86683  -0.00001   0.00007  -0.00001   0.00006   1.86690
   A34        1.91683  -0.00001   0.00012  -0.00007   0.00004   1.91687
   A35        1.98720  -0.00001   0.00000  -0.00004  -0.00003   1.98717
   A36        1.94098  -0.00001  -0.00004   0.00003  -0.00001   1.94097
   A37        1.86163  -0.00001  -0.00006   0.00004  -0.00002   1.86161
   A38        1.93258  -0.00000   0.00000  -0.00004  -0.00004   1.93254
   A39        1.91677   0.00001   0.00001   0.00002   0.00003   1.91680
   A40        1.90474   0.00001   0.00001  -0.00001   0.00000   1.90474
   A41        1.90660   0.00000   0.00007  -0.00004   0.00004   1.90664
    D1       -2.97064  -0.00001  -0.00012  -0.00021  -0.00033  -2.97097
    D2        1.23846  -0.00000  -0.00028  -0.00034  -0.00062   1.23784
    D3       -0.83989  -0.00000  -0.00013  -0.00017  -0.00030  -0.84019
    D4        1.19013  -0.00001  -0.00001  -0.00028  -0.00029   1.18984
    D5       -0.88395   0.00000  -0.00017  -0.00041  -0.00058  -0.88452
    D6       -2.96230  -0.00000  -0.00002  -0.00024  -0.00026  -2.96256
    D7       -0.86939  -0.00001  -0.00015  -0.00027  -0.00042  -0.86981
    D8       -2.94346  -0.00000  -0.00031  -0.00040  -0.00071  -2.94417
    D9        1.26137  -0.00001  -0.00016  -0.00023  -0.00039   1.26098
   D10       -3.11595   0.00000   0.00031  -0.00006   0.00025  -3.11570
   D11       -1.01644   0.00000   0.00017   0.00006   0.00023  -1.01621
   D12        1.09960   0.00000   0.00032  -0.00003   0.00029   1.09989
   D13       -2.60737   0.00000   0.00158   0.00082   0.00240  -2.60497
   D14        1.50651   0.00001   0.00158   0.00074   0.00232   1.50883
   D15       -0.59380   0.00000   0.00173   0.00081   0.00254  -0.59126
   D16       -0.47565   0.00000   0.00168   0.00093   0.00261  -0.47304
   D17       -2.64495   0.00000   0.00168   0.00085   0.00253  -2.64242
   D18        1.53793   0.00000   0.00183   0.00092   0.00275   1.54067
   D19        1.55397  -0.00000   0.00160   0.00079   0.00238   1.55635
   D20       -0.61533   0.00000   0.00160   0.00071   0.00230  -0.61303
   D21       -2.71564  -0.00000   0.00175   0.00077   0.00252  -2.71312
   D22        2.27954  -0.00001  -0.00255  -0.00140  -0.00395   2.27559
   D23        0.13074  -0.00000  -0.00248  -0.00144  -0.00391   0.12683
   D24       -1.91795  -0.00001  -0.00256  -0.00145  -0.00400  -1.92195
   D25        0.61635  -0.00000  -0.00041  -0.00020  -0.00061   0.61574
   D26       -1.43195  -0.00001  -0.00053  -0.00022  -0.00075  -1.43270
   D27        2.71011  -0.00000  -0.00051  -0.00010  -0.00061   2.70950
   D28        2.78613  -0.00001  -0.00060  -0.00012  -0.00072   2.78541
   D29        0.73782  -0.00001  -0.00072  -0.00014  -0.00086   0.73697
   D30       -1.40330  -0.00001  -0.00070  -0.00002  -0.00072  -1.40402
   D31       -1.41374  -0.00001  -0.00065  -0.00029  -0.00094  -1.41467
   D32        2.82115  -0.00001  -0.00077  -0.00031  -0.00108   2.82007
   D33        0.68002  -0.00000  -0.00075  -0.00019  -0.00094   0.67908
   D34        1.36273   0.00001   0.00107   0.00031   0.00138   1.36410
   D35       -0.68779   0.00001   0.00100   0.00018   0.00117  -0.68662
   D36       -2.78951   0.00001   0.00102   0.00033   0.00135  -2.78815
   D37       -0.56284  -0.00000  -0.00106  -0.00069  -0.00174  -0.56459
   D38        1.53839   0.00000  -0.00092  -0.00072  -0.00165   1.53674
   D39       -2.61860  -0.00000  -0.00098  -0.00063  -0.00161  -2.62021
   D40        1.40941  -0.00001  -0.00099  -0.00104  -0.00203   1.40738
   D41       -2.77254  -0.00001  -0.00086  -0.00108  -0.00194  -2.77448
   D42       -0.64634  -0.00001  -0.00092  -0.00098  -0.00190  -0.64824
   D43       -2.67398  -0.00000  -0.00107  -0.00066  -0.00173  -2.67571
   D44       -0.57275   0.00000  -0.00094  -0.00069  -0.00163  -0.57439
   D45        1.55345  -0.00000  -0.00100  -0.00060  -0.00160   1.55185
   D46       -2.90151  -0.00001  -0.00382  -0.00378  -0.00760  -2.90910
   D47        1.46019  -0.00001  -0.00382  -0.00358  -0.00739   1.45280
   D48       -0.74204  -0.00002  -0.00374  -0.00398  -0.00772  -0.74975
   D49        0.27601   0.00000   0.00224   0.00134   0.00358   0.27958
   D50       -1.76480   0.00001   0.00242   0.00135   0.00377  -1.76103
   D51        2.40505   0.00001   0.00243   0.00145   0.00388   2.40892
   D52        3.13298  -0.00000   0.00011   0.00002   0.00014   3.13311
   D53       -1.11655   0.00001   0.00002  -0.00000   0.00002  -1.11653
   D54        0.96782   0.00000  -0.00003  -0.00016  -0.00019   0.96763
   D55        1.08476  -0.00001  -0.00047  -0.00023  -0.00070   1.08406
   D56       -3.10881  -0.00001  -0.00051  -0.00017  -0.00068  -3.10949
   D57       -1.03615  -0.00001  -0.00045  -0.00021  -0.00067  -1.03682
         Item               Value     Threshold  Converged?
 Maximum Force            0.000124     0.000450     YES
 RMS     Force            0.000024     0.000300     YES
 Maximum Displacement     0.011099     0.001800     NO 
 RMS     Displacement     0.002481     0.001200     NO 
 Predicted change in Energy=-2.756252D-07
 GradGradGradGradGradGradGradGradGradGradGradGradGradGradGradGradGradGrad

                          Input orientation:                          
 ---------------------------------------------------------------------
 Center     Atomic      Atomic             Coordinates (Angstroms)
 Number     Number       Type             X           Y           Z
 ---------------------------------------------------------------------
      1          6           0        1.517755    4.336377    9.622968
      2          6           0        2.399086    5.518491    9.965027
      3          6           0        1.685491    6.567973   10.845353
      4          6           0        2.361716    7.875285   10.404197
      5          6           0        2.589319    7.614827    8.912148
      6          8           0        2.819183    6.224455    8.779309
      7          8           0        2.314865    3.325379    9.011177
      8          8           0        1.755444    6.313473   12.229623
      9          8           0        3.589407    7.953438   11.129982
     10          8           0        1.426634    8.033106    8.236959
     11          6           0        1.488528    7.863524    6.823268
     12          1           0        1.748727    2.585413    8.773817
     13          1           0        2.635968    6.584616   12.522118
     14          1           0        3.956050    8.838990   11.056143
     15          1           0        0.714857    4.669501    8.952288
     16          1           0        1.070359    3.970059   10.557380
     17          1           0        3.295343    5.153624   10.478510
     18          1           0        0.625478    6.616289   10.585611
     19          1           0        1.741208    8.757684   10.571096
     20          1           0        3.468717    8.129898    8.503170
     21          1           0        1.598834    6.809275    6.555852
     22          1           0        0.553047    8.250863    6.420912
     23          1           0        2.327344    8.431856    6.400057
 ---------------------------------------------------------------------
                    Distance matrix (angstroms):
                    1          2          3          4          5
     1  C    0.000000
     2  C    1.513652   0.000000
     3  C    2.549977   1.544540   0.000000
     4  C    3.721082   2.397653   1.536542   0.000000
     5  C    3.521612   2.353586   2.376992   1.531617   0.000000
     6  O    2.443423   1.442496   2.381555   2.361097   1.415493
     7  O    1.425408   2.393045   3.778191   4.758607   4.299360
     8  O    3.280251   2.484887   1.409208   2.477701   3.659851
     9  O    4.432376   2.950076   2.371797   1.428320   2.456343
    10  O    3.949067   3.202369   3.002888   2.365629   1.408074
    11  C    4.503325   4.024791   4.230179   3.685871   2.374239
    12  H    1.959664   3.231857   4.489549   5.569259   5.101053
    13  H    3.835368   2.780548   1.927492   2.495322   3.754383
    14  H    5.317217   3.826275   3.218290   1.973744   2.821922
    15  H    1.097921   2.140807   2.851320   3.885516   3.491442
    16  H    1.098853   2.124627   2.685232   4.116048   4.277658
    17  H    2.135336   1.095476   2.174070   2.878302   3.001580
    18  H    2.630748   2.176228   1.092441   2.152325   2.766627
    19  H    4.527342   3.360430   2.207522   1.091565   2.185755
    20  H    4.410329   3.178141   3.332465   2.214538   1.098135
    21  H    3.940685   3.732158   4.297156   4.065479   2.679945
    22  H    5.148498   4.840916   4.867261   4.390774   3.279817
    23  H    5.274043   4.604547   4.862786   4.042782   2.654575
                    6          7          8          9         10
     6  O    0.000000
     7  O    2.951735   0.000000
     8  O    3.611666   4.427194   0.000000
     9  O    3.017995   5.247162   2.694831   0.000000
    10  O    2.346179   4.852943   4.359658   3.612965   0.000000
    11  C    2.878070   5.105344   5.630504   4.792657   1.425171
    12  H    3.793223   0.961459   5.083411   6.144535   5.483550
    13  H    3.764559   4.801295   0.966641   2.172731   4.682221
    14  H    3.648594   6.105348   3.549361   0.961292   3.872362
    15  H    2.622212   2.090493   3.811350   4.877461   3.511718
    16  H    3.361878   2.086900   2.959277   4.747713   4.692508
    17  H    2.064145   2.541039   2.604407   2.889610   4.099761
    18  H    2.868554   4.020318   2.017745   3.296844   2.857514
    19  H    3.284781   5.680877   2.953825   2.091651   2.464176
    20  H    2.031960   4.967177   4.485661   2.635497   2.061635
    21  H    2.602888   4.321904   5.697545   5.118022   2.086513
    22  H    3.847563   5.837283   6.240221   5.610997   2.026968
    23  H    3.282585   5.735347   6.228840   4.918727   2.084344
                   11         12         13         14         15
    11  C    0.000000
    12  H    5.633010   0.000000
    13  H    5.952236   5.552530   0.000000
    14  H    4.995741   7.013453   2.995647   0.000000
    15  H    3.915747   2.333273   4.483528   5.684732   0.000000
    16  H    5.410871   2.357653   3.625911   5.681766   1.786595
    17  H    4.895808   3.448726   2.580474   3.788419   3.036880
    18  H    4.056559   4.559852   2.791618   4.031688   2.542777
    19  H    3.861293   6.428624   3.054391   2.268790   4.515216
    20  H    2.610397   5.811449   4.385579   2.694063   4.445200
    21  H    1.093215   4.773138   6.059904   5.470724   3.332109
    22  H    1.089517   6.250051   6.658803   5.780284   4.388645
    23  H    1.098053   6.336437   6.402122   4.949503   4.823827
                   16         17         18         19         20
    16  H    0.000000
    17  H    2.521428   0.000000
    18  H    2.683514   3.046151   0.000000
    19  H    4.834416   3.925959   2.414671   0.000000
    20  H    5.222658   3.576344   3.835567   2.766716   0.000000
    21  H    4.934841   4.583292   4.150135   4.465283   3.005421
    22  H    5.975221   5.794582   4.474572   4.346565   3.584908
    23  H    6.226634   5.321429   4.869444   4.224605   2.411845
                   21         22         23
    21  H    0.000000
    22  H    1.786073   0.000000
    23  H    1.785432   1.783626   0.000000
 Symmetry turned off by external request.
 Stoichiometry    C6H12O5
 Framework group  C1[X(C6H12O5)]
 Deg. of freedom    63
 Full point group                 C1      NOp   1
 Rotational constants (GHZ):           1.1539889           1.0225470           0.6429949
 Standard basis: 6-311++G(d,p) (5D, 7F)
   326 basis functions,   504 primitive gaussians,   337 cartesian basis functions
    44 alpha electrons       44 beta electrons
       nuclear repulsion energy       712.1058306080 Hartrees.
 NAtoms=   23 NActive=   23 NUniq=   23 SFac= 1.00D+00 NAtFMM=   60 NAOKFM=F Big=F
 Integral buffers will be    131072 words long.
 Raffenetti 2 integral format.
 Two-electron integral symmetry is turned off.
 One-electron integrals computed using PRISM.
 NBasis=   326 RedAO= T EigKep=  4.12D-06  NBF=   326
 NBsUse=   326 1.00D-06 EigRej= -1.00D+00 NBFU=   326
 Initial guess from the checkpoint file:  "/scratch/Gau-8955.chk"
 B after Tr=     0.004028    0.001319   -0.000893
         Rot=    1.000000   -0.000047    0.000055   -0.000067 Ang=  -0.01 deg.
 Requested convergence on RMS density matrix=1.00D-08 within 128 cycles.
 Requested convergence on MAX density matrix=1.00D-06.
 Requested convergence on             energy=1.00D-06.
 No special actions if energy rises.
 SCF Done:  E(RB3LYP) =  -612.134172574     A.U. after    8 cycles
            NFock=  8  Conv=0.86D-08     -V/T= 2.0036
 Calling FoFJK, ICntrl=      2127 FMM=F ISym2X=0 I1Cent= 0 IOpClX= 0 NMat=1 NMatS=1 NMatT=0.
 -------------------------------------------------------------------
 Center     Atomic                   Forces (Hartrees/Bohr)
 Number     Number              X              Y              Z
 -------------------------------------------------------------------
      1        6           0.000014086    0.000019865    0.000000129
      2        6           0.000002021   -0.000030918    0.000009363
      3        6          -0.000018475   -0.000002464   -0.000025274
      4        6           0.000019805    0.000012179   -0.000005324
      5        6           0.000071794   -0.000123157   -0.000010844
      6        8           0.000001637    0.000087358    0.000009215
      7        8           0.000037793    0.000024572    0.000005502
      8        8          -0.000120265   -0.000049546   -0.000020938
      9        8          -0.000010296    0.000000002    0.000006338
     10        8          -0.000052420    0.000041568   -0.000003905
     11        6           0.000038408    0.000015798   -0.000039344
     12        1          -0.000026730   -0.000031301   -0.000013605
     13        1           0.000131300    0.000046300    0.000044867
     14        1           0.000010844    0.000007960   -0.000004143
     15        1          -0.000012821   -0.000000400    0.000006141
     16        1           0.000000915   -0.000003350    0.000002479
     17        1          -0.000015155    0.000003814   -0.000000478
     18        1          -0.000005241   -0.000000577   -0.000002555
     19        1          -0.000010985    0.000000910    0.000003706
     20        1          -0.000019514    0.000002107    0.000010092
     21        1           0.000001770   -0.000000629    0.000005679
     22        1           0.000002624   -0.000000644    0.000006033
     23        1          -0.000041094   -0.000019447    0.000016865
 -------------------------------------------------------------------
 Cartesian Forces:  Max     0.000131300 RMS     0.000035244

 GradGradGradGradGradGradGradGradGradGradGradGradGradGradGradGradGradGrad
 Berny optimization.
 Using GEDIIS/GDIIS optimizer.
 FormGI is forming the generalized inverse of G from B-inverse, IUseBI=4.
 Internal  Forces:  Max     0.000145702 RMS     0.000017756
 Search for a local minimum.
 Step number  15 out of a maximum of  131
 All quantities printed in internal units (Hartrees-Bohrs-Radians)
 Mixed Optimization -- En-DIIS/RFO-DIIS
 Swapping is turned off.
 Update second derivatives using D2CorX and points    6    7    8    9   10
                                                     11   12   13   14   15
 DE= -5.40D-07 DEPred=-2.76D-07 R= 1.96D+00
 Trust test= 1.96D+00 RLast= 1.90D-02 DXMaxT set to 9.12D-01
 ITU=  0  0  0  1  1  1  1  1  1  1  1  1  0  1  0
     Eigenvalues ---    0.00142   0.00153   0.00496   0.00742   0.00843
     Eigenvalues ---    0.01332   0.01405   0.01417   0.03166   0.03632
     Eigenvalues ---    0.04627   0.05028   0.05253   0.05491   0.05809
     Eigenvalues ---    0.06033   0.06327   0.06431   0.06682   0.07738
     Eigenvalues ---    0.07794   0.09098   0.10098   0.10495   0.10606
     Eigenvalues ---    0.11071   0.13303   0.13845   0.15798   0.15925
     Eigenvalues ---    0.15996   0.16006   0.16143   0.16271   0.16612
     Eigenvalues ---    0.18313   0.19302   0.20150   0.22443   0.25015
     Eigenvalues ---    0.27009   0.29542   0.30363   0.32268   0.36805
     Eigenvalues ---    0.39023   0.41461   0.42466   0.42750   0.43557
     Eigenvalues ---    0.44113   0.45123   0.47956   0.48917   0.50201
     Eigenvalues ---    0.53988   0.56305   0.59289   0.61011   0.62981
     Eigenvalues ---    0.83403   1.14338   1.37136
 En-DIIS/RFO-DIIS/Sim-DIIS IScMMF=       -3 using points:    15   14   13   12   11   10    9    8    7    6
 RFO step:  Lambda=-1.71310312D-07.
 DIIS inversion failure, remove point  10.
 DIIS inversion failure, remove point   9.
 DIIS inversion failure, remove point   8.
 DIIS inversion failure, remove point   7.
 DIIS inversion failure, remove point   6.
 DIIS inversion failure, remove point   5.
 DIIS inversion failure, remove point   4.
 RFO-DIIS uses    3 points instead of   10
 DidBck=F Rises=F RFO-DIIS coefs:    1.69490   -1.11724    0.42234    0.00000    0.00000
                  RFO-DIIS coefs:    0.00000    0.00000    0.00000    0.00000    0.00000
 Iteration  1 RMS(Cart)=  0.00118698 RMS(Int)=  0.00000064
 Iteration  2 RMS(Cart)=  0.00000102 RMS(Int)=  0.00000012
 Iteration  3 RMS(Cart)=  0.00000000 RMS(Int)=  0.00000012
 Variable       Old X    -DE/DX   Delta X   Delta X   Delta X     New X
                                 (Linear)    (Quad)   (Total)
    R1        2.86039  -0.00001   0.00003  -0.00004  -0.00001   2.86038
    R2        2.69363   0.00001   0.00004   0.00000   0.00004   2.69367
    R3        2.07477   0.00001  -0.00000   0.00001   0.00000   2.07477
    R4        2.07653   0.00000  -0.00006   0.00004  -0.00003   2.07651
    R5        2.91876  -0.00000   0.00008  -0.00001   0.00007   2.91883
    R6        2.72592   0.00001   0.00012   0.00000   0.00012   2.72605
    R7        2.07015  -0.00001  -0.00013   0.00002  -0.00010   2.07005
    R8        2.90364   0.00001  -0.00003   0.00009   0.00006   2.90371
    R9        2.66302   0.00002   0.00011   0.00000   0.00011   2.66313
   R10        2.06441   0.00001  -0.00002   0.00001  -0.00001   2.06441
   R11        2.89434   0.00001   0.00001  -0.00003  -0.00002   2.89432
   R12        2.69913   0.00000  -0.00006   0.00002  -0.00004   2.69909
   R13        2.06276   0.00001   0.00003  -0.00000   0.00003   2.06279
   R14        2.67489  -0.00007  -0.00023  -0.00009  -0.00032   2.67457
   R15        2.66087   0.00006   0.00017   0.00007   0.00023   2.66110
   R16        2.07518  -0.00002  -0.00006   0.00001  -0.00006   2.07512
   R17        1.81689   0.00004   0.00013  -0.00002   0.00011   1.81701
   R18        1.82669   0.00015   0.00007   0.00007   0.00014   1.82683
   R19        1.81658   0.00001   0.00015  -0.00005   0.00010   1.81668
   R20        2.69318   0.00001   0.00007  -0.00001   0.00006   2.69325
   R21        2.06588  -0.00000   0.00000  -0.00001  -0.00000   2.06587
   R22        2.05889  -0.00001  -0.00003   0.00000  -0.00002   2.05886
   R23        2.07502  -0.00005  -0.00007  -0.00003  -0.00010   2.07492
    A1        1.90213  -0.00000  -0.00003   0.00002  -0.00001   1.90212
    A2        1.90380   0.00000   0.00004   0.00000   0.00005   1.90385
    A3        1.88099   0.00000   0.00001  -0.00002  -0.00001   1.88099
    A4        1.94117   0.00000   0.00000   0.00002   0.00002   1.94119
    A5        1.93501   0.00000  -0.00005   0.00004  -0.00001   1.93500
    A6        1.89954  -0.00000   0.00002  -0.00006  -0.00004   1.89950
    A7        1.97191   0.00000  -0.00011   0.00002  -0.00009   1.97182
    A8        1.94553   0.00000   0.00004   0.00001   0.00005   1.94558
    A9        1.89882  -0.00000   0.00006  -0.00002   0.00004   1.89887
   A10        1.84472  -0.00001   0.00013  -0.00004   0.00009   1.84481
   A11        1.91468   0.00000   0.00004  -0.00002   0.00003   1.91471
   A12        1.88602   0.00000  -0.00017   0.00005  -0.00012   1.88590
   A13        1.78354  -0.00001   0.00015  -0.00003   0.00011   1.78365
   A14        1.99789   0.00000  -0.00012  -0.00000  -0.00012   1.99777
   A15        1.92073  -0.00000   0.00011  -0.00006   0.00005   1.92078
   A16        1.99746  -0.00000  -0.00004  -0.00001  -0.00006   1.99741
   A17        1.89773   0.00000  -0.00003   0.00005   0.00002   1.89774
   A18        1.86472   0.00000  -0.00005   0.00005   0.00000   1.86472
   A19        1.77257  -0.00000  -0.00005  -0.00001  -0.00006   1.77251
   A20        1.85349   0.00000  -0.00014   0.00014   0.00000   1.85349
   A21        1.97546  -0.00000  -0.00002  -0.00003  -0.00005   1.97541
   A22        1.95691   0.00000   0.00014  -0.00007   0.00007   1.95697
   A23        1.95077   0.00000   0.00002   0.00001   0.00002   1.95079
   A24        1.94624  -0.00000   0.00005  -0.00004   0.00001   1.94625
   A25        1.85729   0.00001   0.00001  -0.00002  -0.00000   1.85729
   A26        1.86910  -0.00001  -0.00012  -0.00008  -0.00020   1.86891
   A27        1.98455  -0.00001   0.00014  -0.00008   0.00006   1.98460
   A28        1.96154   0.00001   0.00007   0.00015   0.00022   1.96176
   A29        1.87101   0.00000  -0.00006   0.00009   0.00003   1.87104
   A30        1.92126   0.00000  -0.00003  -0.00006  -0.00009   1.92117
   A31        1.93508   0.00001  -0.00008   0.00006  -0.00002   1.93507
   A32        1.89922  -0.00000  -0.00006   0.00001  -0.00005   1.89917
   A33        1.86690  -0.00000  -0.00005   0.00005   0.00000   1.86690
   A34        1.91687   0.00001  -0.00003   0.00012   0.00009   1.91696
   A35        1.98717  -0.00001  -0.00006  -0.00002  -0.00008   1.98709
   A36        1.94097  -0.00001  -0.00002  -0.00001  -0.00004   1.94093
   A37        1.86161  -0.00001  -0.00003  -0.00002  -0.00005   1.86156
   A38        1.93254   0.00000  -0.00003   0.00004   0.00001   1.93255
   A39        1.91680   0.00001   0.00004  -0.00000   0.00003   1.91683
   A40        1.90474   0.00000   0.00003   0.00002   0.00005   1.90479
   A41        1.90664  -0.00000   0.00002  -0.00002  -0.00000   1.90664
    D1       -2.97097  -0.00001  -0.00053  -0.00028  -0.00081  -2.97178
    D2        1.23784  -0.00000  -0.00065  -0.00025  -0.00089   1.23695
    D3       -0.84019  -0.00000  -0.00050  -0.00031  -0.00080  -0.84099
    D4        1.18984  -0.00001  -0.00054  -0.00032  -0.00085   1.18899
    D5       -0.88452  -0.00000  -0.00066  -0.00028  -0.00094  -0.88546
    D6       -2.96256  -0.00001  -0.00051  -0.00034  -0.00085  -2.96341
    D7       -0.86981  -0.00001  -0.00059  -0.00024  -0.00083  -0.87063
    D8       -2.94417   0.00000  -0.00071  -0.00020  -0.00091  -2.94509
    D9        1.26098  -0.00000  -0.00056  -0.00026  -0.00082   1.26015
   D10       -3.11570   0.00000   0.00033   0.00006   0.00039  -3.11531
   D11       -1.01621   0.00001   0.00037   0.00009   0.00046  -1.01575
   D12        1.09989   0.00000   0.00036   0.00005   0.00041   1.10030
   D13       -2.60497   0.00000   0.00120  -0.00006   0.00114  -2.60383
   D14        1.50883   0.00000   0.00122  -0.00002   0.00120   1.51004
   D15       -0.59126  -0.00000   0.00128  -0.00004   0.00124  -0.59002
   D16       -0.47304   0.00000   0.00127  -0.00006   0.00121  -0.47183
   D17       -2.64242   0.00001   0.00129  -0.00002   0.00127  -2.64115
   D18        1.54067   0.00000   0.00135  -0.00004   0.00131   1.54198
   D19        1.55635  -0.00000   0.00116  -0.00003   0.00113   1.55748
   D20       -0.61303   0.00000   0.00118   0.00001   0.00119  -0.61184
   D21       -2.71312  -0.00000   0.00124  -0.00001   0.00123  -2.71189
   D22        2.27559   0.00000  -0.00179   0.00007  -0.00172   2.27387
   D23        0.12683  -0.00000  -0.00177   0.00007  -0.00170   0.12513
   D24       -1.92195   0.00000  -0.00180   0.00009  -0.00171  -1.92366
   D25        0.61574  -0.00000  -0.00043   0.00006  -0.00037   0.61537
   D26       -1.43270  -0.00000  -0.00051   0.00008  -0.00042  -1.43313
   D27        2.70950  -0.00000  -0.00045   0.00004  -0.00041   2.70909
   D28        2.78541  -0.00000  -0.00050   0.00002  -0.00048   2.78493
   D29        0.73697  -0.00000  -0.00057   0.00005  -0.00052   0.73644
   D30       -1.40402  -0.00000  -0.00052   0.00001  -0.00051  -1.40453
   D31       -1.41467   0.00000  -0.00061   0.00012  -0.00050  -1.41517
   D32        2.82007   0.00000  -0.00069   0.00014  -0.00055   2.81952
   D33        0.67908   0.00000  -0.00063   0.00010  -0.00053   0.67855
   D34        1.36410  -0.00000   0.00092  -0.00005   0.00088   1.36498
   D35       -0.68662   0.00001   0.00085   0.00001   0.00086  -0.68576
   D36       -2.78815   0.00000   0.00095  -0.00008   0.00087  -2.78728
   D37       -0.56459  -0.00000  -0.00064  -0.00001  -0.00065  -0.56524
   D38        1.53674   0.00001  -0.00061   0.00011  -0.00050   1.53624
   D39       -2.62021  -0.00001  -0.00066  -0.00007  -0.00072  -2.62093
   D40        1.40738  -0.00000  -0.00078   0.00012  -0.00066   1.40672
   D41       -2.77448   0.00001  -0.00075   0.00024  -0.00051  -2.77498
   D42       -0.64824  -0.00000  -0.00079   0.00007  -0.00073  -0.64897
   D43       -2.67571   0.00000  -0.00059   0.00002  -0.00057  -2.67628
   D44       -0.57439   0.00001  -0.00057   0.00015  -0.00042  -0.57480
   D45        1.55185  -0.00000  -0.00061  -0.00003  -0.00064   1.55121
   D46       -2.90910  -0.00000  -0.00215  -0.00012  -0.00227  -2.91138
   D47        1.45280  -0.00000  -0.00208  -0.00015  -0.00223   1.45057
   D48       -0.74975  -0.00001  -0.00225  -0.00008  -0.00233  -0.75208
   D49        0.27958   0.00000   0.00152  -0.00003   0.00150   0.28108
   D50       -1.76103   0.00001   0.00162  -0.00000   0.00162  -1.75941
   D51        2.40892   0.00000   0.00166  -0.00008   0.00158   2.41050
   D52        3.13311  -0.00001   0.00018  -0.00015   0.00003   3.13314
   D53       -1.11653   0.00000   0.00017  -0.00014   0.00003  -1.11651
   D54        0.96763   0.00001   0.00012   0.00003   0.00015   0.96777
   D55        1.08406  -0.00000  -0.00062  -0.00016  -0.00078   1.08328
   D56       -3.10949  -0.00000  -0.00061  -0.00018  -0.00079  -3.11028
   D57       -1.03682  -0.00001  -0.00062  -0.00020  -0.00082  -1.03764
         Item               Value     Threshold  Converged?
 Maximum Force            0.000146     0.000450     YES
 RMS     Force            0.000018     0.000300     YES
 Maximum Displacement     0.005569     0.001800     NO 
 RMS     Displacement     0.001187     0.001200     YES
 Predicted change in Energy=-7.768322D-08
 GradGradGradGradGradGradGradGradGradGradGradGradGradGradGradGradGradGrad

                          Input orientation:                          
 ---------------------------------------------------------------------
 Center     Atomic      Atomic             Coordinates (Angstroms)
 Number     Number       Type             X           Y           Z
 ---------------------------------------------------------------------
      1          6           0        1.517480    4.337090    9.622278
      2          6           0        2.399325    5.518508    9.965400
      3          6           0        1.685685    6.568018   10.845723
      4          6           0        2.361658    7.875478   10.404502
      5          6           0        2.589660    7.614751    8.912571
      6          8           0        2.820779    6.224713    8.780226
      7          8           0        2.314177    3.326274    9.009597
      8          8           0        1.755940    6.313530   12.230039
      9          8           0        3.589099    7.954140   11.130613
     10          8           0        1.426534    8.032051    8.237284
     11          6           0        1.488581    7.862119    6.823607
     12          1           0        1.747593    2.586887    8.771251
     13          1           0        2.636269    6.585565   12.522538
     14          1           0        3.956614    8.839246   11.055070
     15          1           0        0.714690    4.671124    8.951916
     16          1           0        1.069932    3.970139   10.556353
     17          1           0        3.294994    5.152928   10.479284
     18          1           0        0.625621    6.616176   10.586181
     19          1           0        1.740794    8.757704   10.571093
     20          1           0        3.468559    8.130508    8.503466
     21          1           0        1.600457    6.807946    6.556553
     22          1           0        0.552475    8.247916    6.421255
     23          1           0        2.326439    8.431585    6.400165
 ---------------------------------------------------------------------
                    Distance matrix (angstroms):
                    1          2          3          4          5
     1  C    0.000000
     2  C    1.513649   0.000000
     3  C    2.549931   1.544578   0.000000
     4  C    3.720846   2.397819   1.536576   0.000000
     5  C    3.520840   2.353488   2.376951   1.531608   0.000000
     6  O    2.443514   1.442562   2.381717   2.360951   1.415322
     7  O    1.425431   2.393053   3.778262   4.758495   4.298411
     8  O    3.280791   2.484873   1.409265   2.477733   3.659762
     9  O    4.432801   2.950523   2.371809   1.428299   2.456374
    10  O    3.947051   3.201657   3.002417   2.365546   1.408196
    11  C    4.501024   4.024031   4.229771   3.685817   2.374308
    12  H    1.959697   3.231896   4.489619   5.569002   5.099850
    13  H    3.836513   2.780955   1.927596   2.495068   3.754099
    14  H    5.317111   3.826203   3.218605   1.973822   2.821038
    15  H    1.097923   2.140842   2.850885   3.884636   3.490272
    16  H    1.098839   2.124608   2.685491   4.116222   4.277240
    17  H    2.135323   1.095422   2.174082   2.879060   3.002109
    18  H    2.630352   2.176298   1.092437   2.152364   2.766870
    19  H    4.526803   3.360493   2.207529   1.091580   2.185775
    20  H    4.410041   3.178530   3.332594   2.214545   1.098105
    21  H    3.938361   3.731096   4.296721   4.065189   2.679604
    22  H    5.145128   4.839574   4.866430   4.390684   3.279889
    23  H    5.272695   4.604588   4.862760   4.042921   2.654937
                    6          7          8          9         10
     6  O    0.000000
     7  O    2.951306   0.000000
     8  O    3.611506   4.427931   0.000000
     9  O    3.017541   5.247978   2.694588   0.000000
    10  O    2.346311   4.850641   4.359348   3.613048   0.000000
    11  C    2.878230   5.102357   5.630196   4.792802   1.425204
    12  H    3.792834   0.961520   5.084404   6.145335   5.480695
    13  H    3.764195   4.802861   0.966714   2.172174   4.681794
    14  H    3.647029   6.105278   3.550036   0.961347   3.872052
    15  H    2.622733   2.090527   3.811534   4.877206   3.509024
    16  H    3.362022   2.086902   2.960290   4.748498   4.690882
    17  H    2.064074   2.541387   2.604002   2.890937   4.099642
    18  H    2.869396   4.019987   2.017792   3.296779   2.857181
    19  H    3.284755   5.680446   2.954034   2.091652   2.464143
    20  H    2.031814   4.966833   4.485735   2.635819   2.061653
    21  H    2.602704   4.318433   5.697110   5.117664   2.086513
    22  H    3.847505   5.833152   6.239562   5.611189   2.026952
    23  H    3.283192   5.733541   6.228889   4.919290   2.084337
                   11         12         13         14         15
    11  C    0.000000
    12  H    5.629252   0.000000
    13  H    5.951856   5.554398   0.000000
    14  H    4.995122   7.013388   2.995973   0.000000
    15  H    3.912934   2.333147   4.484071   5.683887   0.000000
    16  H    5.408896   2.357796   3.627637   5.682416   1.786559
    17  H    4.895592   3.449115   2.580941   3.789223   3.036932
    18  H    4.056357   4.559382   2.791616   4.032048   2.542043
    19  H    3.861261   6.427944   3.054211   2.269524   4.513841
    20  H    2.610416   5.810780   4.385488   2.692804   4.444349
    21  H    1.093213   4.769054   6.059319   5.469398   3.329919
    22  H    1.089504   6.244841   6.658172   5.780144   4.384518
    23  H    1.097999   6.333847   6.402128   4.948919   4.821850
                   16         17         18         19         20
    16  H    0.000000
    17  H    2.521077   0.000000
    18  H    2.683247   3.045993   0.000000
    19  H    4.834362   3.926624   2.414535   0.000000
    20  H    5.222683   3.577704   3.835779   2.766519   0.000000
    21  H    4.932850   4.582397   4.150299   4.465175   3.004903
    22  H    5.972116   5.793786   4.473760   4.346624   3.585098
    23  H    6.225529   5.322303   4.869417   4.224450   2.412252
                   21         22         23
    21  H    0.000000
    22  H    1.786081   0.000000
    23  H    1.785416   1.783571   0.000000
 Symmetry turned off by external request.
 Stoichiometry    C6H12O5
 Framework group  C1[X(C6H12O5)]
 Deg. of freedom    63
 Full point group                 C1      NOp   1
 Rotational constants (GHZ):           1.1534814           1.0232495           0.6431264
 Standard basis: 6-311++G(d,p) (5D, 7F)
   326 basis functions,   504 primitive gaussians,   337 cartesian basis functions
    44 alpha electrons       44 beta electrons
       nuclear repulsion energy       712.1263711318 Hartrees.
 NAtoms=   23 NActive=   23 NUniq=   23 SFac= 1.00D+00 NAtFMM=   60 NAOKFM=F Big=F
 Integral buffers will be    131072 words long.
 Raffenetti 2 integral format.
 Two-electron integral symmetry is turned off.
 One-electron integrals computed using PRISM.
 NBasis=   326 RedAO= T EigKep=  4.12D-06  NBF=   326
 NBsUse=   326 1.00D-06 EigRej= -1.00D+00 NBFU=   326
 Initial guess from the checkpoint file:  "/scratch/Gau-8955.chk"
 B after Tr=     0.001068    0.000844   -0.000490
         Rot=    1.000000   -0.000024    0.000015   -0.000014 Ang=  -0.00 deg.
 Requested convergence on RMS density matrix=1.00D-08 within 128 cycles.
 Requested convergence on MAX density matrix=1.00D-06.
 Requested convergence on             energy=1.00D-06.
 No special actions if energy rises.
 SCF Done:  E(RB3LYP) =  -612.134172698     A.U. after    8 cycles
            NFock=  8  Conv=0.25D-08     -V/T= 2.0036
 Calling FoFJK, ICntrl=      2127 FMM=F ISym2X=0 I1Cent= 0 IOpClX= 0 NMat=1 NMatS=1 NMatT=0.
 -------------------------------------------------------------------
 Center     Atomic                   Forces (Hartrees/Bohr)
 Number     Number              X              Y              Z
 -------------------------------------------------------------------
      1        6           0.000025128    0.000008751   -0.000016554
      2        6          -0.000010285   -0.000006076   -0.000009543
      3        6           0.000006958   -0.000002501    0.000007928
      4        6           0.000007138    0.000014498   -0.000004424
      5        6           0.000026757   -0.000061230    0.000007138
      6        8          -0.000011415    0.000043522    0.000001978
      7        8          -0.000010576   -0.000011080   -0.000001917
      8        8          -0.000070239   -0.000020223   -0.000019725
      9        8           0.000010651    0.000032404    0.000000347
     10        8          -0.000017354    0.000009511   -0.000012078
     11        6           0.000014241    0.000003315   -0.000003537
     12        1           0.000010966    0.000012790    0.000002072
     13        1           0.000069435    0.000021964    0.000020135
     14        1          -0.000016490   -0.000035725    0.000001791
     15        1          -0.000008118   -0.000001674    0.000002416
     16        1          -0.000004618   -0.000004792    0.000011564
     17        1           0.000006551   -0.000001271    0.000005835
     18        1          -0.000003649    0.000000804   -0.000001341
     19        1          -0.000004298   -0.000001387    0.000003421
     20        1          -0.000002053    0.000004223    0.000000276
     21        1          -0.000000228   -0.000000867    0.000000364
     22        1          -0.000003631    0.000000258   -0.000001833
     23        1          -0.000014872   -0.000005213    0.000005688
 -------------------------------------------------------------------
 Cartesian Forces:  Max     0.000070239 RMS     0.000018768

 GradGradGradGradGradGradGradGradGradGradGradGradGradGradGradGradGradGrad
 Berny optimization.
 Using GEDIIS/GDIIS optimizer.
 FormGI is forming the generalized inverse of G from B-inverse, IUseBI=4.
 Internal  Forces:  Max     0.000075020 RMS     0.000009476
 Search for a local minimum.
 Step number  16 out of a maximum of  131
 All quantities printed in internal units (Hartrees-Bohrs-Radians)
 Mixed Optimization -- En-DIIS/RFO-DIIS
 Swapping is turned off.
 Update second derivatives using D2CorX and points    6    7    8    9   10
                                                     11   12   13   14   15
                                                     16
 DE= -1.24D-07 DEPred=-7.77D-08 R= 1.60D+00
 Trust test= 1.60D+00 RLast= 7.89D-03 DXMaxT set to 9.12D-01
 ITU=  0  0  0  0  1  1  1  1  1  1  1  1  1  0  1  0
     Eigenvalues ---    0.00141   0.00153   0.00483   0.00666   0.00856
     Eigenvalues ---    0.01318   0.01397   0.01416   0.03185   0.03628
     Eigenvalues ---    0.04624   0.05015   0.05249   0.05488   0.05814
     Eigenvalues ---    0.06008   0.06362   0.06437   0.06689   0.07769
     Eigenvalues ---    0.07823   0.09093   0.10094   0.10530   0.10660
     Eigenvalues ---    0.11089   0.13497   0.13834   0.15831   0.15915
     Eigenvalues ---    0.15999   0.16011   0.16141   0.16352   0.16621
     Eigenvalues ---    0.18333   0.19302   0.20158   0.22469   0.24845
     Eigenvalues ---    0.27005   0.29577   0.30360   0.32277   0.34854
     Eigenvalues ---    0.38315   0.41050   0.42123   0.42543   0.42761
     Eigenvalues ---    0.43955   0.45370   0.47646   0.48598   0.50499
     Eigenvalues ---    0.53985   0.56183   0.59303   0.60968   0.62263
     Eigenvalues ---    0.77903   1.13461   1.32808
 En-DIIS/RFO-DIIS/Sim-DIIS IScMMF=       -3 using points:    16   15   14   13   12   11   10    9    8    7
 RFO step:  Lambda=-2.96849671D-08.
 DIIS inversion failure, remove point  10.
 DIIS inversion failure, remove point   9.
 DIIS inversion failure, remove point   8.
 DIIS inversion failure, remove point   7.
 DIIS inversion failure, remove point   6.
 DIIS inversion failure, remove point   5.
 DIIS inversion failure, remove point   4.
 RFO-DIIS uses    3 points instead of   10
 DidBck=F Rises=F RFO-DIIS coefs:    1.44231   -0.54882    0.10651    0.00000    0.00000
                  RFO-DIIS coefs:    0.00000    0.00000    0.00000    0.00000    0.00000
 Iteration  1 RMS(Cart)=  0.00033432 RMS(Int)=  0.00000007
 Iteration  2 RMS(Cart)=  0.00000006 RMS(Int)=  0.00000005
 Variable       Old X    -DE/DX   Delta X   Delta X   Delta X     New X
                                 (Linear)    (Quad)   (Total)
    R1        2.86038  -0.00001  -0.00002  -0.00001  -0.00003   2.86035
    R2        2.69367  -0.00000   0.00001  -0.00002  -0.00000   2.69367
    R3        2.07477   0.00000   0.00001   0.00001   0.00001   2.07479
    R4        2.07651   0.00001   0.00000   0.00003   0.00003   2.07653
    R5        2.91883   0.00000   0.00001   0.00002   0.00003   2.91886
    R6        2.72605  -0.00000   0.00003  -0.00001   0.00002   2.72606
    R7        2.07005   0.00001  -0.00002   0.00002   0.00000   2.07005
    R8        2.90371   0.00000   0.00004  -0.00002   0.00002   2.90373
    R9        2.66313  -0.00000   0.00003  -0.00002   0.00001   2.66314
   R10        2.06441   0.00000   0.00000   0.00001   0.00001   2.06442
   R11        2.89432   0.00001  -0.00001   0.00002   0.00002   2.89434
   R12        2.69909  -0.00000  -0.00000  -0.00002  -0.00002   2.69908
   R13        2.06279   0.00000   0.00001   0.00000   0.00001   2.06280
   R14        2.67457  -0.00004  -0.00012  -0.00007  -0.00018   2.67439
   R15        2.66110   0.00002   0.00009   0.00002   0.00010   2.66121
   R16        2.07512   0.00000  -0.00002   0.00001  -0.00001   2.07511
   R17        1.81701  -0.00002   0.00003  -0.00002   0.00001   1.81702
   R18        1.82683   0.00008   0.00007   0.00003   0.00010   1.82693
   R19        1.81668  -0.00004   0.00002  -0.00004  -0.00002   1.81666
   R20        2.69325   0.00000   0.00002  -0.00001   0.00001   2.69326
   R21        2.06587   0.00000  -0.00000   0.00000   0.00000   2.06587
   R22        2.05886   0.00000  -0.00001   0.00001   0.00000   2.05887
   R23        2.07492  -0.00002  -0.00004  -0.00000  -0.00004   2.07487
    A1        1.90212   0.00000   0.00000   0.00002   0.00002   1.90214
    A2        1.90385   0.00000   0.00002   0.00003   0.00005   1.90390
    A3        1.88099  -0.00000  -0.00001  -0.00002  -0.00002   1.88096
    A4        1.94119  -0.00000   0.00001   0.00000   0.00001   1.94120
    A5        1.93500   0.00000   0.00000  -0.00001  -0.00000   1.93499
    A6        1.89950  -0.00000  -0.00003  -0.00003  -0.00005   1.89944
    A7        1.97182   0.00000  -0.00001   0.00002   0.00001   1.97183
    A8        1.94558  -0.00000   0.00001  -0.00001  -0.00001   1.94557
    A9        1.89887  -0.00000   0.00001   0.00001   0.00002   1.89889
   A10        1.84481  -0.00000   0.00001   0.00000   0.00001   1.84482
   A11        1.91471  -0.00000   0.00000  -0.00001  -0.00001   1.91470
   A12        1.88590   0.00000  -0.00001  -0.00002  -0.00003   1.88587
   A13        1.78365  -0.00001   0.00002  -0.00000   0.00002   1.78367
   A14        1.99777   0.00001  -0.00003   0.00003   0.00001   1.99778
   A15        1.92078  -0.00000   0.00000   0.00001   0.00001   1.92079
   A16        1.99741   0.00000  -0.00003   0.00001  -0.00002   1.99739
   A17        1.89774   0.00000   0.00002  -0.00003  -0.00002   1.89773
   A18        1.86472  -0.00000   0.00002  -0.00002  -0.00000   1.86472
   A19        1.77251  -0.00000  -0.00001  -0.00000  -0.00002   1.77249
   A20        1.85349  -0.00000   0.00003  -0.00008  -0.00005   1.85344
   A21        1.97541  -0.00000  -0.00003  -0.00000  -0.00003   1.97538
   A22        1.95697   0.00000   0.00000   0.00003   0.00003   1.95701
   A23        1.95079   0.00000   0.00000   0.00004   0.00004   1.95083
   A24        1.94625   0.00000   0.00000   0.00001   0.00001   1.94626
   A25        1.85729   0.00001   0.00001   0.00004   0.00005   1.85733
   A26        1.86891   0.00000  -0.00006   0.00004  -0.00002   1.86889
   A27        1.98460  -0.00000  -0.00002   0.00001  -0.00000   1.98460
   A28        1.96176  -0.00000   0.00007  -0.00009  -0.00002   1.96174
   A29        1.87104  -0.00000   0.00004   0.00000   0.00004   1.87108
   A30        1.92117  -0.00000  -0.00003  -0.00001  -0.00005   1.92112
   A31        1.93507   0.00001   0.00002  -0.00000   0.00002   1.93508
   A32        1.89917   0.00000  -0.00001   0.00001  -0.00001   1.89916
   A33        1.86690  -0.00000  -0.00001  -0.00005  -0.00006   1.86684
   A34        1.91696  -0.00000   0.00003  -0.00004  -0.00001   1.91695
   A35        1.98709  -0.00000  -0.00003  -0.00000  -0.00004   1.98705
   A36        1.94093  -0.00000  -0.00002   0.00001  -0.00000   1.94093
   A37        1.86156   0.00000  -0.00002   0.00002   0.00000   1.86157
   A38        1.93255  -0.00000   0.00001  -0.00002  -0.00001   1.93254
   A39        1.91683  -0.00000   0.00001  -0.00001  -0.00000   1.91683
   A40        1.90479   0.00000   0.00002   0.00000   0.00002   1.90481
   A41        1.90664  -0.00000  -0.00000  -0.00001  -0.00002   1.90662
    D1       -2.97178  -0.00000  -0.00032  -0.00007  -0.00039  -2.97217
    D2        1.23695  -0.00000  -0.00033  -0.00008  -0.00040   1.23655
    D3       -0.84099  -0.00000  -0.00032  -0.00006  -0.00038  -0.84137
    D4        1.18899  -0.00000  -0.00035  -0.00010  -0.00045   1.18854
    D5       -0.88546  -0.00000  -0.00035  -0.00011  -0.00046  -0.88593
    D6       -2.96341  -0.00000  -0.00035  -0.00009  -0.00044  -2.96385
    D7       -0.87063  -0.00000  -0.00032  -0.00007  -0.00040  -0.87103
    D8       -2.94509   0.00000  -0.00033  -0.00008  -0.00041  -2.94550
    D9        1.26015  -0.00000  -0.00032  -0.00006  -0.00039   1.25976
   D10       -3.11531  -0.00000   0.00015  -0.00000   0.00014  -3.11517
   D11       -1.01575   0.00000   0.00018   0.00005   0.00023  -1.01552
   D12        1.10030  -0.00000   0.00015   0.00001   0.00016   1.10047
   D13       -2.60383   0.00000   0.00025  -0.00003   0.00022  -2.60360
   D14        1.51004   0.00000   0.00028  -0.00006   0.00023   1.51026
   D15       -0.59002  -0.00000   0.00028  -0.00006   0.00022  -0.58980
   D16       -0.47183   0.00000   0.00026  -0.00003   0.00023  -0.47160
   D17       -2.64115   0.00000   0.00029  -0.00006   0.00023  -2.64092
   D18        1.54198  -0.00000   0.00029  -0.00006   0.00023   1.54220
   D19        1.55748   0.00000   0.00025  -0.00005   0.00020   1.55768
   D20       -0.61184   0.00000   0.00028  -0.00008   0.00020  -0.61164
   D21       -2.71189  -0.00000   0.00028  -0.00008   0.00020  -2.71170
   D22        2.27387   0.00000  -0.00034   0.00010  -0.00024   2.27363
   D23        0.12513   0.00000  -0.00033   0.00008  -0.00025   0.12488
   D24       -1.92366   0.00000  -0.00033   0.00010  -0.00024  -1.92390
   D25        0.61537  -0.00000  -0.00010  -0.00005  -0.00015   0.61522
   D26       -1.43313  -0.00000  -0.00011  -0.00005  -0.00016  -1.43329
   D27        2.70909  -0.00000  -0.00012  -0.00001  -0.00012   2.70896
   D28        2.78493  -0.00000  -0.00013  -0.00000  -0.00014   2.78480
   D29        0.73644  -0.00000  -0.00014  -0.00001  -0.00015   0.73629
   D30       -1.40453   0.00000  -0.00015   0.00004  -0.00011  -1.40464
   D31       -1.41517  -0.00000  -0.00012  -0.00004  -0.00016  -1.41533
   D32        2.81952  -0.00000  -0.00013  -0.00005  -0.00018   2.81935
   D33        0.67855   0.00000  -0.00013  -0.00000  -0.00014   0.67841
   D34        1.36498  -0.00000   0.00024  -0.00001   0.00023   1.36521
   D35       -0.68576   0.00000   0.00025  -0.00004   0.00021  -0.68555
   D36       -2.78728   0.00000   0.00024   0.00001   0.00025  -2.78704
   D37       -0.56524  -0.00000  -0.00010   0.00008  -0.00002  -0.56527
   D38        1.53624  -0.00000  -0.00005   0.00002  -0.00003   1.53621
   D39       -2.62093  -0.00000  -0.00015   0.00004  -0.00011  -2.62104
   D40        1.40672  -0.00000  -0.00007  -0.00000  -0.00008   1.40665
   D41       -2.77498  -0.00000  -0.00002  -0.00007  -0.00008  -2.77507
   D42       -0.64897  -0.00000  -0.00012  -0.00004  -0.00016  -0.64913
   D43       -2.67628   0.00000  -0.00007   0.00007   0.00000  -2.67628
   D44       -0.57480   0.00000  -0.00001   0.00001  -0.00000  -0.57481
   D45        1.55121   0.00000  -0.00011   0.00003  -0.00008   1.55113
   D46       -2.91138  -0.00000  -0.00020  -0.00010  -0.00029  -2.91167
   D47        1.45057   0.00000  -0.00020  -0.00006  -0.00026   1.45030
   D48       -0.75208  -0.00000  -0.00021  -0.00015  -0.00036  -0.75244
   D49        0.28108  -0.00000   0.00028  -0.00010   0.00018   0.28126
   D50       -1.75941  -0.00000   0.00031  -0.00013   0.00018  -1.75922
   D51        2.41050  -0.00000   0.00029  -0.00006   0.00022   2.41073
   D52        3.13314  -0.00000  -0.00000   0.00007   0.00006   3.13321
   D53       -1.11651   0.00000   0.00001   0.00009   0.00010  -1.11641
   D54        0.96777   0.00000   0.00008   0.00003   0.00011   0.96789
   D55        1.08328  -0.00000  -0.00027  -0.00010  -0.00037   1.08291
   D56       -3.11028  -0.00000  -0.00028  -0.00009  -0.00037  -3.11065
   D57       -1.03764  -0.00000  -0.00029  -0.00010  -0.00039  -1.03803
         Item               Value     Threshold  Converged?
 Maximum Force            0.000075     0.000450     YES
 RMS     Force            0.000009     0.000300     YES
 Maximum Displacement     0.001609     0.001800     YES
 RMS     Displacement     0.000334     0.001200     YES
 Predicted change in Energy=-1.441103D-08
 Optimization completed.
    -- Stationary point found.
                           ----------------------------
                           !   Optimized Parameters   !
                           ! (Angstroms and Degrees)  !
 --------------------------                            --------------------------
 ! Name  Definition              Value          Derivative Info.                !
 --------------------------------------------------------------------------------
 ! R1    R(1,2)                  1.5136         -DE/DX =    0.0                 !
 ! R2    R(1,7)                  1.4254         -DE/DX =    0.0                 !
 ! R3    R(1,15)                 1.0979         -DE/DX =    0.0                 !
 ! R4    R(1,16)                 1.0988         -DE/DX =    0.0                 !
 ! R5    R(2,3)                  1.5446         -DE/DX =    0.0                 !
 ! R6    R(2,6)                  1.4426         -DE/DX =    0.0                 !
 ! R7    R(2,17)                 1.0954         -DE/DX =    0.0                 !
 ! R8    R(3,4)                  1.5366         -DE/DX =    0.0                 !
 ! R9    R(3,8)                  1.4093         -DE/DX =    0.0                 !
 ! R10   R(3,18)                 1.0924         -DE/DX =    0.0                 !
 ! R11   R(4,5)                  1.5316         -DE/DX =    0.0                 !
 ! R12   R(4,9)                  1.4283         -DE/DX =    0.0                 !
 ! R13   R(4,19)                 1.0916         -DE/DX =    0.0                 !
 ! R14   R(5,6)                  1.4153         -DE/DX =    0.0                 !
 ! R15   R(5,10)                 1.4082         -DE/DX =    0.0                 !
 ! R16   R(5,20)                 1.0981         -DE/DX =    0.0                 !
 ! R17   R(7,12)                 0.9615         -DE/DX =    0.0                 !
 ! R18   R(8,13)                 0.9667         -DE/DX =    0.0001              !
 ! R19   R(9,14)                 0.9613         -DE/DX =    0.0                 !
 ! R20   R(10,11)                1.4252         -DE/DX =    0.0                 !
 ! R21   R(11,21)                1.0932         -DE/DX =    0.0                 !
 ! R22   R(11,22)                1.0895         -DE/DX =    0.0                 !
 ! R23   R(11,23)                1.098          -DE/DX =    0.0                 !
 ! A1    A(2,1,7)              108.9835         -DE/DX =    0.0                 !
 ! A2    A(2,1,15)             109.0827         -DE/DX =    0.0                 !
 ! A3    A(2,1,16)             107.7725         -DE/DX =    0.0                 !
 ! A4    A(7,1,15)             111.222          -DE/DX =    0.0                 !
 ! A5    A(7,1,16)             110.8673         -DE/DX =    0.0                 !
 ! A6    A(15,1,16)            108.8332         -DE/DX =    0.0                 !
 ! A7    A(1,2,3)              112.9771         -DE/DX =    0.0                 !
 ! A8    A(1,2,6)              111.4733         -DE/DX =    0.0                 !
 ! A9    A(1,2,17)             108.797          -DE/DX =    0.0                 !
 ! A10   A(3,2,6)              105.6999         -DE/DX =    0.0                 !
 ! A11   A(3,2,17)             109.7046         -DE/DX =    0.0                 !
 ! A12   A(6,2,17)             108.0542         -DE/DX =    0.0                 !
 ! A13   A(2,3,4)              102.1956         -DE/DX =    0.0                 !
 ! A14   A(2,3,8)              114.4638         -DE/DX =    0.0                 !
 ! A15   A(2,3,18)             110.0526         -DE/DX =    0.0                 !
 ! A16   A(4,3,8)              114.4429         -DE/DX =    0.0                 !
 ! A17   A(4,3,18)             108.7328         -DE/DX =    0.0                 !
 ! A18   A(8,3,18)             106.8406         -DE/DX =    0.0                 !
 ! A19   A(3,4,5)              101.5573         -DE/DX =    0.0                 !
 ! A20   A(3,4,9)              106.197          -DE/DX =    0.0                 !
 ! A21   A(3,4,19)             113.1825         -DE/DX =    0.0                 !
 ! A22   A(5,4,9)              112.1263         -DE/DX =    0.0                 !
 ! A23   A(5,4,19)             111.772          -DE/DX =    0.0                 !
 ! A24   A(9,4,19)             111.5118         -DE/DX =    0.0                 !
 ! A25   A(4,5,6)              106.4146         -DE/DX =    0.0                 !
 ! A26   A(4,5,10)             107.0805         -DE/DX =    0.0                 !
 ! A27   A(4,5,20)             113.7094         -DE/DX =    0.0                 !
 ! A28   A(6,5,10)             112.4006         -DE/DX =    0.0                 !
 ! A29   A(6,5,20)             107.2026         -DE/DX =    0.0                 !
 ! A30   A(10,5,20)            110.0749         -DE/DX =    0.0                 !
 ! A31   A(2,6,5)              110.8713         -DE/DX =    0.0                 !
 ! A32   A(1,7,12)             108.8145         -DE/DX =    0.0                 !
 ! A33   A(3,8,13)             106.9655         -DE/DX =    0.0                 !
 ! A34   A(4,9,14)             109.8335         -DE/DX =    0.0                 !
 ! A35   A(5,10,11)            113.8517         -DE/DX =    0.0                 !
 ! A36   A(10,11,21)           111.207          -DE/DX =    0.0                 !
 ! A37   A(10,11,22)           106.6596         -DE/DX =    0.0                 !
 ! A38   A(10,11,23)           110.7267         -DE/DX =    0.0                 !
 ! A39   A(21,11,22)           109.8265         -DE/DX =    0.0                 !
 ! A40   A(21,11,23)           109.1365         -DE/DX =    0.0                 !
 ! A41   A(22,11,23)           109.2424         -DE/DX =    0.0                 !
 ! D1    D(7,1,2,3)           -170.2705         -DE/DX =    0.0                 !
 ! D2    D(7,1,2,6)             70.8721         -DE/DX =    0.0                 !
 ! D3    D(7,1,2,17)           -48.1854         -DE/DX =    0.0                 !
 ! D4    D(15,1,2,3)            68.124          -DE/DX =    0.0                 !
 ! D5    D(15,1,2,6)           -50.7334         -DE/DX =    0.0                 !
 ! D6    D(15,1,2,17)         -169.7909         -DE/DX =    0.0                 !
 ! D7    D(16,1,2,3)           -49.8836         -DE/DX =    0.0                 !
 ! D8    D(16,1,2,6)          -168.7411         -DE/DX =    0.0                 !
 ! D9    D(16,1,2,17)           72.2014         -DE/DX =    0.0                 !
 ! D10   D(2,1,7,12)          -178.4943         -DE/DX =    0.0                 !
 ! D11   D(15,1,7,12)          -58.1981         -DE/DX =    0.0                 !
 ! D12   D(16,1,7,12)           63.0427         -DE/DX =    0.0                 !
 ! D13   D(1,2,3,4)           -149.1883         -DE/DX =    0.0                 !
 ! D14   D(1,2,3,8)             86.5186         -DE/DX =    0.0                 !
 ! D15   D(1,2,3,18)           -33.8056         -DE/DX =    0.0                 !
 ! D16   D(6,2,3,4)            -27.0338         -DE/DX =    0.0                 !
 ! D17   D(6,2,3,8)           -151.3269         -DE/DX =    0.0                 !
 ! D18   D(6,2,3,18)            88.3489         -DE/DX =    0.0                 !
 ! D19   D(17,2,3,4)            89.2373         -DE/DX =    0.0                 !
 ! D20   D(17,2,3,8)           -35.0558         -DE/DX =    0.0                 !
 ! D21   D(17,2,3,18)         -155.38           -DE/DX =    0.0                 !
 ! D22   D(1,2,6,5)            130.2834         -DE/DX =    0.0                 !
 ! D23   D(3,2,6,5)              7.1694         -DE/DX =    0.0                 !
 ! D24   D(17,2,6,5)          -110.2177         -DE/DX =    0.0                 !
 ! D25   D(2,3,4,5)             35.2579         -DE/DX =    0.0                 !
 ! D26   D(2,3,4,9)            -82.1121         -DE/DX =    0.0                 !
 ! D27   D(2,3,4,19)           155.2193         -DE/DX =    0.0                 !
 ! D28   D(8,3,4,5)            159.5649         -DE/DX =    0.0                 !
 ! D29   D(8,3,4,9)             42.1949         -DE/DX =    0.0                 !
 ! D30   D(8,3,4,19)           -80.4737         -DE/DX =    0.0                 !
 ! D31   D(18,3,4,5)           -81.0833         -DE/DX =    0.0                 !
 ! D32   D(18,3,4,9)           161.5468         -DE/DX =    0.0                 !
 ! D33   D(18,3,4,19)           38.8781         -DE/DX =    0.0                 !
 ! D34   D(2,3,8,13)            78.2075         -DE/DX =    0.0                 !
 ! D35   D(4,3,8,13)           -39.2911         -DE/DX =    0.0                 !
 ! D36   D(18,3,8,13)         -159.6995         -DE/DX =    0.0                 !
 ! D37   D(3,4,5,6)            -32.3859         -DE/DX =    0.0                 !
 ! D38   D(3,4,5,10)            88.02           -DE/DX =    0.0                 !
 ! D39   D(3,4,5,20)          -150.1683         -DE/DX =    0.0                 !
 ! D40   D(9,4,5,6)             80.5993         -DE/DX =    0.0                 !
 ! D41   D(9,4,5,10)          -158.9948         -DE/DX =    0.0                 !
 ! D42   D(9,4,5,20)           -37.1831         -DE/DX =    0.0                 !
 ! D43   D(19,4,5,6)          -153.3397         -DE/DX =    0.0                 !
 ! D44   D(19,4,5,10)          -32.9338         -DE/DX =    0.0                 !
 ! D45   D(19,4,5,20)           88.8779         -DE/DX =    0.0                 !
 ! D46   D(3,4,9,14)          -166.8096         -DE/DX =    0.0                 !
 ! D47   D(5,4,9,14)            83.1113         -DE/DX =    0.0                 !
 ! D48   D(19,4,9,14)          -43.0911         -DE/DX =    0.0                 !
 ! D49   D(4,5,6,2)             16.1048         -DE/DX =    0.0                 !
 ! D50   D(10,5,6,2)          -100.8065         -DE/DX =    0.0                 !
 ! D51   D(20,5,6,2)           138.1117         -DE/DX =    0.0                 !
 ! D52   D(4,5,10,11)          179.5158         -DE/DX =    0.0                 !
 ! D53   D(6,5,10,11)          -63.971          -DE/DX =    0.0                 !
 ! D54   D(20,5,10,11)          55.4494         -DE/DX =    0.0                 !
 ! D55   D(5,10,11,21)          62.0673         -DE/DX =    0.0                 !
 ! D56   D(5,10,11,22)        -178.206          -DE/DX =    0.0                 !
 ! D57   D(5,10,11,23)         -59.4523         -DE/DX =    0.0                 !
 --------------------------------------------------------------------------------
 GradGradGradGradGradGradGradGradGradGradGradGradGradGradGradGradGradGrad

                          Input orientation:                          
 ---------------------------------------------------------------------
 Center     Atomic      Atomic             Coordinates (Angstroms)
 Number     Number       Type             X           Y           Z
 ---------------------------------------------------------------------
      1          6           0        1.517480    4.337090    9.622278
      2          6           0        2.399325    5.518508    9.965400
      3          6           0        1.685685    6.568018   10.845723
      4          6           0        2.361658    7.875478   10.404502
      5          6           0        2.589660    7.614751    8.912571
      6          8           0        2.820779    6.224713    8.780226
      7          8           0        2.314177    3.326274    9.009597
      8          8           0        1.755940    6.313530   12.230039
      9          8           0        3.589099    7.954140   11.130613
     10          8           0        1.426534    8.032051    8.237284
     11          6           0        1.488581    7.862119    6.823607
     12          1           0        1.747593    2.586887    8.771251
     13          1           0        2.636269    6.585565   12.522538
     14          1           0        3.956614    8.839246   11.055070
     15          1           0        0.714690    4.671124    8.951916
     16          1           0        1.069932    3.970139   10.556353
     17          1           0        3.294994    5.152928   10.479284
     18          1           0        0.625621    6.616176   10.586181
     19          1           0        1.740794    8.757704   10.571093
     20          1           0        3.468559    8.130508    8.503466
     21          1           0        1.600457    6.807946    6.556553
     22          1           0        0.552475    8.247916    6.421255
     23          1           0        2.326439    8.431585    6.400165
 ---------------------------------------------------------------------
                    Distance matrix (angstroms):
                    1          2          3          4          5
     1  C    0.000000
     2  C    1.513649   0.000000
     3  C    2.549931   1.544578   0.000000
     4  C    3.720846   2.397819   1.536576   0.000000
     5  C    3.520840   2.353488   2.376951   1.531608   0.000000
     6  O    2.443514   1.442562   2.381717   2.360951   1.415322
     7  O    1.425431   2.393053   3.778262   4.758495   4.298411
     8  O    3.280791   2.484873   1.409265   2.477733   3.659762
     9  O    4.432801   2.950523   2.371809   1.428299   2.456374
    10  O    3.947051   3.201657   3.002417   2.365546   1.408196
    11  C    4.501024   4.024031   4.229771   3.685817   2.374308
    12  H    1.959697   3.231896   4.489619   5.569002   5.099850
    13  H    3.836513   2.780955   1.927596   2.495068   3.754099
    14  H    5.317111   3.826203   3.218605   1.973822   2.821038
    15  H    1.097923   2.140842   2.850885   3.884636   3.490272
    16  H    1.098839   2.124608   2.685491   4.116222   4.277240
    17  H    2.135323   1.095422   2.174082   2.879060   3.002109
    18  H    2.630352   2.176298   1.092437   2.152364   2.766870
    19  H    4.526803   3.360493   2.207529   1.091580   2.185775
    20  H    4.410041   3.178530   3.332594   2.214545   1.098105
    21  H    3.938361   3.731096   4.296721   4.065189   2.679604
    22  H    5.145128   4.839574   4.866430   4.390684   3.279889
    23  H    5.272695   4.604588   4.862760   4.042921   2.654937
                    6          7          8          9         10
     6  O    0.000000
     7  O    2.951306   0.000000
     8  O    3.611506   4.427931   0.000000
     9  O    3.017541   5.247978   2.694588   0.000000
    10  O    2.346311   4.850641   4.359348   3.613048   0.000000
    11  C    2.878230   5.102357   5.630196   4.792802   1.425204
    12  H    3.792834   0.961520   5.084404   6.145335   5.480695
    13  H    3.764195   4.802861   0.966714   2.172174   4.681794
    14  H    3.647029   6.105278   3.550036   0.961347   3.872052
    15  H    2.622733   2.090527   3.811534   4.877206   3.509024
    16  H    3.362022   2.086902   2.960290   4.748498   4.690882
    17  H    2.064074   2.541387   2.604002   2.890937   4.099642
    18  H    2.869396   4.019987   2.017792   3.296779   2.857181
    19  H    3.284755   5.680446   2.954034   2.091652   2.464143
    20  H    2.031814   4.966833   4.485735   2.635819   2.061653
    21  H    2.602704   4.318433   5.697110   5.117664   2.086513
    22  H    3.847505   5.833152   6.239562   5.611189   2.026952
    23  H    3.283192   5.733541   6.228889   4.919290   2.084337
                   11         12         13         14         15
    11  C    0.000000
    12  H    5.629252   0.000000
    13  H    5.951856   5.554398   0.000000
    14  H    4.995122   7.013388   2.995973   0.000000
    15  H    3.912934   2.333147   4.484071   5.683887   0.000000
    16  H    5.408896   2.357796   3.627637   5.682416   1.786559
    17  H    4.895592   3.449115   2.580941   3.789223   3.036932
    18  H    4.056357   4.559382   2.791616   4.032048   2.542043
    19  H    3.861261   6.427944   3.054211   2.269524   4.513841
    20  H    2.610416   5.810780   4.385488   2.692804   4.444349
    21  H    1.093213   4.769054   6.059319   5.469398   3.329919
    22  H    1.089504   6.244841   6.658172   5.780144   4.384518
    23  H    1.097999   6.333847   6.402128   4.948919   4.821850
                   16         17         18         19         20
    16  H    0.000000
    17  H    2.521077   0.000000
    18  H    2.683247   3.045993   0.000000
    19  H    4.834362   3.926624   2.414535   0.000000
    20  H    5.222683   3.577704   3.835779   2.766519   0.000000
    21  H    4.932850   4.582397   4.150299   4.465175   3.004903
    22  H    5.972116   5.793786   4.473760   4.346624   3.585098
    23  H    6.225529   5.322303   4.869417   4.224450   2.412252
                   21         22         23
    21  H    0.000000
    22  H    1.786081   0.000000
    23  H    1.785416   1.783571   0.000000
 Symmetry turned off by external request.
 Stoichiometry    C6H12O5
 Framework group  C1[X(C6H12O5)]
 Deg. of freedom    63
 Full point group                 C1      NOp   1
 Rotational constants (GHZ):           1.1534814           1.0232495           0.6431264

 **********************************************************************

            Population analysis using the SCF Density.

 **********************************************************************

 Alpha  occ. eigenvalues --  -19.15415 -19.14024 -19.13235 -19.13114 -19.12616
 Alpha  occ. eigenvalues --  -10.27839 -10.24207 -10.23545 -10.22543 -10.22181
 Alpha  occ. eigenvalues --  -10.21769  -1.08787  -1.05778  -1.03307  -1.02889
 Alpha  occ. eigenvalues --   -1.01692  -0.78753  -0.77397  -0.70497  -0.65685
 Alpha  occ. eigenvalues --   -0.62464  -0.59343  -0.56322  -0.54372  -0.51859
 Alpha  occ. eigenvalues --   -0.51044  -0.49133  -0.48175  -0.46582  -0.44565
 Alpha  occ. eigenvalues --   -0.43471  -0.43108  -0.40176  -0.39999  -0.38123
 Alpha  occ. eigenvalues --   -0.37527  -0.35564  -0.34733  -0.33803  -0.30763
 Alpha  occ. eigenvalues --   -0.29224  -0.28368  -0.27915  -0.27238
 Alpha virt. eigenvalues --   -0.02144  -0.00947   0.00045   0.00929   0.01637
 Alpha virt. eigenvalues --    0.02692   0.02934   0.03771   0.04253   0.04872
 Alpha virt. eigenvalues --    0.05529   0.06287   0.06760   0.07258   0.08522
 Alpha virt. eigenvalues --    0.09244   0.09462   0.09726   0.10904   0.11060
 Alpha virt. eigenvalues --    0.11190   0.11900   0.12100   0.12380   0.12595
 Alpha virt. eigenvalues --    0.12994   0.13657   0.14075   0.14527   0.14757
 Alpha virt. eigenvalues --    0.15219   0.15469   0.15703   0.16366   0.16611
 Alpha virt. eigenvalues --    0.17406   0.18462   0.18970   0.19641   0.19904
 Alpha virt. eigenvalues --    0.20571   0.21228   0.21531   0.22239   0.22451
 Alpha virt. eigenvalues --    0.22914   0.23942   0.24801   0.25727   0.25986
 Alpha virt. eigenvalues --    0.26187   0.27819   0.28002   0.28660   0.29225
 Alpha virt. eigenvalues --    0.29961   0.30414   0.31468   0.31901   0.32365
 Alpha virt. eigenvalues --    0.32538   0.32854   0.33567   0.33769   0.34510
 Alpha virt. eigenvalues --    0.34656   0.35877   0.36086   0.37532   0.37768
 Alpha virt. eigenvalues --    0.38930   0.39405   0.40207   0.40412   0.41150
 Alpha virt. eigenvalues --    0.41974   0.43438   0.44155   0.45499   0.47532
 Alpha virt. eigenvalues --    0.49629   0.52257   0.52854   0.53370   0.56238
 Alpha virt. eigenvalues --    0.56753   0.57420   0.59133   0.59989   0.61044
 Alpha virt. eigenvalues --    0.62138   0.63245   0.64311   0.65274   0.65878
 Alpha virt. eigenvalues --    0.66628   0.67989   0.69681   0.70108   0.71076
 Alpha virt. eigenvalues --    0.72762   0.73188   0.73901   0.74984   0.76683
 Alpha virt. eigenvalues --    0.77960   0.79322   0.80298   0.82823   0.91188
 Alpha virt. eigenvalues --    0.93807   0.97379   0.99458   1.00840   1.02550
 Alpha virt. eigenvalues --    1.06945   1.08769   1.09601   1.10794   1.13602
 Alpha virt. eigenvalues --    1.13790   1.14889   1.15984   1.17668   1.18125
 Alpha virt. eigenvalues --    1.19855   1.20621   1.23459   1.25355   1.25870
 Alpha virt. eigenvalues --    1.28063   1.31014   1.31375   1.32304   1.33971
 Alpha virt. eigenvalues --    1.36677   1.38444   1.40651   1.43654   1.44730
 Alpha virt. eigenvalues --    1.45793   1.48267   1.51024   1.51973   1.55239
 Alpha virt. eigenvalues --    1.55707   1.56477   1.57486   1.57867   1.58611
 Alpha virt. eigenvalues --    1.59367   1.60190   1.62414   1.63801   1.64215
 Alpha virt. eigenvalues --    1.66681   1.67284   1.68810   1.69196   1.70151
 Alpha virt. eigenvalues --    1.72242   1.73348   1.76016   1.78006   1.78456
 Alpha virt. eigenvalues --    1.79905   1.82464   1.83217   1.84682   1.85598
 Alpha virt. eigenvalues --    1.88696   1.92932   1.96280   1.96838   2.00901
 Alpha virt. eigenvalues --    2.02126   2.03232   2.06085   2.07543   2.09144
 Alpha virt. eigenvalues --    2.09804   2.11246   2.12337   2.13589   2.15942
 Alpha virt. eigenvalues --    2.17863   2.18994   2.22949   2.26703   2.29713
 Alpha virt. eigenvalues --    2.30905   2.34464   2.44397   2.48103   2.49387
 Alpha virt. eigenvalues --    2.50389   2.50926   2.52544   2.54084   2.56544
 Alpha virt. eigenvalues --    2.57988   2.60354   2.61129   2.64857   2.66003
 Alpha virt. eigenvalues --    2.68213   2.69340   2.76441   2.80132   2.80877
 Alpha virt. eigenvalues --    2.84074   2.84216   2.86705   2.88606   2.89839
 Alpha virt. eigenvalues --    2.94649   2.96440   2.97184   2.99916   3.00303
 Alpha virt. eigenvalues --    3.03154   3.07693   3.08609   3.12075   3.13220
 Alpha virt. eigenvalues --    3.14213   3.15895   3.17596   3.19348   3.22427
 Alpha virt. eigenvalues --    3.23398   3.26389   3.29803   3.30989   3.34471
 Alpha virt. eigenvalues --    3.35802   3.38975   3.42216   3.49612   3.78176
 Alpha virt. eigenvalues --    3.79645   3.81795   3.83372   3.87736   3.88664
 Alpha virt. eigenvalues --    3.90315   3.96473   4.00790   4.02468   4.05067
 Alpha virt. eigenvalues --    4.06318   4.15787   4.16953   4.22676   4.26014
 Alpha virt. eigenvalues --    4.33863   5.05489   5.07077   5.11002   5.11407
 Alpha virt. eigenvalues --    5.16707   5.35577   5.39297   5.40224   5.42565
 Alpha virt. eigenvalues --    5.43970   5.59615   5.65812   5.67468   5.70464
 Alpha virt. eigenvalues --    5.79278  23.75282  23.80527  23.81596  23.84746
 Alpha virt. eigenvalues --   23.86967  23.92363  49.91963  49.93209  49.94038
 Alpha virt. eigenvalues --   49.95185  50.00309
          Condensed to atoms (all electrons):
               1          2          3          4          5          6
     1  C    7.773220  -3.005647   1.147822  -0.845591   0.750549  -0.083203
     2  C   -3.005647  12.206992  -4.233257   2.563516  -1.906735   0.244365
     3  C    1.147822  -4.233257  11.589080  -3.849938   0.957992  -0.026127
     4  C   -0.845591   2.563516  -3.849938  10.210883  -2.021975  -0.123275
     5  C    0.750549  -1.906735   0.957992  -2.021975   8.271093   0.346368
     6  O   -0.083203   0.244365  -0.026127  -0.123275   0.346368   7.975087
     7  O    0.219745  -0.143782   0.022175   0.005814   0.018232   0.016626
     8  O    0.050903  -0.148878   0.165692   0.074016   0.045596   0.006551
     9  O    0.015734  -0.087741   0.109115   0.074895  -0.095952   0.008269
    10  O    0.004907  -0.084558   0.122425  -0.242363   0.311689  -0.085805
    11  C   -0.037558   0.021721   0.074937   0.046884  -0.339968  -0.027008
    12  H    0.108419  -0.082691   0.003062  -0.003701   0.008124  -0.002683
    13  H    0.008243  -0.056899   0.108101  -0.090829   0.014306  -0.000148
    14  H   -0.006717  -0.001611  -0.045866   0.118912  -0.018123  -0.002176
    15  H    0.247892   0.205789  -0.074592   0.010626  -0.066387  -0.025534
    16  H    0.511155  -0.305037   0.126408  -0.018674   0.029271   0.017563
    17  H   -0.352375   0.790561  -0.225051   0.114988  -0.162920  -0.082468
    18  H    0.003598  -0.200030   0.746073  -0.317529  -0.010819   0.019913
    19  H    0.006765  -0.034527  -0.115756   0.472292  -0.090462   0.003412
    20  H   -0.040735   0.088346  -0.108261  -0.016979   0.350778  -0.085567
    21  H    0.001673  -0.011707   0.012728   0.019578  -0.051598   0.011764
    22  H   -0.004588   0.006023  -0.006729  -0.003272   0.035435   0.002737
    23  H   -0.000583   0.011238  -0.001874  -0.004526  -0.011988  -0.010684
               7          8          9         10         11         12
     1  C    0.219745   0.050903   0.015734   0.004907  -0.037558   0.108419
     2  C   -0.143782  -0.148878  -0.087741  -0.084558   0.021721  -0.082691
     3  C    0.022175   0.165692   0.109115   0.122425   0.074937   0.003062
     4  C    0.005814   0.074016   0.074895  -0.242363   0.046884  -0.003701
     5  C    0.018232   0.045596  -0.095952   0.311689  -0.339968   0.008124
     6  O    0.016626   0.006551   0.008269  -0.085805  -0.027008  -0.002683
     7  O    8.064356  -0.001410   0.000305   0.000190   0.000749   0.188252
     8  O   -0.001410   7.877701  -0.021058  -0.001521  -0.000668  -0.000272
     9  O    0.000305  -0.021058   8.041932   0.012707   0.001167  -0.000070
    10  O    0.000190  -0.001521   0.012707   8.084103   0.210145  -0.000013
    11  C    0.000749  -0.000668   0.001167   0.210145   5.066548  -0.000365
    12  H    0.188252  -0.000272  -0.000070  -0.000013  -0.000365   0.554979
    13  H    0.000289   0.250592   0.004251   0.000717   0.000246   0.000082
    14  H   -0.000140   0.001839   0.189308   0.000825   0.001784  -0.000034
    15  H   -0.062666  -0.000749   0.001399  -0.000953  -0.000700  -0.008805
    16  H   -0.061955   0.011324  -0.001796   0.003093   0.003215  -0.005906
    17  H   -0.004890  -0.027331   0.014666  -0.012093   0.001201  -0.002453
    18  H   -0.002003  -0.116826   0.022853   0.000380  -0.001871  -0.001068
    19  H    0.000839   0.021616  -0.036235   0.013404   0.008154   0.000146
    20  H    0.001191   0.001791  -0.007138  -0.113714  -0.020741   0.000103
    21  H    0.000364  -0.000060  -0.000335  -0.030550   0.418942  -0.000471
    22  H    0.000190  -0.000021   0.000025  -0.064335   0.393540   0.000035
    23  H   -0.000197  -0.000064   0.000896  -0.051828   0.400183  -0.000026
              13         14         15         16         17         18
[truncated: 178,944 more chars]
