# Supplementary material for: Comprehensive Analysis of Methyl-β-D-ribofuranoside: A Multifaceted Spectroscopic and Theoretical Approach
Source: J Phys Chem A. 2024 Mar 12;128(11):2111–20. doi: 10.1021/acs.jpca.4c00266 (PMC10961842; doi:10.1021/acs.jpca.4c00266)
Supplement: Supplementary file 3 — jp4c00266_si_003.zip [file jp4c00266_si_003.zip › DFT_Simulation_Files/Gaussian_PBEPBE_S1_Input.txt]

# opt freq=raman pbepbe/6-311++g(d,p) nosymm geom=connectivity

Beta Ribofuranoside

0 1
  C                 -0.34340658    0.21978022    0.00000000
 O                  1.08696442    0.21978022    0.00000000
 C                  1.58895542    1.55917022    0.00000000
 C                  0.41240042    2.52933722   -0.00000100
 C                 -0.83895058    1.66197922   -0.00000100
 H                 -0.66756758   -0.33919878   -0.91513200
 H                  2.22579442    1.66666922   -0.91536000
 H                  0.44378742    3.18852922    0.90190200
 H                 -1.46722958    1.86393322    0.90190200
 O                 -0.75719103   -0.49374429    1.16814605
 C                 -1.61394166   -1.57411603    0.78910085
 H                 -1.07677224   -2.25068018    0.15774520
 H                 -1.94527981   -2.09092237    1.66547192
 H                 -2.46083786   -1.18913521    0.26046430
 O                 -1.64287643    1.92039186   -1.15404871
 H                 -2.28299563    2.60657511   -0.95156424
 O                  0.45256481    3.37281758   -1.15404939
 H                  0.81192229    4.22959852   -0.91241202
 C                  2.46439835    1.70694578    1.25831716
 H                  3.05745113    2.59393321    1.17805698
 H                  1.83768353    1.77395855    2.12297768
 O                  3.32229683    0.56919365    1.37844331
 H                  4.10493732    0.80949098    1.87977261

 1 2 1.0 5 1.0 6 1.0 19 1.0
 2 3 1.0
 3 4 1.0 7 1.0 10 1.0
 4 5 1.0 8 1.0 15 1.0
 5 9 1.0 17 1.0
 6
 7
 8
 9
 10 11 1.0 12 1.0 13 1.0
 11
 12
 13 14 1.0
 14
 15 16 1.0
 16
 17 18 1.0
 18
 19 20 1.0
 20 21 1.0 22 1.0 23 1.0
 21
 22
 23
