# Supplementary material for: Comprehensive Analysis of Methyl-β-D-ribofuranoside: A Multifaceted Spectroscopic and Theoretical Approach
Source: J Phys Chem A. 2024 Mar 12;128(11):2111–20. doi: 10.1021/acs.jpca.4c00266 (PMC10961842; doi:10.1021/acs.jpca.4c00266)
Supplement: Supplementary file 3 — jp4c00266_si_003.zip [file jp4c00266_si_003.zip › DFT_Simulation_Files/Gaussian_PBEPBE_S1_Output.txt]

 Entering Gaussian System, Link 0=g16
 Initial command:
 /apps20/sw/gaussian/G16RevB.01/pgi/17.5/g16/l1.exe "/scratch/Gau-11539.inp" -scrdir="/scratch/"
 Entering Link 1 = /apps20/sw/gaussian/G16RevB.01/pgi/17.5/g16/l1.exe PID=     11545.
  
 Copyright (c) 1988-2017, Gaussian, Inc.  All Rights Reserved.
  
 This is part of the Gaussian(R) 16 program.  It is based on
 the Gaussian(R) 09 system (copyright 2009, Gaussian, Inc.),
 the Gaussian(R) 03 system (copyright 2003, Gaussian, Inc.),
 the Gaussian(R) 98 system (copyright 1998, Gaussian, Inc.),
 the Gaussian(R) 94 system (copyright 1995, Gaussian, Inc.),
 the Gaussian 92(TM) system (copyright 1992, Gaussian, Inc.),
 the Gaussian 90(TM) system (copyright 1990, Gaussian, Inc.),
 the Gaussian 88(TM) system (copyright 1988, Gaussian, Inc.),
 the Gaussian 86(TM) system (copyright 1986, Carnegie Mellon
 University), and the Gaussian 82(TM) system (copyright 1983,
 Carnegie Mellon University). Gaussian is a federally registered
 trademark of Gaussian, Inc.
  
 This software contains proprietary and confidential information,
 including trade secrets, belonging to Gaussian, Inc.
  
 This software is provided under written license and may be
 used, copied, transmitted, or stored only in accord with that
 written license.
  
 The following legend is applicable only to US Government
 contracts under FAR:
  
                    RESTRICTED RIGHTS LEGEND
  
 Use, reproduction and disclosure by the US Government is
 subject to restrictions as set forth in subparagraphs (a)
 and (c) of the Commercial Computer Software - Restricted
 Rights clause in FAR 52.227-19.
  
 Gaussian, Inc.
 340 Quinnipiac St., Bldg. 40, Wallingford CT 06492
  
  
 ---------------------------------------------------------------
 Warning -- This program may not be used in any manner that
 competes with the business of Gaussian, Inc. or will provide
 assistance to any competitor of Gaussian, Inc.  The licensee
 of this program is prohibited from giving any competitor of
 Gaussian, Inc. access to this program.  By using this program,
 the user acknowledges that Gaussian, Inc. is engaged in the
 business of creating and licensing software in the field of
 computational chemistry and represents and warrants to the
 licensee that it is not a competitor of Gaussian, Inc. and that
 it will not use this program in any manner prohibited above.
 ---------------------------------------------------------------
  

 Cite this work as:
 Gaussian 16, Revision B.01,
 M. J. Frisch, G. W. Trucks, H. B. Schlegel, G. E. Scuseria, 
 M. A. Robb, J. R. Cheeseman, G. Scalmani, V. Barone, 
 G. A. Petersson, H. Nakatsuji, X. Li, M. Caricato, A. V. Marenich, 
 J. Bloino, B. G. Janesko, R. Gomperts, B. Mennucci, H. P. Hratchian, 
 J. V. Ortiz, A. F. Izmaylov, J. L. Sonnenberg, D. Williams-Young, 
 F. Ding, F. Lipparini, F. Egidi, J. Goings, B. Peng, A. Petrone, 
 T. Henderson, D. Ranasinghe, V. G. Zakrzewski, J. Gao, N. Rega, 
 G. Zheng, W. Liang, M. Hada, M. Ehara, K. Toyota, R. Fukuda, 
 J. Hasegawa, M. Ishida, T. Nakajima, Y. Honda, O. Kitao, H. Nakai, 
 T. Vreven, K. Throssell, J. A. Montgomery, Jr., J. E. Peralta, 
 F. Ogliaro, M. J. Bearpark, J. J. Heyd, E. N. Brothers, K. N. Kudin, 
 V. N. Staroverov, T. A. Keith, R. Kobayashi, J. Normand, 
 K. Raghavachari, A. P. Rendell, J. C. Burant, S. S. Iyengar, 
 J. Tomasi, M. Cossi, J. M. Millam, M. Klene, C. Adamo, R. Cammi, 
 J. W. Ochterski, R. L. Martin, K. Morokuma, O. Farkas, 
 J. B. Foresman, and D. J. Fox, Gaussian, Inc., Wallingford CT, 2016.
 
 ******************************************
 Gaussian 16:  ES64L-G16RevB.01 20-Dec-2017
                10-Mar-2023 
 ******************************************
 --------------------------------------------------------------
 # opt freq=raman pbepbe/6-311++g(d,p) nosymm geom=connectivity
 --------------------------------------------------------------
 1/18=20,19=15,26=3,38=1,57=2/1,3;
 2/9=110,12=2,15=1,17=6,18=5,40=1/2;
 3/5=4,6=6,7=1111,11=2,25=1,30=1,71=1,74=1009/1,2,3;
 4//1;
 5/5=2,38=5/2;
 6/7=2,8=2,9=2,10=2,28=1/1;
 7/30=1/1,2,3,16;
 1/18=20,19=15,26=3/3(2);
 2/9=110,15=1/2;
 99//99;
 2/9=110,15=1/2;
 3/5=4,6=6,7=1111,11=2,25=1,30=1,71=1,74=1009/1,2,3;
 4/5=5,16=3,69=1/1;
 5/5=2,38=5/2;
 7/30=1/1,2,3,16;
 1/18=20,19=15,26=3/3(-5);
 2/9=110,15=1/2;
 6/7=2,8=2,9=2,10=2,19=2,28=1/1;
 99/9=1/99;
 -------------------
 Beta Ribofuranoside
 -------------------
 Symbolic Z-matrix:
 Charge =  0 Multiplicity = 1
 C                    -0.34341   0.21978   0. 
 O                     1.08696   0.21978   0. 
 C                     1.58896   1.55917   0. 
 C                     0.4124    2.52934  0. 
 C                    -0.83895   1.66198  0. 
 H                    -0.66757  -0.3392   -0.91513 
 H                     2.22579   1.66667  -0.91536 
 H                     0.44379   3.18853   0.9019 
 H                    -1.46723   1.86393   0.9019 
 O                    -0.75719  -0.49374   1.16815 
 C                    -1.61394  -1.57412   0.7891 
 H                    -1.07677  -2.25068   0.15775 
 H                    -1.94528  -2.09092   1.66547 
 H                    -2.46084  -1.18914   0.26046 
 O                    -1.64288   1.92039  -1.15405 
 H                    -2.283     2.60658  -0.95156 
 O                     0.45256   3.37282  -1.15405 
 H                     0.81192   4.2296   -0.91241 
 C                     2.4644    1.70695   1.25832 
 H                     3.05745   2.59393   1.17806 
 H                     1.83768   1.77396   2.12298 
 O                     3.3223    0.56919   1.37844 
 H                     4.10494   0.80949   1.87977 
 

 GradGradGradGradGradGradGradGradGradGradGradGradGradGradGradGradGradGrad
 Berny optimization.
 Initialization pass.
                           ----------------------------
                           !    Initial Parameters    !
                           ! (Angstroms and Degrees)  !
 --------------------------                            --------------------------
 ! Name  Definition              Value          Derivative Info.                !
 --------------------------------------------------------------------------------
 ! R1    R(1,2)                  1.4304         estimate D2E/DX2                !
 ! R2    R(1,5)                  1.525          estimate D2E/DX2                !
 ! R3    R(1,6)                  1.1203         estimate D2E/DX2                !
 ! R4    R(1,19)                 3.4174         estimate D2E/DX2                !
 ! R5    R(2,3)                  1.4304         estimate D2E/DX2                !
 ! R6    R(3,4)                  1.525          estimate D2E/DX2                !
 ! R7    R(3,7)                  1.1203         estimate D2E/DX2                !
 ! R8    R(3,10)                 3.3292         estimate D2E/DX2                !
 ! R9    R(4,5)                  1.5226         estimate D2E/DX2                !
 ! R10   R(4,8)                  1.1176         estimate D2E/DX2                !
 ! R11   R(4,15)                 2.4345         estimate D2E/DX2                !
 ! R12   R(5,9)                  1.1176         estimate D2E/DX2                !
 ! R13   R(5,17)                 2.4345         estimate D2E/DX2                !
 ! R14   R(10,11)                1.43           estimate D2E/DX2                !
 ! R15   R(10,12)                2.0518         estimate D2E/DX2                !
 ! R16   R(10,13)                2.0518         estimate D2E/DX2                !
 ! R17   R(13,14)                1.7473         estimate D2E/DX2                !
 ! R18   R(15,16)                0.96           estimate D2E/DX2                !
 ! R19   R(17,18)                0.96           estimate D2E/DX2                !
 ! R20   R(19,20)                1.07           estimate D2E/DX2                !
 ! R21   R(20,21)                1.7473         estimate D2E/DX2                !
 ! R22   R(20,22)                2.0518         estimate D2E/DX2                !
 ! R23   R(20,23)                2.1849         estimate D2E/DX2                !
 ! A1    A(2,1,5)              108.9629         estimate D2E/DX2                !
 ! A2    A(2,1,6)              106.8196         estimate D2E/DX2                !
 ! A3    A(2,1,19)              34.7533         estimate D2E/DX2                !
 ! A4    A(5,1,6)              112.2011         estimate D2E/DX2                !
 ! A5    A(5,1,19)              81.6878         estimate D2E/DX2                !
 ! A6    A(6,1,19)             139.0832         estimate D2E/DX2                !
 ! A7    A(1,2,3)              110.5455         estimate D2E/DX2                !
 ! A8    A(2,3,4)              108.9629         estimate D2E/DX2                !
 ! A9    A(2,3,7)              106.8196         estimate D2E/DX2                !
 ! A10   A(2,3,10)              34.4374         estimate D2E/DX2                !
 ! A11   A(4,3,7)              112.1816         estimate D2E/DX2                !
 ! A12   A(4,3,10)              81.2912         estimate D2E/DX2                !
 ! A13   A(7,3,10)             138.2869         estimate D2E/DX2                !
 ! A14   A(3,4,5)              105.7643         estimate D2E/DX2                !
 ! A15   A(3,4,8)              110.7069         estimate D2E/DX2                !
 ! A16   A(3,4,15)             119.4864         estimate D2E/DX2                !
 ! A17   A(5,4,8)              111.045          estimate D2E/DX2                !
 ! A18   A(5,4,15)              33.2442         estimate D2E/DX2                !
 ! A19   A(8,4,15)             123.6289         estimate D2E/DX2                !
 ! A20   A(1,5,4)              105.7644         estimate D2E/DX2                !
 ! A21   A(1,5,9)              110.7069         estimate D2E/DX2                !
 ! A22   A(1,5,17)             119.4864         estimate D2E/DX2                !
 ! A23   A(4,5,9)              111.045          estimate D2E/DX2                !
 ! A24   A(4,5,17)              33.2442         estimate D2E/DX2                !
 ! A25   A(9,5,17)             123.6289         estimate D2E/DX2                !
 ! A26   A(3,10,11)            142.6635         estimate D2E/DX2                !
 ! A27   A(3,10,12)            117.7103         estimate D2E/DX2                !
 ! A28   A(11,10,12)            29.4504         estimate D2E/DX2                !
 ! A29   A(11,10,13)            29.4504         estimate D2E/DX2                !
 ! A30   A(12,10,13)            50.4024         estimate D2E/DX2                !
 ! A31   A(10,13,14)            64.7988         estimate D2E/DX2                !
 ! A32   A(4,15,16)            106.5081         estimate D2E/DX2                !
 ! A33   A(5,17,18)            134.9471         estimate D2E/DX2                !
 ! A34   A(1,19,20)            142.046          estimate D2E/DX2                !
 ! A35   A(19,20,21)            35.2644         estimate D2E/DX2                !
 ! A36   A(19,20,22)            41.0784         estimate D2E/DX2                !
 ! A37   A(19,20,23)            64.1899         estimate D2E/DX2                !
 ! A38   A(21,20,22)            64.7988         estimate D2E/DX2                !
 ! A39   A(21,20,23)            77.1574         estimate D2E/DX2                !
 ! A40   A(22,20,23)            25.9484         estimate D2E/DX2                !
 ! A41   L(3,10,13,11,-1)      172.1139         estimate D2E/DX2                !
 ! A42   L(3,10,13,11,-2)      160.323          estimate D2E/DX2                !
 ! D1    D(5,1,2,3)              0.0            estimate D2E/DX2                !
 ! D2    D(6,1,2,3)            121.4173         estimate D2E/DX2                !
 ! D3    D(19,1,2,3)           -40.2352         estimate D2E/DX2                !
 ! D4    D(2,1,5,4)              0.0            estimate D2E/DX2                !
 ! D5    D(2,1,5,9)           -120.3722         estimate D2E/DX2                !
 ! D6    D(2,1,5,17)            32.9957         estimate D2E/DX2                !
 ! D7    D(6,1,5,4)           -118.0794         estimate D2E/DX2                !
 ! D8    D(6,1,5,9)            121.5484         estimate D2E/DX2                !
 ! D9    D(6,1,5,17)           -85.0837         estimate D2E/DX2                !
 ! D10   D(19,1,5,4)            21.8461         estimate D2E/DX2                !
 ! D11   D(19,1,5,9)           -98.5261         estimate D2E/DX2                !
 ! D12   D(19,1,5,17)           54.8418         estimate D2E/DX2                !
 ! D13   D(2,1,19,20)          105.483          estimate D2E/DX2                !
 ! D14   D(5,1,19,20)          -36.3936         estimate D2E/DX2                !
 ! D15   D(6,1,19,20)           78.0929         estimate D2E/DX2                !
 ! D16   D(1,2,3,4)              0.0            estimate D2E/DX2                !
 ! D17   D(1,2,3,7)           -121.3939         estimate D2E/DX2                !
 ! D18   D(1,2,3,10)            38.3507         estimate D2E/DX2                !
 ! D19   D(2,3,4,5)              0.0            estimate D2E/DX2                !
 ! D20   D(2,3,4,8)            120.3722         estimate D2E/DX2                !
 ! D21   D(2,3,4,15)           -32.9957         estimate D2E/DX2                !
 ! D22   D(7,3,4,5)            118.0675         estimate D2E/DX2                !
 ! D23   D(7,3,4,8)           -121.5603         estimate D2E/DX2                !
 ! D24   D(7,3,4,15)            85.0718         estimate D2E/DX2                !
 ! D25   D(10,3,4,5)           -20.7918         estimate D2E/DX2                !
 ! D26   D(10,3,4,8)            99.5804         estimate D2E/DX2                !
 ! D27   D(10,3,4,15)          -53.7875         estimate D2E/DX2                !
 ! D28   D(2,3,10,11)          -40.1984         estimate D2E/DX2                !
 ! D29   D(2,3,10,12)          -19.1366         estimate D2E/DX2                !
 ! D30   D(4,3,10,11)          103.3856         estimate D2E/DX2                !
 ! D31   D(4,3,10,12)          124.4473         estimate D2E/DX2                !
 ! D32   D(7,3,10,11)          -10.3281         estimate D2E/DX2                !
 ! D33   D(7,3,10,12)           10.7337         estimate D2E/DX2                !
 ! D34   D(2,3,13,14)          -93.129          estimate D2E/DX2                !
 ! D35   D(4,3,13,14)           49.8678         estimate D2E/DX2                !
 ! D36   D(7,3,13,14)          -67.1095         estimate D2E/DX2                !
 ! D37   D(3,4,5,1)              0.0            estimate D2E/DX2                !
 ! D38   D(3,4,5,9)            120.1512         estimate D2E/DX2                !
 ! D39   D(3,4,5,17)          -120.1511         estimate D2E/DX2                !
 ! D40   D(8,4,5,1)           -120.1511         estimate D2E/DX2                !
 ! D41   D(8,4,5,9)              0.0            estimate D2E/DX2                !
 ! D42   D(8,4,5,17)           119.6978         estimate D2E/DX2                !
 ! D43   D(15,4,5,1)           120.1512         estimate D2E/DX2                !
 ! D44   D(15,4,5,9)          -119.6976         estimate D2E/DX2                !
 ! D45   D(15,4,5,17)            0.0001         estimate D2E/DX2                !
 ! D46   D(3,4,15,16)          173.5565         estimate D2E/DX2                !
 ! D47   D(5,4,15,16)          100.6143         estimate D2E/DX2                !
 ! D48   D(8,4,15,16)           23.7937         estimate D2E/DX2                !
 ! D49   D(1,5,17,18)         -127.4562         estimate D2E/DX2                !
 ! D50   D(4,5,17,18)          -54.5139         estimate D2E/DX2                !
 ! D51   D(9,5,17,18)           22.3066         estimate D2E/DX2                !
 ! D52   D(11,10,13,14)        -33.5454         estimate D2E/DX2                !
 ! D53   D(12,10,13,14)        -67.0908         estimate D2E/DX2                !
 ! D54   D(1,19,20,21)         100.5736         estimate D2E/DX2                !
 ! D55   D(1,19,20,22)        -139.4264         estimate D2E/DX2                !
 ! D56   D(1,19,20,23)        -154.5747         estimate D2E/DX2                !
 --------------------------------------------------------------------------------
 Trust Radius=3.00D-01 FncErr=1.00D-07 GrdErr=1.00D-06 EigMax=2.50D+02 EigMin=1.00D-04
 Number of steps in this run=    131 maximum allowed number of steps=    138.
 GradGradGradGradGradGradGradGradGradGradGradGradGradGradGradGradGradGrad

                          Input orientation:                          
 ---------------------------------------------------------------------
 Center     Atomic      Atomic             Coordinates (Angstroms)
 Number     Number       Type             X           Y           Z
 ---------------------------------------------------------------------
      1          6           0       -0.343407    0.219780    0.000000
      2          8           0        1.086964    0.219780    0.000000
      3          6           0        1.588955    1.559170    0.000000
      4          6           0        0.412400    2.529337   -0.000001
      5          6           0       -0.838951    1.661979   -0.000001
      6          1           0       -0.667568   -0.339199   -0.915132
      7          1           0        2.225794    1.666669   -0.915360
      8          1           0        0.443787    3.188529    0.901902
      9          1           0       -1.467230    1.863933    0.901902
     10          8           0       -0.757191   -0.493744    1.168146
     11          6           0       -1.613942   -1.574116    0.789101
     12          1           0       -1.076772   -2.250680    0.157745
     13          1           0       -1.945280   -2.090922    1.665472
     14          1           0       -2.460838   -1.189135    0.260464
     15          8           0       -1.642876    1.920392   -1.154049
     16          1           0       -2.282996    2.606575   -0.951564
     17          8           0        0.452565    3.372818   -1.154049
     18          1           0        0.811922    4.229599   -0.912412
     19          6           0        2.464398    1.706946    1.258317
     20          1           0        3.057451    2.593933    1.178057
     21          1           0        1.837684    1.773959    2.122978
     22          8           0        3.322297    0.569194    1.378443
     23          1           0        4.104937    0.809491    1.879773
 ---------------------------------------------------------------------
                    Distance matrix (angstroms):
                    1          2          3          4          5
     1  C    0.000000
     2  O    1.430371   0.000000
     3  C    2.351167   1.430371   0.000000
     4  C    2.430082   2.406053   1.524961   0.000000
     5  C    1.524960   2.406052   2.430082   1.522560   0.000000
     6  H    1.120270   2.056285   3.087583   3.198796   2.207159
     7  H    3.087421   2.056284   1.120270   2.206915   3.198526
     8  H    3.201027   3.168687   2.186241   1.117564   2.188424
     9  H    2.186240   3.168686   3.201027   2.188424   1.117564
    10  O    1.430000   2.296648   3.329178   3.445509   2.453242
    11  C    2.335595   3.337010   4.549584   4.644036   3.419884
    12  H    2.581837   3.287828   4.652521   5.009100   3.923053
    13  H    3.267896   4.160246   5.346755   5.447867   4.252298
    14  H    2.556638   3.826197   4.901209   4.706419   3.290473
    15  O    2.431570   3.417007   3.450659   2.434503   1.430000
    16  H    3.219359   4.237794   4.122443   2.859475   1.970533
    17  O    3.450659   3.417007   2.431570   1.430000   2.434504
    18  H    4.271525   4.121503   2.927023   1.970533   3.185992
    19  C    3.417425   2.385864   1.540000   2.543696   3.535180
    20  H    4.311642   3.302611   2.148263   2.896254   4.175920
    21  H    3.417552   2.736071   2.148263   2.666283   3.418179
    22  O    3.931867   2.649322   2.425826   3.769585   4.517773
    23  H    4.865087   3.604090   3.228890   4.486229   5.357454
                    6          7          8          9         10
     6  H    0.000000
     7  H    3.520660   0.000000
     8  H    4.120872   2.965476   0.000000
     9  H    2.965613   4.120653   2.325197   0.000000
    10  O    2.090924   4.231617   3.882315   2.476628   0.000000
    11  C    2.307608   5.305794   5.189389   3.443026   1.430000
    12  H    2.229860   5.234895   5.696567   4.199556   2.051796
    13  H    3.370549   6.178839   5.844937   4.056162   2.051796
    14  H    2.306564   5.612727   5.292659   3.274130   2.051796
    15  O    2.472662   3.884323   3.192064   2.064212   3.464835
    16  H    3.359839   4.605857   3.348037   2.156926   4.053792
    17  O    3.884693   2.472298   2.064213   3.192065   4.669732
    18  H    4.802375   2.927055   2.123931   3.752684   5.394516
    19  C    4.326638   2.187105   2.530808   3.950870   3.902538
    20  H    5.182709   2.435953   2.694632   4.591503   4.907682
    21  H    4.468985   3.064904   2.331305   3.524425   3.575969
    22  O    4.690915   2.769170   3.920947   4.984276   4.220934
    23  H    5.648697   3.475442   4.474380   5.754748   5.083810
                   11         12         13         14         15
    11  C    0.000000
    12  H    1.070000   0.000000
    13  H    1.070000   1.747303   0.000000
    14  H    1.070000   1.747303   1.747303   0.000000
    15  O    3.998531   4.408982   4.912411   3.512701   0.000000
    16  H    4.577743   5.126253   5.387895   3.988491   0.960000
    17  O    5.702494   5.973559   6.599380   5.594656   2.549591
    18  H    6.516369   6.834209   7.361836   6.438111   3.378884
    19  C    5.255320   5.423463   5.833939   5.800082   4.768100
    20  H    6.272626   6.450048   6.871154   6.753155   5.290128
    21  H    4.990245   5.343586   5.427470   5.543119   4.782744
    22  O    5.413645   5.365967   5.908127   6.147052   5.735172
    23  H    6.291003   6.259404   6.712932   7.051671   6.593598
                   16         17         18         19         20
    16  H    0.000000
    17  O    2.848055   0.000000
    18  H    3.494890   0.960000   0.000000
    19  C    5.313253   3.555575   3.715712   0.000000
    20  H    5.749419   3.582013   3.476760   1.070000   0.000000
    21  H    5.208268   3.900488   4.036824   1.070000   1.747303
    22  O    6.403059   4.744385   4.994854   1.430000   2.051796
    23  H    7.214684   5.395789   5.507938   1.970533   2.184918
                   21         22         23
    21  H    0.000000
    22  O    2.051796   0.000000
    23  H    2.475840   0.960000   0.000000
 Symmetry turned off by external request.
 Stoichiometry    C6H12O5
 Framework group  C1[X(C6H12O5)]
 Deg. of freedom    63
 Full point group                 C1      NOp   1
 Rotational constants (GHZ):           1.2172065           0.9858799           0.5920318
 Standard basis: 6-311++G(d,p) (5D, 7F)
   326 basis functions,   504 primitive gaussians,   337 cartesian basis functions
    44 alpha electrons       44 beta electrons
       nuclear repulsion energy       705.7179800874 Hartrees.
 NAtoms=   23 NActive=   23 NUniq=   23 SFac= 1.00D+00 NAtFMM=   60 NAOKFM=F Big=F
 Integral buffers will be    131072 words long.
 Raffenetti 2 integral format.
 Two-electron integral symmetry is turned off.
 One-electron integrals computed using PRISM.
 NBasis=   326 RedAO= T EigKep=  2.04D-06  NBF=   326
 NBsUse=   326 1.00D-06 EigRej= -1.00D+00 NBFU=   326
 ExpMin= 3.60D-02 ExpMax= 8.59D+03 ExpMxC= 1.30D+03 IAcc=3 IRadAn=         5 AccDes= 0.00D+00
 Harris functional with IExCor= 1009 and IRadAn=       5 diagonalized for initial guess.
 HarFok:  IExCor= 1009 AccDes= 0.00D+00 IRadAn=         5 IDoV= 1 UseB2=F ITyADJ=14
 ICtDFT=  3500011 ScaDFX=  1.000000  1.000000  1.000000  1.000000
 FoFCou: FMM=F IPFlag=           0 FMFlag=      100000 FMFlg1=           0
         NFxFlg=           0 DoJE=T BraDBF=F KetDBF=T FulRan=T
         wScrn=  0.000000 ICntrl=       500 IOpCl=  0 I1Cent=   200000004 NGrid=           0
         NMat0=    1 NMatS0=      1 NMatT0=    0 NMatD0=    1 NMtDS0=    0 NMtDT0=    0
 Symmetry not used in FoFCou.
 Requested convergence on RMS density matrix=1.00D-08 within 128 cycles.
 Requested convergence on MAX density matrix=1.00D-06.
 Requested convergence on             energy=1.00D-06.
 No special actions if energy rises.
 SCF Done:  E(RPBE-PBE) =  -611.394574070     A.U. after   14 cycles
            NFock= 14  Conv=0.54D-08     -V/T= 2.0025

 **********************************************************************

            Population analysis using the SCF Density.

 **********************************************************************

 Alpha  occ. eigenvalues --  -18.75736 -18.75477 -18.74956 -18.74807 -18.74283
 Alpha  occ. eigenvalues --   -9.97642  -9.94812  -9.94621  -9.93311  -9.92473
 Alpha  occ. eigenvalues --   -9.91067  -0.98357  -0.95756  -0.94014  -0.93586
 Alpha  occ. eigenvalues --   -0.92075  -0.71468  -0.69472  -0.63283  -0.59563
 Alpha  occ. eigenvalues --   -0.55147  -0.53369  -0.50850  -0.47532  -0.46208
 Alpha  occ. eigenvalues --   -0.45365  -0.43585  -0.42840  -0.41123  -0.39872
 Alpha  occ. eigenvalues --   -0.38131  -0.37839  -0.36114  -0.33020  -0.32367
 Alpha  occ. eigenvalues --   -0.30410  -0.29560  -0.28642  -0.27951  -0.25004
 Alpha  occ. eigenvalues --   -0.24540  -0.23514  -0.21798  -0.20365
 Alpha virt. eigenvalues --   -0.04591  -0.02390  -0.01319  -0.00426  -0.00106
 Alpha virt. eigenvalues --    0.01410   0.02246   0.02344   0.03156   0.03881
 Alpha virt. eigenvalues --    0.04296   0.04691   0.05358   0.06033   0.06429
 Alpha virt. eigenvalues --    0.06875   0.07722   0.08601   0.08904   0.09516
 Alpha virt. eigenvalues --    0.09888   0.10280   0.10578   0.11128   0.11714
 Alpha virt. eigenvalues --    0.12096   0.12309   0.12575   0.12718   0.13049
 Alpha virt. eigenvalues --    0.13847   0.14108   0.14344   0.14668   0.15558
 Alpha virt. eigenvalues --    0.15908   0.16226   0.16776   0.17376   0.18097
 Alpha virt. eigenvalues --    0.18561   0.19039   0.19384   0.20077   0.20921
 Alpha virt. eigenvalues --    0.21167   0.22269   0.22729   0.23126   0.23740
 Alpha virt. eigenvalues --    0.24029   0.25280   0.26182   0.26617   0.27876
 Alpha virt. eigenvalues --    0.28359   0.28945   0.29321   0.30137   0.30811
 Alpha virt. eigenvalues --    0.31117   0.31449   0.31864   0.32436   0.33211
 Alpha virt. eigenvalues --    0.33620   0.33944   0.34455   0.35480   0.35695
 Alpha virt. eigenvalues --    0.36717   0.36743   0.38287   0.39907   0.40388
 Alpha virt. eigenvalues --    0.40953   0.42351   0.43031   0.43960   0.45927
 Alpha virt. eigenvalues --    0.47625   0.48163   0.49538   0.51315   0.51627
 Alpha virt. eigenvalues --    0.53184   0.54724   0.55552   0.55711   0.57508
 Alpha virt. eigenvalues --    0.58545   0.59318   0.60941   0.61394   0.62004
 Alpha virt. eigenvalues --    0.63232   0.64224   0.64805   0.65589   0.67298
 Alpha virt. eigenvalues --    0.67512   0.68323   0.69218   0.71042   0.71784
 Alpha virt. eigenvalues --    0.73063   0.74986   0.75865   0.79416   0.81510
 Alpha virt. eigenvalues --    0.88743   0.91276   0.93648   0.95397   0.98746
 Alpha virt. eigenvalues --    1.01569   1.03483   1.04935   1.05886   1.07892
 Alpha virt. eigenvalues --    1.09873   1.10284   1.12358   1.14048   1.14547
 Alpha virt. eigenvalues --    1.16832   1.17944   1.20653   1.22033   1.23864
 Alpha virt. eigenvalues --    1.24987   1.26606   1.28552   1.30464   1.32704
 Alpha virt. eigenvalues --    1.33859   1.34030   1.36372   1.38438   1.39715
 Alpha virt. eigenvalues --    1.39937   1.40610   1.41727   1.45533   1.46472
 Alpha virt. eigenvalues --    1.48049   1.49129   1.50431   1.51569   1.51898
 Alpha virt. eigenvalues --    1.52768   1.53109   1.54334   1.55285   1.57904
 Alpha virt. eigenvalues --    1.59139   1.60701   1.62625   1.63707   1.64691
 Alpha virt. eigenvalues --    1.65870   1.67642   1.68382   1.70244   1.72957
 Alpha virt. eigenvalues --    1.73622   1.77104   1.78989   1.80280   1.82412
 Alpha virt. eigenvalues --    1.83651   1.85377   1.88080   1.89231   1.92023
 Alpha virt. eigenvalues --    1.94287   1.95584   2.00016   2.00971   2.01687
 Alpha virt. eigenvalues --    2.03503   2.03781   2.04420   2.05462   2.08138
 Alpha virt. eigenvalues --    2.11620   2.12430   2.15613   2.18301   2.21305
 Alpha virt. eigenvalues --    2.23797   2.25117   2.37791   2.41274   2.42854
 Alpha virt. eigenvalues --    2.44440   2.46641   2.47270   2.49636   2.50625
 Alpha virt. eigenvalues --    2.51476   2.52285   2.54659   2.57316   2.58962
 Alpha virt. eigenvalues --    2.60774   2.62574   2.69703   2.70974   2.72062
 Alpha virt. eigenvalues --    2.73880   2.75662   2.76386   2.78236   2.79863
 Alpha virt. eigenvalues --    2.84522   2.86201   2.90189   2.92163   2.94705
 Alpha virt. eigenvalues --    2.96146   2.99137   3.01091   3.02445   3.04294
 Alpha virt. eigenvalues --    3.04659   3.05644   3.06992   3.10399   3.13259
 Alpha virt. eigenvalues --    3.13859   3.17168   3.19029   3.20120   3.21160
 Alpha virt. eigenvalues --    3.26138   3.27688   3.36222   3.38039   3.66068
 Alpha virt. eigenvalues --    3.74915   3.75926   3.76741   3.77868   3.78478
 Alpha virt. eigenvalues --    3.80768   3.85969   3.89643   3.92152   3.94485
 Alpha virt. eigenvalues --    3.97311   4.02248   4.05658   4.11546   4.21769
 Alpha virt. eigenvalues --    4.26603   4.92623   4.95553   4.99770   5.03771
 Alpha virt. eigenvalues --    5.04672   5.21726   5.23119   5.29595   5.34576
 Alpha virt. eigenvalues --    5.35642   5.47837   5.50658   5.55395   5.63980
 Alpha virt. eigenvalues --    5.65192  23.45678  23.52053  23.57623  23.60192
 Alpha virt. eigenvalues --   23.65014  23.74731  49.52040  49.53965  49.55736
 Alpha virt. eigenvalues --   49.56317  49.58279
          Condensed to atoms (all electrons):
               1          2          3          4          5          6
     1  C   12.293304  -0.055736  -4.302104   4.289576  -6.145344   0.570849
     2  O   -0.055736   7.933273   0.518413  -0.130898   0.108004  -0.086214
     3  C   -4.302104   0.518413  13.895498  -6.632990   4.612472   0.011919
     4  C    4.289576  -0.130898  -6.632990  15.428582  -7.523297   0.171735
     5  C   -6.145344   0.108004   4.612472  -7.523297  15.383000  -0.491016
     6  H    0.570849  -0.086214   0.011919   0.171735  -0.491016   0.663647
     7  H   -0.176158  -0.074522   0.808787  -0.574802   0.065919   0.017511
     8  H    0.039480   0.017122  -0.218946   0.575603  -0.244843   0.006274
     9  H   -0.209642  -0.008270   0.050992  -0.249986   0.669856  -0.001813
    10  O    0.461713  -0.090865  -0.119372   0.097321  -0.192404  -0.106728
    11  C   -0.307269   0.005445   0.018454  -0.011363   0.119216   0.008412
    12  H   -0.044853   0.016375   0.013211  -0.023362   0.014203  -0.000134
    13  H    0.066337  -0.001948  -0.014293   0.030253  -0.059579   0.010511
    14  H   -0.055917  -0.012278  -0.013139  -0.010430   0.051554  -0.012047
    15  O   -0.151181   0.004825  -0.075081  -0.214186   0.536004  -0.000878
    16  H    0.002251   0.000796   0.014993   0.037093  -0.022669   0.008945
    17  O   -0.061088   0.002869  -0.231897   0.626915  -0.274211   0.000466
    18  H    0.028215  -0.001763   0.040847  -0.000360  -0.003603   0.000336
    19  C    0.307241  -0.204834  -2.196728   0.766163  -0.299219  -0.041204
    20  H   -0.024266   0.021613  -0.019734   0.149801   0.003063   0.002258
    21  H    0.049892  -0.017844  -0.145842  -0.106907  -0.046832  -0.005566
    22  O    0.042356   0.009288  -0.443474   0.115009  -0.037154  -0.001640
    23  H   -0.008838  -0.004399   0.021854  -0.021802   0.007391  -0.000703
               7          8          9         10         11         12
     1  C   -0.176158   0.039480  -0.209642   0.461713  -0.307269  -0.044853
     2  O   -0.074522   0.017122  -0.008270  -0.090865   0.005445   0.016375
     3  C    0.808787  -0.218946   0.050992  -0.119372   0.018454   0.013211
     4  C   -0.574802   0.575603  -0.249986   0.097321  -0.011363  -0.023362
     5  C    0.065919  -0.244843   0.669856  -0.192404   0.119216   0.014203
     6  H    0.017511   0.006274  -0.001813  -0.106728   0.008412  -0.000134
     7  H    0.718638   0.026902  -0.009330  -0.019439  -0.003294   0.001506
     8  H    0.026902   0.683035  -0.055074  -0.005808  -0.002426   0.000685
     9  H   -0.009330  -0.055074   0.643724  -0.025412  -0.001614  -0.003091
    10  O   -0.019439  -0.005808  -0.025412   8.008901   0.127250  -0.043266
    11  C   -0.003294  -0.002426  -0.001614   0.127250   5.219317   0.407724
    12  H    0.001506   0.000685  -0.003091  -0.043266   0.407724   0.584824
    13  H   -0.000417  -0.000428  -0.002347  -0.043414   0.381227  -0.020534
    14  H   -0.001640  -0.001441   0.009642  -0.058125   0.423765  -0.088698
    15  O    0.002470   0.019342  -0.018482  -0.004355  -0.000992  -0.001203
    16  H    0.001197   0.006678  -0.049758  -0.000214   0.004058  -0.000225
    17  O    0.008480  -0.000028   0.006496  -0.002433   0.001056  -0.000036
    18  H   -0.001925  -0.061855   0.004501  -0.000430   0.000216  -0.000196
    19  C   -0.044973   0.020876  -0.018054   0.002158   0.009819   0.005710
    20  H   -0.080770   0.005826   0.005348   0.002692   0.000865   0.000150
    21  H    0.048065  -0.024971  -0.012041  -0.008791  -0.000139  -0.000638
    22  O   -0.010954   0.002895   0.000173   0.005351   0.001168   0.000109
    23  H    0.010827  -0.001201  -0.000577   0.000399  -0.000102   0.000093
              13         14         15         16         17         18
     1  C    0.066337  -0.055917  -0.151181   0.002251  -0.061088   0.028215
     2  O   -0.001948  -0.012278   0.004825   0.000796   0.002869  -0.001763
     3  C   -0.014293  -0.013139  -0.075081   0.014993  -0.231897   0.040847
     4  C    0.030253  -0.010430  -0.214186   0.037093   0.626915  -0.000360
     5  C   -0.059579   0.051554   0.536004  -0.022669  -0.274211  -0.003603
     6  H    0.010511  -0.012047  -0.000878   0.008945   0.000466   0.000336
     7  H   -0.000417  -0.001640   0.002470   0.001197   0.008480  -0.001925
     8  H   -0.000428  -0.001441   0.019342   0.006678  -0.000028  -0.061855
     9  H   -0.002347   0.009642  -0.018482  -0.049758   0.006496   0.004501
    10  O   -0.043414  -0.058125  -0.004355  -0.000214  -0.002433  -0.000430
    11  C    0.381227   0.423765  -0.000992   0.004058   0.001056   0.000216
    12  H   -0.020534  -0.088698  -0.001203  -0.000225  -0.000036  -0.000196
    13  H    0.518341  -0.031653   0.001821   0.000265   0.000091   0.000084
    14  H   -0.031653   0.621288  -0.000503  -0.000591  -0.000239   0.000124
    15  O    0.001821  -0.000503   7.882347   0.184135  -0.040989  -0.008976
    16  H    0.000265  -0.000591   0.184135   0.556511   0.023878  -0.002266
    17  O    0.000091  -0.000239  -0.040989   0.023878   7.888217   0.203908
    18  H    0.000084   0.000124  -0.008976  -0.002266   0.203908   0.556032
    19  C   -0.001288   0.001904  -0.009202   0.004541   0.023048  -0.010237
    20  H   -0.000080  -0.000047   0.000138  -0.000179  -0.009657  -0.006909
    21  H    0.000812   0.000387  -0.002062   0.000644   0.008165   0.007658
    22  O   -0.000194   0.000230  -0.000000   0.000072  -0.000267   0.000390
    23  H   -0.000006   0.000013  -0.000127   0.000049  -0.000402  -0.000030
              19         20         21         22         23
     1  C    0.307241  -0.024266   0.049892   0.042356  -0.008838
     2  O   -0.204834   0.021613  -0.017844   0.009288  -0.004399
     3  C   -2.196728  -0.019734  -0.145842  -0.443474   0.021854
     4  C    0.766163   0.149801  -0.106907   0.115009  -0.021802
     5  C   -0.299219   0.003063  -0.046832  -0.037154   0.007391
     6  H   -0.041204   0.002258  -0.005566  -0.001640  -0.000703
     7  H   -0.044973  -0.080770   0.048065  -0.010954   0.010827
     8  H    0.020876   0.005826  -0.024971   0.002895  -0.001201
     9  H   -0.018054   0.005348  -0.012041   0.000173  -0.000577
    10  O    0.002158   0.002692  -0.008791   0.005351   0.000399
    11  C    0.009819   0.000865  -0.000139   0.001168  -0.000102
    12  H    0.005710   0.000150  -0.000638   0.000109   0.000093
    13  H   -0.001288  -0.000080   0.000812  -0.000194  -0.000006
    14  H    0.001904  -0.000047   0.000387   0.000230   0.000013
    15  O   -0.009202   0.000138  -0.002062  -0.000000  -0.000127
    16  H    0.004541  -0.000179   0.000644   0.000072   0.000049
    17  O    0.023048  -0.009657   0.008165  -0.000267  -0.000402
    18  H   -0.010237  -0.006909   0.007658   0.000390  -0.000030
    19  C    7.051604   0.250736   0.547108   0.447088   0.041389
    20  H    0.250736   0.768764  -0.166366  -0.024152  -0.047910
    21  H    0.547108  -0.166366   0.727560  -0.098701   0.018855
    22  O    0.447088  -0.024152  -0.098701   8.063127   0.156093
    23  H    0.041389  -0.047910   0.018855   0.156093   0.577068
 Mulliken charges:
               1
     1  C   -0.608816
     2  O    0.051550
     3  C    0.406161
     4  C   -0.787669
     5  C   -0.230510
     6  H    0.275080
     7  H    0.287924
     8  H    0.212304
     9  H    0.274759
    10  O    0.015273
    11  C   -0.400793
    12  H    0.181649
    13  H    0.166440
    14  H    0.177843
    15  O   -0.102866
    16  H    0.229794
    17  O   -0.172343
    18  H    0.256239
    19  C   -0.653647
    20  H    0.168817
    21  H    0.227554
    22  O   -0.226812
    23  H    0.252069
 Sum of Mulliken charges =  -0.00000
 Mulliken charges with hydrogens summed into heavy atoms:
               1
     1  C   -0.333736
     2  O    0.051550
     3  C    0.694085
     4  C   -0.575365
     5  C    0.044249
    10  O    0.015273
    11  C    0.125140
    15  O    0.126928
    17  O    0.083896
    19  C   -0.257276
    22  O    0.025257
 Electronic spatial extent (au):  <R**2>=           2350.3325
 Charge=              0.0000 electrons
 Dipole moment (field-independent basis, Debye):
    X=             -0.7349    Y=              3.5387    Z=              1.9770  Tot=              4.1196
 Quadrupole moment (field-independent basis, Debye-Ang):
   XX=            -57.1136   YY=            -49.6143   ZZ=            -71.0174
   XY=              7.2844   XZ=              2.4262   YZ=              7.4996
 Traceless Quadrupole moment (field-independent basis, Debye-Ang):
   XX=              2.1348   YY=              9.6342   ZZ=            -11.7690
   XY=              7.2844   XZ=              2.4262   YZ=              7.4996
 Octapole moment (field-independent basis, Debye-Ang**2):
  XXX=            -47.2296  YYY=           -151.6384  ZZZ=            -36.2532  XYY=            -18.1122
  XXY=            -37.7248  XXZ=              7.8095  XZZ=             -9.7724  YZZ=            -77.5070
  YYZ=             -1.2929  XYZ=              9.8445
 Hexadecapole moment (field-independent basis, Debye-Ang**3):
 XXXX=           -959.3160 YYYY=          -1060.7882 ZZZZ=           -415.2845 XXXY=           -157.4969
 XXXZ=            -16.3664 YYYX=           -159.4190 YYYZ=             77.8725 ZZZX=           -111.5160
 ZZZY=            105.4529 XXYY=           -338.5375 XXZZ=           -210.3451 YYZZ=           -311.2760
 XXYZ=             48.5469 YYXZ=            -40.4387 ZZXY=            -45.3569
 N-N= 7.057179800874D+02 E-N=-2.848375683134D+03  KE= 6.098998038048D+02
 Calling FoFJK, ICntrl=      2527 FMM=F ISym2X=0 I1Cent= 0 IOpClX= 0 NMat=1 NMatS=1 NMatT=0.
 -------------------------------------------------------------------
 Center     Atomic                   Forces (Hartrees/Bohr)
 Number     Number              X              Y              Z
 -------------------------------------------------------------------
      1        6           0.012819843   -0.019578576    0.001165656
      2        8          -0.017066768    0.004430356   -0.004035259
      3        6           0.023476184   -0.012252147    0.006061716
      4        6           0.019367880    0.026530085    0.002053072
      5        6          -0.026629878    0.011023856    0.000660709
      6        1          -0.001841956    0.007378373    0.006667456
      7        1          -0.007004316    0.003580865    0.007247876
      8        1          -0.000696619   -0.007531400   -0.002740101
      9        1           0.009346518   -0.006231354   -0.003129273
     10        8          -0.003956372    0.003079754   -0.005804444
     11        6           0.009598828    0.013242220    0.006435022
     12        1           0.009698608   -0.016934424   -0.013292820
     13        1          -0.003812785   -0.006761368    0.017749034
     14        1          -0.020632430    0.004238563   -0.010699909
     15        8           0.001769050   -0.019099203   -0.005250621
     16        1          -0.002674052    0.007713079    0.002807949
     17        8          -0.007009770   -0.003334035   -0.007766737
     18        1           0.004004673    0.006330514    0.004512753
     19        6           0.006495896   -0.019221389   -0.016312697
     20        1           0.009904709    0.023004533   -0.002241209
     21        1          -0.015921058    0.002017554    0.019444759
     22        8          -0.005167445   -0.006324205   -0.008726121
     23        1           0.005931261    0.004698351    0.005193189
 -------------------------------------------------------------------
 Cartesian Forces:  Max     0.026629878 RMS     0.011192947

 GradGradGradGradGradGradGradGradGradGradGradGradGradGradGradGradGradGrad
 Berny optimization.
 FormGI is forming the generalized inverse of G from B-inverse, IUseBI=4.
 Internal  Forces:  Max     0.048216279 RMS     0.009394382
 Search for a local minimum.
 Step number   1 out of a maximum of  131
 All quantities printed in internal units (Hartrees-Bohrs-Radians)
 Mixed Optimization -- RFO/linear search
 Second derivative matrix not updated -- first step.
 ITU=  0
     Eigenvalues ---    0.00230   0.00230   0.00230   0.00230   0.00230
     Eigenvalues ---    0.00388   0.00471   0.00499   0.00829   0.00993
     Eigenvalues ---    0.01118   0.01170   0.01229   0.01377   0.01940
     Eigenvalues ---    0.01950   0.02040   0.02074   0.02937   0.03104
     Eigenvalues ---    0.03348   0.03889   0.03889   0.03958   0.03958
     Eigenvalues ---    0.03958   0.03989   0.03991   0.03991   0.05729
     Eigenvalues ---    0.07178   0.07412   0.08307   0.08882   0.09330
     Eigenvalues ---    0.10251   0.10716   0.15627   0.15959   0.16000
     Eigenvalues ---    0.16000   0.16000   0.16000   0.16000   0.17000
     Eigenvalues ---    0.17265   0.19959   0.20968   0.22328   0.23196
     Eigenvalues ---    0.28228   0.29306   0.29931   0.31536   0.31536
     Eigenvalues ---    0.31812   0.31812   0.37230   0.39064   0.39827
     Eigenvalues ---    0.40989   0.55473   0.55473
 RFO step:  Lambda=-6.25533568D-02 EMin= 2.30000000D-03
 Linear search not attempted -- first point.
 Maximum step size (   0.300) exceeded in Quadratic search.
    -- Step size scaled by   0.536
 Iteration  1 RMS(Cart)=  0.09170809 RMS(Int)=  0.00341696
 Iteration  2 RMS(Cart)=  0.00477747 RMS(Int)=  0.00061378
 Iteration  3 RMS(Cart)=  0.00003063 RMS(Int)=  0.00061362
 Iteration  4 RMS(Cart)=  0.00000004 RMS(Int)=  0.00061362
 Variable       Old X    -DE/DX   Delta X   Delta X   Delta X     New X
                                 (Linear)    (Quad)   (Total)
    R1        2.70301  -0.01430   0.00000  -0.01731  -0.01736   2.68565
    R2        2.88176   0.00696   0.00000   0.01016   0.01013   2.89188
    R3        2.11700  -0.00860   0.00000  -0.01218  -0.01218   2.10482
    R4        6.45800   0.00186   0.00000   0.01354   0.01354   6.47154
    R5        2.70301  -0.00322   0.00000  -0.00427  -0.00427   2.69874
    R6        2.88176   0.00821   0.00000   0.01305   0.01310   2.89486
    R7        2.11700  -0.00956   0.00000  -0.01355  -0.01355   2.10345
    R8        6.29123   0.00639   0.00000   0.04552   0.04551   6.33674
    R9        2.87722   0.01854   0.00000   0.02864   0.02867   2.90589
   R10        2.11189  -0.00667   0.00000  -0.00939  -0.00939   2.10250
   R11        4.60054   0.00477   0.00000   0.02493   0.02493   4.62547
   R12        2.11189  -0.00891   0.00000  -0.01253  -0.01253   2.09936
   R13        4.60054   0.00205   0.00000   0.01073   0.01073   4.61128
   R14        2.70231  -0.01746   0.00000  -0.01980  -0.01980   2.68251
   R15        3.87733   0.01954   0.00000   0.10246   0.10246   3.97979
   R16        3.87733   0.01781   0.00000   0.09366   0.09367   3.97101
   R17        3.30192   0.01688   0.00000   0.08912   0.08912   3.39104
   R18        1.81414   0.00789   0.00000   0.00685   0.00685   1.82098
   R19        1.81414   0.00829   0.00000   0.00719   0.00719   1.82133
   R20        2.02201   0.01546   0.00000   0.01904   0.01904   2.04104
   R21        3.30192   0.02068   0.00000   0.10920   0.10920   3.41112
   R22        3.87733   0.00472   0.00000   0.02477   0.02477   3.90210
   R23        4.12890   0.00067   0.00000   0.00434   0.00434   4.13324
    A1        1.90176  -0.00350   0.00000  -0.00475  -0.00486   1.89690
    A2        1.86435   0.00321   0.00000   0.01115   0.01133   1.87569
    A3        0.60656   0.00189   0.00000   0.00449   0.00471   0.61127
    A4        1.95828  -0.00228   0.00000  -0.01502  -0.01505   1.94323
    A5        1.42572  -0.00633   0.00000  -0.01935  -0.01944   1.40629
    A6        2.42746   0.00283   0.00000   0.00251   0.00190   2.42936
    A7        1.92938   0.01402   0.00000   0.02061   0.02056   1.94995
    A8        1.90176  -0.00495   0.00000  -0.00831  -0.00838   1.89338
    A9        1.86435   0.00203   0.00000   0.00479   0.00487   1.86923
   A10        0.60105  -0.00108   0.00000  -0.00263  -0.00270   0.59835
   A11        1.95794   0.00128   0.00000  -0.00258  -0.00263   1.95531
   A12        1.41880  -0.00542   0.00000  -0.01358  -0.01344   1.40536
   A13        2.41356  -0.00042   0.00000  -0.00576  -0.00596   2.40760
   A14        1.84594  -0.00428   0.00000  -0.00458  -0.00468   1.84126
   A15        1.93220   0.00136   0.00000  -0.00391  -0.00418   1.92802
   A16        2.08543  -0.00665   0.00000  -0.01833  -0.01831   2.06712
   A17        1.93810  -0.00053   0.00000  -0.01313  -0.01294   1.92516
   A18        0.58022  -0.00268   0.00000  -0.01195  -0.01197   0.56825
   A19        2.15773   0.00194   0.00000   0.00555   0.00506   2.16279
   A20        1.84594  -0.00130   0.00000  -0.00297  -0.00302   1.84292
   A21        1.93220  -0.00236   0.00000  -0.01165  -0.01173   1.92047
   A22        2.08543   0.00244   0.00000   0.00873   0.00873   2.09417
   A23        1.93810  -0.00235   0.00000  -0.01088  -0.01099   1.92712
   A24        0.58022   0.00680   0.00000   0.02253   0.02247   0.60269
   A25        2.15773   0.00069   0.00000   0.00317   0.00325   2.16099
   A26        2.48995   0.00829   0.00000   0.02604   0.02615   2.51609
   A27        2.05443  -0.00776   0.00000  -0.00754  -0.00755   2.04688
   A28        0.51401   0.01431   0.00000   0.03597   0.03598   0.54998
   A29        0.51401   0.00879   0.00000   0.04064   0.04076   0.55477
   A30        0.87969   0.02201   0.00000   0.06411   0.06449   0.94418
   A31        1.13095   0.04822   0.00000   0.11878   0.11926   1.25021
   A32        1.85892  -0.00614   0.00000  -0.01478  -0.01478   1.84414
   A33        2.35527  -0.00364   0.00000  -0.00876  -0.00876   2.34651
   A34        2.47917  -0.00681   0.00000  -0.01640  -0.01640   2.46277
   A35        0.61548   0.03259   0.00000   0.07787   0.07781   0.69329
   A36        0.71695  -0.01468   0.00000  -0.02457  -0.02458   0.69237
   A37        1.12032   0.00390   0.00000   0.01331   0.01413   1.13445
   A38        1.13095   0.01436   0.00000   0.04622   0.04774   1.17869
   A39        1.34665   0.00793   0.00000   0.00026  -0.00266   1.34399
   A40        0.45289   0.02402   0.00000   0.07033   0.07192   0.52480
   A41        3.00395   0.01708   0.00000   0.06668   0.06691   3.07086
   A42        2.79816  -0.00209   0.00000   0.00281   0.00503   2.80319
    D1        0.00000   0.00432   0.00000   0.02507   0.02520   0.02520
    D2        2.11913   0.00150   0.00000   0.01093   0.01104   2.13017
    D3       -0.70224   0.00887   0.00000   0.05746   0.05738  -0.64485
    D4       -0.00000  -0.00370   0.00000  -0.01334  -0.01318  -0.01318
    D5       -2.10089   0.00120   0.00000   0.00792   0.00800  -2.09290
    D6        0.57588   0.00284   0.00000   0.00887   0.00896   0.58485
    D7       -2.06087  -0.00403   0.00000  -0.01496  -0.01503  -2.07591
    D8        2.12142   0.00087   0.00000   0.00630   0.00614   2.12756
    D9       -1.48499   0.00250   0.00000   0.00725   0.00711  -1.47788
   D10        0.38129  -0.00439   0.00000  -0.02496  -0.02481   0.35648
   D11       -1.71960   0.00051   0.00000  -0.00370  -0.00364  -1.72324
   D12        0.95717   0.00215   0.00000  -0.00275  -0.00267   0.95450
   D13        1.84103   0.00814   0.00000   0.05828   0.05825   1.89928
   D14       -0.63519   0.00559   0.00000   0.03174   0.03182  -0.60337
   D15        1.36298  -0.00455   0.00000  -0.01417  -0.01423   1.34875
   D16       -0.00000  -0.00317   0.00000  -0.02659  -0.02674  -0.02674
   D17       -2.11872  -0.00310   0.00000  -0.02162  -0.02171  -2.14044
   D18        0.66935  -0.00814   0.00000  -0.05021  -0.05024   0.61911
   D19        0.00000   0.00074   0.00000   0.01724   0.01707   0.01707
   D20        2.10089  -0.00173   0.00000  -0.00345  -0.00342   2.09747
   D21       -0.57588   0.00420   0.00000   0.02790   0.02781  -0.54807
   D22        2.06067   0.00083   0.00000   0.01624   0.01614   2.07681
   D23       -2.12163  -0.00164   0.00000  -0.00445  -0.00435  -2.12598
   D24        1.48478   0.00429   0.00000   0.02691   0.02688   1.51167
   D25       -0.36289   0.00341   0.00000   0.02925   0.02909  -0.33380
   D26        1.73801   0.00094   0.00000   0.00856   0.00860   1.74660
   D27       -0.93877   0.00687   0.00000   0.03991   0.03983  -0.89894
   D28       -0.70159  -0.00402   0.00000  -0.01615  -0.01543  -0.71702
   D29       -0.33400  -0.00138   0.00000   0.00769   0.00856  -0.32544
   D30        1.80442  -0.00126   0.00000   0.00223   0.00298   1.80740
   D31        2.17202   0.00139   0.00000   0.02607   0.02697   2.19899
   D32       -0.18026   0.00319   0.00000   0.02380   0.02418  -0.15608
   D33        0.18734   0.00584   0.00000   0.04764   0.04817   0.23550
   D34       -1.62541   0.00346   0.00000  -0.01123  -0.01274  -1.63815
   D35        0.87036  -0.00229   0.00000  -0.02526  -0.02683   0.84352
   D36       -1.17128  -0.00056   0.00000  -0.01335  -0.01429  -1.18557
   D37        0.00000   0.00175   0.00000  -0.00231  -0.00236  -0.00236
   D38        2.09703  -0.00317   0.00000  -0.02414  -0.02409   2.07294
   D39       -2.09703  -0.00117   0.00000  -0.01112  -0.01115  -2.10818
   D40       -2.09703   0.00301   0.00000   0.01241   0.01237  -2.08466
   D41        0.00000  -0.00191   0.00000  -0.00942  -0.00936  -0.00936
   D42        2.08912   0.00008   0.00000   0.00360   0.00359   2.09271
   D43        2.09703  -0.00259   0.00000  -0.02327  -0.02336   2.07368
   D44       -2.08912  -0.00751   0.00000  -0.04510  -0.04509  -2.13420
   D45        0.00000  -0.00551   0.00000  -0.03208  -0.03214  -0.03214
   D46        3.02913  -0.00195   0.00000  -0.00537  -0.00537   3.02376
   D47        1.75605  -0.00185   0.00000  -0.01548  -0.01558   1.74047
   D48        0.41528   0.00540   0.00000   0.03408   0.03418   0.44946
   D49       -2.22453   0.00042   0.00000   0.00709   0.00706  -2.21747
   D50       -0.95145   0.00057   0.00000   0.00925   0.00930  -0.94215
   D51        0.38932   0.00152   0.00000   0.00439   0.00437   0.39370
   D52       -0.58548  -0.01135   0.00000  -0.06709  -0.06523  -0.65070
   D53       -1.17095  -0.01221   0.00000  -0.07379  -0.07172  -1.24268
   D54        1.75534   0.00639   0.00000   0.03268   0.03154   1.78689
   D55       -2.43345   0.00985   0.00000   0.04962   0.04839  -2.38506
   D56       -2.69784  -0.01295   0.00000  -0.05616  -0.05380  -2.75164
         Item               Value     Threshold  Converged?
 Maximum Force            0.048216     0.000450     NO 
 RMS     Force            0.009394     0.000300     NO 
 Maximum Displacement     0.646266     0.001800     NO 
 RMS     Displacement     0.094634     0.001200     NO 
 Predicted change in Energy=-2.869370D-02
 GradGradGradGradGradGradGradGradGradGradGradGradGradGradGradGradGradGrad

                          Input orientation:                          
 ---------------------------------------------------------------------
 Center     Atomic      Atomic             Coordinates (Angstroms)
 Number     Number       Type             X           Y           Z
 ---------------------------------------------------------------------
      1          6           0       -0.313555    0.195644    0.023229
      2          8           0        1.107588    0.202100    0.014634
      3          6           0        1.630316    1.530847    0.040962
      4          6           0        0.456290    2.514853    0.031205
      5          6           0       -0.810403    1.643061    0.021922
      6          1           0       -0.650956   -0.349508   -0.887581
      7          1           0        2.278562    1.645362   -0.856620
      8          1           0        0.477678    3.155061    0.940900
      9          1           0       -1.420801    1.836745    0.929707
     10          8           0       -0.808559   -0.508712    1.106997
     11          6           0       -1.681921   -1.558680    0.719886
     12          1           0       -1.097020   -2.305076    0.046261
     13          1           0       -2.063411   -2.092492    1.683821
     14          1           0       -2.802827   -1.271310    0.269954
     15          8           0       -1.595602    1.869721   -1.137021
     16          1           0       -2.236669    2.561046   -0.937845
     17          8           0        0.453350    3.365259   -1.157680
     18          1           0        0.813063    4.225246   -0.912837
     19          6           0        2.491161    1.752454    1.222282
     20          1           0        3.049261    2.671919    1.123952
     21          1           0        1.886888    1.866543    2.245828
     22          8           0        3.353499    0.633155    1.245184
     23          1           0        4.196177    0.971049    1.882590
 ---------------------------------------------------------------------
                    Distance matrix (angstroms):
                    1          2          3          4          5
     1  C    0.000000
     2  O    1.421184   0.000000
     3  C    2.358329   1.428113   0.000000
     4  C    2.443656   2.402767   1.531894   0.000000
     5  C    1.530318   2.398981   2.443371   1.537731   0.000000
     6  H    1.113824   2.052008   3.098730   3.205421   2.196121
     7  H    3.097562   2.052625   1.113100   2.205658   3.211471
     8  H    3.197861   3.158280   2.185528   1.112595   2.188565
     9  H    2.177363   3.146772   3.192610   2.188745   1.110933
    10  O    1.384088   2.317354   3.353259   3.449509   2.409879
    11  C    2.331397   3.373291   4.580069   4.651871   3.390847
    12  H    2.620677   3.338747   4.706665   5.064061   3.958601
    13  H    3.324925   4.255181   5.428737   5.505238   4.276247
    14  H    2.899879   4.186582   5.249503   5.001387   3.539044
    15  O    2.406731   3.378536   3.450946   2.447694   1.418119
    16  H    3.196429   4.201892   4.119824   2.862380   1.948868
    17  O    3.468306   3.436265   2.487380   1.461728   2.440184
    18  H    4.287561   4.139160   2.972780   1.985937   3.190156
    19  C    3.424591   2.403391   1.478405   2.478027   3.514706
    20  H    4.318804   3.331770   2.118565   2.818203   4.143673
    21  H    3.545956   2.890658   2.244984   2.715045   3.503010
    22  O    3.889971   2.596955   2.285905   3.661742   4.455823
    23  H    4.939248   3.690518   3.207586   4.449462   5.383264
                    6          7          8          9         10
     6  H    0.000000
     7  H    3.544367   0.000000
     8  H    4.110858   2.958624   0.000000
     9  H    2.945318   4.112527   2.311342   0.000000
    10  O    2.007118   4.245721   3.886544   2.430522   0.000000
    11  C    2.260296   5.332606   5.189612   3.411909   1.419525
    12  H    2.212528   5.274060   5.752664   4.247351   2.106014
    13  H    3.412496   6.267226   5.877573   4.052226   2.101366
    14  H    2.611543   5.966294   5.550192   3.464863   2.293316
    15  O    2.424779   3.890773   3.204426   2.074369   3.363330
    16  H    3.314866   4.607862   3.354134   2.162869   3.955286
    17  O    3.884834   2.525882   2.109221   3.194680   4.661419
    18  H    4.803370   2.967600   2.166592   3.753671   5.396271
    19  C    4.329280   2.092487   2.469939   3.923794   4.001789
    20  H    5.183328   2.360183   2.622971   4.551561   4.999948
    21  H    4.601063   3.134886   2.312788   3.560038   3.768847
    22  O    4.642194   2.568586   3.837049   4.933771   4.318065
    23  H    5.736934   3.411043   4.414060   5.762626   5.276232
                   11         12         13         14         15
    11  C    0.000000
    12  H    1.163179   0.000000
    13  H    1.166044   1.913297   0.000000
    14  H    1.241552   2.007109   1.794463   0.000000
    15  O    3.899935   4.367799   4.886218   3.647334   0.000000
    16  H    4.475261   5.093762   5.344021   4.057865   0.963623
    17  O    5.685932   6.000485   6.647951   5.842824   2.536783
    18  H    6.507268   6.871200   7.411514   6.684742   3.376451
    19  C    5.350760   5.542709   5.978357   6.170607   4.720350
    20  H    6.359664   6.566852   7.010883   7.108115   5.227837
    21  H    5.176587   5.580699   5.620913   5.978597   4.855040
    22  O    5.516841   5.466053   6.079840   6.517546   5.630062
    23  H    6.504110   6.490226   6.971888   7.524282   6.593206
                   16         17         18         19         20
    16  H    0.000000
    17  O    2.816255   0.000000
    18  H    3.474342   0.963804   0.000000
    19  C    5.260452   3.523923   3.672798   0.000000
    20  H    5.674889   3.524957   3.400282   1.080074   0.000000
    21  H    5.255648   3.985605   4.085798   1.194072   1.805089
    22  O    6.303361   4.652850   4.900407   1.413146   2.064902
    23  H    7.201698   5.383701   5.463485   1.988386   2.187215
                   21         22         23
    21  H    0.000000
    22  O    2.161824   0.000000
    23  H    2.503331   1.109309   0.000000
 Symmetry turned off by external request.
 Stoichiometry    C6H12O5
 Framework group  C1[X(C6H12O5)]
 Deg. of freedom    63
 Full point group                 C1      NOp   1
 Rotational constants (GHZ):           1.2718922           0.9535894           0.5928067
 Standard basis: 6-311++G(d,p) (5D, 7F)
   326 basis functions,   504 primitive gaussians,   337 cartesian basis functions
    44 alpha electrons       44 beta electrons
       nuclear repulsion energy       705.3221096568 Hartrees.
 NAtoms=   23 NActive=   23 NUniq=   23 SFac= 1.00D+00 NAtFMM=   60 NAOKFM=F Big=F
 Integral buffers will be    131072 words long.
 Raffenetti 2 integral format.
 Two-electron integral symmetry is turned off.
 One-electron integrals computed using PRISM.
 NBasis=   326 RedAO= T EigKep=  2.22D-06  NBF=   326
 NBsUse=   326 1.00D-06 EigRej= -1.00D+00 NBFU=   326
 Initial guess from the checkpoint file:  "/scratch/Gau-11545.chk"
 B after Tr=     0.018062   -0.005532   -0.029025
         Rot=    0.999995   -0.002110   -0.002321   -0.000429 Ang=  -0.36 deg.
 ExpMin= 3.60D-02 ExpMax= 8.59D+03 ExpMxC= 1.30D+03 IAcc=3 IRadAn=         5 AccDes= 0.00D+00
 Harris functional with IExCor= 1009 and IRadAn=       5 diagonalized for initial guess.
 HarFok:  IExCor= 1009 AccDes= 0.00D+00 IRadAn=         5 IDoV= 1 UseB2=F ITyADJ=14
 ICtDFT=  3500011 ScaDFX=  1.000000  1.000000  1.000000  1.000000
 FoFCou: FMM=F IPFlag=           0 FMFlag=      100000 FMFlg1=           0
         NFxFlg=           0 DoJE=T BraDBF=F KetDBF=T FulRan=T
         wScrn=  0.000000 ICntrl=       500 IOpCl=  0 I1Cent=   200000004 NGrid=           0
         NMat0=    1 NMatS0=      1 NMatT0=    0 NMatD0=    1 NMtDS0=    0 NMtDT0=    0
 Symmetry not used in FoFCou.
 Requested convergence on RMS density matrix=1.00D-08 within 128 cycles.
 Requested convergence on MAX density matrix=1.00D-06.
 Requested convergence on             energy=1.00D-06.
 No special actions if energy rises.
 SCF Done:  E(RPBE-PBE) =  -611.364887169     A.U. after   13 cycles
            NFock= 13  Conv=0.38D-08     -V/T= 2.0034
 Calling FoFJK, ICntrl=      2527 FMM=F ISym2X=0 I1Cent= 0 IOpClX= 0 NMat=1 NMatS=1 NMatT=0.
 -------------------------------------------------------------------
 Center     Atomic                   Forces (Hartrees/Bohr)
 Number     Number              X              Y              Z
 -------------------------------------------------------------------
      1        6           0.003884859   -0.002393296   -0.024475556
      2        8          -0.007881608   -0.002097181    0.006037353
      3        6          -0.008579120    0.006635498   -0.016387619
      4        6           0.005566654    0.023046582   -0.014538156
      5        6          -0.010423433    0.007755457    0.000151104
      6        1           0.001497523    0.008539395   -0.001445817
      7        1          -0.006747622    0.001637022    0.001401222
      8        1           0.000302273   -0.002850934   -0.004353539
      9        1           0.004727486   -0.004352790   -0.001912821
     10        8          -0.016360141   -0.012479466    0.018001778
     11        6          -0.042524692   -0.031321690    0.008140639
     12        1          -0.022998563    0.017694691    0.015164557
     13        1           0.022102847    0.012427574   -0.024164771
     14        1           0.054463048   -0.002193322    0.007575685
     15        8          -0.005341742   -0.011554744   -0.003522147
     16        1          -0.001187465    0.005759029   -0.000562693
     17        8          -0.001335182   -0.008828137    0.009530763
     18        1           0.003472409    0.004083173    0.003094508
     19        6          -0.012355805   -0.011940107    0.047807599
     20        1           0.005972796    0.016601392   -0.005380147
     21        1           0.013763798   -0.007209647   -0.031824464
     22        8           0.079016681    0.024215882    0.057582643
     23        1          -0.059035002   -0.031174382   -0.045920123
 -------------------------------------------------------------------
 Cartesian Forces:  Max     0.079016681 RMS     0.021698273

 GradGradGradGradGradGradGradGradGradGradGradGradGradGradGradGradGradGrad
 Berny optimization.
 Using GEDIIS/GDIIS optimizer.
 FormGI is forming the generalized inverse of G from B-inverse, IUseBI=4.
 Internal  Forces:  Max     0.215026209 RMS     0.033170324
 Search for a local minimum.
 Step number   2 out of a maximum of  131
 All quantities printed in internal units (Hartrees-Bohrs-Radians)
 Mixed Optimization -- RFO/linear search
 Update second derivatives using D2CorX and points    2    1
 DE=  2.97D-02 DEPred=-2.87D-02 R=-1.03D+00
 Trust test=-1.03D+00 RLast= 3.68D-01 DXMaxT set to 1.50D-01
 ITU= -1  0
 Use linear search instead of GDIIS.
     Eigenvalues ---    0.00229   0.00230   0.00230   0.00230   0.00247
     Eigenvalues ---    0.00404   0.00471   0.00501   0.00872   0.01000
     Eigenvalues ---    0.01101   0.01210   0.01225   0.01418   0.01964
     Eigenvalues ---    0.02031   0.02075   0.02095   0.02980   0.03388
     Eigenvalues ---    0.03439   0.03862   0.03895   0.03930   0.03958
     Eigenvalues ---    0.03984   0.03991   0.04102   0.04568   0.06984
     Eigenvalues ---    0.07104   0.08196   0.08593   0.09095   0.09200
     Eigenvalues ---    0.10253   0.10635   0.13751   0.15910   0.15959
     Eigenvalues ---    0.16000   0.16000   0.16000   0.17113   0.17433
     Eigenvalues ---    0.19322   0.20096   0.22345   0.23076   0.28189
     Eigenvalues ---    0.28392   0.29919   0.31231   0.31536   0.31728
     Eigenvalues ---    0.31812   0.36646   0.38836   0.39758   0.40309
     Eigenvalues ---    0.55223   0.55473   1.74969
 RFO step:  Lambda=-2.61720911D-02 EMin= 2.29459305D-03
 Quartic linear search produced a step of -0.75982.
 Maximum step size (   0.150) exceeded in Quadratic search.
    -- Step size scaled by   0.282
 Iteration  1 RMS(Cart)=  0.06115499 RMS(Int)=  0.00129645
 Iteration  2 RMS(Cart)=  0.00187028 RMS(Int)=  0.00025674
 Iteration  3 RMS(Cart)=  0.00000523 RMS(Int)=  0.00025673
 Iteration  4 RMS(Cart)=  0.00000000 RMS(Int)=  0.00025673
 Variable       Old X    -DE/DX   Delta X   Delta X   Delta X     New X
                                 (Linear)    (Quad)   (Total)
    R1        2.68565  -0.01033   0.01319  -0.01318   0.00005   2.68570
    R2        2.89188   0.00305  -0.00769   0.00768  -0.00000   2.89188
    R3        2.10482  -0.00345   0.00926  -0.00892   0.00033   2.10515
    R4        6.47154   0.02588  -0.01029   0.05050   0.04021   6.51175
    R5        2.69874   0.00832   0.00324  -0.00179   0.00146   2.70021
    R6        2.89486  -0.00261  -0.00996   0.00817  -0.00181   2.89305
    R7        2.10345  -0.00489   0.01030  -0.01011   0.00018   2.10363
    R8        6.33674   0.02138  -0.03458   0.06123   0.02666   6.36340
    R9        2.90589  -0.01737  -0.02178   0.01619  -0.00562   2.90027
   R10        2.10250  -0.00519   0.00713  -0.00733  -0.00019   2.10231
   R11        4.62547   0.00895  -0.01894   0.02413   0.00519   4.63066
   R12        2.09936  -0.00492   0.00952  -0.00942   0.00010   2.09946
   R13        4.61128  -0.00835  -0.00816  -0.00094  -0.00909   4.60219
   R14        2.68251   0.04711   0.01504  -0.00692   0.00813   2.69064
   R15        3.97979  -0.01958  -0.07785   0.04672  -0.03113   3.94866
   R16        3.97101  -0.05800  -0.07118   0.00515  -0.06603   3.90498
   R17        3.39104  -0.02941  -0.06772   0.02874  -0.03898   3.35206
   R18        1.82098   0.00481  -0.00520   0.00521   0.00000   1.82099
   R19        1.82133   0.00573  -0.00546   0.00554   0.00008   1.82140
   R20        2.04104   0.02492  -0.01447   0.01685   0.00238   2.04342
   R21        3.41112  -0.02543  -0.08297   0.04522  -0.03775   3.37337
   R22        3.90210  -0.00889  -0.01882   0.00742  -0.01140   3.89070
   R23        4.13324  -0.02264  -0.00330  -0.02696  -0.03026   4.10298
    A1        1.89690   0.01568   0.00369  -0.00196   0.00172   1.89862
    A2        1.87569  -0.00111  -0.00861   0.00535  -0.00328   1.87241
    A3        0.61127  -0.00827  -0.00358   0.00187  -0.00165   0.60963
    A4        1.94323  -0.01441   0.01144  -0.01276  -0.00137   1.94185
    A5        1.40629   0.03087   0.01477   0.00105   0.01588   1.42216
    A6        2.42936  -0.00237  -0.00144   0.00652   0.00539   2.43474
    A7        1.94995  -0.02888  -0.01562   0.00997  -0.00561   1.94434
    A8        1.89338   0.02347   0.00637  -0.00168   0.00463   1.89801
    A9        1.86923  -0.00808  -0.00370  -0.00022  -0.00393   1.86529
   A10        0.59835   0.01276   0.00205   0.00360   0.00574   0.60409
   A11        1.95531  -0.01413   0.00200  -0.00696  -0.00496   1.95035
   A12        1.40536   0.01929   0.01021  -0.00090   0.00932   1.41467
   A13        2.40760   0.00767   0.00453   0.00334   0.00800   2.41560
   A14        1.84126  -0.01285   0.00355  -0.00576  -0.00213   1.83913
   A15        1.92802   0.00205   0.00317  -0.00179   0.00157   1.92959
   A16        2.06712  -0.01052   0.01391  -0.01390  -0.00001   2.06712
   A17        1.92516   0.00812   0.00983  -0.00327   0.00642   1.93158
   A18        0.56825  -0.00244   0.00910  -0.01147  -0.00236   0.56589
   A19        2.16279   0.00546  -0.00384   0.00361   0.00016   2.16294
   A20        1.84292   0.00280   0.00230  -0.00061   0.00172   1.84463
   A21        1.92047  -0.00088   0.00891  -0.00846   0.00050   1.92097
   A22        2.09417  -0.00506  -0.00664   0.00458  -0.00211   2.09206
   A23        1.92712   0.00775   0.00835  -0.00175   0.00665   1.93377
   A24        0.60269  -0.01916  -0.01707   0.00300  -0.01402   0.58867
   A25        2.16099   0.00108  -0.00247   0.00125  -0.00126   2.15973
   A26        2.51609   0.01520  -0.01987   0.01930  -0.00068   2.51541
   A27        2.04688   0.02532   0.00574  -0.00382   0.00203   2.04891
   A28        0.54998  -0.01474  -0.02734   0.01721  -0.01011   0.53987
   A29        0.55477  -0.03984  -0.03097   0.00887  -0.02217   0.53260
   A30        0.94418  -0.04459  -0.04900   0.02304  -0.02605   0.91812
   A31        1.25021  -0.13731  -0.09062   0.03374  -0.05715   1.19306
   A32        1.84414  -0.00293   0.01123  -0.01090   0.00033   1.84447
   A33        2.34651  -0.00211   0.00665  -0.00658   0.00007   2.34659
   A34        2.46277  -0.02273   0.01246  -0.01851  -0.00605   2.45672
   A35        0.69329  -0.08178  -0.05912   0.03166  -0.02737   0.66592
   A36        0.69237   0.12632   0.01868   0.01210   0.03137   0.72374
   A37        1.13445  -0.06746  -0.01074  -0.01220  -0.02371   1.11075
   A38        1.17869   0.01453  -0.03627   0.01895  -0.01796   1.16073
   A39        1.34399  -0.03401   0.00202   0.00578   0.00867   1.35266
   A40        0.52480  -0.21503  -0.05464  -0.03959  -0.09415   0.43066
   A41        3.07086  -0.02464  -0.05084   0.02817  -0.02284   3.04802
   A42        2.80319  -0.00695  -0.00382  -0.02238  -0.02734   2.77584
    D1        0.02520  -0.01054  -0.01915   0.00025  -0.01893   0.00627
    D2        2.13017  -0.01957  -0.00838  -0.01303  -0.02151   2.10866
    D3       -0.64485  -0.03863  -0.04360  -0.01252  -0.05609  -0.70095
    D4       -0.01318   0.00961   0.01001   0.00218   0.01211  -0.00107
    D5       -2.09290  -0.00073  -0.00608   0.00904   0.00295  -2.08995
    D6        0.58485  -0.01001  -0.00681   0.00382  -0.00302   0.58183
    D7       -2.07591   0.00972   0.01142   0.00441   0.01587  -2.06003
    D8        2.12756  -0.00061  -0.00467   0.01126   0.00671   2.13428
    D9       -1.47788  -0.00990  -0.00540   0.00605   0.00075  -1.47713
   D10        0.35648   0.01679   0.01885   0.00940   0.02809   0.38457
   D11       -1.72324   0.00645   0.00276   0.01626   0.01893  -1.70431
   D12        0.95450  -0.00283   0.00203   0.01104   0.01297   0.96747
   D13        1.89928  -0.02059  -0.04426   0.00338  -0.04089   1.85839
   D14       -0.60337  -0.00200  -0.02418   0.01573  -0.00857  -0.61194
   D15        1.34875   0.01136   0.01081  -0.00103   0.00991   1.35865
   D16       -0.02674   0.00647   0.02032  -0.00258   0.01781  -0.00893
   D17       -2.14044   0.01484   0.01650   0.00681   0.02341  -2.11703
   D18        0.61911   0.02996   0.03817   0.00850   0.04669   0.66580
   D19        0.01707   0.00028  -0.01297   0.00357  -0.00926   0.00781
   D20        2.09747   0.00354   0.00260  -0.00462  -0.00203   2.09544
   D21       -0.54807   0.00702  -0.02113   0.01581  -0.00523  -0.55331
   D22        2.07681  -0.00313  -0.01226  -0.00191  -0.01411   2.06269
   D23       -2.12598   0.00012   0.00331  -0.01010  -0.00688  -2.13286
   D24        1.51167   0.00360  -0.02043   0.01033  -0.01009   1.50158
   D25       -0.33380  -0.01680  -0.02210  -0.00380  -0.02580  -0.35960
   D26        1.74660  -0.01354  -0.00653  -0.01199  -0.01857   1.72803
   D27       -0.89894  -0.01006  -0.03026   0.00845  -0.02177  -0.92071
   D28       -0.71702   0.01364   0.01172   0.00484   0.01622  -0.70081
   D29       -0.32544   0.00464  -0.00650   0.00239  -0.00452  -0.32995
   D30        1.80740  -0.00063  -0.00226  -0.00609  -0.00864   1.79876
   D31        2.19899  -0.00962  -0.02049  -0.00854  -0.02938   2.16961
   D32       -0.15608  -0.00311  -0.01837   0.00457  -0.01404  -0.17013
   D33        0.23550  -0.01210  -0.03660   0.00212  -0.03478   0.20073
   D34       -1.63815   0.00260   0.00968   0.02714   0.03748  -1.60067
   D35        0.84352   0.00325   0.02039  -0.00174   0.01937   0.86289
   D36       -1.18557   0.00514   0.01086   0.00222   0.01360  -1.17197
   D37       -0.00236  -0.00586   0.00180  -0.00345  -0.00164  -0.00401
   D38        2.07294  -0.00122   0.01831  -0.01479   0.00348   2.07642
   D39       -2.10818  -0.00254   0.00847  -0.01122  -0.00276  -2.11093
   D40       -2.08466  -0.00511  -0.00940   0.00374  -0.00565  -2.09032
   D41       -0.00936  -0.00047   0.00711  -0.00760  -0.00053  -0.00989
   D42        2.09271  -0.00179  -0.00273  -0.00403  -0.00677   2.08594
   D43        2.07368  -0.00387   0.01775  -0.01465   0.00315   2.07683
   D44       -2.13420   0.00077   0.03426  -0.02599   0.00828  -2.12592
   D45       -0.03214  -0.00055   0.02442  -0.02242   0.00204  -0.03010
   D46        3.02376  -0.00386   0.00408  -0.00210   0.00196   3.02573
   D47        1.74047   0.00708   0.01184  -0.00300   0.00893   1.74939
   D48        0.44946   0.00209  -0.02597   0.02393  -0.00211   0.44735
   D49       -2.21747   0.00662  -0.00536   0.01053   0.00519  -2.21228
   D50       -0.94215   0.00091  -0.00707   0.00465  -0.00245  -0.94460
   D51        0.39370  -0.00487  -0.00332   0.00211  -0.00120   0.39250
   D52       -0.65070   0.03486   0.04956   0.01816   0.06682  -0.58388
   D53       -1.24268   0.03021   0.05450   0.01243   0.06600  -1.17668
   D54        1.78689  -0.01950  -0.02397  -0.00100  -0.02474   1.76214
   D55       -2.38506  -0.07576  -0.03677  -0.04407  -0.08062  -2.46568
   D56       -2.75164   0.06638   0.04088   0.00310   0.04352  -2.70811
         Item               Value     Threshold  Converged?
 Maximum Force            0.215026     0.000450     NO 
 RMS     Force            0.033170     0.000300     NO 
 Maximum Displacement     0.304688     0.001800     NO 
 RMS     Displacement     0.061522     0.001200     NO 
 Predicted change in Energy=-7.656411D-03
 GradGradGradGradGradGradGradGradGradGradGradGradGradGradGradGradGradGrad

                          Input orientation:                          
 ---------------------------------------------------------------------
 Center     Atomic      Atomic             Coordinates (Angstroms)
 Number     Number       Type             X           Y           Z
 ---------------------------------------------------------------------
      1          6           0       -0.326626    0.212197   -0.024931
      2          8           0        1.094564    0.219104   -0.027240
      3          6           0        1.609548    1.551825   -0.008084
      4          6           0        0.434646    2.533331   -0.004286
      5          6           0       -0.826377    1.658550   -0.011427
      6          1           0       -0.656464   -0.320557   -0.946003
      7          1           0        2.240644    1.667466   -0.917781
      8          1           0        0.463364    3.173513    0.905101
      9          1           0       -1.438702    1.841756    0.897301
     10          8           0       -0.790391   -0.508789    1.146604
     11          6           0       -1.669431   -1.570410    0.789495
     12          1           0       -1.123888   -2.282012    0.092739
     13          1           0       -1.982684   -2.099173    1.711604
     14          1           0       -2.641593   -1.258202    0.295588
     15          8           0       -1.628634    1.888049   -1.158036
     16          1           0       -2.268734    2.578440   -0.952596
     17          8           0        0.443339    3.391134   -1.159039
     18          1           0        0.804043    4.246749   -0.900560
     19          6           0        2.493339    1.714424    1.265460
     20          1           0        3.064315    2.629516    1.188804
     21          1           0        1.863557    1.806556    2.222023
     22          8           0        3.407027    0.610045    1.396710
     23          1           0        4.147247    0.870773    1.858286
 ---------------------------------------------------------------------
                    Distance matrix (angstroms):
                    1          2          3          4          5
     1  C    0.000000
     2  O    1.421209   0.000000
     3  C    2.354497   1.428887   0.000000
     4  C    2.442872   2.406588   1.530936   0.000000
     5  C    1.530317   2.400473   2.438264   1.534754   0.000000
     6  H    1.113999   2.049746   3.085501   3.197191   2.195261
     7  H    3.083158   2.050442   1.113195   2.201323   3.198152
     8  H    3.202879   3.161678   2.185754   1.112493   2.190564
     9  H    2.177771   3.147255   3.193057   2.191019   1.110987
    10  O    1.451686   2.336834   3.367364   3.475594   2.457577
    11  C    2.375732   3.392504   4.597410   4.679521   3.431967
    12  H    2.621174   3.345371   4.709580   5.062210   3.953150
    13  H    3.331743   4.226990   5.402892   5.499805   4.292594
    14  H    2.761137   4.030574   5.104965   4.891717   3.449161
    15  O    2.405749   3.388198   3.452718   2.450439   1.418097
    16  H    3.198663   4.211238   4.121543   2.865238   1.952534
    17  O    3.461890   3.430282   2.463290   1.438526   2.435373
    18  H    4.280508   4.131467   2.950927   1.968645   3.185530
    19  C    3.445867   2.421493   1.558666   2.553641   3.557257
    20  H    4.337634   3.341971   2.170324   2.889269   4.185787
    21  H    3.519614   2.858416   2.258935   2.743436   3.499421
    22  O    4.014911   2.743711   2.468061   3.807475   4.583003
    23  H    4.898548   3.646746   3.222900   4.474001   5.371532
                    6          7          8          9         10
     6  H    0.000000
     7  H    3.513725   0.000000
     8  H    4.109639   2.958006   0.000000
     9  H    2.947077   4.106395   2.321959   0.000000
    10  O    2.105320   4.264381   3.897381   2.451024   0.000000
    11  C    2.366471   5.356054   5.202594   3.421656   1.423825
    12  H    2.268210   5.285793   5.739517   4.213299   2.089538
    13  H    3.461966   6.240011   5.868119   4.060779   2.066424
    14  H    2.522194   5.819625   5.445399   3.379164   2.170898
    15  O    2.422399   3.883000   3.207087   2.064613   3.429117
    16  H    3.317174   4.600606   3.357009   2.157261   4.015360
    17  O    3.877061   2.501907   2.075677   3.189230   4.695474
    18  H    4.795355   2.952426   2.127982   3.747826   5.417402
    19  C    4.353502   2.198318   2.525787   3.951291   3.967328
    20  H    5.206201   2.457981   2.672333   4.580688   4.970865
    21  H    4.572910   3.165424   2.358685   3.558236   3.682498
    22  O    4.781870   2.799188   3.934234   5.024700   4.351168
    23  H    5.688492   3.460694   4.447715   5.750576   5.175902
                   11         12         13         14         15
    11  C    0.000000
    12  H    1.135545   0.000000
    13  H    1.108153   1.841653   0.000000
    14  H    1.134247   1.841945   1.773836   0.000000
    15  O    3.969317   4.382764   4.925254   3.610818   0.000000
    16  H    4.539493   5.101705   5.390719   4.051766   0.963625
    17  O    5.733890   6.017286   6.653544   5.766201   2.559753
    18  H    6.543218   6.879556   7.406752   6.603610   3.398187
    19  C    5.324033   5.516440   5.897233   6.012045   4.784782
    20  H    6.340913   6.547176   6.935850   6.962009   5.299170
    21  H    5.092940   5.493184   5.505344   5.779297   4.860744
    22  O    5.558193   5.531141   6.040530   6.425622   5.789464
    23  H    6.398081   6.390781   6.813087   7.284430   6.594987
                   16         17         18         19         20
    16  H    0.000000
    17  O    2.838738   0.000000
    18  H    3.496844   0.963845   0.000000
    19  C    5.323874   3.590550   3.736045   0.000000
    20  H    5.747140   3.600270   3.477027   1.081334   0.000000
    21  H    5.267811   3.994933   4.102150   1.148968   1.785112
    22  O    6.450432   4.801016   5.027782   1.439342   2.058868
    23  H    7.209854   5.401426   5.494130   1.949000   2.171204
                   21         22         23
    21  H    0.000000
    22  O    2.120160   0.000000
    23  H    2.494642   0.910472   0.000000
 Symmetry turned off by external request.
 Stoichiometry    C6H12O5
 Framework group  C1[X(C6H12O5)]
 Deg. of freedom    63
 Full point group                 C1      NOp   1
 Rotational constants (GHZ):           1.2196992           0.9505227           0.5810353
 Standard basis: 6-311++G(d,p) (5D, 7F)
   326 basis functions,   504 primitive gaussians,   337 cartesian basis functions
    44 alpha electrons       44 beta electrons
       nuclear repulsion energy       700.7397198020 Hartrees.
 NAtoms=   23 NActive=   23 NUniq=   23 SFac= 1.00D+00 NAtFMM=   60 NAOKFM=F Big=F
 Integral buffers will be    131072 words long.
 Raffenetti 2 integral format.
 Two-electron integral symmetry is turned off.
 One-electron integrals computed using PRISM.
 NBasis=   326 RedAO= T EigKep=  2.18D-06  NBF=   326
 NBsUse=   326 1.00D-06 EigRej= -1.00D+00 NBFU=   326
 Lowest energy guess from the checkpoint file:  "/scratch/Gau-11545.chk"
 B after Tr=     0.017754    0.000151   -0.009980
         Rot=    0.999999    0.000340    0.000722   -0.000644 Ang=   0.12 deg.
 B after Tr=    -0.000645    0.005950    0.018510
         Rot=    0.999993    0.002340    0.003017   -0.000180 Ang=   0.44 deg.
 Requested convergence on RMS density matrix=1.00D-08 within 128 cycles.
 Requested convergence on MAX density matrix=1.00D-06.
 Requested convergence on             energy=1.00D-06.
 No special actions if energy rises.
 SCF Done:  E(RPBE-PBE) =  -611.394989429     A.U. after   12 cycles
            NFock= 12  Conv=0.39D-08     -V/T= 2.0030
 Calling FoFJK, ICntrl=      2527 FMM=F ISym2X=0 I1Cent= 0 IOpClX= 0 NMat=1 NMatS=1 NMatT=0.
 -------------------------------------------------------------------
 Center     Atomic                   Forces (Hartrees/Bohr)
 Number     Number              X              Y              Z
 -------------------------------------------------------------------
      1        6           0.004181546   -0.014566303    0.005898397
      2        8          -0.013290068   -0.000564361    0.000346718
      3        6           0.019886555   -0.007572687    0.016493005
      4        6           0.011386533    0.020866494   -0.002684940
      5        6          -0.015237729    0.004256840    0.002563138
      6        1          -0.002486357    0.003198771    0.005592751
      7        1          -0.003566708    0.003104165    0.005254992
      8        1          -0.000377685   -0.005020564   -0.001932225
      9        1           0.006202937   -0.004260960   -0.001247544
     10        8          -0.003193001    0.006743465   -0.012974449
     11        6          -0.005903636   -0.014813302   -0.010717593
     12        1          -0.011452492    0.006587707    0.010975792
     13        1           0.007617553    0.002332819   -0.002741373
     14        1           0.015278518    0.002080187    0.003729246
     15        8          -0.003713916   -0.010918093   -0.005728871
     16        1          -0.001075467    0.005559843   -0.000037777
     17        8          -0.002636806   -0.003523187   -0.000703173
     18        1           0.002972434    0.003624070    0.002437008
     19        6          -0.007327609   -0.013176944    0.015319798
     20        1           0.005427659    0.016590420   -0.003824166
     21        1           0.005869455   -0.004272773   -0.020118463
     22        8          -0.062935535   -0.019377994   -0.041379339
     23        1           0.054373818    0.023122386    0.035479068
 -------------------------------------------------------------------
 Cartesian Forces:  Max     0.062935535 RMS     0.015071955

 GradGradGradGradGradGradGradGradGradGradGradGradGradGradGradGradGradGrad
 Berny optimization.
 Using GEDIIS/GDIIS optimizer.
 FormGI is forming the generalized inverse of G from B-inverse, IUseBI=4.
 Internal  Forces:  Max     0.169901978 RMS     0.021894303
 Search for a local minimum.
 Step number   3 out of a maximum of  131
 All quantities printed in internal units (Hartrees-Bohrs-Radians)
 Mixed Optimization -- RFO/linear search
 Update second derivatives using D2CorX and points    2    1    3
 DE= -4.15D-04 DEPred=-7.66D-03 R= 5.42D-02
 Trust test= 5.42D-02 RLast= 2.28D-01 DXMaxT set to 7.50D-02
 ITU= -1 -1  0
 Use linear search instead of GDIIS.
 Linear search step of   0.101 exceeds DXMaxT=   0.075 but not scaled.
 Quartic linear search produced a step of -0.49170.
 Iteration  1 RMS(Cart)=  0.02596423 RMS(Int)=  0.00033198
 Iteration  2 RMS(Cart)=  0.00033773 RMS(Int)=  0.00003558
 Iteration  3 RMS(Cart)=  0.00000013 RMS(Int)=  0.00003558
 Variable       Old X    -DE/DX   Delta X   Delta X   Delta X     New X
                                 (Linear)    (Quad)   (Total)
    R1        2.68570  -0.00235   0.00851   0.00000   0.00852   2.69422
    R2        2.89188   0.00558  -0.00498   0.00000  -0.00497   2.88691
    R3        2.10515  -0.00542   0.00583   0.00000   0.00583   2.11098
    R4        6.51175  -0.00794  -0.02643   0.00000  -0.02643   6.48532
    R5        2.70021   0.00524   0.00138   0.00000   0.00138   2.70158
    R6        2.89305   0.00774  -0.00555   0.00000  -0.00556   2.88749
    R7        2.10363  -0.00599   0.00657   0.00000   0.00657   2.11021
    R8        6.36340  -0.00750  -0.03548   0.00000  -0.03548   6.32791
    R9        2.90027   0.01578  -0.01133   0.00000  -0.01134   2.88893
   R10        2.10231  -0.00448   0.00471   0.00000   0.00471   2.10702
   R11        4.63066   0.00816  -0.01481   0.00000  -0.01481   4.61585
   R12        2.09946  -0.00514   0.00611   0.00000   0.00611   2.10557
   R13        4.60219  -0.00057  -0.00081   0.00000  -0.00081   4.60138
   R14        2.69064   0.01738   0.00574   0.00000   0.00574   2.69638
   R15        3.94866  -0.00930  -0.03507   0.00000  -0.03507   3.91359
   R16        3.90498  -0.01632  -0.01359   0.00000  -0.01359   3.89138
   R17        3.35206  -0.00767  -0.02465   0.00000  -0.02465   3.32741
   R18        1.82099   0.00469  -0.00337   0.00000  -0.00337   1.81762
   R19        1.82140   0.00498  -0.00357   0.00000  -0.00357   1.81783
   R20        2.04342   0.01715  -0.01053   0.00000  -0.01053   2.03289
   R21        3.37337  -0.01362  -0.03513   0.00000  -0.03513   3.33824
   R22        3.89070   0.00435  -0.00657   0.00000  -0.00657   3.88413
   R23        4.10298   0.01933   0.01274   0.00000   0.01274   4.11572
    A1        1.89862  -0.00930   0.00154   0.00000   0.00155   1.90017
    A2        1.87241   0.00564  -0.00396   0.00000  -0.00395   1.86846
    A3        0.60963  -0.00586  -0.00151   0.00000  -0.00151   0.60812
    A4        1.94185   0.00208   0.00808   0.00000   0.00806   1.94992
    A5        1.42216  -0.00875   0.00175   0.00000   0.00175   1.42391
    A6        2.43474  -0.00323  -0.00358   0.00000  -0.00355   2.43120
    A7        1.94434   0.01585  -0.00735   0.00000  -0.00736   1.93698
    A8        1.89801  -0.00915   0.00184   0.00000   0.00184   1.89985
    A9        1.86529   0.00585  -0.00046   0.00000  -0.00045   1.86484
   A10        0.60409  -0.01108  -0.00150   0.00000  -0.00149   0.60260
   A11        1.95035   0.00024   0.00373   0.00000   0.00374   1.95409
   A12        1.41467  -0.00083   0.00203   0.00000   0.00201   1.41668
   A13        2.41560  -0.00538  -0.00100   0.00000  -0.00099   2.41461
   A14        1.83913  -0.00099   0.00334   0.00000   0.00336   1.84249
   A15        1.92959  -0.00039   0.00128   0.00000   0.00133   1.93092
   A16        2.06712   0.00042   0.00901   0.00000   0.00900   2.07612
   A17        1.93158  -0.00454   0.00321   0.00000   0.00318   1.93476
   A18        0.56589   0.00553   0.00705   0.00000   0.00706   0.57295
   A19        2.16294  -0.00019  -0.00256   0.00000  -0.00246   2.16049
   A20        1.84463   0.00354   0.00064   0.00000   0.00064   1.84527
   A21        1.92097  -0.00221   0.00552   0.00000   0.00553   1.92650
   A22        2.09206   0.00312  -0.00326   0.00000  -0.00327   2.08879
   A23        1.93377  -0.00420   0.00213   0.00000   0.00214   1.93591
   A24        0.58867   0.00114  -0.00415   0.00000  -0.00415   0.58452
   A25        2.15973  -0.00148  -0.00098   0.00000  -0.00098   2.15875
   A26        2.51541  -0.00542  -0.01252   0.00000  -0.01253   2.50289
   A27        2.04891   0.01655   0.00271   0.00000   0.00269   2.05161
   A28        0.53987  -0.01975  -0.01272   0.00000  -0.01275   0.52713
   A29        0.53260   0.00512  -0.00914   0.00000  -0.00919   0.52342
   A30        0.91812  -0.01770  -0.01890   0.00000  -0.01891   0.89921
   A31        1.19306  -0.04379  -0.03054   0.00000  -0.03058   1.16248
   A32        1.84447  -0.00342   0.00711   0.00000   0.00711   1.85157
   A33        2.34659  -0.00130   0.00427   0.00000   0.00427   2.35086
   A34        2.45672   0.00154   0.01104   0.00000   0.01104   2.46776
   A35        0.66592  -0.02827  -0.02480   0.00000  -0.02487   0.64105
   A36        0.72374  -0.07188  -0.00334   0.00000  -0.00340   0.72034
   A37        1.11075   0.07286   0.00471   0.00000   0.00471   1.11545
   A38        1.16073  -0.04697  -0.01464   0.00000  -0.01454   1.14619
   A39        1.35266   0.02395  -0.00296   0.00000  -0.00298   1.34969
   A40        0.43066   0.16990   0.01093   0.00000   0.01095   0.44160
   A41        3.04802  -0.00030  -0.02167   0.00000  -0.02171   3.02631
   A42        2.77584  -0.00227   0.01097   0.00000   0.01081   2.78666
    D1        0.00627   0.00436  -0.00308   0.00000  -0.00309   0.00318
    D2        2.10866   0.00489   0.00515   0.00000   0.00514   2.11380
    D3       -0.70095   0.01762  -0.00063   0.00000  -0.00063  -0.70158
    D4       -0.00107  -0.00154   0.00053   0.00000   0.00051  -0.00056
    D5       -2.08995   0.00257  -0.00538   0.00000  -0.00538  -2.09533
    D6        0.58183   0.00090  -0.00293   0.00000  -0.00293   0.57890
    D7       -2.06003  -0.00391  -0.00041   0.00000  -0.00041  -2.06044
    D8        2.13428   0.00020  -0.00632   0.00000  -0.00630   2.12797
    D9       -1.47713  -0.00147  -0.00386   0.00000  -0.00385  -1.48098
   D10        0.38457  -0.01071  -0.00161   0.00000  -0.00163   0.38294
   D11       -1.70431  -0.00660  -0.00752   0.00000  -0.00753  -1.71183
   D12        0.96747  -0.00828  -0.00507   0.00000  -0.00508   0.96240
   D13        1.85839   0.01126  -0.00854   0.00000  -0.00854   1.84985
   D14       -0.61194   0.00248  -0.01143   0.00000  -0.01145  -0.62339
   D15        1.35865  -0.00588   0.00213   0.00000   0.00214   1.36080
   D16       -0.00893  -0.00536   0.00439   0.00000   0.00441  -0.00453
   D17       -2.11703  -0.00394  -0.00083   0.00000  -0.00082  -2.11785
   D18        0.66580  -0.00882   0.00175   0.00000   0.00173   0.66753
   D19        0.00781   0.00403  -0.00384   0.00000  -0.00383   0.00398
   D20        2.09544  -0.00217   0.00268   0.00000   0.00266   2.09810
   D21       -0.55331  -0.00181  -0.01110   0.00000  -0.01109  -0.56440
   D22        2.06269   0.00562  -0.00100   0.00000  -0.00099   2.06170
   D23       -2.13286  -0.00058   0.00552   0.00000   0.00550  -2.12736
   D24        1.50158  -0.00023  -0.00826   0.00000  -0.00825   1.49333
   D25       -0.35960   0.01182  -0.00162   0.00000  -0.00160  -0.36120
   D26        1.72803   0.00563   0.00490   0.00000   0.00490   1.73293
   D27       -0.92071   0.00598  -0.00888   0.00000  -0.00886  -0.92957
   D28       -0.70081   0.00014  -0.00039   0.00000  -0.00047  -0.70127
   D29       -0.32995  -0.00107  -0.00199   0.00000  -0.00203  -0.33199
   D30        1.79876   0.00095   0.00278   0.00000   0.00273   1.80149
   D31        2.16961  -0.00026   0.00118   0.00000   0.00116   2.17077
   D32       -0.17013   0.00318  -0.00498   0.00000  -0.00503  -0.17516
   D33        0.20073   0.00196  -0.00658   0.00000  -0.00660   0.19413
   D34       -1.60067  -0.00047  -0.01216   0.00000  -0.01202  -1.61269
   D35        0.86289  -0.00169   0.00367   0.00000   0.00371   0.86660
   D36       -1.17197   0.00014   0.00034   0.00000   0.00040  -1.17157
   D37       -0.00401  -0.00152   0.00197   0.00000   0.00198  -0.00203
   D38        2.07642  -0.00430   0.01013   0.00000   0.01013   2.08656
   D39       -2.11093  -0.00119   0.00684   0.00000   0.00684  -2.10410
   D40       -2.09032   0.00193  -0.00330   0.00000  -0.00331  -2.09362
   D41       -0.00989  -0.00085   0.00486   0.00000   0.00485  -0.00504
   D42        2.08594   0.00226   0.00156   0.00000   0.00156   2.08749
   D43        2.07683  -0.00218   0.00993   0.00000   0.00994   2.08677
   D44       -2.12592  -0.00496   0.01810   0.00000   0.01810  -2.10782
   D45       -0.03010  -0.00186   0.01480   0.00000   0.01481  -0.01529
   D46        3.02573   0.00231   0.00167   0.00000   0.00166   3.02739
   D47        1.74939  -0.00057   0.00327   0.00000   0.00331   1.75270
   D48        0.44735   0.00274  -0.01577   0.00000  -0.01579   0.43156
   D49       -2.21228   0.00025  -0.00602   0.00000  -0.00602  -2.21830
   D50       -0.94460   0.00343  -0.00337   0.00000  -0.00337  -0.94797
   D51        0.39250  -0.00160  -0.00156   0.00000  -0.00156   0.39094
   D52       -0.58388   0.00520  -0.00079   0.00000  -0.00095  -0.58483
   D53       -1.17668   0.01068   0.00282   0.00000   0.00274  -1.17394
   D54        1.76214  -0.01470  -0.00335   0.00000  -0.00332   1.75883
   D55       -2.46568   0.06764   0.01585   0.00000   0.01580  -2.44987
   D56       -2.70811  -0.05231   0.00505   0.00000   0.00507  -2.70304
         Item               Value     Threshold  Converged?
 Maximum Force            0.169902     0.000450     NO 
 RMS     Force            0.021894     0.000300     NO 
 Maximum Displacement     0.167840     0.001800     NO 
 RMS     Displacement     0.025909     0.001200     NO 
 Predicted change in Energy=-3.558330D-03
 GradGradGradGradGradGradGradGradGradGradGradGradGradGradGradGradGradGrad

                          Input orientation:                          
 ---------------------------------------------------------------------
 Center     Atomic      Atomic             Coordinates (Angstroms)
 Number     Number       Type             X           Y           Z
 ---------------------------------------------------------------------
      1          6           0       -0.334808    0.215861   -0.012440
      2          8           0        1.090908    0.219388   -0.013473
      3          6           0        1.599488    1.555449   -0.003865
      4          6           0        0.423737    2.531341   -0.002240
      5          6           0       -0.832514    1.660185   -0.005873
      6          1           0       -0.661747   -0.329928   -0.930644
      7          1           0        2.233513    1.666972   -0.916298
      8          1           0        0.453607    3.181014    0.903424
      9          1           0       -1.452806    1.852745    0.899470
     10          8           0       -0.774104   -0.501350    1.157464
     11          6           0       -1.642264   -1.572276    0.789566
     12          1           0       -1.100589   -2.266805    0.125217
     13          1           0       -1.964771   -2.095094    1.689178
     14          1           0       -2.552776   -1.223730    0.276608
     15          8           0       -1.635469    1.903723   -1.156396
     16          1           0       -2.275637    2.592050   -0.952603
     17          8           0        0.448062    3.381911   -1.156849
     18          1           0        0.808030    4.238198   -0.906746
     19          6           0        2.479050    1.710977    1.262176
     20          1           0        3.061060    2.612275    1.183511
     21          1           0        1.850230    1.790676    2.173189
     22          8           0        3.365301    0.589857    1.388195
     23          1           0        4.126609    0.840850    1.869159
 ---------------------------------------------------------------------
                    Distance matrix (angstroms):
                    1          2          3          4          5
     1  C    0.000000
     2  O    1.425720   0.000000
     3  C    2.352885   1.429617   0.000000
     4  C    2.436584   2.406318   1.527992   0.000000
     5  C    1.527687   2.403228   2.434257   1.528755   0.000000
     6  H    1.117083   2.052986   3.086543   3.197978   2.201116
     7  H    3.085280   2.053323   1.116674   2.204070   3.198350
     8  H    3.201959   3.165135   2.186019   1.114986   2.189486
     9  H    2.181947   3.157816   3.197014   2.189745   1.114221
    10  O    1.440849   2.317073   3.348588   3.460773   2.455402
    11  C    2.355862   3.365287   4.573964   4.662079   3.425963
    12  H    2.601730   3.317085   4.681528   5.036072   3.938312
    13  H    3.300424   4.194405   5.375575   5.474465   4.272860
    14  H    2.659954   3.929780   5.004378   4.799786   3.369876
    15  O    2.418519   3.402409   3.451749   2.442603   1.423991
    16  H    3.208894   4.224348   4.122043   2.862428   1.961447
    17  O    3.456361   3.423756   2.447676   1.434288   2.434945
    18  H    4.276103   4.126595   2.939174   1.969562   3.185766
    19  C    3.431882   2.403967   1.549412   2.548737   3.546405
    20  H    4.324929   3.322676   2.159383   2.892755   4.181032
    21  H    3.468632   2.797679   2.204034   2.704803   3.458678
    22  O    3.973972   2.697181   2.447099   3.788861   4.550899
    23  H    4.882138   3.625742   3.225711   4.480085   5.364696
                    6          7          8          9         10
     6  H    0.000000
     7  H    3.517150   0.000000
     8  H    4.115159   2.961719   0.000000
     9  H    2.956206   4.113450   2.323516   0.000000
    10  O    2.098143   4.248278   3.889938   2.463526   0.000000
    11  C    2.337512   5.331448   5.196095   3.432017   1.426861
    12  H    2.249204   5.260759   5.718380   4.206450   2.070980
    13  H    3.417185   6.210253   5.856901   4.058471   2.059231
    14  H    2.415022   5.717319   5.369638   3.326048   2.112206
    15  O    2.447099   3.883648   3.199777   2.064595   3.446777
    16  H    3.338125   4.603208   3.352684   2.157266   4.034366
    17  O    3.880798   2.487311   2.070051   3.190626   4.682889
    18  H    4.798811   2.939949   2.126021   3.750224   5.406239
    19  C    4.340318   2.192710   2.528267   3.951094   3.935526
    20  H    5.194757   2.446963   2.683417   4.586126   4.940022
    21  H    4.521147   3.115629   2.344333   3.540658   3.629354
    22  O    4.737102   2.784207   3.927730   5.004787   4.287032
    23  H    5.669037   3.467718   4.460937   5.752748   5.130790
                   11         12         13         14         15
    11  C    0.000000
    12  H    1.103242   0.000000
    13  H    1.089336   1.795069   0.000000
    14  H    1.101654   1.794372   1.760790   0.000000
    15  O    3.983639   4.395672   4.918971   3.560325   0.000000
    16  H    4.558281   5.113796   5.389338   4.018450   0.961843
    17  O    5.718562   5.995832   6.627158   5.680824   2.554632
    18  H    6.530162   6.857320   7.384974   6.521350   3.388626
    19  C    5.290400   5.470763   5.866520   5.907887   4.776601
    20  H    6.307686   6.499595   6.904636   6.859487   5.294771
    21  H    5.041961   5.418919   5.466966   5.663049   4.821723
    22  O    5.487155   5.449753   5.975719   6.288748   5.762715
    23  H    6.345754   6.326331   6.764398   7.170279   6.594334
                   16         17         18         19         20
    16  H    0.000000
    17  O    2.843261   0.000000
    18  H    3.495842   0.961954   0.000000
    19  C    5.318702   3.573320   3.726041   0.000000
    20  H    5.748367   3.591292   3.476916   1.075761   0.000000
    21  H    5.237896   3.948070   4.069710   1.109825   1.766521
    22  O    6.427153   4.773164   5.011665   1.434654   2.055391
    23  H    7.212337   5.398650   5.500963   1.959592   2.177947
                   21         22         23
    21  H    0.000000
    22  O    2.086534   0.000000
    23  H    2.485258   0.934834   0.000000
 Symmetry turned off by external request.
 Stoichiometry    C6H12O5
 Framework group  C1[X(C6H12O5)]
 Deg. of freedom    63
 Full point group                 C1      NOp   1
 Rotational constants (GHZ):           1.2184725           0.9677070           0.5864186
 Standard basis: 6-311++G(d,p) (5D, 7F)
   326 basis functions,   504 primitive gaussians,   337 cartesian basis functions
    44 alpha electrons       44 beta electrons
       nuclear repulsion energy       703.1580323473 Hartrees.
 NAtoms=   23 NActive=   23 NUniq=   23 SFac= 1.00D+00 NAtFMM=   60 NAOKFM=F Big=F
 Integral buffers will be    131072 words long.
 Raffenetti 2 integral format.
 Two-electron integral symmetry is turned off.
 One-electron integrals computed using PRISM.
 NBasis=   326 RedAO= T EigKep=  2.11D-06  NBF=   326
 NBsUse=   326 1.00D-06 EigRej= -1.00D+00 NBFU=   326
 Lowest energy guess from the checkpoint file:  "/scratch/Gau-11545.chk"
 B after Tr=     0.009130   -0.000055   -0.004729
         Rot=    1.000000    0.000237    0.000428   -0.000327 Ang=   0.07 deg.
 B after Tr=    -0.008618   -0.000197    0.005261
         Rot=    1.000000   -0.000103   -0.000293    0.000316 Ang=  -0.05 deg.
 Requested convergence on RMS density matrix=1.00D-08 within 128 cycles.
 Requested convergence on MAX density matrix=1.00D-06.
 Requested convergence on             energy=1.00D-06.
 No special actions if energy rises.
 SCF Done:  E(RPBE-PBE) =  -611.398695934     A.U. after    9 cycles
            NFock=  9  Conv=0.36D-08     -V/T= 2.0028
 Calling FoFJK, ICntrl=      2527 FMM=F ISym2X=0 I1Cent= 0 IOpClX= 0 NMat=1 NMatS=1 NMatT=0.
 -------------------------------------------------------------------
 Center     Atomic                   Forces (Hartrees/Bohr)
 Number     Number              X              Y              Z
 -------------------------------------------------------------------
      1        6           0.008318212   -0.017162082    0.003677121
      2        8          -0.015170248    0.001877237   -0.001707400
      3        6           0.021689650   -0.009843506    0.011498843
      4        6           0.015284244    0.023626554   -0.000363532
      5        6          -0.020846979    0.007601190    0.001561246
      6        1          -0.002177805    0.005236878    0.006156343
      7        1          -0.005277047    0.003337847    0.006253842
      8        1          -0.000524637   -0.006253549   -0.002356276
      9        1           0.007748787   -0.005225317   -0.002209030
     10        8          -0.003604356    0.004956567   -0.009776960
     11        6           0.001798288   -0.001403179   -0.003834944
     12        1          -0.002176685   -0.003835104   -0.000059511
     13        1           0.002441882   -0.001849324    0.006899652
     14        1          -0.001566859    0.002278135   -0.002151522
     15        8          -0.000968127   -0.014972367   -0.005402749
     16        1          -0.001827970    0.006615573    0.001365310
     17        8          -0.004803053   -0.003422914   -0.004142344
     18        1           0.003485832    0.004929772    0.003466180
     19        6          -0.002302830   -0.016152753    0.001475547
     20        1           0.007586746    0.019746874   -0.003069148
     21        1          -0.003128336   -0.001261591   -0.002541381
     22        8          -0.032464710   -0.011630257   -0.024213791
     23        1           0.028486001    0.012805317    0.019474503
 -------------------------------------------------------------------
 Cartesian Forces:  Max     0.032464710 RMS     0.010358985

 GradGradGradGradGradGradGradGradGradGradGradGradGradGradGradGradGradGrad
 Berny optimization.
 Using GEDIIS/GDIIS optimizer.
 FormGI is forming the generalized inverse of G from B-inverse, IUseBI=4.
 Internal  Forces:  Max     0.091446937 RMS     0.011894208
 Search for a local minimum.
 Step number   4 out of a maximum of  131
 All quantities printed in internal units (Hartrees-Bohrs-Radians)
 Mixed Optimization -- RFO/linear search
 Update second derivatives using D2CorX and points    2    1    3    4
 ITU=  0 -1 -1  0
 Use linear search instead of GDIIS.
     Eigenvalues ---    0.00225   0.00230   0.00230   0.00230   0.00241
     Eigenvalues ---    0.00380   0.00475   0.00499   0.00888   0.01005
     Eigenvalues ---    0.01127   0.01169   0.01242   0.01410   0.01941
     Eigenvalues ---    0.02006   0.02047   0.02139   0.02944   0.03269
     Eigenvalues ---    0.03495   0.03808   0.03892   0.03925   0.03967
     Eigenvalues ---    0.03982   0.03993   0.04022   0.05195   0.06841
     Eigenvalues ---    0.07690   0.08252   0.08567   0.09042   0.09268
     Eigenvalues ---    0.10303   0.10694   0.14633   0.15927   0.15961
     Eigenvalues ---    0.16000   0.16000   0.16925   0.17134   0.18809
     Eigenvalues ---    0.19669   0.22127   0.22959   0.26305   0.28250
     Eigenvalues ---    0.29899   0.30854   0.31536   0.31705   0.31812
     Eigenvalues ---    0.35750   0.38502   0.39375   0.39703   0.54885
     Eigenvalues ---    0.55473   1.02475   4.03886
 RFO step:  Lambda=-2.28345879D-02 EMin= 2.25242874D-03
 Quartic linear search produced a step of -0.00004.
 Maximum step size (   0.075) exceeded in Quadratic search.
    -- Step size scaled by   0.171
 Iteration  1 RMS(Cart)=  0.02108940 RMS(Int)=  0.00015272
 Iteration  2 RMS(Cart)=  0.00018994 RMS(Int)=  0.00003145
 Iteration  3 RMS(Cart)=  0.00000002 RMS(Int)=  0.00003145
 Variable       Old X    -DE/DX   Delta X   Delta X   Delta X     New X
                                 (Linear)    (Quad)   (Total)
    R1        2.69422  -0.00813  -0.00000  -0.00857  -0.00858   2.68564
    R2        2.88691   0.00627   0.00000   0.00533   0.00532   2.89223
    R3        2.11098  -0.00698  -0.00000  -0.00621  -0.00621   2.10477
    R4        6.48532  -0.00326   0.00000   0.02472   0.02472   6.51004
    R5        2.70158   0.00120  -0.00000  -0.00012  -0.00013   2.70146
    R6        2.88749   0.00797   0.00000   0.00612   0.00613   2.89361
    R7        2.11021  -0.00777  -0.00000  -0.00708  -0.00708   2.10313
    R8        6.32791  -0.00098   0.00000   0.03310   0.03310   6.36102
    R9        2.88893   0.01730   0.00000   0.01127   0.01128   2.90021
   R10        2.10702  -0.00557  -0.00000  -0.00521  -0.00521   2.10181
   R11        4.61585   0.00641   0.00000   0.02261   0.02261   4.63846
   R12        2.10557  -0.00701  -0.00000  -0.00654  -0.00654   2.09903
   R13        4.60138   0.00069   0.00000  -0.00204  -0.00204   4.59934
   R14        2.69638   0.00095  -0.00000  -0.00033  -0.00033   2.69605
   R15        3.91359   0.00364   0.00000   0.01851   0.01851   3.93209
   R16        3.89138   0.00038   0.00000  -0.01527  -0.01527   3.87611
   R17        3.32741   0.00338   0.00000   0.00728   0.00728   3.33469
   R18        1.81762   0.00624   0.00000   0.00358   0.00358   1.82120
   R19        1.81783   0.00659   0.00000   0.00383   0.00383   1.82166
   R20        2.03289   0.01749   0.00000   0.01346   0.01346   2.04635
   R21        3.33824   0.00131   0.00000   0.01176   0.01176   3.35000
   R22        3.88413   0.00423   0.00000   0.00628   0.00628   3.89040
   R23        4.11572   0.00965  -0.00000  -0.00172  -0.00172   4.11400
    A1        1.90017  -0.00660  -0.00000  -0.00118  -0.00120   1.89897
    A2        1.86846   0.00451   0.00000   0.00667   0.00668   1.87514
    A3        0.60812  -0.00215   0.00000  -0.00199  -0.00198   0.60614
    A4        1.94992   0.00000  -0.00000  -0.00970  -0.00970   1.94022
    A5        1.42391  -0.00765  -0.00000  -0.00176  -0.00177   1.42214
    A6        2.43120  -0.00031   0.00000   0.00070   0.00064   2.43184
    A7        1.93698   0.01515   0.00000   0.00649   0.00649   1.94346
    A8        1.89985  -0.00724  -0.00000  -0.00119  -0.00119   1.89866
    A9        1.86484   0.00401   0.00000   0.00126   0.00125   1.86610
   A10        0.60260  -0.00626   0.00000   0.00039   0.00038   0.60298
   A11        1.95409   0.00081  -0.00000  -0.00642  -0.00643   1.94766
   A12        1.41668  -0.00319  -0.00000  -0.00031  -0.00029   1.41639
   A13        2.41461  -0.00302   0.00000   0.00031   0.00030   2.41491
   A14        1.84249  -0.00254  -0.00000  -0.00400  -0.00402   1.83847
   A15        1.93092   0.00045  -0.00000  -0.00256  -0.00262   1.92830
   A16        2.07612  -0.00304  -0.00000  -0.00983  -0.00984   2.06628
   A17        1.93476  -0.00257  -0.00000  -0.00490  -0.00486   1.92989
   A18        0.57295   0.00138  -0.00000  -0.00626  -0.00627   0.56668
   A19        2.16049   0.00078   0.00000   0.00336   0.00323   2.16372
   A20        1.84527   0.00122  -0.00000  -0.00017  -0.00017   1.84510
   A21        1.92650  -0.00231  -0.00000  -0.00712  -0.00714   1.91936
   A22        2.08879   0.00285   0.00000   0.00227   0.00227   2.09105
   A23        1.93591  -0.00335  -0.00000  -0.00264  -0.00266   1.93326
   A24        0.58452   0.00394   0.00000   0.00012   0.00012   0.58463
   A25        2.15875  -0.00045   0.00000   0.00086   0.00084   2.15959
   A26        2.50289   0.00001   0.00000   0.01071   0.01070   2.51359
   A27        2.05161   0.00572  -0.00000   0.00407   0.00411   2.05572
   A28        0.52713  -0.00490   0.00000   0.00237   0.00240   0.52953
   A29        0.52342   0.00830   0.00000   0.00498   0.00502   0.52844
   A30        0.89921   0.00057   0.00000   0.00441   0.00442   0.90364
   A31        1.16248  -0.00008   0.00000  -0.00247  -0.00246   1.16002
   A32        1.85157  -0.00479  -0.00000  -0.00772  -0.00772   1.84385
   A33        2.35086  -0.00245  -0.00000  -0.00448  -0.00448   2.34638
   A34        2.46776  -0.00235  -0.00000  -0.01234  -0.01234   2.45542
   A35        0.64105  -0.00165   0.00000  -0.00365  -0.00362   0.63743
   A36        0.72034  -0.03966   0.00000   0.00312   0.00325   0.72359
   A37        1.11545   0.03655  -0.00000  -0.00061  -0.00071   1.11474
   A38        1.14619  -0.01741   0.00000   0.01131   0.01130   1.15749
   A39        1.34969   0.01471   0.00000   0.00137   0.00133   1.35102
   A40        0.44160   0.09145  -0.00000   0.00510   0.00525   0.44685
   A41        3.02631   0.00831   0.00000   0.01570   0.01572   3.04202
   A42        2.78666  -0.00212  -0.00000  -0.02372  -0.02370   2.76295
    D1        0.00318   0.00436   0.00000   0.00649   0.00650   0.00968
    D2        2.11380   0.00328  -0.00000  -0.00190  -0.00191   2.11190
    D3       -0.70158   0.01346   0.00000   0.01278   0.01279  -0.68879
    D4       -0.00056  -0.00262  -0.00000  -0.00024  -0.00022  -0.00077
    D5       -2.09533   0.00190   0.00000   0.00688   0.00687  -2.08846
    D6        0.57890   0.00184   0.00000  -0.00100  -0.00099   0.57791
    D7       -2.06044  -0.00400   0.00000  -0.00189  -0.00189  -2.06233
    D8        2.12797   0.00053   0.00000   0.00522   0.00519   2.13317
    D9       -1.48098   0.00047   0.00000  -0.00266  -0.00267  -1.48365
   D10        0.38294  -0.00773   0.00000  -0.00427  -0.00424   0.37870
   D11       -1.71183  -0.00320   0.00000   0.00284   0.00285  -1.70899
   D12        0.96240  -0.00326   0.00000  -0.00504  -0.00502   0.95738
   D13        1.84985   0.00978   0.00000   0.02029   0.02029   1.87014
   D14       -0.62339   0.00401   0.00000   0.01497   0.01497  -0.60841
   D15        1.36080  -0.00530  -0.00000  -0.00216  -0.00217   1.35863
   D16       -0.00453  -0.00429  -0.00000  -0.01015  -0.01018  -0.01470
   D17       -2.11785  -0.00354   0.00000  -0.00253  -0.00255  -2.12041
   D18        0.66753  -0.00859  -0.00000  -0.00685  -0.00684   0.66068
   D19        0.00398   0.00241   0.00000   0.00952   0.00950   0.01347
   D20        2.09810  -0.00193  -0.00000  -0.00010  -0.00008   2.09802
   D21       -0.56440   0.00121   0.00000   0.01593   0.01591  -0.54849
   D22        2.06170   0.00324   0.00000   0.00646   0.00645   2.06815
   D23       -2.12736  -0.00111  -0.00000  -0.00316  -0.00312  -2.13048
   D24        1.49333   0.00203   0.00000   0.01287   0.01286   1.50619
   D25       -0.36120   0.00777   0.00000   0.00770   0.00767  -0.35353
   D26        1.73293   0.00342  -0.00000  -0.00192  -0.00191   1.73102
   D27       -0.92957   0.00656   0.00000   0.01411   0.01408  -0.91549
   D28       -0.70127  -0.00191   0.00000   0.00331   0.00336  -0.69792
   D29       -0.33199  -0.00121   0.00000  -0.00254  -0.00252  -0.33451
   D30        1.80149  -0.00010  -0.00000  -0.00011  -0.00009   1.80140
   D31        2.17077   0.00060  -0.00000  -0.00596  -0.00597   2.16481
   D32       -0.17516   0.00330   0.00000   0.01002   0.01003  -0.16512
   D33        0.19413   0.00400   0.00000   0.00418   0.00416   0.19829
   D34       -1.61269   0.00137   0.00000   0.01498   0.01489  -1.59780
   D35        0.86660  -0.00210  -0.00000  -0.00072  -0.00070   0.86590
   D36       -1.17157  -0.00041  -0.00000   0.00373   0.00375  -1.16783
   D37       -0.00203   0.00011  -0.00000  -0.00551  -0.00551  -0.00755
   D38        2.08656  -0.00374  -0.00000  -0.01560  -0.01559   2.07097
   D39       -2.10410  -0.00116  -0.00000  -0.01002  -0.01002  -2.11412
   D40       -2.09362   0.00247   0.00000   0.00259   0.00259  -2.09103
   D41       -0.00504  -0.00138  -0.00000  -0.00749  -0.00749  -0.01252
   D42        2.08749   0.00121  -0.00000  -0.00192  -0.00192   2.08558
   D43        2.08677  -0.00240  -0.00000  -0.01445  -0.01446   2.07231
   D44       -2.10782  -0.00625  -0.00000  -0.02454  -0.02454  -2.13236
   D45       -0.01529  -0.00366  -0.00000  -0.01897  -0.01897  -0.03427
   D46        3.02739   0.00022  -0.00000   0.00119   0.00120   3.02858
   D47        1.75270  -0.00127  -0.00000  -0.00133  -0.00137   1.75133
   D48        0.43156   0.00411   0.00000   0.02188   0.02192   0.45348
   D49       -2.21830   0.00032   0.00000   0.01082   0.01083  -2.20748
   D50       -0.94797   0.00206   0.00000   0.00659   0.00660  -0.94138
   D51        0.39094  -0.00008   0.00000  -0.00027  -0.00028   0.39066
   D52       -0.58483  -0.00226   0.00000   0.01987   0.01992  -0.56491
   D53       -1.17394   0.00053  -0.00000   0.01710   0.01710  -1.15684
   D54        1.75883  -0.00498   0.00000  -0.02089  -0.02091   1.73791
   D55       -2.44987   0.03806  -0.00000   0.00965   0.00960  -2.44027
   D56       -2.70304  -0.03113  -0.00000  -0.01431  -0.01423  -2.71728
         Item               Value     Threshold  Converged?
 Maximum Force            0.091447     0.000450     NO 
 RMS     Force            0.011894     0.000300     NO 
 Maximum Displacement     0.081528     0.001800     NO 
 RMS     Displacement     0.021080     0.001200     NO 
 Predicted change in Energy=-3.711295D-03
 GradGradGradGradGradGradGradGradGradGradGradGradGradGradGradGradGradGrad

                          Input orientation:                          
 ---------------------------------------------------------------------
 Center     Atomic      Atomic             Coordinates (Angstroms)
 Number     Number       Type             X           Y           Z
 ---------------------------------------------------------------------
      1          6           0       -0.332695    0.211502   -0.010343
      2          8           0        1.088477    0.215974   -0.008574
      3          6           0        1.604762    1.548896    0.010921
      4          6           0        0.431188    2.532422    0.002127
      5          6           0       -0.830569    1.658750   -0.004478
      6          1           0       -0.663638   -0.323922   -0.929221
      7          1           0        2.241468    1.662898   -0.894737
      8          1           0        0.456099    3.176206    0.908756
      9          1           0       -1.443604    1.845386    0.902796
     10          8           0       -0.803430   -0.508477    1.150431
     11          6           0       -1.678775   -1.574527    0.786090
     12          1           0       -1.143180   -2.275986    0.106351
     13          1           0       -1.982180   -2.096812    1.693527
     14          1           0       -2.574608   -1.232690    0.273569
     15          8           0       -1.629739    1.879803   -1.160448
     16          1           0       -2.269230    2.573842   -0.965128
     17          8           0        0.449961    3.383391   -1.148839
     18          1           0        0.813608    4.237738   -0.889786
     19          6           0        2.492255    1.717741    1.261931
     20          1           0        3.062763    2.634365    1.178519
     21          1           0        1.857849    1.791368    2.168548
     22          8           0        3.408443    0.612882    1.358552
     23          1           0        4.156882    0.883538    1.869169
 ---------------------------------------------------------------------
                    Distance matrix (angstroms):
                    1          2          3          4          5
     1  C    0.000000
     2  O    1.421181   0.000000
     3  C    2.354319   1.429550   0.000000
     4  C    2.443428   2.407919   1.531233   0.000000
     5  C    1.530502   2.400908   2.437856   1.534724   0.000000
     6  H    1.113794   2.051581   3.088196   3.197616   2.194084
     7  H    3.084643   2.051406   1.112928   2.199443   3.198436
     8  H    3.202563   3.162969   2.184873   1.112230   2.189107
     9  H    2.176584   3.145952   3.189966   2.190449   1.110761
    10  O    1.444769   2.333974   3.366104   3.477061   2.455896
    11  C    2.374055   3.390437   4.597638   4.683329   3.434899
    12  H    2.618798   3.347143   4.710628   5.060660   3.948690
    13  H    3.309424   4.204172   5.384097   5.487712   4.279447
    14  H    2.681878   3.949230   5.027259   4.825407   3.388127
    15  O    2.405887   3.388782   3.455952   2.454569   1.422604
    16  H    3.200379   4.212925   4.124439   2.868719   1.957035
    17  O    3.459711   3.426433   2.458451   1.431511   2.433867
    18  H    4.277617   4.126339   2.943988   1.962105   3.184065
    19  C    3.444965   2.416626   1.543107   2.549276   3.556464
    20  H    4.337372   3.340002   2.160392   2.884351   4.184417
    21  H    3.470163   2.795293   2.185909   2.697759   3.459368
    22  O    4.003886   2.721914   2.438339   3.793227   4.573939
    23  H    4.913298   3.658779   3.226314   4.481681   5.383881
                    6          7          8          9         10
     6  H    0.000000
     7  H    3.519699   0.000000
     8  H    4.108877   2.954696   0.000000
     9  H    2.944576   4.104167   2.319481   0.000000
    10  O    2.092499   4.262510   3.901502   2.451901   0.000000
    11  C    2.353042   5.354849   5.209818   3.429975   1.426687
    12  H    2.261178   5.288935   5.738288   4.208359   2.080773
    13  H    3.429358   6.218821   5.862235   4.056629   2.051149
    14  H    2.434003   5.739683   5.387672   3.339108   2.104861
    15  O    2.417276   3.886373   3.211384   2.071908   3.424446
    16  H    3.313043   4.602300   3.361800   2.168281   4.015576
    17  O    3.877178   2.496831   2.068009   3.187515   4.690871
    18  H    4.795055   2.944250   2.118823   3.745891   5.413303
    19  C    4.350769   2.171893   2.529384   3.954271   3.978696
    20  H    5.203853   2.432419   2.676016   4.583215   4.982539
    21  H    4.519792   3.089885   2.338751   3.536190   3.661729
    22  O    4.763754   2.746212   3.935643   5.026842   4.363558
    23  H    5.703188   3.451868   4.458084   5.764067   5.201825
                   11         12         13         14         15
    11  C    0.000000
    12  H    1.113980   0.000000
    13  H    1.090082   1.804204   0.000000
    14  H    1.087220   1.779162   1.764641   0.000000
    15  O    3.965326   4.371739   4.907428   3.554827   0.000000
    16  H    4.541406   5.092828   5.381993   4.014637   0.963736
    17  O    5.732052   6.011834   6.635283   5.699076   2.566333
    18  H    6.542397   6.873857   7.390295   6.539035   3.406327
    19  C    5.335067   5.522826   5.895563   5.946007   4.783829
    20  H    6.352240   6.553705   6.935468   6.895868   5.297141
    21  H    5.074263   5.459139   5.485382   5.690566   4.822168
    22  O    5.567069   5.534513   6.042638   6.354544   5.773538
    23  H    6.424176   6.417224   6.826523   7.234453   6.607277
                   16         17         18         19         20
    16  H    0.000000
    17  O    2.843082   0.000000
    18  H    3.504014   0.963980   0.000000
    19  C    5.325827   3.571718   3.714583   0.000000
    20  H    5.747089   3.578320   3.450708   1.082883   0.000000
    21  H    5.240703   3.939765   4.053218   1.108985   1.772744
    22  O    6.440561   4.766063   4.992772   1.438558   2.058713
    23  H    7.223938   5.394340   5.480873   1.958472   2.177037
                   21         22         23
    21  H    0.000000
    22  O    2.109328   0.000000
    23  H    2.489847   0.945592   0.000000
 Symmetry turned off by external request.
 Stoichiometry    C6H12O5
 Framework group  C1[X(C6H12O5)]
 Deg. of freedom    63
 Full point group                 C1      NOp   1
 Rotational constants (GHZ):           1.2299549           0.9496483           0.5822806
 Standard basis: 6-311++G(d,p) (5D, 7F)
   326 basis functions,   504 primitive gaussians,   337 cartesian basis functions
    44 alpha electrons       44 beta electrons
       nuclear repulsion energy       702.0105616472 Hartrees.
 NAtoms=   23 NActive=   23 NUniq=   23 SFac= 1.00D+00 NAtFMM=   60 NAOKFM=F Big=F
 Integral buffers will be    131072 words long.
 Raffenetti 2 integral format.
 Two-electron integral symmetry is turned off.
 One-electron integrals computed using PRISM.
 NBasis=   326 RedAO= T EigKep=  2.15D-06  NBF=   326
 NBsUse=   326 1.00D-06 EigRej= -1.00D+00 NBFU=   326
 Initial guess from the checkpoint file:  "/scratch/Gau-11545.chk"
 B after Tr=     0.001725   -0.002213   -0.001463
         Rot=    1.000000   -0.000051   -0.000638   -0.000024 Ang=  -0.07 deg.
 ExpMin= 3.60D-02 ExpMax= 8.59D+03 ExpMxC= 1.30D+03 IAcc=3 IRadAn=         5 AccDes= 0.00D+00
 Harris functional with IExCor= 1009 and IRadAn=       5 diagonalized for initial guess.
 HarFok:  IExCor= 1009 AccDes= 0.00D+00 IRadAn=         5 IDoV= 1 UseB2=F ITyADJ=14
 ICtDFT=  3500011 ScaDFX=  1.000000  1.000000  1.000000  1.000000
 FoFCou: FMM=F IPFlag=           0 FMFlag=      100000 FMFlg1=           0
         NFxFlg=           0 DoJE=T BraDBF=F KetDBF=T FulRan=T
         wScrn=  0.000000 ICntrl=       500 IOpCl=  0 I1Cent=   200000004 NGrid=           0
         NMat0=    1 NMatS0=      1 NMatT0=    0 NMatD0=    1 NMtDS0=    0 NMtDT0=    0
 Symmetry not used in FoFCou.
 Requested convergence on RMS density matrix=1.00D-08 within 128 cycles.
 Requested convergence on MAX density matrix=1.00D-06.
 Requested convergence on             energy=1.00D-06.
 No special actions if energy rises.
 SCF Done:  E(RPBE-PBE) =  -611.401657340     A.U. after   11 cycles
            NFock= 11  Conv=0.54D-08     -V/T= 2.0028
 Calling FoFJK, ICntrl=      2527 FMM=F ISym2X=0 I1Cent= 0 IOpClX= 0 NMat=1 NMatS=1 NMatT=0.
 -------------------------------------------------------------------
 Center     Atomic                   Forces (Hartrees/Bohr)
 Number     Number              X              Y              Z
 -------------------------------------------------------------------
      1        6           0.003422614   -0.015021188    0.004571965
      2        8          -0.012541595    0.000046166    0.001349119
      3        6           0.019276551   -0.006301002    0.007358290
      4        6           0.011331811    0.018645795   -0.000016737
      5        6          -0.015534673    0.004251187    0.000570526
      6        1          -0.001727672    0.003892057    0.004393355
      7        1          -0.004757280    0.002652140    0.003538721
      8        1          -0.000487431   -0.005047391   -0.001220386
      9        1           0.005563252   -0.004006618   -0.001622890
     10        8           0.000227179    0.006525344   -0.008901438
     11        6           0.013686824   -0.007570218   -0.005322226
     12        1          -0.003981222   -0.000488638    0.004301075
     13        1           0.001369476   -0.001790762    0.005475813
     14        1          -0.009592574    0.005805455   -0.004638191
     15        8          -0.002430594   -0.011009269   -0.003379812
     16        1          -0.000961905    0.005640243    0.000140209
     17        8          -0.002847904   -0.001113465   -0.003514111
     18        1           0.002809949    0.003495307    0.002002227
     19        6          -0.000291186   -0.014414563    0.000235668
     20        1           0.003968216    0.015965219   -0.002948450
     21        1          -0.000914436   -0.002845367   -0.000157235
     22        8          -0.023902087   -0.005762683   -0.016182314
     23        1           0.018314688    0.008452252    0.013966822
 -------------------------------------------------------------------
 Cartesian Forces:  Max     0.023902087 RMS     0.008136896

 GradGradGradGradGradGradGradGradGradGradGradGradGradGradGradGradGradGrad
 Berny optimization.
 Using GEDIIS/GDIIS optimizer.
 FormGI is forming the generalized inverse of G from B-inverse, IUseBI=4.
 Internal  Forces:  Max     0.062694021 RMS     0.008686258
 Search for a local minimum.
 Step number   5 out of a maximum of  131
 All quantities printed in internal units (Hartrees-Bohrs-Radians)
 Mixed Optimization -- RFO/linear search
 Update second derivatives using D2CorX and points    2    1    3    4    5
 DE= -2.96D-03 DEPred=-3.71D-03 R= 7.98D-01
 TightC=F SS=  1.41D+00  RLast= 1.08D-01 DXNew= 1.2613D-01 3.2335D-01
 Trust test= 7.98D-01 RLast= 1.08D-01 DXMaxT set to 1.26D-01
 ITU=  1  0 -1 -1  0
 Use linear search instead of GDIIS.
     Eigenvalues ---    0.00214   0.00230   0.00230   0.00231   0.00262
     Eigenvalues ---    0.00417   0.00488   0.00539   0.00910   0.00988
     Eigenvalues ---    0.01041   0.01157   0.01382   0.01546   0.01970
     Eigenvalues ---    0.02047   0.02144   0.02401   0.02995   0.03127
     Eigenvalues ---    0.03405   0.03762   0.03905   0.03956   0.03975
     Eigenvalues ---    0.03990   0.04049   0.05182   0.05919   0.07218
     Eigenvalues ---    0.07756   0.08118   0.08713   0.09120   0.09362
     Eigenvalues ---    0.10194   0.10697   0.13437   0.15898   0.15996
     Eigenvalues ---    0.16000   0.16735   0.17034   0.18199   0.19659
     Eigenvalues ---    0.21379   0.22661   0.23739   0.28255   0.29794
     Eigenvalues ---    0.30204   0.31535   0.31695   0.31812   0.33118
     Eigenvalues ---    0.36107   0.39338   0.39533   0.46092   0.55101
     Eigenvalues ---    0.55480   1.09795   3.53492
 RFO step:  Lambda=-2.53968989D-02 EMin= 2.14394245D-03
 Quartic linear search produced a step of  1.00877.
 Maximum step size (   0.126) exceeded in Quadratic search.
    -- Step size scaled by   0.261
 Iteration  1 RMS(Cart)=  0.04892988 RMS(Int)=  0.00155620
 Iteration  2 RMS(Cart)=  0.00161983 RMS(Int)=  0.00022124
 Iteration  3 RMS(Cart)=  0.00000220 RMS(Int)=  0.00022124
 Iteration  4 RMS(Cart)=  0.00000000 RMS(Int)=  0.00022124
 Variable       Old X    -DE/DX   Delta X   Delta X   Delta X     New X
                                 (Linear)    (Quad)   (Total)
    R1        2.68564  -0.00302  -0.00865  -0.01431  -0.02306   2.66258
    R2        2.89223   0.00590   0.00537   0.01306   0.01835   2.91059
    R3        2.10477  -0.00498  -0.00627  -0.01281  -0.01907   2.08569
    R4        6.51004  -0.00358   0.02494   0.01658   0.04152   6.55156
    R5        2.70146   0.00529  -0.00013   0.00522   0.00510   2.70656
    R6        2.89361   0.00719   0.00618   0.01380   0.02008   2.91369
    R7        2.10313  -0.00533  -0.00714  -0.01442  -0.02156   2.08157
    R8        6.36102  -0.00583   0.03339  -0.01374   0.01964   6.38066
    R9        2.90021   0.01452   0.01138   0.02413   0.03556   2.93576
   R10        2.10181  -0.00393  -0.00525  -0.01089  -0.01615   2.08566
   R11        4.63846   0.00581   0.02281   0.04843   0.07124   4.70971
   R12        2.09903  -0.00507  -0.00659  -0.01359  -0.02018   2.07885
   R13        4.59934   0.00238  -0.00206   0.00538   0.00332   4.60266
   R14        2.69605  -0.00138  -0.00033   0.00371   0.00337   2.69942
   R15        3.93209  -0.00109   0.01867  -0.00703   0.01164   3.94373
   R16        3.87611   0.00186  -0.01541  -0.03909  -0.05449   3.82162
   R17        3.33469   0.00980   0.00734   0.04089   0.04823   3.38292
   R18        1.82120   0.00473   0.00361   0.00772   0.01133   1.83253
   R19        1.82166   0.00470   0.00386   0.00809   0.01195   1.83361
   R20        2.04635   0.01246   0.01358   0.03030   0.04388   2.09023
   R21        3.35000   0.00189   0.01186   0.00499   0.01685   3.36685
   R22        3.89040   0.00023   0.00633  -0.00772  -0.00139   3.88902
   R23        4.11400   0.00684  -0.00174   0.00154  -0.00019   4.11381
    A1        1.89897  -0.00606  -0.00121  -0.00659  -0.00793   1.89104
    A2        1.87514   0.00324   0.00674   0.01036   0.01698   1.89212
    A3        0.60614  -0.00019  -0.00200  -0.00190  -0.00389   0.60224
    A4        1.94022  -0.00024  -0.00979  -0.02104  -0.03073   1.90949
    A5        1.42214  -0.00697  -0.00178   0.00020  -0.00167   1.42048
    A6        2.43184   0.00123   0.00065   0.00569   0.00592   2.43776
    A7        1.94346   0.01241   0.00654   0.01607   0.02259   1.96606
    A8        1.89866  -0.00736  -0.00120  -0.00445  -0.00560   1.89306
    A9        1.86610   0.00472   0.00126   0.00673   0.00792   1.87402
   A10        0.60298  -0.00848   0.00038  -0.00899  -0.00864   0.59434
   A11        1.94766   0.00017  -0.00649  -0.01207  -0.01863   1.92903
   A12        1.41639  -0.00118  -0.00029   0.00425   0.00408   1.42047
   A13        2.41491  -0.00408   0.00030  -0.00405  -0.00383   2.41107
   A14        1.83847  -0.00052  -0.00406  -0.00823  -0.01244   1.82603
   A15        1.92830  -0.00003  -0.00264  -0.00315  -0.00626   1.92204
   A16        2.06628  -0.00082  -0.00993  -0.01471  -0.02469   2.04159
   A17        1.92989  -0.00257  -0.00491  -0.00570  -0.01044   1.91946
   A18        0.56668   0.00145  -0.00632  -0.00756  -0.01398   0.55270
   A19        2.16372  -0.00008   0.00326   0.00478   0.00719   2.17091
   A20        1.84510   0.00150  -0.00017   0.00307   0.00290   1.84800
   A21        1.91936  -0.00252  -0.00720  -0.01321  -0.02048   1.89888
   A22        2.09105   0.00276   0.00229   0.00457   0.00681   2.09787
   A23        1.93326  -0.00209  -0.00268  -0.00253  -0.00527   1.92798
   A24        0.58463   0.00261   0.00012  -0.00313  -0.00301   0.58163
   A25        2.15959  -0.00009   0.00085   0.00241   0.00313   2.16271
   A26        2.51359  -0.00271   0.01079   0.01147   0.02201   2.53560
   A27        2.05572   0.00882   0.00415   0.02810   0.03269   2.08841
   A28        0.52953  -0.01094   0.00242  -0.02963  -0.02682   0.50271
   A29        0.52844   0.00706   0.00506  -0.00319   0.00214   0.53057
   A30        0.90364  -0.00452   0.00446  -0.00665  -0.00217   0.90146
   A31        1.16002   0.01421  -0.00249  -0.01006  -0.01259   1.14743
   A32        1.84385  -0.00385  -0.00779  -0.01623  -0.02402   1.81983
   A33        2.34638  -0.00070  -0.00451  -0.00656  -0.01108   2.33530
   A34        2.45542  -0.00460  -0.01245  -0.03129  -0.04374   2.41168
   A35        0.63743   0.00058  -0.00365  -0.02421  -0.02756   0.60987
   A36        0.72359  -0.03022   0.00328   0.00657   0.01077   0.73436
   A37        1.11474   0.02264  -0.00072   0.00197   0.00063   1.11537
   A38        1.15749  -0.01509   0.01140   0.00140   0.01256   1.17004
   A39        1.35102   0.00781   0.00134  -0.00520  -0.00409   1.34693
   A40        0.44685   0.06269   0.00529   0.00850   0.01473   0.46158
   A41        3.04202   0.00435   0.01586   0.00828   0.02415   3.06618
   A42        2.76295   0.00207  -0.02391   0.02728   0.00309   2.76605
    D1        0.00968   0.00327   0.00656   0.00759   0.01421   0.02389
    D2        2.11190   0.00144  -0.00192  -0.01533  -0.01732   2.09458
    D3       -0.68879   0.00753   0.01290  -0.00616   0.00670  -0.68209
    D4       -0.00077  -0.00235  -0.00022  -0.00317  -0.00324  -0.00402
    D5       -2.08846   0.00061   0.00693   0.00507   0.01202  -2.07644
    D6        0.57791   0.00074  -0.00100  -0.00671  -0.00759   0.57031
    D7       -2.06233  -0.00240  -0.00191   0.00071  -0.00134  -2.06367
    D8        2.13317   0.00055   0.00524   0.00895   0.01393   2.14709
    D9       -1.48365   0.00068  -0.00270  -0.00283  -0.00569  -1.48934
   D10        0.37870  -0.00406  -0.00428   0.00226  -0.00185   0.37685
   D11       -1.70899  -0.00111   0.00287   0.01050   0.01341  -1.69558
   D12        0.95738  -0.00098  -0.00506  -0.00128  -0.00620   0.95118
   D13        1.87014   0.00666   0.02047   0.02115   0.04160   1.91174
   D14       -0.60841   0.00513   0.01511   0.03567   0.05090  -0.55751
   D15        1.35863  -0.00321  -0.00219   0.00476   0.00246   1.36109
   D16       -0.01470  -0.00280  -0.01026  -0.00889  -0.01936  -0.03406
   D17       -2.12041  -0.00163  -0.00257   0.00410   0.00141  -2.11899
   D18        0.66068  -0.00607  -0.00690  -0.00538  -0.01227   0.64841
   D19        0.01347   0.00107   0.00958   0.00625   0.01566   0.02913
   D20        2.09802  -0.00230  -0.00008  -0.00699  -0.00694   2.09108
   D21       -0.54849  -0.00062   0.01605   0.01494   0.03079  -0.51770
   D22        2.06815   0.00236   0.00651   0.00459   0.01106   2.07921
   D23       -2.13048  -0.00101  -0.00315  -0.00865  -0.01154  -2.14202
   D24        1.50619   0.00067   0.01298   0.01328   0.02620   1.53239
   D25       -0.35353   0.00731   0.00773   0.00984   0.01738  -0.33614
   D26        1.73102   0.00393  -0.00192  -0.00340  -0.00521   1.72581
   D27       -0.91549   0.00561   0.01420   0.01853   0.03252  -0.88297
   D28       -0.69792   0.00091   0.00339   0.03041   0.03403  -0.66389
   D29       -0.33451  -0.00125  -0.00254  -0.00521  -0.00774  -0.34225
   D30        1.80140   0.00196  -0.00009   0.02648   0.02645   1.82785
   D31        2.16481  -0.00021  -0.00602  -0.00913  -0.01532   2.14949
   D32       -0.16512   0.00430   0.01012   0.04133   0.05137  -0.11376
   D33        0.19829   0.00213   0.00419   0.00571   0.00960   0.20788
   D34       -1.59780  -0.00055   0.01502  -0.02049  -0.00579  -1.60359
   D35        0.86590  -0.00301  -0.00071  -0.02760  -0.02814   0.83776
   D36       -1.16783  -0.00124   0.00378  -0.00997  -0.00572  -1.17355
   D37       -0.00755   0.00070  -0.00556  -0.00188  -0.00749  -0.01504
   D38        2.07097  -0.00254  -0.01573  -0.01720  -0.03295   2.03801
   D39       -2.11412  -0.00067  -0.01011  -0.00747  -0.01760  -2.13172
   D40       -2.09103   0.00239   0.00261   0.00968   0.01228  -2.07875
   D41       -0.01252  -0.00084  -0.00755  -0.00564  -0.01318  -0.02570
   D42        2.08558   0.00103  -0.00194   0.00409   0.00218   2.08776
   D43        2.07231  -0.00085  -0.01459  -0.01270  -0.02734   2.04497
   D44       -2.13236  -0.00408  -0.02476  -0.02802  -0.05281  -2.18517
   D45       -0.03427  -0.00221  -0.01914  -0.01829  -0.03745  -0.07171
   D46        3.02858   0.00139   0.00121   0.00725   0.00848   3.03707
   D47        1.75133  -0.00047  -0.00138   0.00611   0.00449   1.75582
   D48        0.45348   0.00335   0.02211   0.03587   0.05818   0.51166
   D49       -2.20748   0.00035   0.01092   0.01330   0.02427  -2.18321
   D50       -0.94138   0.00146   0.00665   0.00834   0.01503  -0.92635
   D51        0.39066  -0.00001  -0.00029  -0.00440  -0.00476   0.38590
   D52       -0.56491  -0.01092   0.02009  -0.07951  -0.05942  -0.62433
   D53       -1.15684  -0.00249   0.01725  -0.02077  -0.00383  -1.16067
   D54        1.73791  -0.00065  -0.02110  -0.01763  -0.03893   1.69899
   D55       -2.44027   0.02500   0.00969   0.02263   0.03199  -2.40828
   D56       -2.71728  -0.02093  -0.01436  -0.00957  -0.02340  -2.74068
         Item               Value     Threshold  Converged?
 Maximum Force            0.062694     0.000450     NO 
 RMS     Force            0.008686     0.000300     NO 
 Maximum Displacement     0.202700     0.001800     NO 
 RMS     Displacement     0.049244     0.001200     NO 
 Predicted change in Energy=-7.289323D-03
 GradGradGradGradGradGradGradGradGradGradGradGradGradGradGradGradGradGrad

                          Input orientation:                          
 ---------------------------------------------------------------------
 Center     Atomic      Atomic             Coordinates (Angstroms)
 Number     Number       Type             X           Y           Z
 ---------------------------------------------------------------------
      1          6           0       -0.331903    0.190327    0.000356
      2          8           0        1.076996    0.204341    0.005243
      3          6           0        1.615200    1.531214    0.038128
      4          6           0        0.444358    2.533989    0.008061
      5          6           0       -0.831274    1.647340   -0.001995
      6          1           0       -0.672277   -0.315465   -0.919685
      7          1           0        2.249408    1.651118   -0.854480
      8          1           0        0.459437    3.162674    0.915060
      9          1           0       -1.426540    1.819512    0.906958
     10          8           0       -0.836247   -0.521011    1.124187
     11          6           0       -1.709630   -1.595402    0.772876
     12          1           0       -1.236278   -2.289217    0.090404
     13          1           0       -2.018348   -2.062803    1.685679
     14          1           0       -2.616323   -1.158442    0.261164
     15          8           0       -1.629879    1.814946   -1.171740
     16          1           0       -2.263776    2.527572   -0.996474
     17          8           0        0.451637    3.380300   -1.134802
     18          1           0        0.821968    4.232591   -0.855620
     19          6           0        2.505639    1.713762    1.283773
     20          1           0        3.035951    2.680009    1.191057
     21          1           0        1.879224    1.736319    2.163550
     22          8           0        3.510833    0.679811    1.285806
     23          1           0        4.233933    0.990802    1.862225
 ---------------------------------------------------------------------
                    Distance matrix (angstroms):
                    1          2          3          4          5
     1  C    0.000000
     2  O    1.408978   0.000000
     3  C    2.364448   1.432249   0.000000
     4  C    2.468885   2.414022   1.541860   0.000000
     5  C    1.540215   2.392445   2.449557   1.553539   0.000000
     6  H    1.103701   2.045885   3.091954   3.197964   2.172565
     7  H    3.086717   2.051058   1.101520   2.186697   3.196458
     8  H    3.209011   3.156087   2.183222   1.103685   2.191612
     9  H    2.162036   3.112806   3.176502   2.195166   1.100083
    10  O    1.422449   2.332096   3.376499   3.495528   2.443371
    11  C    2.384062   3.404941   4.622778   4.719797   3.447799
    12  H    2.640860   3.402399   4.767531   5.108291   3.958415
    13  H    3.280397   4.188671   5.369735   5.478122   4.245298
    14  H    2.665666   3.945032   5.018942   4.802695   3.335876
    15  O    2.387034   3.362515   3.474884   2.492270   1.426241
    16  H    3.191945   4.190656   4.136373   2.888446   1.953422
    17  O    3.475406   3.431836   2.479670   1.422122   2.435623
    18  H    4.289989   4.127096   2.953885   1.942622   3.185185
    19  C    3.466937   2.440084   1.542023   2.559119   3.576674
    20  H    4.354162   3.372328   2.160442   2.852570   4.176746
    21  H    3.458118   2.765650   2.151556   2.709474   3.470490
    22  O    4.081494   2.790963   2.423842   3.804455   4.631245
    23  H    4.995415   3.746085   3.236841   4.492241   5.437157
                    6          7          8          9         10
     6  H    0.000000
     7  H    3.522491   0.000000
     8  H    4.092006   2.935995   0.000000
     9  H    2.909238   4.079659   2.315396   0.000000
    10  O    2.060715   4.260814   3.910508   2.423568   0.000000
    11  C    2.362013   5.372352   5.231096   3.429250   1.428472
    12  H    2.287810   5.345003   5.768763   4.193401   2.086931
    13  H    3.413652   6.201561   5.834285   4.003625   2.022315
    14  H    2.425764   5.728319   5.344149   3.271214   2.078412
    15  O    2.349294   3.895685   3.245973   2.088624   3.370137
    16  H    3.259083   4.599692   3.387212   2.196672   3.978555
    17  O    3.868868   2.510106   2.061396   3.183142   4.688487
    18  H    4.787659   2.949845   2.100347   3.739709   5.409810
    19  C    4.367165   2.154461   2.534213   3.951608   4.023416
    20  H    5.213353   2.421050   2.635823   4.553570   5.024433
    21  H    4.497367   3.041841   2.368335   3.537516   3.680978
    22  O    4.832512   2.667481   3.951338   5.081348   4.512782
    23  H    5.789322   3.428533   4.456565   5.800022   5.342004
                   11         12         13         14         15
    11  C    0.000000
    12  H    1.082224   0.000000
    13  H    1.070971   1.791033   0.000000
    14  H    1.129104   1.792299   1.790164   0.000000
    15  O    3.926623   4.311853   4.832462   3.444898   0.000000
    16  H    4.520685   5.043660   5.322191   3.910580   0.969732
    17  O    5.750472   6.040994   6.609335   5.653431   2.604689
    18  H    6.559458   6.904007   7.359183   6.490939   3.457816
    19  C    5.383314   5.608022   5.906812   5.960686   4.810642
    20  H    6.401138   6.645042   6.948731   6.895405   5.301048
    21  H    5.090601   5.496292   5.463768   5.675267   4.841915
    22  O    5.717773   5.725310   6.184956   6.478511   5.809903
    23  H    6.572753   6.619749   6.960366   7.355859   6.653453
                   16         17         18         19         20
    16  H    0.000000
    17  O    2.849517   0.000000
    18  H    3.528278   0.970302   0.000000
    19  C    5.348750   3.584101   3.708941   0.000000
    20  H    5.735472   3.546647   3.391330   1.106102   0.000000
    21  H    5.270321   3.952189   4.057653   1.080237   1.781659
    22  O    6.478359   4.744541   4.943475   1.442038   2.057980
    23  H    7.263198   5.384945   5.434830   1.960684   2.176935
                   21         22         23
    21  H    0.000000
    22  O    2.132789   0.000000
    23  H    2.488222   0.975627   0.000000
 Symmetry turned off by external request.
 Stoichiometry    C6H12O5
 Framework group  C1[X(C6H12O5)]
 Deg. of freedom    63
 Full point group                 C1      NOp   1
 Rotational constants (GHZ):           1.2562841           0.9175793           0.5754483
 Standard basis: 6-311++G(d,p) (5D, 7F)
   326 basis functions,   504 primitive gaussians,   337 cartesian basis functions
    44 alpha electrons       44 beta electrons
       nuclear repulsion energy       700.5518386748 Hartrees.
 NAtoms=   23 NActive=   23 NUniq=   23 SFac= 1.00D+00 NAtFMM=   60 NAOKFM=F Big=F
 Integral buffers will be    131072 words long.
 Raffenetti 2 integral format.
 Two-electron integral symmetry is turned off.
 One-electron integrals computed using PRISM.
 NBasis=   326 RedAO= T EigKep=  2.30D-06  NBF=   326
 NBsUse=   326 1.00D-06 EigRej= -1.00D+00 NBFU=   326
 Initial guess from the checkpoint file:  "/scratch/Gau-11545.chk"
 B after Tr=     0.016368   -0.014120   -0.005970
         Rot=    0.999997   -0.000396   -0.001517   -0.001975 Ang=  -0.29 deg.
 ExpMin= 3.60D-02 ExpMax= 8.59D+03 ExpMxC= 1.30D+03 IAcc=3 IRadAn=         5 AccDes= 0.00D+00
 Harris functional with IExCor= 1009 and IRadAn=       5 diagonalized for initial guess.
 HarFok:  IExCor= 1009 AccDes= 0.00D+00 IRadAn=         5 IDoV= 1 UseB2=F ITyADJ=14
 ICtDFT=  3500011 ScaDFX=  1.000000  1.000000  1.000000  1.000000
 FoFCou: FMM=F IPFlag=           0 FMFlag=      100000 FMFlg1=           0
         NFxFlg=           0 DoJE=T BraDBF=F KetDBF=T FulRan=T
         wScrn=  0.000000 ICntrl=       500 IOpCl=  0 I1Cent=   200000004 NGrid=           0
         NMat0=    1 NMatS0=      1 NMatT0=    0 NMatD0=    1 NMtDS0=    0 NMtDT0=    0
 Symmetry not used in FoFCou.
 Requested convergence on RMS density matrix=1.00D-08 within 128 cycles.
 Requested convergence on MAX density matrix=1.00D-06.
 Requested convergence on             energy=1.00D-06.
 No special actions if energy rises.
 SCF Done:  E(RPBE-PBE) =  -611.403302682     A.U. after   12 cycles
            NFock= 12  Conv=0.24D-08     -V/T= 2.0028
 Calling FoFJK, ICntrl=      2527 FMM=F ISym2X=0 I1Cent= 0 IOpClX= 0 NMat=1 NMatS=1 NMatT=0.
 -------------------------------------------------------------------
 Center     Atomic                   Forces (Hartrees/Bohr)
 Number     Number              X              Y              Z
 -------------------------------------------------------------------
      1        6          -0.002715291   -0.001409684   -0.000149577
      2        8          -0.000471403   -0.002413545    0.004307363
      3        6           0.009434578   -0.001276878    0.006772613
      4        6           0.001382968    0.002478895    0.000549300
      5        6          -0.003555518   -0.001892438   -0.004634370
      6        1          -0.001150787    0.000174773   -0.001743563
      7        1          -0.000833401    0.001435870   -0.002155287
      8        1          -0.000672730   -0.001475342    0.002486483
      9        1          -0.000426173   -0.000628302    0.001427454
     10        8           0.007476023   -0.000414096    0.003302450
     11        6          -0.014368386    0.030506688   -0.016180849
     12        1           0.006519522   -0.011347304   -0.005890846
     13        1          -0.003202036   -0.009619587    0.014289218
     14        1           0.006585325   -0.009759587    0.005529924
     15        8          -0.004275719   -0.001268679    0.003530637
     16        1           0.001942157    0.002204874   -0.002548451
     17        8           0.002029916    0.006693175   -0.002618357
     18        1           0.000532453   -0.000825908   -0.002166258
     19        6           0.015293019   -0.002242652   -0.025109040
     20        1          -0.005724439    0.005069510   -0.000087923
     21        1          -0.006513018   -0.005050910    0.016871920
     22        8          -0.003171927    0.004091099    0.006603803
     23        1          -0.004115133   -0.003029972   -0.002386643
 -------------------------------------------------------------------
 Cartesian Forces:  Max     0.030506688 RMS     0.007498197

 GradGradGradGradGradGradGradGradGradGradGradGradGradGradGradGradGradGrad
 Berny optimization.
 Using GEDIIS/GDIIS optimizer.
 FormGI is forming the generalized inverse of G from B-inverse, IUseBI=4.
 Internal  Forces:  Max     0.030772526 RMS     0.006866949
 Search for a local minimum.
 Step number   6 out of a maximum of  131
 All quantities printed in internal units (Hartrees-Bohrs-Radians)
 Mixed Optimization -- RFO/linear search
 Update second derivatives using D2CorX and points    2    1    3    4    5
                                                      6
 DE= -1.65D-03 DEPred=-7.29D-03 R= 2.26D-01
 Trust test= 2.26D-01 RLast= 2.51D-01 DXMaxT set to 1.26D-01
 ITU=  0  1  0 -1 -1  0
 Use linear search instead of GDIIS.
     Eigenvalues ---    0.00204   0.00230   0.00230   0.00232   0.00296
     Eigenvalues ---    0.00343   0.00494   0.00515   0.00844   0.00943
     Eigenvalues ---    0.01066   0.01179   0.01416   0.01587   0.02038
     Eigenvalues ---    0.02060   0.02136   0.02319   0.02884   0.03181
     Eigenvalues ---    0.03461   0.03611   0.03925   0.03975   0.03984
     Eigenvalues ---    0.04152   0.04593   0.05324   0.05858   0.06876
     Eigenvalues ---    0.07702   0.08653   0.08957   0.09166   0.09572
     Eigenvalues ---    0.10306   0.10581   0.13782   0.15918   0.15999
     Eigenvalues ---    0.16054   0.16739   0.17090   0.19606   0.20594
     Eigenvalues ---    0.22566   0.23929   0.24071   0.28272   0.29939
     Eigenvalues ---    0.30702   0.31535   0.31696   0.31812   0.34421
     Eigenvalues ---    0.39198   0.39378   0.40419   0.54337   0.55472
     Eigenvalues ---    0.71502   1.15240   3.77480
 RFO step:  Lambda=-1.68339632D-02 EMin= 2.03686163D-03
 Quartic linear search produced a step of -0.37888.
 Maximum step size (   0.126) exceeded in Quadratic search.
    -- Step size scaled by   0.223
 Iteration  1 RMS(Cart)=  0.01992023 RMS(Int)=  0.00051534
 Iteration  2 RMS(Cart)=  0.00062299 RMS(Int)=  0.00019835
 Iteration  3 RMS(Cart)=  0.00000160 RMS(Int)=  0.00019835
 Iteration  4 RMS(Cart)=  0.00000000 RMS(Int)=  0.00019835
 Variable       Old X    -DE/DX   Delta X   Delta X   Delta X     New X
                                 (Linear)    (Quad)   (Total)
    R1        2.66258   0.00771   0.00874  -0.01440  -0.00564   2.65695
    R2        2.91059   0.00497  -0.00695   0.01403   0.00710   2.91769
    R3        2.08569   0.00173   0.00723  -0.01291  -0.00568   2.08001
    R4        6.55156  -0.00549  -0.01573   0.00439  -0.01134   6.54022
    R5        2.70656   0.00263  -0.00193   0.00501   0.00307   2.70963
    R6        2.91369   0.00258  -0.00761   0.01541   0.00776   2.92146
    R7        2.08157   0.00142   0.00817  -0.01471  -0.00654   2.07503
    R8        6.38066  -0.00135  -0.00744  -0.00120  -0.00864   6.37202
    R9        2.93576   0.00268  -0.01347   0.02568   0.01219   2.94796
   R10        2.08566   0.00119   0.00612  -0.01102  -0.00490   2.08076
   R11        4.70971   0.00121  -0.02699   0.04802   0.02103   4.73074
   R12        2.07885   0.00131   0.00765  -0.01382  -0.00617   2.07268
   R13        4.60266   0.00775  -0.00126   0.01491   0.01366   4.61632
   R14        2.69942  -0.01018  -0.00128   0.00049  -0.00079   2.69864
   R15        3.94373   0.01128  -0.00441   0.01777   0.01336   3.95709
   R16        3.82162   0.01811   0.02064  -0.01176   0.00887   3.83050
   R17        3.38292  -0.01153  -0.01827   0.01232  -0.00595   3.37697
   R18        1.83253  -0.00011  -0.00429   0.00804   0.00375   1.83628
   R19        1.83361  -0.00115  -0.00453   0.00830   0.00377   1.83738
   R20        2.09023  -0.01018  -0.01662   0.02863   0.01201   2.10224
   R21        3.36685   0.01611  -0.00638   0.03184   0.02546   3.39230
   R22        3.88902  -0.00440   0.00053  -0.01083  -0.01031   3.87871
   R23        4.11381  -0.00065   0.00007  -0.00104  -0.00097   4.11284
    A1        1.89104  -0.00094   0.00301  -0.00585  -0.00280   1.88824
    A2        1.89212   0.00108  -0.00643   0.01276   0.00636   1.89848
    A3        0.60224   0.00038   0.00148  -0.00269  -0.00121   0.60104
    A4        1.90949  -0.00008   0.01164  -0.02112  -0.00950   1.89999
    A5        1.42048  -0.00259   0.00063  -0.00308  -0.00243   1.41804
    A6        2.43776   0.00015  -0.00224   0.00370   0.00154   2.43929
    A7        1.96606   0.00047  -0.00856   0.01645   0.00789   1.97394
    A8        1.89306  -0.00113   0.00212  -0.00487  -0.00275   1.89031
    A9        1.87402   0.00260  -0.00300   0.00640   0.00341   1.87742
   A10        0.59434  -0.00323   0.00327  -0.00817  -0.00484   0.58950
   A11        1.92903  -0.00318   0.00706  -0.01475  -0.00771   1.92131
   A12        1.42047   0.00174  -0.00154   0.00580   0.00416   1.42463
   A13        2.41107  -0.00095   0.00145  -0.00242  -0.00096   2.41011
   A14        1.82603   0.00274   0.00471  -0.00766  -0.00291   1.82312
   A15        1.92204  -0.00111   0.00237  -0.00371  -0.00119   1.92085
   A16        2.04159   0.00248   0.00935  -0.01392  -0.00456   2.03703
   A17        1.91946  -0.00052   0.00395  -0.00442  -0.00052   1.91893
   A18        0.55270  -0.00121   0.00530  -0.00944  -0.00410   0.54860
   A19        2.17091  -0.00128  -0.00272   0.00320   0.00072   2.17163
   A20        1.84800  -0.00109  -0.00110   0.00173   0.00063   1.84863
   A21        1.89888  -0.00105   0.00776  -0.01381  -0.00604   1.89284
   A22        2.09787   0.00108  -0.00258   0.00527   0.00271   2.10058
   A23        1.92798  -0.00060   0.00200  -0.00327  -0.00126   1.92672
   A24        0.58163   0.00368   0.00114   0.00053   0.00167   0.58330
   A25        2.16271   0.00073  -0.00118   0.00280   0.00166   2.16437
   A26        2.53560  -0.01487  -0.00834   0.01084   0.00261   2.53821
   A27        2.08841  -0.00852  -0.01239   0.02452   0.01161   2.10001
   A28        0.50271   0.00126   0.01016  -0.00795   0.00300   0.50571
   A29        0.53057   0.03077  -0.00081   0.02770   0.02696   0.55753
   A30        0.90146   0.01461   0.00082  -0.00424  -0.00439   0.89708
   A31        1.14743   0.00075   0.00477  -0.00867  -0.00381   1.14362
   A32        1.81983  -0.00193   0.00910  -0.01755  -0.00845   1.81137
   A33        2.33530   0.00379   0.00420  -0.00537  -0.00118   2.33413
   A34        2.41168  -0.00441   0.01657  -0.03326  -0.01669   2.39499
   A35        0.60987   0.02637   0.01044  -0.00173   0.00867   0.61853
   A36        0.73436  -0.01563  -0.00408   0.00241  -0.00188   0.73248
   A37        1.11537  -0.01324  -0.00024  -0.00046  -0.00053   1.11484
   A38        1.17004  -0.00065  -0.00476  -0.00041  -0.00514   1.16490
   A39        1.34693  -0.00177   0.00155  -0.00471  -0.00311   1.34381
   A40        0.46158  -0.00786  -0.00558  -0.00055  -0.00637   0.45521
   A41        3.06618   0.01590  -0.00915   0.03854   0.02957   3.09574
   A42        2.76605  -0.01241  -0.00117  -0.04441  -0.04507   2.72098
    D1        0.02389  -0.00014  -0.00538   0.00559   0.00018   0.02407
    D2        2.09458  -0.00016   0.00656  -0.01575  -0.00918   2.08540
    D3       -0.68209   0.00388  -0.00254   0.00492   0.00238  -0.67970
    D4       -0.00402  -0.00087   0.00123  -0.00266  -0.00148  -0.00550
    D5       -2.07644   0.00096  -0.00455   0.00729   0.00273  -2.07370
    D6        0.57031   0.00251   0.00288  -0.00290  -0.00006   0.57025
    D7       -2.06367  -0.00157   0.00051  -0.00272  -0.00219  -2.06586
    D8        2.14709   0.00026  -0.00528   0.00723   0.00202   2.14911
    D9       -1.48934   0.00180   0.00215  -0.00296  -0.00078  -1.49012
   D10        0.37685  -0.00238   0.00070  -0.00373  -0.00307   0.37378
   D11       -1.69558  -0.00055  -0.00508   0.00623   0.00114  -1.69443
   D12        0.95118   0.00099   0.00235  -0.00397  -0.00165   0.94952
   D13        1.91174   0.00526  -0.01576   0.03443   0.01868   1.93041
   D14       -0.55751   0.00206  -0.01928   0.03697   0.01764  -0.53987
   D15        1.36109  -0.00112  -0.00093   0.00114   0.00023   1.36132
   D16       -0.03406   0.00115   0.00733  -0.00615   0.00127  -0.03279
   D17       -2.11899   0.00409  -0.00054   0.01047   0.01004  -2.10896
   D18        0.64841   0.00182   0.00465   0.00521   0.00978   0.65819
   D19        0.02913  -0.00157  -0.00593   0.00357  -0.00231   0.02682
   D20        2.09108  -0.00121   0.00263  -0.00769  -0.00512   2.08597
   D21       -0.51770  -0.00083  -0.01167   0.01418   0.00255  -0.51514
   D22        2.07921  -0.00091  -0.00419  -0.00001  -0.00419   2.07502
   D23       -2.14202  -0.00055   0.00437  -0.01127  -0.00699  -2.14901
   D24        1.53239  -0.00017  -0.00992   0.01060   0.00068   1.53306
   D25       -0.33614   0.00004  -0.00659   0.00319  -0.00329  -0.33943
   D26        1.72581   0.00040   0.00197  -0.00807  -0.00609   1.71972
   D27       -0.88297   0.00078  -0.01232   0.01380   0.00158  -0.88139
   D28       -0.66389  -0.00984  -0.01289  -0.00238  -0.01547  -0.67936
   D29       -0.34225   0.00731   0.00293   0.01575   0.01876  -0.32349
   D30        1.82785  -0.01056  -0.01002  -0.01357  -0.02364   1.80421
   D31        2.14949   0.00659   0.00580   0.00456   0.01058   2.16007
   D32       -0.11376  -0.00745  -0.01946   0.00295  -0.01637  -0.13013
   D33        0.20788   0.00970  -0.00364   0.02108   0.01785   0.22573
   D34       -1.60359   0.01174   0.00219   0.02725   0.02967  -1.57392
   D35        0.83776  -0.00194   0.01066  -0.01287  -0.00243   0.83534
   D36       -1.17355  -0.00485   0.00217  -0.00830  -0.00681  -1.18036
   D37       -0.01504   0.00145   0.00284  -0.00065   0.00221  -0.01283
   D38        2.03801  -0.00073   0.01249  -0.01774  -0.00524   2.03277
   D39       -2.13172  -0.00021   0.00667  -0.00765  -0.00097  -2.13269
   D40       -2.07875   0.00150  -0.00465   0.01010   0.00546  -2.07329
   D41       -0.02570  -0.00068   0.00499  -0.00698  -0.00199  -0.02769
   D42        2.08776  -0.00016  -0.00083   0.00311   0.00228   2.09004
   D43        2.04497   0.00241   0.01036  -0.00996   0.00042   2.04538
   D44       -2.18517   0.00023   0.02001  -0.02705  -0.00703  -2.19220
   D45       -0.07171   0.00075   0.01419  -0.01696  -0.00276  -0.07448
   D46        3.03707   0.00221  -0.00321   0.01361   0.01039   3.04746
   D47        1.75582   0.00209  -0.00170   0.01405   0.01241   1.76823
   D48        0.51166   0.00234  -0.02204   0.04239   0.02028   0.53194
   D49       -2.18321  -0.00025  -0.00919   0.01315   0.00395  -2.17926
   D50       -0.92635  -0.00045  -0.00569   0.00800   0.00230  -0.92405
   D51        0.38590   0.00104   0.00180  -0.00327  -0.00145   0.38445
   D52       -0.62433   0.01401   0.02251   0.03568   0.05774  -0.56659
   D53       -1.16067  -0.00029   0.00145   0.00954   0.01208  -1.14859
   D54        1.69899   0.01072   0.01475  -0.00049   0.01430   1.71328
   D55       -2.40828  -0.01360  -0.01212  -0.00365  -0.01568  -2.42396
   D56       -2.74068   0.00477   0.00887  -0.00743   0.00130  -2.73938
         Item               Value     Threshold  Converged?
 Maximum Force            0.030773     0.000450     NO 
 RMS     Force            0.006867     0.000300     NO 
 Maximum Displacement     0.074290     0.001800     NO 
 RMS     Displacement     0.019989     0.001200     NO 
 Predicted change in Energy=-4.549004D-03
 GradGradGradGradGradGradGradGradGradGradGradGradGradGradGradGradGradGrad

                          Input orientation:                          
 ---------------------------------------------------------------------
 Center     Atomic      Atomic             Coordinates (Angstroms)
 Number     Number       Type             X           Y           Z
 ---------------------------------------------------------------------
      1          6           0       -0.339101    0.190294   -0.009829
      2          8           0        1.066799    0.200925    0.002562
      3          6           0        1.619024    1.523625    0.041391
      4          6           0        0.452736    2.537904    0.009331
      5          6           0       -0.832118    1.653437   -0.011708
      6          1           0       -0.681532   -0.301765   -0.932946
      7          1           0        2.249572    1.645816   -0.849234
      8          1           0        0.466793    3.158378    0.918844
      9          1           0       -1.426179    1.820756    0.894992
     10          8           0       -0.838843   -0.520118    1.114651
     11          6           0       -1.729555   -1.577235    0.756206
     12          1           0       -1.249313   -2.304370    0.098381
     13          1           0       -1.983953   -2.081871    1.713335
     14          1           0       -2.619920   -1.197754    0.296540
     15          8           0       -1.628536    1.822245   -1.183626
     16          1           0       -2.253064    2.547311   -1.014873
     17          8           0        0.465164    3.391804   -1.135389
     18          1           0        0.839255    4.242337   -0.849010
     19          6           0        2.492661    1.701850    1.284159
     20          1           0        3.009183    2.682795    1.191884
     21          1           0        1.878888    1.713670    2.194742
     22          8           0        3.513788    0.695738    1.291068
     23          1           0        4.240359    1.008514    1.838259
 ---------------------------------------------------------------------
                    Distance matrix (angstroms):
                    1          2          3          4          5
     1  C    0.000000
     2  O    1.405995   0.000000
     3  C    2.369526   1.433874   0.000000
     4  C    2.477630   2.416318   1.545968   0.000000
     5  C    1.543975   2.390791   2.455152   1.559992   0.000000
     6  H    1.100694   2.045614   3.094179   3.199715   2.166604
     7  H    3.086159   2.052369   1.098059   2.182103   3.193481
     8  H    3.212697   3.153745   2.184028   1.101090   2.194981
     9  H    2.158436   3.104066   3.176505   2.197503   1.096817
    10  O    1.420874   2.321232   3.371926   3.498772   2.448075
    11  C    2.375779   3.398445   4.619445   4.717477   3.439815
    12  H    2.657733   3.413219   4.783739   5.133471   3.981258
    13  H    3.292046   4.176720   5.364368   5.493943   4.272590
    14  H    2.687503   3.954064   5.043774   4.845498   3.379430
    15  O    2.388244   3.361629   3.483746   2.503399   1.426944
    16  H    3.198265   4.190728   4.142064   2.893171   1.955618
    17  O    3.487606   3.440727   2.491244   1.428174   2.442850
    18  H    4.302534   4.136418   2.965172   1.947109   3.193268
    19  C    3.460937   2.434820   1.529535   2.546659   3.568721
    20  H    4.343694   3.368533   2.144726   2.820434   4.154974
    21  H    3.478545   2.784517   2.177284   2.736657   3.495940
    22  O    4.097872   2.809420   2.416033   3.795585   4.636950
    23  H    5.005634   3.754126   3.219545   4.475500   5.437677
                    6          7          8          9         10
     6  H    0.000000
     7  H    3.520150   0.000000
     8  H    4.089055   2.931253   0.000000
     9  H    2.898440   4.072355   2.318005   0.000000
    10  O    2.065207   4.252813   3.908242   2.423407   0.000000
    11  C    2.361865   5.366465   5.222684   3.414328   1.428057
    12  H    2.323024   5.361357   5.784445   4.205061   2.094003
    13  H    3.444979   6.195575   5.839314   4.026325   2.027011
    14  H    2.464098   5.754184   5.375030   3.300691   2.073820
    15  O    2.339034   3.896494   3.255155   2.088445   3.375256
    16  H    3.254791   4.594982   3.392682   2.204361   3.992996
    17  O    3.872770   2.512861   2.067453   3.188701   4.697472
    18  H    4.792567   2.954811   2.106894   3.746704   5.417836
    19  C    4.359534   2.147929   2.521720   3.939911   4.008091
    20  H    5.200373   2.412156   2.600861   4.528101   5.007187
    21  H    4.516653   3.067213   2.389374   3.553067   3.680009
    22  O    4.852006   2.661162   3.935394   5.081911   4.522701
    23  H    5.798398   3.404703   4.439262   5.801651   5.353375
                   11         12         13         14         15
    11  C    0.000000
    12  H    1.091829   0.000000
    13  H    1.111518   1.788093   0.000000
    14  H    1.071470   1.772689   1.787015   0.000000
    15  O    3.915306   4.337777   4.874508   3.506299   0.000000
    16  H    4.519144   5.077959   5.380043   3.984960   0.971717
    17  O    5.752066   6.075197   6.638864   5.712460   2.617139
    18  H    6.560710   6.936789   7.384559   6.547730   3.472579
    19  C    5.371986   5.608765   5.877143   5.959998   4.805073
    20  H    6.386963   6.648485   6.921370   6.895440   5.281291
    21  H    5.091198   5.506815   5.436858   5.684965   4.871055
    22  O    5.739784   5.754154   6.174025   6.495904   5.816925
    23  H    6.595211   6.643710   6.950407   7.369392   6.651156
                   16         17         18         19         20
    16  H    0.000000
    17  O    2.848940   0.000000
    18  H    3.530306   0.972298   0.000000
    19  C    5.340624   3.580629   3.706512   0.000000
    20  H    5.707835   3.520075   3.362440   1.112457   0.000000
    21  H    5.298076   3.988047   4.091383   1.098188   1.795130
    22  O    6.480916   4.738203   4.930661   1.433530   2.052524
    23  H    7.257604   5.364210   5.408006   1.960150   2.176421
                   21         22         23
    21  H    0.000000
    22  O    2.127371   0.000000
    23  H    2.490155   0.961849   0.000000
 Symmetry turned off by external request.
 Stoichiometry    C6H12O5
 Framework group  C1[X(C6H12O5)]
 Deg. of freedom    63
 Full point group                 C1      NOp   1
 Rotational constants (GHZ):           1.2574923           0.9151383           0.5746468
 Standard basis: 6-311++G(d,p) (5D, 7F)
   326 basis functions,   504 primitive gaussians,   337 cartesian basis functions
    44 alpha electrons       44 beta electrons
       nuclear repulsion energy       700.2969964961 Hartrees.
 NAtoms=   23 NActive=   23 NUniq=   23 SFac= 1.00D+00 NAtFMM=   60 NAOKFM=F Big=F
 Integral buffers will be    131072 words long.
 Raffenetti 2 integral format.
 Two-electron integral symmetry is turned off.
 One-electron integrals computed using PRISM.
 NBasis=   326 RedAO= T EigKep=  2.35D-06  NBF=   326
 NBsUse=   326 1.00D-06 EigRej= -1.00D+00 NBFU=   326
 Initial guess from the checkpoint file:  "/scratch/Gau-11545.chk"
 B after Tr=    -0.004226    0.007004   -0.009077
         Rot=    0.999999   -0.000266    0.001184    0.000713 Ang=  -0.16 deg.
 ExpMin= 3.60D-02 ExpMax= 8.59D+03 ExpMxC= 1.30D+03 IAcc=3 IRadAn=         5 AccDes= 0.00D+00
 Harris functional with IExCor= 1009 and IRadAn=       5 diagonalized for initial guess.
 HarFok:  IExCor= 1009 AccDes= 0.00D+00 IRadAn=         5 IDoV= 1 UseB2=F ITyADJ=14
 ICtDFT=  3500011 ScaDFX=  1.000000  1.000000  1.000000  1.000000
 FoFCou: FMM=F IPFlag=           0 FMFlag=      100000 FMFlg1=           0
         NFxFlg=           0 DoJE=T BraDBF=F KetDBF=T FulRan=T
         wScrn=  0.000000 ICntrl=       500 IOpCl=  0 I1Cent=   200000004 NGrid=           0
         NMat0=    1 NMatS0=      1 NMatT0=    0 NMatD0=    1 NMtDS0=    0 NMtDT0=    0
 Symmetry not used in FoFCou.
 Requested convergence on RMS density matrix=1.00D-08 within 128 cycles.
 Requested convergence on MAX density matrix=1.00D-06.
 Requested convergence on             energy=1.00D-06.
 No special actions if energy rises.
 SCF Done:  E(RPBE-PBE) =  -611.405027163     A.U. after   11 cycles
            NFock= 11  Conv=0.52D-08     -V/T= 2.0028
 Calling FoFJK, ICntrl=      2527 FMM=F ISym2X=0 I1Cent= 0 IOpClX= 0 NMat=1 NMatS=1 NMatT=0.
 -------------------------------------------------------------------
 Center     Atomic                   Forces (Hartrees/Bohr)
 Number     Number              X              Y              Z
 -------------------------------------------------------------------
      1        6          -0.001660594    0.004396944    0.001118874
      2        8           0.002485240   -0.002653702    0.003169362
      3        6           0.001075988   -0.001293341    0.006020909
      4        6          -0.001227403    0.000147693   -0.003242925
      5        6          -0.000728091   -0.002429494   -0.005710715
      6        1          -0.001579814   -0.001852083   -0.002712210
      7        1           0.001112122    0.001130935   -0.003317735
      8        1          -0.000779156   -0.000323218    0.003114279
      9        1          -0.001754838    0.000287770    0.002897117
     10        8           0.003513052    0.000737617   -0.001482080
     11        6           0.012842917   -0.006798990    0.024215181
     12        1           0.003761557   -0.005084222   -0.005411819
     13        1          -0.000264456    0.002633377   -0.007329649
     14        1          -0.018786710    0.005983154   -0.008969028
     15        8          -0.004510929    0.000597559    0.004449907
     16        1           0.003171964    0.000878695   -0.002818116
     17        8           0.003091128    0.005750373    0.001123687
     18        1          -0.000121537   -0.002287926   -0.002646190
     19        6           0.015525929    0.005081742   -0.011029292
     20        1          -0.007357386    0.002612768    0.000707819
     21        1          -0.002412801   -0.004439347    0.005479690
     22        8          -0.009902660   -0.005508156   -0.002887961
     23        1           0.004506478    0.002431850    0.005260894
 -------------------------------------------------------------------
 Cartesian Forces:  Max     0.024215181 RMS     0.005908688

 GradGradGradGradGradGradGradGradGradGradGradGradGradGradGradGradGradGrad
 Berny optimization.
 Using GEDIIS/GDIIS optimizer.
 FormGI is forming the generalized inverse of G from B-inverse, IUseBI=4.
 Internal  Forces:  Max     0.038364420 RMS     0.006782928
 Search for a local minimum.
 Step number   7 out of a maximum of  131
 All quantities printed in internal units (Hartrees-Bohrs-Radians)
 Mixed Optimization -- RFO/linear search
 Update second derivatives using D2CorX and points    2    1    3    4    5
                                                      6    7
 DE= -1.72D-03 DEPred=-4.55D-03 R= 3.79D-01
 Trust test= 3.79D-01 RLast= 1.26D-01 DXMaxT set to 1.26D-01
 ITU=  0  0  1  0 -1 -1  0
 Use linear search instead of GDIIS.
     Eigenvalues ---    0.00219   0.00230   0.00231   0.00235   0.00304
     Eigenvalues ---    0.00473   0.00490   0.00537   0.00820   0.00958
     Eigenvalues ---    0.01159   0.01417   0.01495   0.01934   0.02065
     Eigenvalues ---    0.02125   0.02286   0.02309   0.02647   0.03097
     Eigenvalues ---    0.03491   0.03724   0.03929   0.03981   0.04097
     Eigenvalues ---    0.04347   0.04602   0.05587   0.06187   0.06745
     Eigenvalues ---    0.08195   0.08676   0.09129   0.09400   0.09901
     Eigenvalues ---    0.10522   0.11071   0.13166   0.15994   0.16042
     Eigenvalues ---    0.16368   0.16720   0.17026   0.19799   0.22005
     Eigenvalues ---    0.23556   0.23907   0.28287   0.29952   0.30549
     Eigenvalues ---    0.31509   0.31676   0.31806   0.32150   0.37383
     Eigenvalues ---    0.39296   0.39592   0.41570   0.54534   0.55478
     Eigenvalues ---    1.11148   1.67784   2.93824
 RFO step:  Lambda=-9.46166278D-03 EMin= 2.18692403D-03
 Quartic linear search produced a step of -0.29538.
 Maximum step size (   0.126) exceeded in Quadratic search.
    -- Step size scaled by   0.451
 Iteration  1 RMS(Cart)=  0.04328691 RMS(Int)=  0.00092763
 Iteration  2 RMS(Cart)=  0.00088928 RMS(Int)=  0.00010452
 Iteration  3 RMS(Cart)=  0.00000119 RMS(Int)=  0.00010452
 Iteration  4 RMS(Cart)=  0.00000000 RMS(Int)=  0.00010452
 Variable       Old X    -DE/DX   Delta X   Delta X   Delta X     New X
                                 (Linear)    (Quad)   (Total)
    R1        2.65695   0.00548   0.00166  -0.00548  -0.00382   2.65312
    R2        2.91769   0.00216  -0.00210   0.00935   0.00724   2.92493
    R3        2.08001   0.00359   0.00168  -0.00521  -0.00353   2.07648
    R4        6.54022  -0.00055   0.00335  -0.00425  -0.00090   6.53932
    R5        2.70963  -0.00015  -0.00091   0.00439   0.00348   2.71311
    R6        2.92146   0.00103  -0.00229   0.01183   0.00955   2.93100
    R7        2.07503   0.00346   0.00193  -0.00649  -0.00456   2.07047
    R8        6.37202   0.00102   0.00255   0.01316   0.01571   6.38773
    R9        2.94796  -0.00244  -0.00360   0.01344   0.00984   2.95780
   R10        2.08076   0.00238   0.00145  -0.00507  -0.00362   2.07714
   R11        4.73074  -0.00009  -0.00621   0.04160   0.03539   4.76613
   R12        2.07268   0.00339   0.00182  -0.00601  -0.00419   2.06849
   R13        4.61632   0.00474  -0.00403   0.03610   0.03207   4.64838
   R14        2.69864  -0.00906   0.00023  -0.00219  -0.00196   2.69668
   R15        3.95709   0.00622  -0.00395   0.03550   0.03155   3.98864
   R16        3.83050  -0.00058  -0.00262  -0.02176  -0.02438   3.80612
   R17        3.37697   0.01676   0.00176   0.03205   0.03380   3.41077
   R18        1.83628  -0.00187  -0.00111   0.00409   0.00298   1.83926
   R19        1.83738  -0.00283  -0.00111   0.00382   0.00270   1.84008
   R20        2.10224  -0.01207  -0.00355   0.01014   0.00659   2.10883
   R21        3.39230   0.00698  -0.00752   0.05082   0.04330   3.43561
   R22        3.87871   0.00276   0.00305  -0.00713  -0.00409   3.87462
   R23        4.11284   0.00224   0.00029   0.00906   0.00935   4.12219
    A1        1.88824   0.00156   0.00083  -0.00040   0.00039   1.88863
    A2        1.89848   0.00003  -0.00188   0.01275   0.01091   1.90939
    A3        0.60104   0.00033   0.00036  -0.00448  -0.00401   0.59702
    A4        1.89999  -0.00059   0.00281  -0.01594  -0.01315   1.88684
    A5        1.41804   0.00040   0.00072  -0.00409  -0.00337   1.41467
    A6        2.43929  -0.00033  -0.00045  -0.00167  -0.00226   2.43703
    A7        1.97394  -0.00296  -0.00233   0.00792   0.00562   1.97957
    A8        1.89031   0.00084   0.00081  -0.00432  -0.00357   1.88674
    A9        1.87742   0.00120  -0.00101   0.00040  -0.00062   1.87681
   A10        0.58950  -0.00405   0.00143  -0.00659  -0.00469   0.58481
   A11        1.92131  -0.00245   0.00228  -0.01605  -0.01381   1.90750
   A12        1.42463   0.00576  -0.00123   0.01966   0.01849   1.44311
   A13        2.41011  -0.00132   0.00028   0.00441   0.00465   2.41476
   A14        1.82312   0.00223   0.00086  -0.00097  -0.00009   1.82303
   A15        1.92085  -0.00090   0.00035  -0.00542  -0.00507   1.91577
   A16        2.03703   0.00244   0.00135  -0.00296  -0.00162   2.03541
   A17        1.91893  -0.00084   0.00015  -0.00218  -0.00209   1.91684
   A18        0.54860  -0.00045   0.00121  -0.00937  -0.00810   0.54050
   A19        2.17163  -0.00139  -0.00021  -0.00158  -0.00187   2.16976
   A20        1.84863  -0.00166  -0.00019  -0.00191  -0.00211   1.84652
   A21        1.89284   0.00006   0.00178  -0.01264  -0.01093   1.88191
   A22        2.10058  -0.00096  -0.00080   0.00214   0.00133   2.10191
   A23        1.92672   0.00011   0.00037  -0.00319  -0.00287   1.92385
   A24        0.58330   0.00070  -0.00049  -0.00254  -0.00299   0.58031
   A25        2.16437   0.00048  -0.00049   0.00151   0.00096   2.16533
   A26        2.53821   0.02090  -0.00077   0.01872   0.01784   2.55605
   A27        2.10001  -0.00251  -0.00343   0.00605   0.00291   2.10293
   A28        0.50571   0.01528  -0.00089   0.00818   0.00709   0.51280
   A29        0.55753  -0.03014  -0.00796  -0.01094  -0.01886   0.53868
   A30        0.89708   0.00087   0.00130  -0.00954  -0.00791   0.88916
   A31        1.14362   0.03836   0.00113   0.01320   0.01428   1.15790
   A32        1.81137  -0.00208   0.00250  -0.01398  -0.01149   1.79989
   A33        2.33413   0.00376   0.00035   0.00246   0.00280   2.33693
   A34        2.39499   0.00013   0.00493  -0.02349  -0.01856   2.37644
   A35        0.61853   0.00768  -0.00256   0.00655   0.00398   0.62252
   A36        0.73248  -0.01786   0.00055  -0.01260  -0.01207   0.72041
   A37        1.11484   0.00279   0.00016   0.00389   0.00409   1.11894
   A38        1.16490  -0.00853   0.00152  -0.01582  -0.01426   1.15064
   A39        1.34381   0.00048   0.00092  -0.00917  -0.00832   1.33550
   A40        0.45521   0.02127   0.00188   0.01343   0.01532   0.47053
   A41        3.09574  -0.00924  -0.00873   0.00777  -0.00101   3.09473
   A42        2.72098   0.00632   0.01331  -0.04421  -0.03106   2.68992
    D1        0.02407  -0.00009  -0.00005  -0.00932  -0.00939   0.01468
    D2        2.08540   0.00010   0.00271  -0.02150  -0.01883   2.06657
    D3       -0.67970   0.00218  -0.00070   0.01121   0.01051  -0.66919
    D4       -0.00550  -0.00015   0.00044   0.00510   0.00549  -0.00000
    D5       -2.07370   0.00058  -0.00081   0.01624   0.01538  -2.05833
    D6        0.57025   0.00001   0.00002  -0.00003  -0.00003   0.57022
    D7       -2.06586  -0.00074   0.00065  -0.00105  -0.00045  -2.06631
    D8        2.14911  -0.00000  -0.00060   0.01009   0.00944   2.15856
    D9       -1.49012  -0.00058   0.00023  -0.00618  -0.00597  -1.49608
   D10        0.37378  -0.00105   0.00091  -0.00690  -0.00598   0.36779
   D11       -1.69443  -0.00032  -0.00034   0.00424   0.00390  -1.69053
   D12        0.94952  -0.00089   0.00049  -0.01203  -0.01150   0.93802
   D13        1.93041   0.00353  -0.00552   0.08399   0.07847   2.00889
   D14       -0.53987   0.00095  -0.00521   0.06538   0.06014  -0.47974
   D15        1.36132   0.00042  -0.00007   0.03510   0.03507   1.39640
   D16       -0.03279   0.00030  -0.00038   0.00978   0.00943  -0.02336
   D17       -2.10896   0.00208  -0.00296   0.03095   0.02801  -2.08094
   D18        0.65819   0.00550  -0.00289   0.06415   0.06149   0.71968
   D19        0.02682  -0.00027   0.00068  -0.00602  -0.00536   0.02146
   D20        2.08597  -0.00045   0.00151  -0.01174  -0.01030   2.07567
   D21       -0.51514  -0.00015  -0.00075   0.00446   0.00361  -0.51153
   D22        2.07502   0.00029   0.00124  -0.01707  -0.01576   2.05927
   D23       -2.14901   0.00011   0.00207  -0.02279  -0.02069  -2.16971
   D24        1.53306   0.00041  -0.00020  -0.00658  -0.00678   1.52628
   D25       -0.33943  -0.00003   0.00097  -0.02635  -0.02516  -0.36459
   D26        1.71972  -0.00022   0.00180  -0.03207  -0.03010   1.68962
   D27       -0.88139   0.00009  -0.00047  -0.01587  -0.01619  -0.89758
   D28       -0.67936   0.00906   0.00457   0.04645   0.05116  -0.62819
   D29       -0.32349  -0.00059  -0.00554   0.04370   0.03811  -0.28538
   D30        1.80421   0.00507   0.00698  -0.00324   0.00382   1.80803
   D31        2.16007  -0.00458  -0.00313  -0.00599  -0.00924   2.15084
   D32       -0.13013   0.00261   0.00484  -0.00234   0.00243  -0.12770
   D33        0.22573  -0.00704  -0.00527  -0.00509  -0.01062   0.21511
   D34       -1.57392  -0.00434  -0.00876   0.05617   0.04731  -1.52661
   D35        0.83534   0.00000   0.00072  -0.01013  -0.00934   0.82600
   D36       -1.18036   0.00320   0.00201  -0.01583  -0.01352  -1.19387
   D37       -0.01283   0.00028  -0.00065   0.00056  -0.00004  -0.01287
   D38        2.03277  -0.00053   0.00155  -0.01711  -0.01556   2.01721
   D39       -2.13269  -0.00013   0.00029  -0.00809  -0.00779  -2.14048
   D40       -2.07329   0.00051  -0.00161   0.00850   0.00694  -2.06635
   D41       -0.02769  -0.00030   0.00059  -0.00918  -0.00857  -0.03626
   D42        2.09004   0.00010  -0.00067  -0.00016  -0.00081   2.08923
   D43        2.04538   0.00158  -0.00012   0.00169   0.00158   2.04696
   D44       -2.19220   0.00077   0.00208  -0.01599  -0.01393  -2.20614
   D45       -0.07448   0.00117   0.00082  -0.00697  -0.00617  -0.08064
   D46        3.04746   0.00221  -0.00307   0.07734   0.07430   3.12176
   D47        1.76823   0.00234  -0.00367   0.08346   0.07976   1.84799
   D48        0.53194   0.00212  -0.00599   0.09751   0.09151   0.62346
   D49       -2.17926   0.00076  -0.00117   0.02263   0.02149  -2.15777
   D50       -0.92405  -0.00029  -0.00068   0.01192   0.01124  -0.91281
   D51        0.38445  -0.00013   0.00043  -0.00032   0.00008   0.38453
   D52       -0.56659  -0.01070  -0.01706   0.03436   0.01755  -0.54904
   D53       -1.14859  -0.01209  -0.00357   0.01145   0.00737  -1.14122
   D54        1.71328   0.00234  -0.00422  -0.00688  -0.01113   1.70215
   D55       -2.42396   0.00384   0.00463  -0.03600  -0.03139  -2.45534
   D56       -2.73938  -0.00793  -0.00038  -0.03658  -0.03692  -2.77630
         Item               Value     Threshold  Converged?
 Maximum Force            0.038364     0.000450     NO 
 RMS     Force            0.006783     0.000300     NO 
 Maximum Displacement     0.154224     0.001800     NO 
 RMS     Displacement     0.043186     0.001200     NO 
 Predicted change in Energy=-3.899226D-03
 GradGradGradGradGradGradGradGradGradGradGradGradGradGradGradGradGradGrad

                          Input orientation:                          
 ---------------------------------------------------------------------
 Center     Atomic      Atomic             Coordinates (Angstroms)
 Number     Number       Type             X           Y           Z
 ---------------------------------------------------------------------
      1          6           0       -0.358414    0.201181   -0.047835
      2          8           0        1.045072    0.198435   -0.010987
      3          6           0        1.617110    1.514183    0.042538
      4          6           0        0.458775    2.545062    0.007747
      5          6           0       -0.839635    1.672256   -0.039082
      6          1           0       -0.699896   -0.264300   -0.982786
      7          1           0        2.240312    1.639705   -0.849823
      8          1           0        0.469872    3.147817    0.926850
      9          1           0       -1.431773    1.825712    0.868646
     10          8           0       -0.824778   -0.544678    1.149015
     11          6           0       -1.719150   -1.609209    0.827670
     12          1           0       -1.253036   -2.342700    0.129821
     13          1           0       -1.933691   -2.113322    1.754252
     14          1           0       -2.630628   -1.236911    0.338674
     15          8           0       -1.636738    1.849624   -1.211400
     16          1           0       -2.224293    2.617007   -1.096485
     17          8           0        0.499359    3.427584   -1.123807
     18          1           0        0.889192    4.265632   -0.817454
     19          6           0        2.472522    1.685495    1.277831
     20          1           0        2.957501    2.688868    1.219795
     21          1           0        1.860301    1.634003    2.214127
     22          8           0        3.503994    0.713006    1.255856
     23          1           0        4.250132    1.039839    1.826570
 ---------------------------------------------------------------------
                    Distance matrix (angstroms):
                    1          2          3          4          5
     1  C    0.000000
     2  O    1.403972   0.000000
     3  C    2.373781   1.435718   0.000000
     4  C    2.482874   2.418833   1.551020   0.000000
     5  C    1.547808   2.392709   2.463179   1.565201   0.000000
     6  H    1.098825   2.050227   3.095611   3.196277   2.158784
     7  H    3.076672   2.051707   1.095647   2.174620   3.185033
     8  H    3.212278   3.147896   2.183329   1.099176   2.196615
     9  H    2.152008   3.091367   3.174145   2.198359   1.094599
    10  O    1.485345   2.322533   3.380239   3.535038   2.515271
    11  C    2.428091   3.407616   4.637094   4.761680   3.506111
    12  H    2.702451   3.429066   4.808420   5.180291   4.039715
    13  H    3.329555   4.163329   5.356953   5.520390   4.329388
    14  H    2.716699   3.961470   5.069467   4.894613   3.437092
    15  O    2.388589   3.370389   3.503200   2.522128   1.428692
    16  H    3.227597   4.209102   4.155716   2.902302   1.981901
    17  O    3.507587   3.458840   2.504163   1.435585   2.459819
    18  H    4.320717   4.149311   2.973201   1.956164   3.212524
    19  C    3.460459   2.431052   1.512292   2.531234   3.564382
    20  H    4.334832   3.372606   2.135994   2.780895   4.127532
    21  H    3.477377   2.770666   2.188447   2.768108   3.516827
    22  O    4.108500   2.813534   2.382090   3.766638   4.632941
    23  H    5.045338   3.789062   3.215676   4.466341   5.457686
                    6          7          8          9         10
     6  H    0.000000
     7  H    3.505387   0.000000
     8  H    4.081373   2.926675   0.000000
     9  H    2.886450   4.058564   2.316809   0.000000
    10  O    2.153783   4.261649   3.919183   2.462885   0.000000
    11  C    2.474957   5.389505   5.237456   3.447166   1.427021
    12  H    2.421489   5.387275   5.809427   4.237154   2.110697
    13  H    3.525976   6.187787   5.843054   4.068440   2.014111
    14  H    2.533763   5.780441   5.402304   3.331333   2.096886
    15  O    2.323491   3.899528   3.270356   2.090257   3.458832
    16  H    3.261693   4.576971   3.410890   2.261852   4.122761
    17  O    3.884341   2.510478   2.069863   3.203924   4.764233
    18  H    4.803417   2.953314   2.113750   3.766035   5.472091
    19  C    4.356182   2.140778   2.504432   3.928182   3.982769
    20  H    5.191254   2.428667   2.546517   4.487101   4.976592
    21  H    4.514247   3.087431   2.425285   3.561577   3.618117
    22  O    4.862030   2.624794   3.904157   5.074431   4.509041
    23  H    5.839181   3.400337   4.420795   5.815433   5.359523
                   11         12         13         14         15
    11  C    0.000000
    12  H    1.114569   0.000000
    13  H    1.076434   1.776142   0.000000
    14  H    1.099325   1.778805   1.804904   0.000000
    15  O    4.015984   4.418335   4.958650   3.594056   0.000000
    16  H    4.671022   5.200563   5.530566   4.132489   0.973295
    17  O    5.839463   6.159436   6.701088   5.804582   2.657168
    18  H    6.635031   7.011172   7.434607   6.633532   3.517473
    19  C    5.350498   5.605717   5.837182   5.955217   4.807206
    20  H    6.363827   6.650816   6.875350   6.885877   5.265176
    21  H    5.025253   5.463641   5.352412   5.650480   4.900002
    22  O    5.732125   5.764948   6.148572   6.502075   5.814325
    23  H    6.606632   6.678726   6.941709   7.398803   6.673848
                   16         17         18         19         20
    16  H    0.000000
    17  O    2.841841   0.000000
    18  H    3.534065   0.973728   0.000000
    19  C    5.344639   3.563161   3.681611   0.000000
    20  H    5.676382   3.475721   3.303705   1.115944   0.000000
    21  H    5.348866   4.026276   4.130255   1.119873   1.818044
    22  O    6.478580   4.696761   4.874110   1.417799   2.050362
    23  H    7.276667   5.336136   5.356540   1.969234   2.181368
                   21         22         23
    21  H    0.000000
    22  O    2.113823   0.000000
    23  H    2.492895   0.994614   0.000000
 Symmetry turned off by external request.
 Stoichiometry    C6H12O5
 Framework group  C1[X(C6H12O5)]
 Deg. of freedom    63
 Full point group                 C1      NOp   1
 Rotational constants (GHZ):           1.2330595           0.9164543           0.5706124
 Standard basis: 6-311++G(d,p) (5D, 7F)
   326 basis functions,   504 primitive gaussians,   337 cartesian basis functions
    44 alpha electrons       44 beta electrons
       nuclear repulsion energy       697.4214362640 Hartrees.
 NAtoms=   23 NActive=   23 NUniq=   23 SFac= 1.00D+00 NAtFMM=   60 NAOKFM=F Big=F
 Integral buffers will be    131072 words long.
 Raffenetti 2 integral format.
 Two-electron integral symmetry is turned off.
 One-electron integrals computed using PRISM.
 NBasis=   326 RedAO= T EigKep=  2.35D-06  NBF=   326
 NBsUse=   326 1.00D-06 EigRej= -1.00D+00 NBFU=   326
 Initial guess from the checkpoint file:  "/scratch/Gau-11545.chk"
 B after Tr=    -0.005468    0.006357   -0.001762
         Rot=    0.999999    0.000167   -0.001571    0.000500 Ang=   0.19 deg.
 ExpMin= 3.60D-02 ExpMax= 8.59D+03 ExpMxC= 1.30D+03 IAcc=3 IRadAn=         5 AccDes= 0.00D+00
 Harris functional with IExCor= 1009 and IRadAn=       5 diagonalized for initial guess.
 HarFok:  IExCor= 1009 AccDes= 0.00D+00 IRadAn=         5 IDoV= 1 UseB2=F ITyADJ=14
 ICtDFT=  3500011 ScaDFX=  1.000000  1.000000  1.000000  1.000000
 FoFCou: FMM=F IPFlag=           0 FMFlag=      100000 FMFlg1=           0
         NFxFlg=           0 DoJE=T BraDBF=F KetDBF=T FulRan=T
         wScrn=  0.000000 ICntrl=       500 IOpCl=  0 I1Cent=   200000004 NGrid=           0
         NMat0=    1 NMatS0=      1 NMatT0=    0 NMatD0=    1 NMtDS0=    0 NMtDT0=    0
 Symmetry not used in FoFCou.
 Requested convergence on RMS density matrix=1.00D-08 within 128 cycles.
 Requested convergence on MAX density matrix=1.00D-06.
 Requested convergence on             energy=1.00D-06.
 No special actions if energy rises.
 SCF Done:  E(RPBE-PBE) =  -611.403579844     A.U. after   12 cycles
            NFock= 12  Conv=0.29D-08     -V/T= 2.0031
 Calling FoFJK, ICntrl=      2527 FMM=F ISym2X=0 I1Cent= 0 IOpClX= 0 NMat=1 NMatS=1 NMatT=0.
 -------------------------------------------------------------------
 Center     Atomic                   Forces (Hartrees/Bohr)
 Number     Number              X              Y              Z
 -------------------------------------------------------------------
      1        6           0.002355093   -0.001607104    0.022745641
      2        8           0.001344815   -0.001700154   -0.000235349
      3        6          -0.009665703    0.002164572    0.000120696
      4        6          -0.002064835   -0.000349400   -0.005974469
      5        6          -0.002482693   -0.004124604   -0.004003532
      6        1          -0.004116485   -0.007669554    0.001315941
      7        1           0.003160766    0.000974327   -0.003852373
      8        1          -0.001292000    0.000198148    0.003726703
      9        1          -0.002940648    0.001669148    0.003953394
     10        8           0.005014786    0.014316680   -0.024559151
     11        6           0.010662344    0.002482197   -0.018039354
     12        1          -0.000052276    0.002390096    0.003290709
     13        1          -0.006169951   -0.005574712    0.011863876
     14        1          -0.005936780   -0.000062282    0.002429542
     15        8          -0.001832080   -0.000110041    0.003004355
     16        1           0.005381076   -0.000297832    0.000253661
     17        8           0.002412879    0.002414656    0.003961196
     18        1          -0.000832050   -0.003510553   -0.002413018
     19        6           0.008878274    0.008427267    0.005334344
     20        1          -0.008352098    0.000814250    0.000844481
     21        1           0.002198647   -0.001343268   -0.005949938
     22        8           0.021613128   -0.001383961    0.013657198
     23        1          -0.017284207   -0.008117873   -0.011474552
 -------------------------------------------------------------------
 Cartesian Forces:  Max     0.024559151 RMS     0.007547676

 GradGradGradGradGradGradGradGradGradGradGradGradGradGradGradGradGradGrad
 Berny optimization.
 Using GEDIIS/GDIIS optimizer.
 FormGI is forming the generalized inverse of G from B-inverse, IUseBI=4.
 Internal  Forces:  Max     0.054242938 RMS     0.009370799
 Search for a local minimum.
 Step number   8 out of a maximum of  131
 All quantities printed in internal units (Hartrees-Bohrs-Radians)
 Mixed Optimization -- RFO/linear search
 Update second derivatives using D2CorX and points    2    1    3    4    5
                                                      6    8    7
 DE=  1.45D-03 DEPred=-3.90D-03 R=-3.71D-01
 Trust test=-3.71D-01 RLast= 2.50D-01 DXMaxT set to 6.31D-02
 ITU= -1  0  0  1  0 -1 -1  0
 Use linear search instead of GDIIS.
     Eigenvalues ---    0.00215   0.00230   0.00231   0.00236   0.00300
     Eigenvalues ---    0.00456   0.00483   0.00520   0.00954   0.01134
     Eigenvalues ---    0.01358   0.01537   0.01764   0.02067   0.02079
     Eigenvalues ---    0.02130   0.02385   0.02631   0.03109   0.03494
     Eigenvalues ---    0.03714   0.03824   0.03931   0.04104   0.04396
     Eigenvalues ---    0.04642   0.04938   0.05987   0.06813   0.07403
     Eigenvalues ---    0.08469   0.08916   0.09143   0.09875   0.10182
     Eigenvalues ---    0.10481   0.12836   0.13925   0.15432   0.15984
     Eigenvalues ---    0.16102   0.16377   0.17197   0.20376   0.21954
     Eigenvalues ---    0.24049   0.25359   0.28286   0.29980   0.30581
     Eigenvalues ---    0.31531   0.31701   0.31812   0.34381   0.39014
     Eigenvalues ---    0.39349   0.40986   0.54498   0.55463   0.63000
     Eigenvalues ---    1.09368   1.60825   3.89106
 RFO step:  Lambda=-1.32380973D-02 EMin= 2.15313129D-03
 Quartic linear search produced a step of -0.62206.
 Maximum step size (   0.063) exceeded in Quadratic search.
    -- Step size scaled by   0.189
 Iteration  1 RMS(Cart)=  0.03727053 RMS(Int)=  0.00060241
 Iteration  2 RMS(Cart)=  0.00077588 RMS(Int)=  0.00005491
 Iteration  3 RMS(Cart)=  0.00000041 RMS(Int)=  0.00005491
 Variable       Old X    -DE/DX   Delta X   Delta X   Delta X     New X
                                 (Linear)    (Quad)   (Total)
    R1        2.65312  -0.00550   0.00238   0.00459   0.00694   2.66006
    R2        2.92493   0.00012  -0.00451   0.00132  -0.00324   2.92169
    R3        2.07648   0.00341   0.00220   0.00442   0.00662   2.08309
    R4        6.53932   0.00601   0.00056   0.01022   0.01078   6.55010
    R5        2.71311   0.00821  -0.00217   0.00160  -0.00053   2.71258
    R6        2.93100  -0.00047  -0.00594  -0.00063  -0.00652   2.92448
    R7        2.07047   0.00505   0.00284   0.00466   0.00750   2.07797
    R8        6.38773  -0.01901  -0.00977  -0.03463  -0.04440   6.34332
    R9        2.95780   0.00468  -0.00612  -0.00367  -0.00981   2.94799
   R10        2.07714   0.00321   0.00225   0.00315   0.00540   2.08255
   R11        4.76613  -0.00441  -0.02202   0.00233  -0.01969   4.74644
   R12        2.06849   0.00510   0.00261   0.00455   0.00716   2.07565
   R13        4.64838  -0.00061  -0.01995   0.01902  -0.00093   4.64746
   R14        2.69668  -0.00447   0.00122  -0.00159  -0.00037   2.69631
   R15        3.98864  -0.00361  -0.01962   0.01182  -0.00781   3.98083
   R16        3.80612   0.01539   0.01516   0.00014   0.01531   3.82142
   R17        3.41077   0.00036  -0.02103   0.00917  -0.01186   3.39891
   R18        1.83926  -0.00345  -0.00186  -0.00189  -0.00375   1.83551
   R19        1.84008  -0.00411  -0.00168  -0.00241  -0.00410   1.83598
   R20        2.10883  -0.00966  -0.00410  -0.01089  -0.01499   2.09384
   R21        3.43561  -0.00380  -0.02694   0.01222  -0.01471   3.42089
   R22        3.87462   0.00733   0.00254   0.00997   0.01251   3.88713
   R23        4.12219  -0.00730  -0.00582  -0.00153  -0.00735   4.11484
    A1        1.88863  -0.00384  -0.00024   0.00180   0.00154   1.89017
    A2        1.90939   0.00204  -0.00679   0.00272  -0.00409   1.90530
    A3        0.59702  -0.00499   0.00250  -0.00418  -0.00173   0.59530
    A4        1.88684   0.00035   0.00818  -0.00011   0.00809   1.89493
    A5        1.41467   0.00308   0.00210   0.00307   0.00512   1.41979
    A6        2.43703   0.00020   0.00141  -0.00192  -0.00051   2.43653
    A7        1.97957   0.00823  -0.00350  -0.00406  -0.00751   1.97206
    A8        1.88674  -0.00793   0.00222   0.00119   0.00329   1.89003
    A9        1.87681   0.00384   0.00038   0.00507   0.00548   1.88229
   A10        0.58481  -0.01051   0.00292  -0.00915  -0.00627   0.57854
   A11        1.90750   0.00688   0.00859  -0.00288   0.00562   1.91312
   A12        1.44311  -0.00686  -0.01150   0.00395  -0.00737   1.43574
   A13        2.41476  -0.00951  -0.00289  -0.00622  -0.00911   2.40565
   A14        1.82303   0.00258   0.00005   0.00204   0.00214   1.82517
   A15        1.91577   0.00073   0.00316  -0.00351  -0.00037   1.91540
   A16        2.03541   0.00266   0.00101   0.00478   0.00585   2.04126
   A17        1.91684  -0.00618   0.00130  -0.00358  -0.00226   1.91458
   A18        0.54050   0.00346   0.00504   0.00002   0.00503   0.54553
   A19        2.16976  -0.00321   0.00117  -0.00375  -0.00256   2.16719
   A20        1.84652   0.00091   0.00131  -0.00112   0.00017   1.84669
   A21        1.88191   0.00009   0.00680  -0.00247   0.00438   1.88629
   A22        2.10191   0.00032  -0.00083  -0.00219  -0.00302   2.09889
   A23        1.92385  -0.00190   0.00178  -0.00188  -0.00008   1.92377
   A24        0.58031  -0.00025   0.00186  -0.00408  -0.00221   0.57809
   A25        2.16533  -0.00108  -0.00060  -0.00036  -0.00092   2.16441
   A26        2.55605  -0.01444  -0.01110   0.00720  -0.00383   2.55222
   A27        2.10293   0.00188  -0.00181  -0.00376  -0.00566   2.09726
   A28        0.51280  -0.01229  -0.00441   0.00799   0.00353   0.51634
   A29        0.53868   0.02790   0.01173  -0.01419  -0.00249   0.53619
   A30        0.88916   0.00638   0.00492  -0.00388   0.00105   0.89022
   A31        1.15790   0.01612  -0.00889   0.01201   0.00315   1.16105
   A32        1.79989  -0.00704   0.00714  -0.00417   0.00297   1.80286
   A33        2.33693   0.00245  -0.00174   0.00689   0.00514   2.34208
   A34        2.37644  -0.00162   0.01154  -0.00065   0.01089   2.38733
   A35        0.62252  -0.01712  -0.00248  -0.00598  -0.00846   0.61406
   A36        0.72041   0.02845   0.00751  -0.00868  -0.00114   0.71927
   A37        1.11894  -0.02085  -0.00255  -0.00276  -0.00532   1.11361
   A38        1.15064   0.00633   0.00887  -0.01735  -0.00845   1.14219
   A39        1.33550  -0.01315   0.00517  -0.00427   0.00086   1.33635
   A40        0.47053  -0.05424  -0.00953  -0.00229  -0.01175   0.45878
   A41        3.09473   0.01345   0.00063  -0.00699  -0.00632   3.08841
   A42        2.68992  -0.00159   0.01932  -0.01208   0.00729   2.69721
    D1        0.01468   0.00380   0.00584   0.00625   0.01210   0.02678
    D2        2.06657   0.00316   0.01171   0.00865   0.02038   2.08695
    D3       -0.66919  -0.00413  -0.00654   0.01191   0.00534  -0.66385
    D4       -0.00000  -0.00272  -0.00342  -0.00286  -0.00629  -0.00629
    D5       -2.05833  -0.00104  -0.00957   0.00111  -0.00844  -2.06676
    D6        0.57022  -0.00257   0.00002  -0.00772  -0.00771   0.56251
    D7       -2.06631  -0.00323   0.00028  -0.00702  -0.00676  -2.07306
    D8        2.15856  -0.00154  -0.00587  -0.00305  -0.00891   2.14965
    D9       -1.49608  -0.00307   0.00371  -0.01188  -0.00818  -1.50426
   D10        0.36779  -0.00199   0.00372  -0.00810  -0.00439   0.36340
   D11       -1.69053  -0.00030  -0.00243  -0.00412  -0.00655  -1.69707
   D12        0.93802  -0.00183   0.00716  -0.01295  -0.00581   0.93220
   D13        2.00889  -0.00675  -0.04882   0.01625  -0.03258   1.97631
   D14       -0.47974   0.00129  -0.03741   0.01011  -0.02725  -0.50698
   D15        1.39640   0.00553  -0.02182   0.01318  -0.00867   1.38772
   D16       -0.02336  -0.00320  -0.00587  -0.00702  -0.01292  -0.03627
   D17       -2.08094  -0.00916  -0.01743  -0.00698  -0.02432  -2.10526
   D18        0.71968  -0.02419  -0.03825  -0.01853  -0.05690   0.66277
   D19        0.02146   0.00113   0.00333   0.00475   0.00816   0.02962
   D20        2.07567  -0.00432   0.00641   0.00000   0.00650   2.08217
   D21       -0.51153  -0.00342  -0.00225   0.00524   0.00309  -0.50844
   D22        2.05927   0.00502   0.00980   0.00989   0.01966   2.07892
   D23       -2.16971  -0.00043   0.01287   0.00513   0.01800  -2.15171
   D24        1.52628   0.00046   0.00422   0.01037   0.01459   1.54087
   D25       -0.36459   0.01651   0.01565   0.01567   0.03119  -0.33340
   D26        1.68962   0.01106   0.01872   0.01092   0.02953   1.71915
   D27       -0.89758   0.01196   0.01007   0.01615   0.02612  -0.87146
   D28       -0.62819  -0.01205  -0.03183   0.00065  -0.03121  -0.65941
   D29       -0.28538  -0.00865  -0.02371  -0.00337  -0.02701  -0.31240
   D30        1.80803   0.00444  -0.00238   0.01208   0.00975   1.81778
   D31        2.15084   0.00784   0.00575   0.00806   0.01395   2.16479
   D32       -0.12770   0.00459  -0.00151   0.01375   0.01218  -0.11551
   D33        0.21511   0.00800   0.00661   0.00973   0.01639   0.23150
   D34       -1.52661  -0.00308  -0.02943  -0.01252  -0.04212  -1.56874
   D35        0.82600   0.00173   0.00581  -0.00063   0.00531   0.83131
   D36       -1.19387  -0.00220   0.00841   0.00159   0.00986  -1.18402
   D37       -0.01287   0.00081   0.00003  -0.00115  -0.00116  -0.01403
   D38        2.01721   0.00048   0.00968  -0.00562   0.00404   2.02126
   D39       -2.14048   0.00152   0.00485  -0.00127   0.00357  -2.13691
   D40       -2.06635   0.00153  -0.00432   0.00355  -0.00080  -2.06715
   D41       -0.03626   0.00119   0.00533  -0.00092   0.00441  -0.03186
   D42        2.08923   0.00223   0.00050   0.00344   0.00393   2.09316
   D43        2.04696  -0.00036  -0.00098   0.00497   0.00397   2.05093
   D44       -2.20614  -0.00069   0.00867   0.00050   0.00917  -2.19696
   D45       -0.08064   0.00035   0.00384   0.00486   0.00870  -0.07195
   D46        3.12176   0.00261  -0.04622   0.02011  -0.02611   3.09565
   D47        1.84799  -0.00161  -0.04961   0.02465  -0.02498   1.82301
   D48        0.62346   0.00185  -0.05693   0.02548  -0.03144   0.59202
   D49       -2.15777   0.00025  -0.01337   0.00801  -0.00538  -2.16315
   D50       -0.91281   0.00134  -0.00699   0.00493  -0.00206  -0.91487
   D51        0.38453  -0.00109  -0.00005  -0.00307  -0.00310   0.38143
   D52       -0.54904  -0.01015  -0.01091  -0.00033  -0.01127  -0.56032
   D53       -1.14122  -0.00045  -0.00458  -0.01024  -0.01462  -1.15584
   D54        1.70215  -0.00613   0.00692  -0.01550  -0.00859   1.69356
   D55       -2.45534  -0.01746   0.01952  -0.03041  -0.01092  -2.46627
   D56       -2.77630   0.01530   0.02297  -0.01441   0.00860  -2.76770
         Item               Value     Threshold  Converged?
 Maximum Force            0.054243     0.000450     NO 
 RMS     Force            0.009371     0.000300     NO 
 Maximum Displacement     0.132081     0.001800     NO 
 RMS     Displacement     0.037363     0.001200     NO 
 Predicted change in Energy=-3.182683D-03
 GradGradGradGradGradGradGradGradGradGradGradGradGradGradGradGradGradGrad

                          Input orientation:                          
 ---------------------------------------------------------------------
 Center     Atomic      Atomic             Coordinates (Angstroms)
 Number     Number       Type             X           Y           Z
 ---------------------------------------------------------------------
      1          6           0       -0.358628    0.198211    0.006995
      2          8           0        1.048923    0.197477    0.023242
      3          6           0        1.609923    1.518331    0.056389
      4          6           0        0.448837    2.540449    0.010304
      5          6           0       -0.843148    1.666340   -0.008282
      6          1           0       -0.710188   -0.297104   -0.912892
      7          1           0        2.242760    1.638159   -0.834852
      8          1           0        0.463700    3.162044    0.920184
      9          1           0       -1.432390    1.840263    0.902212
     10          8           0       -0.833224   -0.524875    1.116606
     11          6           0       -1.716711   -1.592844    0.777894
     12          1           0       -1.222797   -2.326882    0.097475
     13          1           0       -1.962904   -2.097679    1.699228
     14          1           0       -2.629733   -1.225129    0.274780
     15          8           0       -1.646369    1.830603   -1.179198
     16          1           0       -2.242585    2.586766   -1.051960
     17          8           0        0.487903    3.398901   -1.137368
     18          1           0        0.877564    4.243578   -0.856982
     19          6           0        2.497712    1.703109    1.268305
     20          1           0        3.000071    2.686418    1.176503
     21          1           0        1.878743    1.686375    2.186241
     22          8           0        3.505085    0.696148    1.298814
     23          1           0        4.249565    1.025629    1.826094
 ---------------------------------------------------------------------
                    Distance matrix (angstroms):
                    1          2          3          4          5
     1  C    0.000000
     2  O    1.407645   0.000000
     3  C    2.370728   1.435436   0.000000
     4  C    2.477517   2.418634   1.547569   0.000000
     5  C    1.546091   2.395513   2.458383   1.560012   0.000000
     6  H    1.102326   2.053151   3.101326   3.201146   2.165897
     7  H    3.090206   2.058431   1.099614   2.178663   3.194814
     8  H    3.208496   3.152086   2.182147   1.102036   2.192494
     9  H    2.156552   3.102942   3.174071   2.196537   1.098387
    10  O    1.406887   2.293406   3.356742   3.501971   2.463107
    11  C    2.376247   3.379863   4.611558   4.728943   3.464602
    12  H    2.670406   3.396853   4.776154   5.147122   4.012623
    13  H    3.272379   4.140986   5.342241   5.493741   4.282206
    14  H    2.693608   3.952162   5.054597   4.871049   3.410660
    15  O    2.393749   3.373064   3.496802   2.511709   1.429402
    16  H    3.221161   4.206992   4.148712   2.893838   1.973543
    17  O    3.502942   3.451214   2.494099   1.433742   2.459329
    18  H    4.317363   4.144285   2.966070   1.958734   3.212988
    19  C    3.466165   2.432304   1.513622   2.545897   3.576643
    20  H    4.340482   3.366277   2.133447   2.808937   4.149049
    21  H    3.459708   2.753903   2.153317   2.740215   3.496430
    22  O    4.104268   2.812204   2.410652   3.795044   4.642941
    23  H    5.022866   3.765663   3.215948   4.476305   5.450795
                    6          7          8          9         10
     6  H    0.000000
     7  H    3.531464   0.000000
     8  H    4.087039   2.927017   0.000000
     9  H    2.895603   4.070007   2.311403   0.000000
    10  O    2.045942   4.236577   3.913306   2.449254   0.000000
    11  C    2.356010   5.358893   5.232914   3.447102   1.426825
    12  H    2.324566   5.347978   5.800813   4.249309   2.106566
    13  H    3.410944   6.169737   5.844655   4.052662   2.022211
    14  H    2.440583   5.759417   5.406769   3.350213   2.103917
    15  O    2.339764   3.909083   3.260756   2.092402   3.388244
    16  H    3.268683   4.589696   3.397686   2.243316   4.046144
    17  O    3.891821   2.504246   2.071282   3.205739   4.714000
    18  H    4.810601   2.941506   2.121160   3.769160   5.436910
    19  C    4.364527   2.119548   2.527229   3.949498   4.010245
    20  H    5.199327   2.391216   2.593280   4.520833   5.001015
    21  H    4.499042   3.043326   2.404755   3.554717   3.659032
    22  O    4.862790   2.652052   3.933704   5.083793   4.510546
    23  H    5.818145   3.388671   4.440464   5.813931   5.361174
                   11         12         13         14         15
    11  C    0.000000
    12  H    1.116124   0.000000
    13  H    1.079040   1.779299   0.000000
    14  H    1.105417   1.795763   1.798627   0.000000
    15  O    3.944001   4.369667   4.880259   3.523997   0.000000
    16  H    4.592825   5.148311   5.439787   4.054709   0.971311
    17  O    5.783257   6.102124   6.653204   5.752866   2.648854
    18  H    6.592943   6.963724   7.403648   6.594601   3.506637
    19  C    5.372631   5.608374   5.876119   5.987684   4.814554
    20  H    6.381144   6.643049   6.913172   6.914333   5.279314
    21  H    5.065965   5.485319   5.414286   5.697095   4.875797
    22  O    5.725207   5.738885   6.153430   6.509681   5.827951
    23  H    6.599361   6.646367   6.954560   7.402515   6.666468
                   16         17         18         19         20
    16  H    0.000000
    17  O    2.849987   0.000000
    18  H    3.538131   0.971561   0.000000
    19  C    5.351158   3.564029   3.687236   0.000000
    20  H    5.697493   3.488929   3.326387   1.108011   0.000000
    21  H    5.318082   3.989180   4.099128   1.107253   1.810257
    22  O    6.491247   4.726864   4.912798   1.424676   2.056981
    23  H    7.271063   5.344589   5.378149   1.959361   2.177481
                   21         22         23
    21  H    0.000000
    22  O    2.100729   0.000000
    23  H    2.487385   0.969965   0.000000
 Symmetry turned off by external request.
 Stoichiometry    C6H12O5
 Framework group  C1[X(C6H12O5)]
 Deg. of freedom    63
 Full point group                 C1      NOp   1
 Rotational constants (GHZ):           1.2516946           0.9166547           0.5726089
 Standard basis: 6-311++G(d,p) (5D, 7F)
   326 basis functions,   504 primitive gaussians,   337 cartesian basis functions
    44 alpha electrons       44 beta electrons
       nuclear repulsion energy       699.9284428543 Hartrees.
 NAtoms=   23 NActive=   23 NUniq=   23 SFac= 1.00D+00 NAtFMM=   60 NAOKFM=F Big=F
 Integral buffers will be    131072 words long.
 Raffenetti 2 integral format.
 Two-electron integral symmetry is turned off.
 One-electron integrals computed using PRISM.
 NBasis=   326 RedAO= T EigKep=  2.35D-06  NBF=   326
 NBsUse=   326 1.00D-06 EigRej= -1.00D+00 NBFU=   326
 Lowest energy guess from the checkpoint file:  "/scratch/Gau-11545.chk"
 B after Tr=    -0.006979    0.001611    0.012376
         Rot=    1.000000    0.000608   -0.000334    0.000383 Ang=   0.09 deg.
 B after Tr=    -0.001536   -0.004710    0.014023
         Rot=    0.999999    0.000389    0.001182   -0.000123 Ang=   0.14 deg.
 Requested convergence on RMS density matrix=1.00D-08 within 128 cycles.
 Requested convergence on MAX density matrix=1.00D-06.
 Requested convergence on             energy=1.00D-06.
 No special actions if energy rises.
 SCF Done:  E(RPBE-PBE) =  -611.406520638     A.U. after   11 cycles
            NFock= 11  Conv=0.60D-08     -V/T= 2.0029
 Calling FoFJK, ICntrl=      2527 FMM=F ISym2X=0 I1Cent= 0 IOpClX= 0 NMat=1 NMatS=1 NMatT=0.
 -------------------------------------------------------------------
 Center     Atomic                   Forces (Hartrees/Bohr)
 Number     Number              X              Y              Z
 -------------------------------------------------------------------
      1        6           0.000598342    0.001999427   -0.005768017
      2        8           0.004029899    0.000725887    0.002645833
      3        6           0.000191156   -0.002032400   -0.005145556
      4        6           0.000938101    0.002741109   -0.002686660
      5        6          -0.002741140   -0.001245248   -0.004675403
      6        1          -0.000314082   -0.000442935   -0.003511071
      7        1          -0.000595911    0.000141240   -0.004643818
      8        1          -0.000993777   -0.000315319    0.002533823
      9        1          -0.001612838    0.000792830    0.002181801
     10        8          -0.003125385   -0.000795711    0.007178230
     11        6           0.007140325    0.000185437   -0.015916332
     12        1          -0.001607103    0.003707499    0.003346886
     13        1          -0.004539375   -0.004440131    0.010518268
     14        1          -0.001348587   -0.000644714    0.002411580
     15        8          -0.001663866   -0.001714335    0.003898183
     16        1           0.003899966    0.001163848   -0.000451360
     17        8           0.000795751    0.001568821    0.002008812
     18        1          -0.000066633   -0.002184515   -0.001106797
     19        6           0.006566911    0.002571731    0.005123913
     20        1          -0.005874856    0.003921873    0.000912735
     21        1           0.000452899   -0.000297113    0.002107895
     22        8           0.001490527   -0.005160831   -0.001499382
     23        1          -0.001620323   -0.000246451    0.000536439
 -------------------------------------------------------------------
 Cartesian Forces:  Max     0.015916332 RMS     0.003725707

 GradGradGradGradGradGradGradGradGradGradGradGradGradGradGradGradGradGrad
 Berny optimization.
 Using GEDIIS/GDIIS optimizer.
 FormGI is forming the generalized inverse of G from B-inverse, IUseBI=4.
 Internal  Forces:  Max     0.022778568 RMS     0.004449401
 Search for a local minimum.
 Step number   9 out of a maximum of  131
 All quantities printed in internal units (Hartrees-Bohrs-Radians)
 Mixed Optimization -- RFO/linear search
 Update second derivatives using D2CorX and points    2    1    3    4    5
                                                      6    8    7    9
 DE= -1.49D-03 DEPred=-3.18D-03 R= 4.69D-01
 Trust test= 4.69D-01 RLast= 1.63D-01 DXMaxT set to 6.31D-02
 ITU=  0 -1  0  0  1  0 -1 -1  0
 Use linear search instead of GDIIS.
     Eigenvalues ---    0.00178   0.00230   0.00231   0.00236   0.00294
     Eigenvalues ---    0.00457   0.00500   0.00530   0.00785   0.01068
     Eigenvalues ---    0.01373   0.01499   0.01619   0.02049   0.02109
     Eigenvalues ---    0.02133   0.02378   0.02662   0.03132   0.03362
     Eigenvalues ---    0.03699   0.03895   0.04057   0.04251   0.04430
     Eigenvalues ---    0.05012   0.05446   0.06038   0.07276   0.07962
     Eigenvalues ---    0.08723   0.08933   0.09184   0.10158   0.10411
     Eigenvalues ---    0.11053   0.13287   0.14510   0.16051   0.16110
     Eigenvalues ---    0.16945   0.17587   0.21582   0.22537   0.24250
     Eigenvalues ---    0.25919   0.28302   0.30008   0.31499   0.31548
     Eigenvalues ---    0.31731   0.31825   0.35429   0.38594   0.39089
     Eigenvalues ---    0.41087   0.54667   0.55475   0.65550   0.80118
     Eigenvalues ---    1.03909   1.95056   3.96964
 RFO step:  Lambda=-6.52207850D-03 EMin= 1.77647589D-03
 Quartic linear search produced a step of -0.23976.
 Maximum step size (   0.063) exceeded in Quadratic search.
    -- Step size scaled by   0.182
 Iteration  1 RMS(Cart)=  0.01668465 RMS(Int)=  0.00027458
 Iteration  2 RMS(Cart)=  0.00023784 RMS(Int)=  0.00001701
 Iteration  3 RMS(Cart)=  0.00000008 RMS(Int)=  0.00001701
 Variable       Old X    -DE/DX   Delta X   Delta X   Delta X     New X
                                 (Linear)    (Quad)   (Total)
    R1        2.66006   0.00137  -0.00075  -0.00164  -0.00239   2.65767
    R2        2.92169   0.00133  -0.00096   0.00570   0.00474   2.92643
    R3        2.08309   0.00323  -0.00074  -0.00033  -0.00107   2.08202
    R4        6.55010   0.00379  -0.00237   0.02907   0.02670   6.57680
    R5        2.71258  -0.00438  -0.00071   0.00176   0.00105   2.71364
    R6        2.92448  -0.00076  -0.00073   0.00417   0.00345   2.92793
    R7        2.07797   0.00344  -0.00070  -0.00071  -0.00141   2.07656
    R8        6.34332   0.00619   0.00688  -0.00206   0.00482   6.34814
    R9        2.94799   0.00173  -0.00001   0.00589   0.00588   2.95387
   R10        2.08255   0.00190  -0.00043  -0.00091  -0.00133   2.08121
   R11        4.74644  -0.00334  -0.00377   0.01215   0.00839   4.75483
   R12        2.07565   0.00280  -0.00071  -0.00056  -0.00127   2.07438
   R13        4.64746  -0.00045  -0.00747   0.01617   0.00870   4.65616
   R14        2.69631  -0.00078   0.00056  -0.00081  -0.00026   2.69605
   R15        3.98083  -0.00449  -0.00569   0.01060   0.00490   3.98574
   R16        3.82142   0.01085   0.00217   0.00496   0.00714   3.82856
   R17        3.39891  -0.00172  -0.00526   0.00569   0.00043   3.39934
   R18        1.83551  -0.00155   0.00018   0.00102   0.00121   1.83672
   R19        1.83598  -0.00225   0.00033   0.00067   0.00100   1.83699
   R20        2.09384  -0.00427   0.00201   0.00062   0.00263   2.09647
   R21        3.42089   0.00106  -0.00685   0.01668   0.00983   3.43072
   R22        3.88713   0.00527  -0.00202   0.01540   0.01338   3.90051
   R23        4.11484  -0.00058  -0.00048  -0.00196  -0.00244   4.11241
    A1        1.89017   0.00320  -0.00046  -0.00016  -0.00063   1.88954
    A2        1.90530  -0.00282  -0.00163   0.00445   0.00280   1.90810
    A3        0.59530   0.00861   0.00138  -0.00112   0.00026   0.59556
    A4        1.89493  -0.00074   0.00121  -0.00745  -0.00623   1.88870
    A5        1.41979  -0.00239  -0.00042   0.00259   0.00217   1.42196
    A6        2.43653   0.00560   0.00066   0.00291   0.00358   2.44011
    A7        1.97206  -0.00354   0.00045   0.00213   0.00258   1.97464
    A8        1.89003   0.00392   0.00007   0.00000   0.00007   1.89010
    A9        1.88229  -0.00336  -0.00117   0.00382   0.00265   1.88494
   A10        0.57854   0.00872   0.00263  -0.00568  -0.00305   0.57550
   A11        1.91312  -0.00054   0.00196  -0.00728  -0.00533   1.90779
   A12        1.43574  -0.00273  -0.00266   0.00457   0.00190   1.43764
   A13        2.40565   0.00454   0.00107  -0.00298  -0.00192   2.40374
   A14        1.82517  -0.00050  -0.00049  -0.00114  -0.00164   1.82353
   A15        1.91540   0.00044   0.00131  -0.00387  -0.00258   1.91282
   A16        2.04126  -0.00216  -0.00101  -0.00164  -0.00266   2.03860
   A17        1.91458   0.00307   0.00104  -0.00318  -0.00214   1.91244
   A18        0.54553  -0.00536   0.00074  -0.00586  -0.00513   0.54040
   A19        2.16719   0.00015   0.00106  -0.00247  -0.00144   2.16575
   A20        1.84669  -0.00293   0.00046  -0.00071  -0.00025   1.84644
   A21        1.88629   0.00081   0.00157  -0.00615  -0.00458   1.88171
   A22        2.09889  -0.00371   0.00040  -0.00066  -0.00026   2.09863
   A23        1.92377   0.00374   0.00071  -0.00113  -0.00042   1.92335
   A24        0.57809  -0.00360   0.00125  -0.00550  -0.00425   0.57385
   A25        2.16441   0.00160  -0.00001   0.00018   0.00017   2.16458
   A26        2.55222  -0.01268  -0.00336   0.00818   0.00484   2.55706
   A27        2.09726   0.00246   0.00066   0.00643   0.00704   2.10430
   A28        0.51634  -0.01167  -0.00255  -0.00050  -0.00303   0.51331
   A29        0.53619   0.02278   0.00512   0.00612   0.01121   0.54739
   A30        0.89022   0.00389   0.00164   0.00036   0.00197   0.89219
   A31        1.16105   0.00498  -0.00418   0.00476   0.00059   1.16164
   A32        1.80286  -0.00568   0.00204  -0.01101  -0.00897   1.79389
   A33        2.34208   0.00128  -0.00191   0.00356   0.00166   2.34373
   A34        2.38733  -0.00207   0.00184  -0.01121  -0.00937   2.37796
   A35        0.61406   0.00329   0.00107  -0.00829  -0.00719   0.60687
   A36        0.71927  -0.00092   0.00317  -0.00537  -0.00220   0.71707
   A37        1.11361  -0.00319   0.00029  -0.00365  -0.00332   1.11029
   A38        1.14219   0.00235   0.00544  -0.00953  -0.00411   1.13808
   A39        1.33635  -0.00308   0.00179  -0.00562  -0.00383   1.33252
   A40        0.45878  -0.00004  -0.00085   0.00187   0.00099   0.45976
   A41        3.08841   0.01010   0.00176   0.01429   0.01605   3.10446
   A42        2.69721  -0.00004   0.00570  -0.02413  -0.01842   2.67880
    D1        0.02678  -0.00392  -0.00065  -0.00399  -0.00464   0.02214
    D2        2.08695  -0.00456  -0.00037  -0.01052  -0.01089   2.07606
    D3       -0.66385  -0.00810  -0.00380  -0.00939  -0.01320  -0.67706
    D4       -0.00629   0.00192   0.00019   0.00294   0.00313  -0.00316
    D5       -2.06676  -0.00131  -0.00166   0.00767   0.00601  -2.06076
    D6        0.56251  -0.00291   0.00185  -0.00398  -0.00211   0.56040
    D7       -2.07306   0.00390   0.00173   0.00188   0.00360  -2.06946
    D8        2.14965   0.00068  -0.00013   0.00661   0.00648   2.15613
    D9       -1.50426  -0.00093   0.00339  -0.00503  -0.00164  -1.50590
   D10        0.36340   0.00894   0.00249   0.00468   0.00716   0.37056
   D11       -1.69707   0.00572   0.00063   0.00941   0.01003  -1.68704
   D12        0.93220   0.00411   0.00415  -0.00224   0.00191   0.93412
   D13        1.97631   0.00120  -0.01100   0.03485   0.02385   2.00015
   D14       -0.50698   0.00458  -0.00789   0.03964   0.03176  -0.47522
   D15        1.38772   0.00190  -0.00633   0.03177   0.02543   1.41316
   D16       -0.03627   0.00424   0.00084   0.00336   0.00419  -0.03208
   D17       -2.10526   0.00460  -0.00089   0.00989   0.00902  -2.09624
   D18        0.66277   0.00564  -0.00110   0.00364   0.00252   0.66529
   D19        0.02962  -0.00265  -0.00067  -0.00134  -0.00200   0.02761
   D20        2.08217   0.00087   0.00091  -0.00753  -0.00661   2.07556
   D21       -0.50844   0.00318  -0.00161   0.00561   0.00401  -0.50443
   D22        2.07892  -0.00474  -0.00094  -0.00082  -0.00175   2.07717
   D23       -2.15171  -0.00122   0.00065  -0.00701  -0.00636  -2.15807
   D24        1.54087   0.00108  -0.00187   0.00614   0.00426   1.54513
   D25       -0.33340  -0.00849  -0.00145   0.00207   0.00062  -0.33278
   D26        1.71915  -0.00497   0.00014  -0.00412  -0.00399   1.71516
   D27       -0.87146  -0.00266  -0.00238   0.00902   0.00663  -0.86483
   D28       -0.65941  -0.00129  -0.00478   0.01071   0.00589  -0.65351
   D29       -0.31240   0.00109  -0.00266   0.00729   0.00464  -0.30776
   D30        1.81778  -0.00186  -0.00325   0.01094   0.00767   1.82545
   D31        2.16479   0.00051  -0.00113   0.00751   0.00642   2.17121
   D32       -0.11551   0.00081  -0.00350   0.01762   0.01411  -0.10140
   D33        0.23150   0.00318  -0.00138   0.01420   0.01286   0.24435
   D34       -1.56874   0.00476  -0.00124   0.00294   0.00172  -1.56701
   D35        0.83131  -0.00248   0.00097  -0.01110  -0.01013   0.82117
   D36       -1.18402  -0.00434   0.00088  -0.01034  -0.00953  -1.19355
   D37       -0.01403   0.00052   0.00029  -0.00093  -0.00064  -0.01467
   D38        2.02126   0.00173   0.00276  -0.00913  -0.00638   2.01488
   D39       -2.13691   0.00073   0.00101  -0.00417  -0.00317  -2.14008
   D40       -2.06715  -0.00119  -0.00147   0.00573   0.00427  -2.06288
   D41       -0.03186   0.00001   0.00100  -0.00248  -0.00147  -0.03333
   D42        2.09316  -0.00099  -0.00075   0.00248   0.00174   2.09490
   D43        2.05093   0.00022  -0.00133   0.00123  -0.00010   2.05083
   D44       -2.19696   0.00142   0.00114  -0.00698  -0.00584  -2.20280
   D45       -0.07195   0.00042  -0.00061  -0.00202  -0.00263  -0.07457
   D46        3.09565  -0.00048  -0.01155   0.03222   0.02067   3.11632
   D47        1.82301   0.00212  -0.01313   0.03773   0.02459   1.84760
   D48        0.59202   0.00226  -0.01440   0.04786   0.03346   0.62548
   D49       -2.16315   0.00234  -0.00386   0.01478   0.01091  -2.15224
   D50       -0.91487  -0.00128  -0.00220   0.00824   0.00604  -0.90883
   D51        0.38143  -0.00015   0.00072  -0.00074  -0.00002   0.38140
   D52       -0.56032  -0.00639  -0.00150  -0.00290  -0.00446  -0.56478
   D53       -1.15584   0.00280   0.00174  -0.00750  -0.00567  -1.16151
   D54        1.69356   0.00231   0.00473  -0.01826  -0.01354   1.68002
   D55       -2.46627   0.00380   0.01014  -0.01398  -0.00382  -2.47008
   D56       -2.76770  -0.00147   0.00679  -0.01614  -0.00937  -2.77706
         Item               Value     Threshold  Converged?
 Maximum Force            0.022779     0.000450     NO 
 RMS     Force            0.004449     0.000300     NO 
 Maximum Displacement     0.079878     0.001800     NO 
 RMS     Displacement     0.016728     0.001200     NO 
 Predicted change in Energy=-1.296631D-03
 GradGradGradGradGradGradGradGradGradGradGradGradGradGradGradGradGradGrad

                          Input orientation:                          
 ---------------------------------------------------------------------
 Center     Atomic      Atomic             Coordinates (Angstroms)
 Number     Number       Type             X           Y           Z
 ---------------------------------------------------------------------
      1          6           0       -0.361504    0.199863   -0.003166
      2          8           0        1.044726    0.199497    0.017188
      3          6           0        1.608972    1.519645    0.047436
      4          6           0        0.448862    2.545598    0.000602
      5          6           0       -0.846251    1.670564   -0.018154
      6          1           0       -0.712931   -0.287997   -0.926401
      7          1           0        2.237468    1.640839   -0.845767
      8          1           0        0.464220    3.162452    0.912843
      9          1           0       -1.431753    1.840493    0.894690
     10          8           0       -0.837247   -0.524571    1.106696
     11          6           0       -1.719550   -1.595664    0.775423
     12          1           0       -1.231153   -2.336605    0.101744
     13          1           0       -1.947850   -2.103894    1.720635
     14          1           0       -2.651568   -1.239944    0.308457
     15          8           0       -1.653312    1.828044   -1.181335
     16          1           0       -2.236488    2.597440   -1.068992
     17          8           0        0.493870    3.407560   -1.139708
     18          1           0        0.889765    4.248588   -0.855277
     19          6           0        2.501632    1.700136    1.286822
     20          1           0        2.987224    2.694962    1.214042
     21          1           0        1.880402    1.644105    2.197169
     22          8           0        3.524175    0.703338    1.288042
     23          1           0        4.260398    1.039838    1.826743
 ---------------------------------------------------------------------
                    Distance matrix (angstroms):
                    1          2          3          4          5
     1  C    0.000000
     2  O    1.406378   0.000000
     3  C    2.372164   1.435994   0.000000
     4  C    2.481769   2.420644   1.549396   0.000000
     5  C    1.548600   2.396055   2.460731   1.563122   0.000000
     6  H    1.101758   2.053623   3.099542   3.199743   2.163018
     7  H    3.088858   2.060288   1.098866   2.175785   3.192984
     8  H    3.209022   3.149331   2.181330   1.101330   2.193130
     9  H    2.154818   3.097713   3.172821   2.198472   1.097713
    10  O    1.408165   2.291970   3.359291   3.507628   2.466573
    11  C    2.382102   3.382122   4.616728   4.738397   3.472846
    12  H    2.683462   3.408606   4.789565   5.164164   4.027397
    13  H    3.285617   4.142808   5.346084   5.506407   4.299237
    14  H    2.722967   3.977364   5.082880   4.902833   3.440480
    15  O    2.389104   3.371651   3.499641   2.516146   1.424478
    16  H    3.224890   4.206695   4.146759   2.890989   1.973859
    17  O    3.508947   3.454492   2.493389   1.430144   2.463932
    18  H    4.322492   4.144918   2.962985   1.956298   3.218810
    19  C    3.480293   2.446725   1.538017   2.565742   3.593349
    20  H    4.349838   3.381287   2.154511   2.817451   4.154904
    21  H    3.457377   2.745463   2.170373   2.772527   3.513260
    22  O    4.125435   2.831359   2.423523   3.809065   4.662863
    23  H    5.041439   3.784337   3.228964   4.486637   5.466198
                    6          7          8          9         10
     6  H    0.000000
     7  H    3.525870   0.000000
     8  H    4.083393   2.924452   0.000000
     9  H    2.891980   4.065985   2.311411   0.000000
    10  O    2.050587   4.237332   3.914784   2.447837   0.000000
    11  C    2.370545   5.362947   5.237118   3.450250   1.426689
    12  H    2.349986   5.361825   5.811351   4.256425   2.109161
    13  H    3.439377   6.174652   5.848505   4.062847   2.025987
    14  H    2.487849   5.790839   5.427201   3.364626   2.107298
    15  O    2.329578   3.909708   3.263460   2.087851   3.381692
    16  H    3.266083   4.580523   3.397165   2.253134   4.054434
    17  O    3.893457   2.499568   2.067347   3.209751   4.720154
    18  H    4.811891   2.935430   2.118261   3.775018   5.441962
    19  C    4.380005   2.149705   2.535602   3.955374   4.016202
    20  H    5.212551   2.432308   2.583567   4.512146   5.000349
    21  H    4.496119   3.063816   2.441402   3.564462   3.643886
    22  O    4.882578   2.662267   3.943519   5.099909   4.534606
    23  H    5.837546   3.405254   4.444285   5.823260   5.380690
                   11         12         13         14         15
    11  C    0.000000
    12  H    1.114167   0.000000
    13  H    1.097198   1.785670   0.000000
    14  H    1.101477   1.806371   1.798854   0.000000
    15  O    3.943991   4.378220   4.895745   3.553666   0.000000
    16  H    4.609904   5.169731   5.474291   4.098191   0.971949
    17  O    5.796482   6.124732   6.672307   5.795710   2.665895
    18  H    6.604771   6.984194   7.418990   6.634705   3.525988
    19  C    5.379797   5.624356   5.869986   6.013048   4.834431
    20  H    6.384010   6.659473   6.902218   6.935384   5.293766
    21  H    5.047487   5.469794   5.378671   5.694184   4.892368
    22  O    5.748465   5.767297   6.165286   6.547957   5.845439
    23  H    6.618982   6.673314   6.959644   7.434909   6.681450
                   16         17         18         19         20
    16  H    0.000000
    17  O    2.848885   0.000000
    18  H    3.541952   0.972092   0.000000
    19  C    5.367009   3.582521   3.698825   0.000000
    20  H    5.701659   3.502107   3.330942   1.109402   0.000000
    21  H    5.340921   4.020821   4.133053   1.103539   1.815459
    22  O    6.506033   4.731759   4.909454   1.428006   2.064063
    23  H    7.281547   5.347212   5.371264   1.954678   2.176192
                   21         22         23
    21  H    0.000000
    22  O    2.100844   0.000000
    23  H    2.483291   0.972345   0.000000
 Symmetry turned off by external request.
 Stoichiometry    C6H12O5
 Framework group  C1[X(C6H12O5)]
 Deg. of freedom    63
 Full point group                 C1      NOp   1
 Rotational constants (GHZ):           1.2485415           0.9106958           0.5699003
 Standard basis: 6-311++G(d,p) (5D, 7F)
   326 basis functions,   504 primitive gaussians,   337 cartesian basis functions
    44 alpha electrons       44 beta electrons
       nuclear repulsion energy       698.6529937691 Hartrees.
 NAtoms=   23 NActive=   23 NUniq=   23 SFac= 1.00D+00 NAtFMM=   60 NAOKFM=F Big=F
 Integral buffers will be    131072 words long.
 Raffenetti 2 integral format.
 Two-electron integral symmetry is turned off.
 One-electron integrals computed using PRISM.
 NBasis=   326 RedAO= T EigKep=  2.41D-06  NBF=   326
 NBsUse=   326 1.00D-06 EigRej= -1.00D+00 NBFU=   326
 Initial guess from the checkpoint file:  "/scratch/Gau-11545.chk"
 B after Tr=     0.001116    0.003245   -0.008518
         Rot=    1.000000   -0.000391   -0.000128   -0.000089 Ang=  -0.05 deg.
 ExpMin= 3.60D-02 ExpMax= 8.59D+03 ExpMxC= 1.30D+03 IAcc=3 IRadAn=         5 AccDes= 0.00D+00
 Harris functional with IExCor= 1009 and IRadAn=       5 diagonalized for initial guess.
 HarFok:  IExCor= 1009 AccDes= 0.00D+00 IRadAn=         5 IDoV= 1 UseB2=F ITyADJ=14
 ICtDFT=  3500011 ScaDFX=  1.000000  1.000000  1.000000  1.000000
 FoFCou: FMM=F IPFlag=           0 FMFlag=      100000 FMFlg1=           0
         NFxFlg=           0 DoJE=T BraDBF=F KetDBF=T FulRan=T
         wScrn=  0.000000 ICntrl=       500 IOpCl=  0 I1Cent=   200000004 NGrid=           0
         NMat0=    1 NMatS0=      1 NMatT0=    0 NMatD0=    1 NMtDS0=    0 NMtDT0=    0
 Symmetry not used in FoFCou.
 Requested convergence on RMS density matrix=1.00D-08 within 128 cycles.
 Requested convergence on MAX density matrix=1.00D-06.
 Requested convergence on             energy=1.00D-06.
 No special actions if energy rises.
 SCF Done:  E(RPBE-PBE) =  -611.407322463     A.U. after   11 cycles
            NFock= 11  Conv=0.48D-08     -V/T= 2.0030
 Calling FoFJK, ICntrl=      2527 FMM=F ISym2X=0 I1Cent= 0 IOpClX= 0 NMat=1 NMatS=1 NMatT=0.
 -------------------------------------------------------------------
 Center     Atomic                   Forces (Hartrees/Bohr)
 Number     Number              X              Y              Z
 -------------------------------------------------------------------
      1        6          -0.000137309    0.003447593   -0.005197040
      2        8           0.005599433    0.001157590    0.002231828
      3        6           0.002798960   -0.000714010    0.004406019
      4        6           0.000572154    0.000141164   -0.000623980
      5        6          -0.000786491   -0.002075770   -0.002824873
      6        1          -0.000490793   -0.001362501   -0.003415487
      7        1           0.000924707    0.000131154   -0.003521982
      8        1          -0.001207591   -0.000097871    0.003011229
      9        1          -0.001761891    0.001248328    0.002791734
     10        8          -0.003067962   -0.000193941    0.005455289
     11        6           0.005646296   -0.006029071   -0.000884262
     12        1          -0.001776103    0.004161987    0.001710273
     13        1          -0.001801224    0.000364978    0.000637821
     14        1          -0.001943676    0.000428813   -0.000261539
     15        8          -0.002761809   -0.000435881    0.001437599
     16        1           0.004374513    0.000700240   -0.000207456
     17        8           0.000628027    0.002600657    0.000509795
     18        1          -0.000407480   -0.002629611   -0.001398364
     19        6           0.002772860   -0.000066888   -0.008176926
     20        1          -0.006061814    0.002592263    0.001249226
     21        1          -0.000760752    0.000128233    0.003035893
     22        8           0.002127719   -0.001522628    0.000747664
     23        1          -0.002479773   -0.001974830   -0.000712461
 -------------------------------------------------------------------
 Cartesian Forces:  Max     0.008176926 RMS     0.002694122

 GradGradGradGradGradGradGradGradGradGradGradGradGradGradGradGradGradGrad
 Berny optimization.
 Using GEDIIS/GDIIS optimizer.
 FormGI is forming the generalized inverse of G from B-inverse, IUseBI=4.
 Internal  Forces:  Max     0.006782934 RMS     0.002511647
 Search for a local minimum.
 Step number  10 out of a maximum of  131
 All quantities printed in internal units (Hartrees-Bohrs-Radians)
 Mixed Optimization -- RFO/linear search
 Update second derivatives using D2CorX and points    2    3    4    5    6
                                                      8    7    9   10
 DE= -8.02D-04 DEPred=-1.30D-03 R= 6.18D-01
 TightC=F SS=  1.41D+00  RLast= 9.59D-02 DXNew= 1.0607D-01 2.8765D-01
 Trust test= 6.18D-01 RLast= 9.59D-02 DXMaxT set to 1.06D-01
 ITU=  1  0 -1  0  0  1  0 -1 -1  0
 Use linear search instead of GDIIS.
     Eigenvalues ---    0.00157   0.00230   0.00231   0.00236   0.00299
     Eigenvalues ---    0.00455   0.00495   0.00528   0.00965   0.01061
     Eigenvalues ---    0.01363   0.01557   0.01648   0.02091   0.02113
     Eigenvalues ---    0.02287   0.02640   0.02829   0.03366   0.03657
     Eigenvalues ---    0.03810   0.04055   0.04237   0.04441   0.04760
     Eigenvalues ---    0.05272   0.05993   0.06563   0.07357   0.08527
     Eigenvalues ---    0.08707   0.09157   0.09846   0.10195   0.10720
     Eigenvalues ---    0.11738   0.13455   0.15029   0.16104   0.16264
     Eigenvalues ---    0.17529   0.18965   0.22073   0.23566   0.25577
     Eigenvalues ---    0.28130   0.29572   0.31170   0.31524   0.31684
     Eigenvalues ---    0.31811   0.33517   0.36716   0.38686   0.40996
     Eigenvalues ---    0.47078   0.54207   0.55472   0.66591   0.79609
     Eigenvalues ---    0.93179   1.92125   3.70871
 RFO step:  Lambda=-5.34641071D-03 EMin= 1.57030226D-03
 Quartic linear search produced a step of  0.05857.
 Maximum step size (   0.106) exceeded in Quadratic search.
    -- Step size scaled by   0.486
 Iteration  1 RMS(Cart)=  0.04786173 RMS(Int)=  0.00208320
 Iteration  2 RMS(Cart)=  0.00172248 RMS(Int)=  0.00009897
 Iteration  3 RMS(Cart)=  0.00000433 RMS(Int)=  0.00009893
 Iteration  4 RMS(Cart)=  0.00000000 RMS(Int)=  0.00009893
 Variable       Old X    -DE/DX   Delta X   Delta X   Delta X     New X
                                 (Linear)    (Quad)   (Total)
    R1        2.65767   0.00528  -0.00014   0.00119   0.00107   2.65874
    R2        2.92643   0.00168   0.00028   0.00772   0.00803   2.93446
    R3        2.08202   0.00362  -0.00006   0.00403   0.00397   2.08599
    R4        6.57680  -0.00541   0.00156  -0.02463  -0.02306   6.55374
    R5        2.71364  -0.00386   0.00006   0.00160   0.00163   2.71527
    R6        2.92793  -0.00059   0.00020   0.00563   0.00580   2.93373
    R7        2.07656   0.00341  -0.00008   0.00364   0.00356   2.08011
    R8        6.34814   0.00502   0.00028   0.02062   0.02090   6.36904
    R9        2.95387   0.00335   0.00034   0.00928   0.00963   2.96350
   R10        2.08121   0.00242  -0.00008   0.00200   0.00192   2.08313
   R11        4.75483  -0.00200   0.00049   0.00511   0.00560   4.76043
   R12        2.07438   0.00345  -0.00007   0.00390   0.00382   2.07820
   R13        4.65616   0.00050   0.00051   0.02597   0.02648   4.68263
   R14        2.69605   0.00124  -0.00002  -0.00030  -0.00031   2.69574
   R15        3.98574  -0.00406   0.00029  -0.00503  -0.00474   3.98100
   R16        3.82856   0.00154   0.00042   0.01882   0.01924   3.84780
   R17        3.39934   0.00117   0.00003  -0.00204  -0.00201   3.39733
   R18        1.83672  -0.00209   0.00007  -0.00050  -0.00043   1.83628
   R19        1.83699  -0.00285   0.00006  -0.00146  -0.00140   1.83559
   R20        2.09647  -0.00412   0.00015  -0.00637  -0.00621   2.09025
   R21        3.43072   0.00203   0.00058   0.02664   0.02721   3.45793
   R22        3.90051   0.00205   0.00078   0.04111   0.04189   3.94240
   R23        4.11241  -0.00015  -0.00014  -0.00807  -0.00821   4.10419
    A1        1.88954  -0.00069  -0.00004   0.00197   0.00184   1.89138
    A2        1.90810   0.00047   0.00016   0.01438   0.01463   1.92274
    A3        0.59556   0.00079   0.00002  -0.00758  -0.00733   0.58822
    A4        1.88870   0.00146  -0.00037  -0.00703  -0.00747   1.88123
    A5        1.42196  -0.00306   0.00013  -0.00556  -0.00527   1.41668
    A6        2.44011  -0.00002   0.00021  -0.00447  -0.00439   2.43572
    A7        1.97464   0.00056   0.00015   0.00162   0.00182   1.97646
    A8        1.89010   0.00077   0.00000  -0.00050  -0.00053   1.88957
    A9        1.88494  -0.00233   0.00016   0.00227   0.00241   1.88735
   A10        0.57550   0.00678  -0.00018  -0.00176  -0.00193   0.57356
   A11        1.90779   0.00064  -0.00031  -0.01171  -0.01201   1.89577
   A12        1.43764  -0.00348   0.00011   0.00254   0.00264   1.44028
   A13        2.40374   0.00450  -0.00011  -0.00162  -0.00176   2.40198
   A14        1.82353   0.00105  -0.00010   0.00110   0.00100   1.82453
   A15        1.91282  -0.00060  -0.00015  -0.00765  -0.00788   1.90494
   A16        2.03860   0.00066  -0.00016   0.00026   0.00005   2.03865
   A17        1.91244   0.00099  -0.00013  -0.00853  -0.00866   1.90378
   A18        0.54040  -0.00199  -0.00030  -0.00837  -0.00866   0.53174
   A19        2.16575  -0.00033  -0.00008  -0.00597  -0.00620   2.15954
   A20        1.84644  -0.00166  -0.00001  -0.00399  -0.00397   1.84247
   A21        1.88171   0.00123  -0.00027  -0.00780  -0.00817   1.87354
   A22        2.09863  -0.00168  -0.00002  -0.00467  -0.00471   2.09392
   A23        1.92335   0.00030  -0.00002  -0.00502  -0.00507   1.91828
   A24        0.57385   0.00042  -0.00025  -0.00624  -0.00651   0.56734
   A25        2.16458   0.00043   0.00001   0.00061   0.00047   2.16505
   A26        2.55706  -0.00029   0.00028   0.01197   0.01195   2.56901
   A27        2.10430   0.00208   0.00041   0.00978   0.01081   2.11511
   A28        0.51331  -0.00335  -0.00018  -0.01413  -0.01407   0.49923
   A29        0.54739   0.00021   0.00066   0.01027   0.01101   0.55841
   A30        0.89219  -0.00071   0.00012   0.00823   0.00866   0.90085
   A31        1.16164   0.00421   0.00003   0.00674   0.00675   1.16839
   A32        1.79389  -0.00620  -0.00053  -0.02546  -0.02599   1.76790
   A33        2.34373   0.00141   0.00010   0.00904   0.00914   2.35287
   A34        2.37796  -0.00213  -0.00055  -0.01692  -0.01747   2.36049
   A35        0.60687   0.00614  -0.00042  -0.01180  -0.01218   0.59470
   A36        0.71707  -0.00084  -0.00013  -0.00800  -0.00810   0.70896
   A37        1.11029  -0.00611  -0.00019  -0.01598  -0.01611   1.09418
   A38        1.13808   0.00327  -0.00024  -0.01492  -0.01513   1.12295
   A39        1.33252  -0.00262  -0.00022  -0.01031  -0.01066   1.32186
   A40        0.45976  -0.00552   0.00006  -0.01303  -0.01291   0.44685
   A41        3.10446  -0.00009   0.00094   0.02224   0.02296   3.12742
   A42        2.67880   0.00225  -0.00108  -0.03989  -0.04116   2.63764
    D1        0.02214  -0.00187  -0.00027  -0.00973  -0.01002   0.01213
    D2        2.07606  -0.00026  -0.00064  -0.00901  -0.00970   2.06636
    D3       -0.67706   0.00332  -0.00077   0.02878   0.02808  -0.64898
    D4       -0.00316   0.00154   0.00018   0.00765   0.00783   0.00466
    D5       -2.06076   0.00144   0.00035   0.01934   0.01962  -2.04114
    D6        0.56040   0.00165  -0.00012  -0.00070  -0.00082   0.55958
    D7       -2.06946   0.00056   0.00021  -0.00665  -0.00644  -2.07590
    D8        2.15613   0.00046   0.00038   0.00503   0.00535   2.16147
    D9       -1.50590   0.00067  -0.00010  -0.01501  -0.01509  -1.52099
   D10        0.37056  -0.00024   0.00042  -0.01436  -0.01389   0.35667
   D11       -1.68704  -0.00034   0.00059  -0.00268  -0.00210  -1.68914
   D12        0.93412  -0.00014   0.00011  -0.02272  -0.02254   0.91158
   D13        2.00015   0.00500   0.00140   0.13020   0.13162   2.13178
   D14       -0.47522   0.00069   0.00186   0.09434   0.09608  -0.37914
   D15        1.41316  -0.00069   0.00149   0.07565   0.07723   1.49038
   D16       -0.03208   0.00141   0.00025   0.00773   0.00798  -0.02410
   D17       -2.09624   0.00151   0.00053   0.02064   0.02118  -2.07505
   D18        0.66529   0.00482   0.00015   0.01258   0.01278   0.67807
   D19        0.02761  -0.00033  -0.00012  -0.00237  -0.00248   0.02513
   D20        2.07556   0.00110  -0.00039  -0.01533  -0.01569   2.05987
   D21       -0.50443   0.00165   0.00023   0.00693   0.00715  -0.49728
   D22        2.07717  -0.00232  -0.00010  -0.00642  -0.00650   2.07067
   D23       -2.15807  -0.00089  -0.00037  -0.01938  -0.01971  -2.17778
   D24        1.54513  -0.00034   0.00025   0.00288   0.00313   1.54826
   D25       -0.33278  -0.00598   0.00004  -0.00340  -0.00338  -0.33616
   D26        1.71516  -0.00455  -0.00023  -0.01637  -0.01659   1.69858
   D27       -0.86483  -0.00400   0.00039   0.00589   0.00626  -0.85857
   D28       -0.65351   0.00368   0.00035   0.04406   0.04448  -0.60904
   D29       -0.30776   0.00007   0.00027  -0.00082  -0.00059  -0.30835
   D30        1.82545   0.00034   0.00045   0.03967   0.04014   1.86559
   D31        2.17121  -0.00328   0.00038  -0.00520  -0.00493   2.16628
   D32       -0.10140   0.00209   0.00083   0.05493   0.05574  -0.04566
   D33        0.24435  -0.00153   0.00075   0.01005   0.01067   0.25503
   D34       -1.56701   0.00066   0.00010   0.00669   0.00674  -1.56028
   D35        0.82117  -0.00116  -0.00059  -0.02288  -0.02335   0.79783
   D36       -1.19355   0.00006  -0.00056  -0.01916  -0.01956  -1.21311
   D37       -0.01467  -0.00068  -0.00004  -0.00306  -0.00309  -0.01776
   D38        2.01488   0.00001  -0.00037  -0.01692  -0.01730   1.99758
   D39       -2.14008   0.00013  -0.00019  -0.00443  -0.00461  -2.14469
   D40       -2.06288  -0.00101   0.00025   0.00930   0.00958  -2.05330
   D41       -0.03333  -0.00032  -0.00009  -0.00456  -0.00463  -0.03796
   D42        2.09490  -0.00020   0.00010   0.00793   0.00806   2.10296
   D43        2.05083   0.00003  -0.00001   0.00061   0.00059   2.05142
   D44       -2.20280   0.00071  -0.00034  -0.01325  -0.01362  -2.21642
   D45       -0.07457   0.00083  -0.00015  -0.00077  -0.00093  -0.07551
   D46        3.11632   0.00062   0.00121   0.08242   0.08366  -3.08321
   D47        1.84760   0.00163   0.00144   0.08926   0.09072   1.93831
   D48        0.62548   0.00128   0.00196   0.10835   0.11027   0.73575
   D49       -2.15224   0.00015   0.00064   0.03190   0.03253  -2.11970
   D50       -0.90883   0.00012   0.00035   0.02470   0.02509  -0.88374
   D51        0.38140   0.00047  -0.00000   0.00554   0.00551   0.38691
   D52       -0.56478  -0.00437  -0.00026  -0.03183  -0.03202  -0.59680
   D53       -1.16151   0.00142  -0.00033   0.00283   0.00221  -1.15930
   D54        1.68002   0.00161  -0.00079  -0.03268  -0.03353   1.64649
   D55       -2.47008  -0.00090  -0.00022  -0.02926  -0.02952  -2.49960
   D56       -2.77706   0.00088  -0.00055  -0.01659  -0.01705  -2.79411
         Item               Value     Threshold  Converged?
 Maximum Force            0.006783     0.000450     NO 
 RMS     Force            0.002512     0.000300     NO 
 Maximum Displacement     0.184458     0.001800     NO 
 RMS     Displacement     0.048317     0.001200     NO 
 Predicted change in Energy=-2.186411D-03
 GradGradGradGradGradGradGradGradGradGradGradGradGradGradGradGradGradGrad

                          Input orientation:                          
 ---------------------------------------------------------------------
 Center     Atomic      Atomic             Coordinates (Angstroms)
 Number     Number       Type             X           Y           Z
 ---------------------------------------------------------------------
      1          6           0       -0.360980    0.200162   -0.013854
      2          8           0        1.044874    0.197047    0.041392
      3          6           0        1.613753    1.515935    0.079739
      4          6           0        0.455630    2.547529    0.011130
      5          6           0       -0.846681    1.674975   -0.032974
      6          1           0       -0.706247   -0.280666   -0.945574
      7          1           0        2.249088    1.641086   -0.810392
      8          1           0        0.453922    3.151035    0.933597
      9          1           0       -1.437449    1.837478    0.880266
     10          8           0       -0.858867   -0.531604    1.105903
     11          6           0       -1.722049   -1.622018    0.788281
     12          1           0       -1.260013   -2.342996    0.107942
     13          1           0       -1.942360   -2.124859    1.764349
     14          1           0       -2.704263   -1.282939    0.370535
     15          8           0       -1.636379    1.828422   -1.193980
     16          1           0       -2.169747    2.639477   -1.149823
     17          8           0        0.537258    3.420129   -1.118952
     18          1           0        0.950547    4.248113   -0.823724
     19          6           0        2.478952    1.712745    1.280175
     20          1           0        2.906078    2.732770    1.255663
     21          1           0        1.867137    1.546495    2.183960
     22          8           0        3.544760    0.747149    1.213811
     23          1           0        4.255146    1.098823    1.732261
 ---------------------------------------------------------------------
                    Distance matrix (angstroms):
                    1          2          3          4          5
     1  C    0.000000
     2  O    1.406942   0.000000
     3  C    2.374782   1.436858   0.000000
     4  C    2.485480   2.423405   1.552463   0.000000
     5  C    1.552851   2.401621   2.468144   1.568218   0.000000
     6  H    1.103860   2.066092   3.108286   3.203737   2.162659
     7  H    3.085967   2.064199   1.100748   2.170952   3.192071
     8  H    3.204587   3.141862   2.178952   1.102346   2.191935
     9  H    2.153843   3.091383   3.170815   2.200753   1.099737
    10  O    1.427315   2.299640   3.370353   3.522426   2.483180
    11  C    2.411694   3.394510   4.634259   4.767742   3.508688
    12  H    2.700138   3.430561   4.811515   5.183631   4.041632
    13  H    3.326934   4.157330   5.360899   5.536727   4.343918
    14  H    2.799699   4.044096   5.153981   4.978612   3.516061
    15  O    2.381297   3.372929   3.504764   2.519108   1.412482
    16  H    3.242271   4.209304   4.133889   2.872085   1.981948
    17  O    3.520833   3.462994   2.494324   1.430098   2.477942
    18  H    4.331501   4.143484   2.953114   1.958037   3.236719
    19  C    3.468087   2.426624   1.492766   2.530054   3.575699
    20  H    4.324286   3.371710   2.129223   2.754610   4.106424
    21  H    3.406979   2.662278   2.119642   2.777699   3.506582
    22  O    4.130516   2.815424   2.367687   3.772339   4.658336
    23  H    5.016486   3.738728   3.143528   4.415582   5.429241
                    6          7          8          9         10
     6  H    0.000000
     7  H    3.527805   0.000000
     8  H    4.080912   2.923024   0.000000
     9  H    2.890481   4.060474   2.303379   0.000000
    10  O    2.072395   4.248782   3.913429   2.449126   0.000000
    11  C    2.416057   5.382707   5.247666   3.472401   1.426524
    12  H    2.381125   5.387953   5.814090   4.254918   2.106653
    13  H    3.503242   6.195149   5.853834   4.091046   2.036166
    14  H    2.593985   5.871984   5.472777   3.406119   2.123854
    15  O    2.318427   3.908848   3.262705   2.083783   3.385811
    16  H    3.272733   4.542918   3.389095   2.302330   4.106392
    17  O    3.907972   2.488084   2.071790   3.225078   4.745033
    18  H    4.823862   2.912555   2.130351   3.797007   5.462886
    19  C    4.367280   2.104387   2.507896   3.938741   4.025978
    20  H    5.193760   2.427343   2.508335   4.450697   4.985316
    21  H    4.444638   3.020096   2.476920   3.564348   3.593299
    22  O    4.877542   2.564233   3.925617   5.111015   4.586805
    23  H    5.804241   3.283810   4.393034   5.803202   5.404049
                   11         12         13         14         15
    11  C    0.000000
    12  H    1.093685   0.000000
    13  H    1.119864   1.804679   0.000000
    14  H    1.119924   1.810671   1.797788   0.000000
    15  O    3.980231   4.386044   4.947097   3.642616   0.000000
    16  H    4.702873   5.218680   5.589544   4.240582   0.971720
    17  O    5.845105   6.160280   6.723751   5.902955   2.695155
    18  H    6.648290   7.014078   7.462024   6.736202   3.561485
    19  C    5.386187   5.639416   5.874489   6.055351   4.803205
    20  H    6.371985   6.666107   6.882055   6.955954   5.239515
    21  H    4.986948   5.405280   5.307276   5.673791   4.874894
    22  O    5.790795   5.818744   6.217717   6.624399   5.814707
    23  H    6.634828   6.700859   6.985860   7.480673   6.618556
                   16         17         18         19         20
    16  H    0.000000
    17  O    2.817490   0.000000
    18  H    3.525661   0.971352   0.000000
    19  C    5.326737   3.527201   3.631874   0.000000
    20  H    5.617746   3.423823   3.231751   1.106115   0.000000
    21  H    5.348379   4.023470   4.145484   1.103985   1.829859
    22  O    6.467091   4.650986   4.810223   1.439697   2.086231
    23  H    7.208278   5.228821   5.231775   1.932912   2.171846
                   21         22         23
    21  H    0.000000
    22  O    2.096320   0.000000
    23  H    2.471240   0.947161   0.000000
 Symmetry turned off by external request.
 Stoichiometry    C6H12O5
 Framework group  C1[X(C6H12O5)]
 Deg. of freedom    63
 Full point group                 C1      NOp   1
 Rotational constants (GHZ):           1.2602004           0.9029667           0.5690661
 Standard basis: 6-311++G(d,p) (5D, 7F)
   326 basis functions,   504 primitive gaussians,   337 cartesian basis functions
    44 alpha electrons       44 beta electrons
       nuclear repulsion energy       698.7590522551 Hartrees.
 NAtoms=   23 NActive=   23 NUniq=   23 SFac= 1.00D+00 NAtFMM=   60 NAOKFM=F Big=F
 Integral buffers will be    131072 words long.
 Raffenetti 2 integral format.
 Two-electron integral symmetry is turned off.
 One-electron integrals computed using PRISM.
 NBasis=   326 RedAO= T EigKep=  2.48D-06  NBF=   326
 NBsUse=   326 1.00D-06 EigRej= -1.00D+00 NBFU=   326
 Initial guess from the checkpoint file:  "/scratch/Gau-11545.chk"
 B after Tr=     0.008358    0.005825   -0.004826
         Rot=    1.000000   -0.000503   -0.000779   -0.000373 Ang=  -0.11 deg.
 ExpMin= 3.60D-02 ExpMax= 8.59D+03 ExpMxC= 1.30D+03 IAcc=3 IRadAn=         5 AccDes= 0.00D+00
 Harris functional with IExCor= 1009 and IRadAn=       5 diagonalized for initial guess.
 HarFok:  IExCor= 1009 AccDes= 0.00D+00 IRadAn=         5 IDoV= 1 UseB2=F ITyADJ=14
 ICtDFT=  3500011 ScaDFX=  1.000000  1.000000  1.000000  1.000000
 FoFCou: FMM=F IPFlag=           0 FMFlag=      100000 FMFlg1=           0
         NFxFlg=           0 DoJE=T BraDBF=F KetDBF=T FulRan=T
         wScrn=  0.000000 ICntrl=       500 IOpCl=  0 I1Cent=   200000004 NGrid=           0
         NMat0=    1 NMatS0=      1 NMatT0=    0 NMatD0=    1 NMtDS0=    0 NMtDT0=    0
 Symmetry not used in FoFCou.
 Requested convergence on RMS density matrix=1.00D-08 within 128 cycles.
 Requested convergence on MAX density matrix=1.00D-06.
 Requested convergence on             energy=1.00D-06.
 No special actions if energy rises.
 SCF Done:  E(RPBE-PBE) =  -611.406290894     A.U. after   11 cycles
            NFock= 11  Conv=0.95D-08     -V/T= 2.0029
 Calling FoFJK, ICntrl=      2527 FMM=F ISym2X=0 I1Cent= 0 IOpClX= 0 NMat=1 NMatS=1 NMatT=0.
 -------------------------------------------------------------------
 Center     Atomic                   Forces (Hartrees/Bohr)
 Number     Number              X              Y              Z
 -------------------------------------------------------------------
      1        6          -0.002933914    0.000427286    0.001031140
      2        8           0.004113828    0.000455374    0.002656273
      3        6          -0.010360184    0.004126219   -0.016418864
      4        6          -0.000523623   -0.001834527    0.000818291
      5        6           0.003079538   -0.002361623    0.002547123
      6        1           0.000576242   -0.002249065   -0.001407870
      7        1          -0.000401590   -0.000764681   -0.004119845
      8        1          -0.001512837    0.000430230    0.002042532
      9        1          -0.001481368    0.001673014    0.002120286
     10        8           0.000332616    0.004210437   -0.002294272
     11        6          -0.014187982    0.002235917    0.015032837
     12        1           0.003683951   -0.003329057   -0.004346975
     13        1           0.003562035    0.004040430   -0.010864844
     14        1           0.007785925   -0.001610964    0.000829631
     15        8          -0.004831802   -0.000958762   -0.005294468
     16        1           0.004992690    0.000930109    0.001898208
     17        8          -0.001254591    0.001011576    0.000384463
     18        1          -0.000413378   -0.002022500   -0.000899610
     19        6           0.010365798   -0.011903003    0.006048730
     20        1          -0.004099778    0.002059973    0.001801506
     21        1           0.001019706    0.003188397    0.004684024
     22        8          -0.016218460   -0.003227863   -0.009823779
     23        1           0.018707178    0.005473083    0.013575483
 -------------------------------------------------------------------
 Cartesian Forces:  Max     0.018707178 RMS     0.006105120

 GradGradGradGradGradGradGradGradGradGradGradGradGradGradGradGradGradGrad
 Berny optimization.
 Using GEDIIS/GDIIS optimizer.
 FormGI is forming the generalized inverse of G from B-inverse, IUseBI=4.
 Internal  Forces:  Max     0.049417730 RMS     0.008036874
 Search for a local minimum.
 Step number  11 out of a maximum of  131
 All quantities printed in internal units (Hartrees-Bohrs-Radians)
 Mixed Optimization -- RFO/linear search
 Update second derivatives using D2CorX and points    2    3    4    5    6
                                                      8    7    9   11   10
 DE=  1.03D-03 DEPred=-2.19D-03 R=-4.72D-01
 Trust test=-4.72D-01 RLast= 2.97D-01 DXMaxT set to 5.30D-02
 ITU= -1  1  0 -1  0  0  1  0 -1 -1  0
 Use linear search instead of GDIIS.
     Eigenvalues ---    0.00222   0.00231   0.00233   0.00238   0.00319
     Eigenvalues ---    0.00463   0.00502   0.00528   0.00981   0.01248
     Eigenvalues ---    0.01544   0.01638   0.01970   0.02140   0.02274
     Eigenvalues ---    0.02475   0.02883   0.03055   0.03488   0.03636
     Eigenvalues ---    0.04035   0.04073   0.04362   0.05027   0.05329
     Eigenvalues ---    0.05594   0.06232   0.07095   0.07944   0.08515
     Eigenvalues ---    0.08937   0.09511   0.10145   0.10262   0.10839
     Eigenvalues ---    0.13422   0.14771   0.15499   0.16118   0.16655
     Eigenvalues ---    0.18810   0.21027   0.22699   0.24377   0.26902
     Eigenvalues ---    0.28154   0.30262   0.31072   0.31515   0.31699
     Eigenvalues ---    0.31809   0.35023   0.38739   0.40733   0.41088
     Eigenvalues ---    0.54730   0.55467   0.71300   0.80400   1.10874
     Eigenvalues ---    1.17011   2.03103   4.44481
 RFO step:  Lambda=-5.19548168D-03 EMin= 2.22360889D-03
 Quartic linear search produced a step of -0.63762.
 Maximum step size (   0.053) exceeded in Quadratic search.
    -- Step size scaled by   0.234
 Iteration  1 RMS(Cart)=  0.02784192 RMS(Int)=  0.00029375
 Iteration  2 RMS(Cart)=  0.00029689 RMS(Int)=  0.00006730
 Iteration  3 RMS(Cart)=  0.00000005 RMS(Int)=  0.00006730
 Variable       Old X    -DE/DX   Delta X   Delta X   Delta X     New X
                                 (Linear)    (Quad)   (Total)
    R1        2.65874  -0.00410  -0.00068   0.00117   0.00049   2.65923
    R2        2.93446  -0.00094  -0.00512   0.00403  -0.00110   2.93336
    R3        2.08599   0.00199  -0.00253   0.00312   0.00059   2.08658
    R4        6.55374   0.01216   0.01471  -0.01339   0.00131   6.55505
    R5        2.71527   0.00393  -0.00104  -0.00004  -0.00107   2.71419
    R6        2.93373  -0.00225  -0.00370   0.00070  -0.00299   2.93074
    R7        2.08011   0.00301  -0.00227   0.00316   0.00090   2.08101
    R8        6.36904  -0.00487  -0.01333  -0.00585  -0.01918   6.34987
    R9        2.96350  -0.00367  -0.00614   0.00570  -0.00045   2.96306
   R10        2.08313   0.00195  -0.00122   0.00207   0.00085   2.08398
   R11        4.76043   0.00150  -0.00357  -0.00186  -0.00543   4.75500
   R12        2.07820   0.00280  -0.00244   0.00335   0.00091   2.07911
   R13        4.68263  -0.00142  -0.01688   0.00708  -0.00980   4.67283
   R14        2.69574   0.00353   0.00020   0.00015   0.00035   2.69609
   R15        3.98100   0.00422   0.00302  -0.00674  -0.00371   3.97728
   R16        3.84780  -0.01097  -0.01227   0.00226  -0.01000   3.83779
   R17        3.39733  -0.00470   0.00128  -0.00277  -0.00149   3.39584
   R18        1.83628  -0.00188   0.00028  -0.00090  -0.00063   1.83566
   R19        1.83559  -0.00217   0.00089  -0.00144  -0.00055   1.83504
   R20        2.09025   0.00646   0.00396  -0.00236   0.00160   2.09186
   R21        3.45793  -0.00027  -0.01735   0.01650  -0.00085   3.45708
   R22        3.94240  -0.00170  -0.02671   0.01862  -0.00809   3.93432
   R23        4.10419   0.01048   0.00524   0.01279   0.01802   4.12222
    A1        1.89138   0.00437  -0.00117  -0.00114  -0.00228   1.88910
    A2        1.92274  -0.00142  -0.00933   0.00384  -0.00550   1.91724
    A3        0.58822   0.00081   0.00467  -0.00272   0.00193   0.59015
    A4        1.88123  -0.00435   0.00476  -0.00053   0.00423   1.88547
    A5        1.41668   0.00964   0.00336   0.00129   0.00458   1.42127
    A6        2.43572   0.00445   0.00280   0.00187   0.00467   2.44039
    A7        1.97646  -0.00615  -0.00116   0.00203   0.00085   1.97731
    A8        1.88957   0.00346   0.00034   0.00035   0.00071   1.89028
    A9        1.88735  -0.00213  -0.00154   0.00033  -0.00119   1.88616
   A10        0.57356   0.00415   0.00123   0.00465   0.00595   0.57951
   A11        1.89577   0.00148   0.00766  -0.00221   0.00544   1.90122
   A12        1.44028  -0.00076  -0.00168  -0.00826  -0.00997   1.43031
   A13        2.40198   0.00155   0.00112  -0.00067   0.00045   2.40242
   A14        1.82453  -0.00127  -0.00064  -0.00029  -0.00094   1.82360
   A15        1.90494   0.00084   0.00502  -0.00258   0.00250   1.90744
   A16        2.03865  -0.00001  -0.00003  -0.00014  -0.00016   2.03849
   A17        1.90378  -0.00030   0.00552  -0.00629  -0.00077   1.90301
   A18        0.53174   0.00294   0.00552   0.00048   0.00602   0.53775
   A19        2.15954   0.00053   0.00396  -0.00238   0.00166   2.16121
   A20        1.84247  -0.00039   0.00253  -0.00079   0.00174   1.84421
   A21        1.87354   0.00036   0.00521  -0.00103   0.00423   1.87777
   A22        2.09392  -0.00090   0.00300  -0.00201   0.00099   2.09491
   A23        1.91828   0.00236   0.00323  -0.00308   0.00016   1.91844
   A24        0.56734  -0.00172   0.00415   0.00123   0.00540   0.57274
   A25        2.16505   0.00078  -0.00030   0.00114   0.00091   2.16596
   A26        2.56901   0.01124  -0.00762   0.00586  -0.00157   2.56745
   A27        2.11511  -0.00574  -0.00689   0.00065  -0.00665   2.10846
   A28        0.49923   0.01490   0.00897  -0.00580   0.00307   0.50230
   A29        0.55841  -0.01908  -0.00702  -0.00248  -0.00955   0.54886
   A30        0.90085  -0.00063  -0.00552   0.00630   0.00053   0.90138
   A31        1.16839  -0.01672  -0.00430   0.00379  -0.00050   1.16789
   A32        1.76790  -0.00927   0.01657  -0.01891  -0.00234   1.76556
   A33        2.35287   0.00070  -0.00583   0.00413  -0.00170   2.35117
   A34        2.36049  -0.01120   0.01114  -0.01234  -0.00120   2.35929
   A35        0.59470   0.01601   0.00776   0.01190   0.01978   0.61448
   A36        0.70896  -0.01967   0.00517  -0.00296   0.00226   0.71123
   A37        1.09418   0.02343   0.01027  -0.00305   0.00735   1.10152
   A38        1.12295  -0.00364   0.00965  -0.00069   0.00891   1.13186
   A39        1.32186   0.01159   0.00680  -0.00801  -0.00138   1.32048
   A40        0.44685   0.04942   0.00823  -0.00034   0.00791   0.45476
   A41        3.12742  -0.00785  -0.01464   0.00338  -0.01112   3.11630
   A42        2.63764  -0.00287   0.02624  -0.01861   0.00774   2.64538
    D1        0.01213  -0.00133   0.00639  -0.01099  -0.00459   0.00753
    D2        2.06636  -0.00481   0.00618  -0.01012  -0.00393   2.06243
    D3       -0.64898  -0.02027  -0.01790  -0.01148  -0.02942  -0.67840
    D4        0.00466   0.00095  -0.00499   0.00766   0.00267   0.00734
    D5       -2.04114  -0.00174  -0.01251   0.01208  -0.00039  -2.04153
    D6        0.55958  -0.00105   0.00053   0.00946   0.00999   0.56957
    D7       -2.07590   0.00265   0.00411   0.00402   0.00811  -2.06779
    D8        2.16147  -0.00004  -0.00341   0.00844   0.00505   2.16652
    D9       -1.52099   0.00066   0.00962   0.00582   0.01543  -1.50556
   D10        0.35667   0.00978   0.00886   0.00632   0.01514   0.37181
   D11       -1.68914   0.00709   0.00134   0.01074   0.01207  -1.67706
   D12        0.91158   0.00779   0.01437   0.00812   0.02246   0.93404
   D13        2.13178  -0.01296  -0.08393   0.03646  -0.04750   2.08428
   D14       -0.37914   0.00266  -0.06127   0.03705  -0.02418  -0.40331
   D15        1.49038   0.00816  -0.04924   0.03811  -0.01114   1.47924
   D16       -0.02410   0.00109  -0.00509   0.00964   0.00456  -0.01954
   D17       -2.07505  -0.00137  -0.01351   0.01189  -0.00163  -2.07668
   D18        0.67807  -0.00112  -0.00815  -0.00507  -0.01321   0.66486
   D19        0.02513  -0.00036   0.00158  -0.00413  -0.00256   0.02257
   D20        2.05987  -0.00097   0.01001  -0.01274  -0.00278   2.05709
   D21       -0.49728  -0.00311  -0.00456  -0.00458  -0.00916  -0.50645
   D22        2.07067  -0.00019   0.00414  -0.00475  -0.00061   2.07007
   D23       -2.17778  -0.00080   0.01257  -0.01336  -0.00082  -2.17860
   D24        1.54826  -0.00294  -0.00200  -0.00520  -0.00721   1.54105
   D25       -0.33616  -0.00183   0.00215  -0.00069   0.00153  -0.33463
   D26        1.69858  -0.00244   0.01058  -0.00930   0.00131   1.69988
   D27       -0.85857  -0.00458  -0.00399  -0.00114  -0.00508  -0.86365
   D28       -0.60904  -0.00144  -0.02836   0.00797  -0.02043  -0.62947
   D29       -0.30835  -0.00161   0.00038  -0.02746  -0.02703  -0.33538
   D30        1.86559   0.00144  -0.02559   0.02090  -0.00474   1.86085
   D31        2.16628   0.00127   0.00314  -0.01453  -0.01133   2.15494
   D32       -0.04566  -0.00032  -0.03554   0.03362  -0.00192  -0.04758
   D33        0.25503  -0.00049  -0.00681  -0.00182  -0.00852   0.24651
   D34       -1.56028  -0.00686  -0.00430   0.00020  -0.00404  -1.56432
   D35        0.79783   0.00401   0.01489   0.00858   0.02340   0.82123
   D36       -1.21311   0.00493   0.01247   0.01705   0.02940  -1.18371
   D37       -0.01776  -0.00031   0.00197  -0.00201  -0.00004  -0.01780
   D38        1.99758   0.00104   0.01103  -0.00512   0.00591   2.00350
   D39       -2.14469  -0.00031   0.00294   0.00141   0.00434  -2.14034
   D40       -2.05330  -0.00049  -0.00611   0.00403  -0.00209  -2.05539
   D41       -0.03796   0.00086   0.00295   0.00093   0.00386  -0.03409
   D42        2.10296  -0.00048  -0.00514   0.00745   0.00230   2.10525
   D43        2.05142   0.00010  -0.00038  -0.00208  -0.00244   2.04898
   D44       -2.21642   0.00144   0.00868  -0.00519   0.00351  -2.21291
   D45       -0.07551   0.00010   0.00060   0.00134   0.00194  -0.07356
   D46       -3.08321   0.00132  -0.05334   0.03924  -0.01411  -3.09732
   D47        1.93831   0.00100  -0.05784   0.03911  -0.01874   1.91958
   D48        0.73575  -0.00123  -0.07031   0.04861  -0.02168   0.71407
   D49       -2.11970   0.00040  -0.02074   0.01177  -0.00897  -2.12867
   D50       -0.88374  -0.00077  -0.01600   0.01519  -0.00082  -0.88457
   D51        0.38691   0.00095  -0.00351   0.00776   0.00426   0.39117
   D52       -0.59680   0.01231   0.02042   0.00460   0.02492  -0.57187
   D53       -1.15930  -0.00088  -0.00141   0.03075   0.02956  -1.12974
   D54        1.64649   0.00850   0.02138  -0.00558   0.01569   1.66218
   D55       -2.49960   0.00973   0.01882  -0.02784  -0.00900  -2.50860
   D56       -2.79411  -0.02259   0.01087  -0.02792  -0.01696  -2.81107
         Item               Value     Threshold  Converged?
 Maximum Force            0.049418     0.000450     NO 
 RMS     Force            0.008037     0.000300     NO 
 Maximum Displacement     0.117796     0.001800     NO 
 RMS     Displacement     0.027850     0.001200     NO 
 Predicted change in Energy=-1.606724D-03
 GradGradGradGradGradGradGradGradGradGradGradGradGradGradGradGradGradGrad

                          Input orientation:                          
 ---------------------------------------------------------------------
 Center     Atomic      Atomic             Coordinates (Angstroms)
 Number     Number       Type             X           Y           Z
 ---------------------------------------------------------------------
      1          6           0       -0.354122    0.191532   -0.013330
      2          8           0        1.052609    0.198122    0.022454
      3          6           0        1.613828    1.519942    0.049905
      4          6           0        0.450315    2.544224    0.001809
      5          6           0       -0.846746    1.663530   -0.022247
      6          1           0       -0.703264   -0.291322   -0.942923
      7          1           0        2.237338    1.645022   -0.849139
      8          1           0        0.458071    3.147928    0.924651
      9          1           0       -1.426931    1.825530    0.898417
     10          8           0       -0.846119   -0.512542    1.102829
     11          6           0       -1.719264   -1.597240    0.792097
     12          1           0       -1.269675   -2.307384    0.088505
     13          1           0       -1.937187   -2.098513    1.749906
     14          1           0       -2.675173   -1.263812    0.339991
     15          8           0       -1.649317    1.821220   -1.181516
     16          1           0       -2.190058    2.625281   -1.113092
     17          8           0        0.498935    3.412076   -1.138605
     18          1           0        0.908651    4.244993   -0.853403
     19          6           0        2.488811    1.695757    1.285703
     20          1           0        2.924111    2.712974    1.251757
     21          1           0        1.877571    1.566482    2.219765
     22          8           0        3.551937    0.727940    1.251603
     23          1           0        4.267788    1.082548    1.794596
 ---------------------------------------------------------------------
                    Distance matrix (angstroms):
                    1          2          3          4          5
     1  C    0.000000
     2  O    1.407202   0.000000
     3  C    2.375184   1.436290   0.000000
     4  C    2.486465   2.422268   1.550880   0.000000
     5  C    1.552268   2.399369   2.465816   1.567982   0.000000
     6  H    1.104170   2.062667   3.104078   3.203683   2.165567
     7  H    3.086564   2.063196   1.101222   2.173966   3.193065
     8  H    3.206203   3.141463   2.179746   1.102794   2.191483
     9  H    2.156885   3.092554   3.171682   2.201018   1.100219
    10  O    1.408400   2.297263   3.360205   3.498115   2.449712
    11  C    2.389985   3.391011   4.623545   4.741661   3.472328
    12  H    2.663305   3.416859   4.792130   5.148203   3.994909
    13  H    3.295360   4.146987   5.347235   5.505544   4.299134
    14  H    2.762270   4.016769   5.121421   4.938034   3.470402
    15  O    2.387063   3.374077   3.500754   2.516237   1.418764
    16  H    3.240875   4.206597   4.128424   2.867254   1.979746
    17  O    3.516511   3.461808   2.497141   1.433902   2.472756
    18  H    4.327917   4.143068   2.956204   1.958079   3.230509
    19  C    3.468782   2.429277   1.524370   2.554162   3.582976
    20  H    4.324919   3.367222   2.141171   2.776781   4.116282
    21  H    3.443495   2.716827   2.186325   2.812893   3.529581
    22  O    4.140663   2.835165   2.414045   3.805382   4.674018
    23  H    5.042277   3.776252   3.206051   4.463595   5.458655
                    6          7          8          9         10
     6  H    0.000000
     7  H    3.522125   0.000000
     8  H    4.082275   2.927600   0.000000
     9  H    2.897463   4.063668   2.302749   0.000000
    10  O    2.062631   4.239454   3.889948   2.417790   0.000000
    11  C    2.397493   5.372208   5.222544   3.436876   1.426711
    12  H    2.334346   5.366548   5.783137   4.214460   2.104687
    13  H    3.469846   6.180270   5.826100   4.047654   2.030872
    14  H    2.545590   5.831647   5.442654   3.378458   2.119378
    15  O    2.326968   3.904818   3.261468   2.091793   3.363005
    16  H    3.278123   4.542291   3.382032   2.295242   4.069694
    17  O    3.898555   2.495659   2.080497   3.221109   4.715487
    18  H    4.815022   2.919807   2.137300   3.791783   5.435090
    19  C    4.370881   2.150201   2.522511   3.936987   4.003971
    20  H    5.196177   2.454779   2.525379   4.454657   4.963946
    21  H    4.484946   3.090918   2.488629   3.568305   3.603939
    22  O    4.895057   2.642410   3.941478   5.110634   4.572071
    23  H    5.838912   3.380598   4.420016   5.812485   5.401379
                   11         12         13         14         15
    11  C    0.000000
    12  H    1.096119   0.000000
    13  H    1.102798   1.802623   0.000000
    14  H    1.108754   1.768533   1.797000   0.000000
    15  O    3.947899   4.336180   4.903102   3.589538   0.000000
    16  H    4.656294   5.159663   5.529460   4.179931   0.971389
    17  O    5.808723   6.111138   6.681674   5.841672   2.673509
    18  H    6.614022   6.968927   7.424020   6.679439   3.539143
    19  C    5.366132   5.620022   5.848198   6.026620   4.819442
    20  H    6.352177   6.644170   6.857898   6.928067   5.256642
    21  H    4.998459   5.427179   5.310869   5.680809   4.906378
    22  O    5.779548   5.814976   6.194160   6.601137   5.845373
    23  H    6.635591   6.713113   6.973009   7.471679   6.664459
                   16         17         18         19         20
    16  H    0.000000
    17  O    2.801853   0.000000
    18  H    3.506124   0.971060   0.000000
    19  C    5.339480   3.575280   3.683922   0.000000
    20  H    5.635151   3.476212   3.292546   1.106963   0.000000
    21  H    5.364196   4.072530   4.190178   1.123743   1.829407
    22  O    6.493243   4.715772   4.877261   1.438079   2.081952
    23  H    7.248341   5.313626   5.319470   1.949296   2.181382
                   21         22         23
    21  H    0.000000
    22  O    2.108078   0.000000
    23  H    2.475499   0.965935   0.000000
 Symmetry turned off by external request.
 Stoichiometry    C6H12O5
 Framework group  C1[X(C6H12O5)]
 Deg. of freedom    63
 Full point group                 C1      NOp   1
 Rotational constants (GHZ):           1.2542049           0.9062731           0.5697978
 Standard basis: 6-311++G(d,p) (5D, 7F)
   326 basis functions,   504 primitive gaussians,   337 cartesian basis functions
    44 alpha electrons       44 beta electrons
       nuclear repulsion energy       698.5503340344 Hartrees.
 NAtoms=   23 NActive=   23 NUniq=   23 SFac= 1.00D+00 NAtFMM=   60 NAOKFM=F Big=F
 Integral buffers will be    131072 words long.
 Raffenetti 2 integral format.
 Two-electron integral symmetry is turned off.
 One-electron integrals computed using PRISM.
 NBasis=   326 RedAO= T EigKep=  2.52D-06  NBF=   326
 NBsUse=   326 1.00D-06 EigRej= -1.00D+00 NBFU=   326
 Lowest energy guess from the checkpoint file:  "/scratch/Gau-11545.chk"
 B after Tr=     0.006306    0.001709   -0.001865
         Rot=    0.999999    0.000284   -0.001121   -0.000433 Ang=   0.14 deg.
 B after Tr=    -0.002060   -0.004107    0.002987
         Rot=    1.000000    0.000795   -0.000328   -0.000055 Ang=   0.10 deg.
 Requested convergence on RMS density matrix=1.00D-08 within 128 cycles.
 Requested convergence on MAX density matrix=1.00D-06.
 Requested convergence on             energy=1.00D-06.
 No special actions if energy rises.
 SCF Done:  E(RPBE-PBE) =  -611.408070021     A.U. after   11 cycles
            NFock= 11  Conv=0.49D-08     -V/T= 2.0030
 Calling FoFJK, ICntrl=      2527 FMM=F ISym2X=0 I1Cent= 0 IOpClX= 0 NMat=1 NMatS=1 NMatT=0.
 -------------------------------------------------------------------
 Center     Atomic                   Forces (Hartrees/Bohr)
 Number     Number              X              Y              Z
 -------------------------------------------------------------------
      1        6          -0.002553327    0.007526252   -0.004131704
      2        8           0.003795754   -0.000739314    0.001015551
      3        6          -0.002597826   -0.000683579    0.001174887
      4        6          -0.001032679   -0.001022195   -0.000548807
      5        6           0.002957403   -0.000553583   -0.002194695
      6        1           0.000349743   -0.001938091   -0.001521000
      7        1           0.001129049   -0.000010038   -0.001622875
      8        1          -0.001015921    0.000832933    0.001225662
      9        1          -0.001535763    0.001147206    0.001266837
     10        8          -0.002103007   -0.003127719    0.004216167
     11        6          -0.006142631    0.001758614    0.003328922
     12        1           0.005501197   -0.004215868   -0.001332383
     13        1           0.000904819    0.000186084   -0.003308100
     14        1           0.000738730    0.002268276    0.002477169
     15        8          -0.003709600   -0.001524332   -0.001303687
     16        1           0.004489377    0.001198314    0.001090963
     17        8          -0.000408554    0.000211469    0.002865881
     18        1          -0.000031001   -0.001562819   -0.000988230
     19        6           0.002532468   -0.006179766    0.004165719
     20        1          -0.003480630    0.002362978    0.001651271
     21        1           0.003681982    0.002617515   -0.007836605
     22        8          -0.004519251    0.002067771   -0.002434027
     23        1           0.003049667   -0.000620107    0.002743085
 -------------------------------------------------------------------
 Cartesian Forces:  Max     0.007836605 RMS     0.002852601

 GradGradGradGradGradGradGradGradGradGradGradGradGradGradGradGradGradGrad
 Berny optimization.
 Using GEDIIS/GDIIS optimizer.
 FormGI is forming the generalized inverse of G from B-inverse, IUseBI=4.
 Internal  Forces:  Max     0.009273024 RMS     0.002773943
 Search for a local minimum.
 Step number  12 out of a maximum of  131
 All quantities printed in internal units (Hartrees-Bohrs-Radians)
 Mixed Optimization -- RFO/linear search
 Update second derivatives using D2CorX and points    6    8    7    9   11
                                                     10   12
 DE= -7.48D-04 DEPred=-1.61D-03 R= 4.65D-01
 Trust test= 4.65D-01 RLast= 2.36D-01 DXMaxT set to 5.30D-02
 ITU=  0 -1  1  0 -1  0  0  1  0 -1 -1  0
 Use linear search instead of GDIIS.
     Eigenvalues ---    0.00124   0.00230   0.00232   0.00236   0.00292
     Eigenvalues ---    0.00473   0.00509   0.00852   0.01204   0.01363
     Eigenvalues ---    0.01553   0.01636   0.01978   0.02144   0.02291
     Eigenvalues ---    0.02520   0.02964   0.03065   0.03524   0.03711
     Eigenvalues ---    0.04057   0.04338   0.04559   0.05057   0.05423
     Eigenvalues ---    0.05994   0.06894   0.07785   0.08088   0.08579
     Eigenvalues ---    0.08996   0.09593   0.10110   0.10290   0.10764
     Eigenvalues ---    0.13311   0.14600   0.15888   0.16138   0.17031
     Eigenvalues ---    0.18753   0.22142   0.23839   0.25337   0.27377
     Eigenvalues ---    0.29518   0.30122   0.31502   0.31689   0.31808
     Eigenvalues ---    0.33663   0.36346   0.39598   0.40918   0.51305
     Eigenvalues ---    0.54969   0.55514   0.75662   0.86998   1.09864
     Eigenvalues ---    1.19585   2.01502   4.43879
 RFO step:  Lambda=-3.85584828D-03 EMin= 1.23809105D-03
 Quartic linear search produced a step of -0.21461.
 Maximum step size (   0.053) exceeded in Quadratic search.
    -- Step size scaled by   0.221
 Iteration  1 RMS(Cart)=  0.01423254 RMS(Int)=  0.00017697
 Iteration  2 RMS(Cart)=  0.00019427 RMS(Int)=  0.00002077
 Iteration  3 RMS(Cart)=  0.00000005 RMS(Int)=  0.00002077
 Variable       Old X    -DE/DX   Delta X   Delta X   Delta X     New X
                                 (Linear)    (Quad)   (Total)
    R1        2.65923   0.00332  -0.00033   0.00175   0.00141   2.66064
    R2        2.93336  -0.00088  -0.00149   0.00514   0.00365   2.93701
    R3        2.08658   0.00202  -0.00098   0.00361   0.00263   2.08921
    R4        6.55505   0.00050   0.00467  -0.00452   0.00015   6.55520
    R5        2.71419  -0.00330  -0.00012   0.00082   0.00070   2.71490
    R6        2.93074  -0.00121  -0.00060   0.00171   0.00111   2.93185
    R7        2.08101   0.00196  -0.00096   0.00358   0.00263   2.08364
    R8        6.34987   0.00438  -0.00037  -0.00522  -0.00559   6.34428
    R9        2.96306  -0.00318  -0.00197   0.00585   0.00388   2.96694
   R10        2.08398   0.00147  -0.00059   0.00228   0.00169   2.08567
   R11        4.75500  -0.00046  -0.00004   0.00244   0.00240   4.75740
   R12        2.07911   0.00204  -0.00102   0.00382   0.00280   2.08191
   R13        4.67283  -0.00204  -0.00358   0.00969   0.00611   4.67894
   R14        2.69609   0.00170  -0.00001   0.00070   0.00069   2.69678
   R15        3.97728   0.00313   0.00181   0.00371   0.00552   3.98280
   R16        3.83779  -0.00306  -0.00198  -0.00119  -0.00317   3.83462
   R17        3.39584  -0.00119   0.00075  -0.00868  -0.00793   3.38791
   R18        1.83566  -0.00143   0.00023  -0.00090  -0.00067   1.83499
   R19        1.83504  -0.00164   0.00042  -0.00158  -0.00116   1.83388
   R20        2.09186   0.00559   0.00099  -0.00131  -0.00032   2.09154
   R21        3.45708  -0.00789  -0.00566   0.00690   0.00125   3.45832
   R22        3.93432  -0.00333  -0.00726   0.01118   0.00392   3.93824
   R23        4.12222   0.00302  -0.00211   0.01893   0.01682   4.13904
    A1        1.88910   0.00221   0.00009  -0.00005   0.00005   1.88915
    A2        1.91724  -0.00087  -0.00196   0.00604   0.00408   1.92132
    A3        0.59015   0.00021   0.00116  -0.00491  -0.00376   0.58639
    A4        1.88547   0.00078   0.00069  -0.00097  -0.00028   1.88519
    A5        1.42127   0.00092   0.00015   0.00229   0.00243   1.42370
    A6        2.44039  -0.00102  -0.00006   0.00088   0.00082   2.44121
    A7        1.97731  -0.00429  -0.00057   0.00105   0.00047   1.97778
    A8        1.89028   0.00302  -0.00004   0.00054   0.00050   1.89079
    A9        1.88616  -0.00076  -0.00026   0.00134   0.00108   1.88725
   A10        0.57951   0.00138  -0.00086   0.00204   0.00118   0.58069
   A11        1.90122  -0.00199   0.00141  -0.00459  -0.00318   1.89804
   A12        1.43031   0.00311   0.00157  -0.00381  -0.00224   1.42807
   A13        2.40242   0.00134   0.00028  -0.00079  -0.00051   2.40192
   A14        1.82360   0.00021  -0.00001   0.00020   0.00019   1.82379
   A15        1.90744   0.00021   0.00115  -0.00262  -0.00146   1.90599
   A16        2.03849   0.00041   0.00002   0.00058   0.00060   2.03909
   A17        1.90301   0.00026   0.00202  -0.00673  -0.00470   1.89831
   A18        0.53775  -0.00003   0.00057   0.00031   0.00087   0.53863
   A19        2.16121  -0.00024   0.00098  -0.00311  -0.00212   2.15908
   A20        1.84421  -0.00115   0.00048  -0.00161  -0.00114   1.84307
   A21        1.87777   0.00109   0.00085  -0.00236  -0.00151   1.87626
   A22        2.09491  -0.00157   0.00080  -0.00260  -0.00180   2.09311
   A23        1.91844   0.00043   0.00105  -0.00306  -0.00200   1.91644
   A24        0.57274  -0.00103   0.00024  -0.00103  -0.00079   0.57195
   A25        2.16596  -0.00012  -0.00030   0.00072   0.00042   2.16638
   A26        2.56745   0.00303  -0.00223   0.00636   0.00419   2.57164
   A27        2.10846  -0.00432  -0.00089   0.00246   0.00143   2.10990
   A28        0.50230   0.00781   0.00236   0.00651   0.00888   0.51118
   A29        0.54886  -0.00427  -0.00031   0.00285   0.00253   0.55139
   A30        0.90138   0.00250  -0.00197  -0.00045  -0.00255   0.89884
   A31        1.16789  -0.00625  -0.00134  -0.00332  -0.00466   1.16323
   A32        1.76556  -0.00809   0.00608  -0.02513  -0.01905   1.74651
   A33        2.35117   0.00124  -0.00160   0.00613   0.00453   2.35570
   A34        2.35929  -0.00069   0.00401  -0.01627  -0.01226   2.34703
   A35        0.61448  -0.00927  -0.00163   0.00178   0.00014   0.61462
   A36        0.71123  -0.00292   0.00125  -0.00484  -0.00359   0.70764
   A37        1.10152   0.00241   0.00188  -0.00627  -0.00439   1.09714
   A38        1.13186  -0.00568   0.00134  -0.00633  -0.00499   1.12687
   A39        1.32048  -0.00086   0.00259  -0.00933  -0.00674   1.31374
   A40        0.45476   0.00797   0.00107  -0.00200  -0.00093   0.45383
   A41        3.11630  -0.00124  -0.00254   0.00921   0.00672   3.12303
   A42        2.64538   0.00003   0.00717  -0.01367  -0.00648   2.63891
    D1        0.00753  -0.00134   0.00314  -0.00968  -0.00654   0.00099
    D2        2.06243   0.00040   0.00293  -0.00748  -0.00455   2.05788
    D3       -0.67840   0.00157   0.00029  -0.00506  -0.00477  -0.68317
    D4        0.00734   0.00110  -0.00225   0.00591   0.00366   0.01100
    D5       -2.04153   0.00065  -0.00413   0.01138   0.00726  -2.03428
    D6        0.56957  -0.00029  -0.00197   0.00464   0.00268   0.57224
    D7       -2.06779   0.00047  -0.00036  -0.00071  -0.00106  -2.06886
    D8        2.16652   0.00002  -0.00223   0.00476   0.00253   2.16905
    D9       -1.50556  -0.00092  -0.00007  -0.00198  -0.00205  -1.50761
   D10        0.37181  -0.00020  -0.00027   0.00083   0.00056   0.37237
   D11       -1.67706  -0.00064  -0.00214   0.00630   0.00416  -1.67291
   D12        0.93404  -0.00158   0.00002  -0.00044  -0.00042   0.93361
   D13        2.08428   0.00207  -0.01805   0.04209   0.02403   2.10831
   D14       -0.40331  -0.00132  -0.01543   0.03752   0.02209  -0.38122
   D15        1.47924   0.00077  -0.01418   0.03893   0.02475   1.50399
   D16       -0.01954   0.00100  -0.00269   0.00936   0.00667  -0.01288
   D17       -2.07668   0.00212  -0.00420   0.01376   0.00957  -2.06711
   D18        0.66486   0.00514   0.00009   0.00123   0.00131   0.66618
   D19        0.02257  -0.00017   0.00108  -0.00493  -0.00385   0.01872
   D20        2.05709   0.00034   0.00396  -0.01381  -0.00985   2.04724
   D21       -0.50645  -0.00011   0.00043  -0.00520  -0.00476  -0.51121
   D22        2.07007  -0.00049   0.00153  -0.00554  -0.00402   2.06604
   D23       -2.17860   0.00002   0.00441  -0.01443  -0.01003  -2.18863
   D24        1.54105  -0.00043   0.00088  -0.00581  -0.00494   1.53611
   D25       -0.33463  -0.00270   0.00040  -0.00258  -0.00218  -0.33681
   D26        1.69988  -0.00218   0.00328  -0.01146  -0.00818   1.69170
   D27       -0.86365  -0.00263  -0.00025  -0.00285  -0.00310  -0.86675
   D28       -0.62947   0.00095  -0.00516   0.00253  -0.00265  -0.63212
   D29       -0.33538   0.00499   0.00593   0.01460   0.02053  -0.31485
   D30        1.86085  -0.00183  -0.00760   0.00984   0.00223   1.86309
   D31        2.15494   0.00221   0.00349   0.02192   0.02542   2.18037
   D32       -0.04758  -0.00262  -0.01155   0.02117   0.00961  -0.03797
   D33        0.24651   0.00143  -0.00046   0.03324   0.03280   0.27931
   D34       -1.56432  -0.00066  -0.00058  -0.01843  -0.01898  -1.58330
   D35        0.82123  -0.00166  -0.00001  -0.01769  -0.01771   0.80352
   D36       -1.18371  -0.00179  -0.00211  -0.01027  -0.01240  -1.19611
   D37       -0.01780  -0.00049   0.00067  -0.00051   0.00016  -0.01764
   D38        2.00350   0.00038   0.00244  -0.00562  -0.00318   2.00031
   D39       -2.14034   0.00002   0.00006   0.00125   0.00130  -2.13904
   D40       -2.05539  -0.00097  -0.00161   0.00552   0.00391  -2.05148
   D41       -0.03409  -0.00010   0.00016   0.00041   0.00057  -0.03352
   D42        2.10525  -0.00046  -0.00222   0.00728   0.00505   2.11031
   D43        2.04898  -0.00001   0.00040   0.00013   0.00052   2.04950
   D44       -2.21291   0.00086   0.00217  -0.00499  -0.00282  -2.21573
   D45       -0.07356   0.00050  -0.00022   0.00188   0.00167  -0.07190
   D46       -3.09732   0.00081  -0.01493   0.04408   0.02916  -3.06816
   D47        1.91958   0.00116  -0.01545   0.04442   0.02897   1.94854
   D48        0.71407   0.00007  -0.01901   0.05362   0.03461   0.74868
   D49       -2.12867   0.00076  -0.00506   0.01623   0.01118  -2.11750
   D50       -0.88457  -0.00003  -0.00521   0.01633   0.01112  -0.87345
   D51        0.39117  -0.00007  -0.00210   0.00712   0.00502   0.39620
   D52       -0.57187   0.00202   0.00152  -0.01651  -0.01505  -0.58692
   D53       -1.12974  -0.00599  -0.00682  -0.03501  -0.04176  -1.17149
   D54        1.66218  -0.00581   0.00383  -0.02641  -0.02258   1.63960
   D55       -2.50860   0.00557   0.00827  -0.03674  -0.02847  -2.53707
   D56       -2.81107  -0.00325   0.00730  -0.03613  -0.02884  -2.83991
         Item               Value     Threshold  Converged?
 Maximum Force            0.009273     0.000450     NO 
 RMS     Force            0.002774     0.000300     NO 
 Maximum Displacement     0.056859     0.001800     NO 
 RMS     Displacement     0.014249     0.001200     NO 
 Predicted change in Energy=-8.668966D-04
 GradGradGradGradGradGradGradGradGradGradGradGradGradGradGradGradGradGrad

                          Input orientation:                          
 ---------------------------------------------------------------------
 Center     Atomic      Atomic             Coordinates (Angstroms)
 Number     Number       Type             X           Y           Z
 ---------------------------------------------------------------------
      1          6           0       -0.354811    0.188535   -0.023181
      2          8           0        1.052563    0.197941    0.015921
      3          6           0        1.611882    1.520973    0.043228
      4          6           0        0.446611    2.544405    0.001078
      5          6           0       -0.851261    1.661313   -0.025275
      6          1           0       -0.705498   -0.291783   -0.955160
      7          1           0        2.230408    1.650733   -0.860290
      8          1           0        0.452298    3.139533    0.930548
      9          1           0       -1.428077    1.817830    0.900215
     10          8           0       -0.845609   -0.509847    1.095664
     11          6           0       -1.721874   -1.594009    0.790223
     12          1           0       -1.245984   -2.326974    0.105834
     13          1           0       -1.929222   -2.094450    1.753263
     14          1           0       -2.685309   -1.241728    0.369304
     15          8           0       -1.654576    1.825759   -1.184844
     16          1           0       -2.171232    2.645883   -1.126766
     17          8           0        0.495148    3.417110   -1.136527
     18          1           0        0.912001    4.245550   -0.850713
     19          6           0        2.489478    1.685682    1.281257
     20          1           0        2.905529    2.711064    1.259252
     21          1           0        1.873407    1.536393    2.210050
     22          8           0        3.564829    0.734077    1.255270
     23          1           0        4.271405    1.090297    1.811380
 ---------------------------------------------------------------------
                    Distance matrix (angstroms):
                    1          2          3          4          5
     1  C    0.000000
     2  O    1.407949   0.000000
     3  C    2.376486   1.436662   0.000000
     4  C    2.488572   2.423487   1.551466   0.000000
     5  C    1.554201   2.401604   2.468089   1.570037   0.000000
     6  H    1.105563   2.067270   3.106946   3.207134   2.168067
     7  H    3.085795   2.065349   1.102613   2.173139   3.192811
     8  H    3.204593   3.138443   2.179841   1.103687   2.190433
     9  H    2.158509   3.091859   3.172366   2.202456   1.101701
    10  O    1.407279   2.295619   3.357248   3.492335   2.443455
    11  C    2.389132   3.392363   4.623315   4.738306   3.467006
    12  H    2.671820   3.415641   4.793539   5.158119   4.009917
    13  H    3.293409   4.143001   5.341809   5.498519   4.293129
    14  H    2.762411   4.021096   5.119052   4.927405   3.456454
    15  O    2.391517   3.379384   3.502971   2.517509   1.420197
    16  H    3.248975   4.206068   4.116584   2.852268   1.981158
    17  O    3.519327   3.464376   2.496849   1.434614   2.475989
    18  H    4.330010   4.141733   2.951658   1.958579   3.235540
    19  C    3.468860   2.424701   1.526440   2.559212   3.587221
    20  H    4.317130   3.360825   2.137418   2.767138   4.106758
    21  H    3.430598   2.698044   2.182602   2.816272   3.526485
    22  O    4.158802   2.852176   2.429455   3.817534   4.690566
    23  H    5.057734   3.792218   3.222562   4.474446   5.471843
                    6          7          8          9         10
     6  H    0.000000
     7  H    3.521635   0.000000
     8  H    4.082930   2.930068   0.000000
     9  H    2.900862   4.063472   2.298615   0.000000
    10  O    2.067139   4.237421   3.876828   2.407394   0.000000
    11  C    2.403159   5.373367   5.210867   3.426231   1.427075
    12  H    2.357931   5.370368   5.783340   4.224169   2.107610
    13  H    3.476013   6.177344   5.808879   4.035439   2.029192
    14  H    2.564420   5.834595   5.418027   3.350133   2.108968
    15  O    2.331842   3.902444   3.261872   2.097340   3.363064
    16  H    3.287507   4.520594   3.370333   2.312272   4.081066
    17  O    3.902606   2.491489   2.086070   3.225649   4.711825
    18  H    4.818153   2.910560   2.146507   3.799413   5.430596
    19  C    4.372619   2.157443   2.527208   3.938260   3.997199
    20  H    5.192324   2.464255   2.511966   4.439248   4.946925
    21  H    4.473425   3.093140   2.495342   3.562958   3.580782
    22  O    4.916715   2.663932   3.947088   5.121493   4.585279
    23  H    5.859475   3.408457   4.422760   5.817527   5.408931
                   11         12         13         14         15
    11  C    0.000000
    12  H    1.109999   0.000000
    13  H    1.104934   1.798584   0.000000
    14  H    1.108821   1.821767   1.792804   0.000000
    15  O    3.949713   4.367836   4.906725   3.589884   0.000000
    16  H    4.674768   5.206217   5.551927   4.197144   0.971035
    17  O    5.808517   6.129397   6.678754   5.838459   2.675079
    18  H    6.612898   6.983549   7.419490   6.673777   3.543211
    19  C    5.360315   5.606845   5.834133   6.014966   4.824361
    20  H    6.337705   6.629274   6.834606   6.904640   5.248994
    21  H    4.974070   5.392953   5.277468   5.646964   4.904662
    22  O    5.795298   5.816800   6.199449   6.614603   5.864138
    23  H    6.645875   6.710307   6.970923   7.477553   6.680982
                   16         17         18         19         20
    16  H    0.000000
    17  O    2.775693   0.000000
    18  H    3.484461   0.970448   0.000000
    19  C    5.333177   3.580625   3.686007   0.000000
    20  H    5.609888   3.471052   3.283406   1.106793   0.000000
    21  H    5.359516   4.078759   4.199060   1.124495   1.830067
    22  O    6.498576   4.726764   4.878842   1.436178   2.084027
    23  H    7.249836   5.325818   5.322401   1.952121   2.190285
                   21         22         23
    21  H    0.000000
    22  O    2.101482   0.000000
    23  H    2.471505   0.967161   0.000000
 Symmetry turned off by external request.
 Stoichiometry    C6H12O5
 Framework group  C1[X(C6H12O5)]
 Deg. of freedom    63
 Full point group                 C1      NOp   1
 Rotational constants (GHZ):           1.2521061           0.9046065           0.5687060
 Standard basis: 6-311++G(d,p) (5D, 7F)
   326 basis functions,   504 primitive gaussians,   337 cartesian basis functions
    44 alpha electrons       44 beta electrons
       nuclear repulsion energy       698.0998201876 Hartrees.
 NAtoms=   23 NActive=   23 NUniq=   23 SFac= 1.00D+00 NAtFMM=   60 NAOKFM=F Big=F
 Integral buffers will be    131072 words long.
 Raffenetti 2 integral format.
 Two-electron integral symmetry is turned off.
 One-electron integrals computed using PRISM.
 NBasis=   326 RedAO= T EigKep=  2.56D-06  NBF=   326
 NBsUse=   326 1.00D-06 EigRej= -1.00D+00 NBFU=   326
 Initial guess from the checkpoint file:  "/scratch/Gau-11545.chk"
 B after Tr=    -0.000335    0.001782   -0.006299
         Rot=    1.000000   -0.000479   -0.000134   -0.000123 Ang=  -0.06 deg.
 ExpMin= 3.60D-02 ExpMax= 8.59D+03 ExpMxC= 1.30D+03 IAcc=3 IRadAn=         5 AccDes= 0.00D+00
 Harris functional with IExCor= 1009 and IRadAn=       5 diagonalized for initial guess.
 HarFok:  IExCor= 1009 AccDes= 0.00D+00 IRadAn=         5 IDoV= 1 UseB2=F ITyADJ=14
 ICtDFT=  3500011 ScaDFX=  1.000000  1.000000  1.000000  1.000000
 FoFCou: FMM=F IPFlag=           0 FMFlag=      100000 FMFlg1=           0
         NFxFlg=           0 DoJE=T BraDBF=F KetDBF=T FulRan=T
         wScrn=  0.000000 ICntrl=       500 IOpCl=  0 I1Cent=   200000004 NGrid=           0
         NMat0=    1 NMatS0=      1 NMatT0=    0 NMatD0=    1 NMtDS0=    0 NMtDT0=    0
 Symmetry not used in FoFCou.
 Requested convergence on RMS density matrix=1.00D-08 within 128 cycles.
 Requested convergence on MAX density matrix=1.00D-06.
 Requested convergence on             energy=1.00D-06.
 No special actions if energy rises.
 SCF Done:  E(RPBE-PBE) =  -611.408473478     A.U. after   10 cycles
            NFock= 10  Conv=0.90D-08     -V/T= 2.0031
 Calling FoFJK, ICntrl=      2527 FMM=F ISym2X=0 I1Cent= 0 IOpClX= 0 NMat=1 NMatS=1 NMatT=0.
 -------------------------------------------------------------------
 Center     Atomic                   Forces (Hartrees/Bohr)
 Number     Number              X              Y              Z
 -------------------------------------------------------------------
      1        6          -0.003112946    0.009352492   -0.004041550
      2        8           0.002884320   -0.000936081    0.000003770
      3        6          -0.000919073   -0.002636332    0.001183624
      4        6          -0.001157533   -0.001624611    0.000321100
      5        6           0.004041162    0.000178391   -0.003270675
      6        1           0.000723459   -0.001978113   -0.000578834
      7        1           0.000987019   -0.000130059   -0.000835742
      8        1          -0.000824166    0.001169236    0.000409790
      9        1          -0.001433636    0.001101679    0.000229943
     10        8          -0.001480398   -0.003828074    0.004368246
     11        6          -0.000924148   -0.003208302    0.004501115
     12        1          -0.001958962    0.002719850    0.000816775
     13        1           0.000674687    0.001115274   -0.003487371
     14        1           0.002392011   -0.001306205   -0.000993394
     15        8          -0.002924150   -0.002443781   -0.000209661
     16        1           0.004291862    0.001502564    0.001270210
     17        8          -0.000989426   -0.000648631    0.003518728
     18        1           0.000225295   -0.000986246   -0.000712888
     19        6           0.000680264   -0.004196279    0.005448131
     20        1          -0.002721428    0.002267128    0.002013627
     21        1           0.003623146    0.003450524   -0.008067401
     22        8          -0.003776317    0.001597942   -0.003887503
     23        1           0.001698958   -0.000532369    0.001999960
 -------------------------------------------------------------------
 Cartesian Forces:  Max     0.009352492 RMS     0.002751218

 GradGradGradGradGradGradGradGradGradGradGradGradGradGradGradGradGradGrad
 Berny optimization.
 Using GEDIIS/GDIIS optimizer.
 FormGI is forming the generalized inverse of G from B-inverse, IUseBI=4.
 Internal  Forces:  Max     0.009159731 RMS     0.002850662
 Search for a local minimum.
 Step number  13 out of a maximum of  131
 All quantities printed in internal units (Hartrees-Bohrs-Radians)
 Mixed Optimization -- RFO/linear search
 Update second derivatives using D2CorX and points    6    8    7    9   11
                                                     10   12   13
 DE= -4.03D-04 DEPred=-8.67D-04 R= 4.65D-01
 Trust test= 4.65D-01 RLast= 1.19D-01 DXMaxT set to 5.30D-02
 ITU=  0  0 -1  1  0 -1  0  0  1  0 -1 -1  0
 Use linear search instead of GDIIS.
     Eigenvalues ---    0.00135   0.00230   0.00232   0.00244   0.00326
     Eigenvalues ---    0.00482   0.00582   0.01006   0.01218   0.01518
     Eigenvalues ---    0.01612   0.01826   0.02143   0.02237   0.02436
     Eigenvalues ---    0.02898   0.03016   0.03343   0.03579   0.04020
     Eigenvalues ---    0.04091   0.04467   0.04813   0.05021   0.05375
     Eigenvalues ---    0.06497   0.07590   0.07755   0.08220   0.08865
     Eigenvalues ---    0.09287   0.09667   0.10010   0.10387   0.11665
     Eigenvalues ---    0.12753   0.14308   0.16119   0.16305   0.18542
     Eigenvalues ---    0.21204   0.22227   0.23059   0.24991   0.28321
     Eigenvalues ---    0.29874   0.31481   0.31681   0.31791   0.32254
     Eigenvalues ---    0.34641   0.38765   0.40442   0.41284   0.54510
     Eigenvalues ---    0.55458   0.62173   0.66133   0.75618   1.11112
     Eigenvalues ---    1.16471   1.99997   4.36218
 RFO step:  Lambda=-2.84917821D-03 EMin= 1.35443860D-03
 Quartic linear search produced a step of -0.15791.
 Maximum step size (   0.053) exceeded in Quadratic search.
    -- Step size scaled by   0.374
 Iteration  1 RMS(Cart)=  0.02378125 RMS(Int)=  0.00087600
 Iteration  2 RMS(Cart)=  0.00059430 RMS(Int)=  0.00001108
 Iteration  3 RMS(Cart)=  0.00000047 RMS(Int)=  0.00001107
 Variable       Old X    -DE/DX   Delta X   Delta X   Delta X     New X
                                 (Linear)    (Quad)   (Total)
    R1        2.66064   0.00361  -0.00022   0.00178   0.00156   2.66220
    R2        2.93701  -0.00222  -0.00058   0.00144   0.00087   2.93788
    R3        2.08921   0.00112  -0.00042   0.00282   0.00241   2.09162
    R4        6.55520  -0.00023  -0.00002   0.00885   0.00883   6.56403
    R5        2.71490  -0.00562  -0.00011  -0.00137  -0.00148   2.71342
    R6        2.93185  -0.00087  -0.00017  -0.00033  -0.00051   2.93133
    R7        2.08364   0.00122  -0.00042   0.00314   0.00272   2.08636
    R8        6.34428   0.00532   0.00088   0.00044   0.00133   6.34561
    R9        2.96694  -0.00323  -0.00061   0.00254   0.00193   2.96887
   R10        2.08567   0.00097  -0.00027   0.00220   0.00194   2.08760
   R11        4.75740  -0.00137  -0.00038  -0.00640  -0.00678   4.75063
   R12        2.08191   0.00110  -0.00044   0.00319   0.00275   2.08466
   R13        4.67894  -0.00284  -0.00096  -0.00608  -0.00705   4.67190
   R14        2.69678   0.00204  -0.00011  -0.00007  -0.00018   2.69660
   R15        3.98280  -0.00236  -0.00087  -0.00115  -0.00202   3.98078
   R16        3.83462  -0.00296   0.00050   0.00458   0.00508   3.83970
   R17        3.38791  -0.00086   0.00125  -0.00130  -0.00005   3.38786
   R18        1.83499  -0.00094   0.00011  -0.00105  -0.00095   1.83405
   R19        1.83388  -0.00096   0.00018  -0.00144  -0.00126   1.83262
   R20        2.09154   0.00600   0.00005   0.00230   0.00235   2.09388
   R21        3.45832  -0.00845  -0.00020  -0.01808  -0.01828   3.44004
   R22        3.93824  -0.00270  -0.00062  -0.00705  -0.00766   3.93058
   R23        4.13904   0.00196  -0.00266   0.02371   0.02106   4.16010
    A1        1.88915   0.00198  -0.00001   0.00142   0.00140   1.89055
    A2        1.92132  -0.00220  -0.00064   0.00137   0.00073   1.92204
    A3        0.58639   0.00385   0.00059   0.00032   0.00092   0.58731
    A4        1.88519   0.00220   0.00004   0.00333   0.00337   1.88855
    A5        1.42370  -0.00308  -0.00038  -0.00066  -0.00105   1.42265
    A6        2.44121   0.00016  -0.00013   0.00171   0.00157   2.44279
    A7        1.97778  -0.00316  -0.00007  -0.00060  -0.00068   1.97710
    A8        1.89079   0.00202  -0.00008   0.00050   0.00041   1.89119
    A9        1.88725   0.00009  -0.00017   0.00131   0.00115   1.88840
   A10        0.58069  -0.00067  -0.00019   0.00100   0.00082   0.58151
   A11        1.89804  -0.00207   0.00050  -0.00001   0.00049   1.89853
   A12        1.42807   0.00393   0.00035  -0.00376  -0.00341   1.42466
   A13        2.40192   0.00051   0.00008  -0.00082  -0.00074   2.40118
   A14        1.82379   0.00080  -0.00003   0.00135   0.00130   1.82509
   A15        1.90599   0.00054   0.00023   0.00139   0.00162   1.90761
   A16        2.03909   0.00004  -0.00010   0.00017   0.00006   2.03915
   A17        1.89831   0.00056   0.00074  -0.00387  -0.00313   1.89518
   A18        0.53863  -0.00161  -0.00014   0.00085   0.00071   0.53934
   A19        2.15908  -0.00055   0.00034  -0.00206  -0.00172   2.15736
   A20        1.84307  -0.00163   0.00018  -0.00247  -0.00230   1.84078
   A21        1.87626   0.00107   0.00024   0.00049   0.00073   1.87699
   A22        2.09311  -0.00176   0.00028  -0.00150  -0.00122   2.09189
   A23        1.91644   0.00069   0.00032  -0.00130  -0.00098   1.91546
   A24        0.57195  -0.00122   0.00012   0.00006   0.00018   0.57213
   A25        2.16638  -0.00017  -0.00007  -0.00094  -0.00100   2.16538
   A26        2.57164   0.00290  -0.00066   0.00364   0.00296   2.57460
   A27        2.10990   0.00129  -0.00023  -0.00275  -0.00295   2.10695
   A28        0.51118   0.00033  -0.00140   0.00427   0.00287   0.51405
   A29        0.55139  -0.00771  -0.00040  -0.00380  -0.00419   0.54720
   A30        0.89884  -0.00411   0.00040  -0.00072  -0.00030   0.89854
   A31        1.16323  -0.00381   0.00074   0.00388   0.00462   1.16784
   A32        1.74651  -0.00828   0.00301  -0.02477  -0.02176   1.72475
   A33        2.35570   0.00108  -0.00072   0.00408   0.00336   2.35907
   A34        2.34703   0.00257   0.00194  -0.00941  -0.00748   2.33955
   A35        0.61462  -0.00916  -0.00002  -0.00033  -0.00034   0.61428
   A36        0.70764  -0.00291   0.00057  -0.00196  -0.00135   0.70629
   A37        1.09714   0.00004   0.00069  -0.01035  -0.00970   1.08744
   A38        1.12687  -0.00408   0.00079   0.00463   0.00541   1.13227
   A39        1.31374  -0.00165   0.00106  -0.00645  -0.00539   1.30834
   A40        0.45383   0.00664   0.00015  -0.00215  -0.00194   0.45188
   A41        3.12303  -0.00481  -0.00106  -0.00016  -0.00123   3.12180
   A42        2.63891   0.00023   0.00102  -0.01647  -0.01546   2.62345
    D1        0.00099  -0.00104   0.00103  -0.00549  -0.00446  -0.00347
    D2        2.05788   0.00154   0.00072   0.00013   0.00085   2.05872
    D3       -0.68317   0.00451   0.00075  -0.00034   0.00041  -0.68276
    D4        0.01100   0.00034  -0.00058  -0.00148  -0.00205   0.00895
    D5       -2.03428  -0.00016  -0.00115   0.00102  -0.00013  -2.03440
    D6        0.57224  -0.00150  -0.00042  -0.00239  -0.00281   0.56943
    D7       -2.06886   0.00063   0.00017  -0.00576  -0.00559  -2.07445
    D8        2.16905   0.00013  -0.00040  -0.00327  -0.00367   2.16539
    D9       -1.50761  -0.00121   0.00032  -0.00668  -0.00636  -1.51397
   D10        0.37237   0.00013  -0.00009  -0.00364  -0.00373   0.36863
   D11       -1.67291  -0.00037  -0.00066  -0.00115  -0.00181  -1.67472
   D12        0.93361  -0.00171   0.00007  -0.00456  -0.00450   0.92911
   D13        2.10831   0.00502  -0.00380   0.07485   0.07105   2.17937
   D14       -0.38122  -0.00032  -0.00349   0.06975   0.06626  -0.31496
   D15        1.50399  -0.00052  -0.00391   0.07457   0.07066   1.57465
   D16       -0.01288   0.00131  -0.00105   0.01026   0.00921  -0.00367
   D17       -2.06711   0.00261  -0.00151   0.00929   0.00777  -2.05934
   D18        0.66618   0.00584  -0.00021  -0.00012  -0.00033   0.66585
   D19        0.01872  -0.00095   0.00061  -0.01035  -0.00974   0.00898
   D20        2.04724   0.00035   0.00156  -0.01348  -0.01193   2.03530
   D21       -0.51121   0.00050   0.00075  -0.01204  -0.01129  -0.52250
   D22        2.06604  -0.00087   0.00064  -0.00851  -0.00788   2.05817
   D23       -2.18863   0.00044   0.00158  -0.01165  -0.01006  -2.19869
   D24        1.53611   0.00059   0.00078  -0.01020  -0.00942   1.52669
   D25       -0.33681  -0.00245   0.00034  -0.00633  -0.00599  -0.34280
   D26        1.69170  -0.00114   0.00129  -0.00947  -0.00817   1.68353
   D27       -0.86675  -0.00099   0.00049  -0.00802  -0.00753  -0.87428
   D28       -0.63212   0.00384   0.00042   0.00646   0.00689  -0.62523
   D29       -0.31485   0.00085  -0.00324   0.00188  -0.00136  -0.31621
   D30        1.86309   0.00054  -0.00035   0.01589   0.01554   1.87863
   D31        2.18037  -0.00245  -0.00401   0.01131   0.00729   2.18765
   D32       -0.03797  -0.00083  -0.00152   0.02026   0.01875  -0.01922
   D33        0.27931  -0.00382  -0.00518   0.01569   0.01049   0.28980
   D34       -1.58330   0.00123   0.00300  -0.00069   0.00230  -1.58100
   D35        0.80352   0.00088   0.00280   0.00552   0.00832   0.81184
   D36       -1.19611   0.00095   0.00196   0.00699   0.00897  -1.18714
   D37       -0.01764   0.00041  -0.00003   0.00706   0.00703  -0.01061
   D38        2.00031   0.00112   0.00050   0.00569   0.00619   2.00650
   D39       -2.13904   0.00039  -0.00021   0.00594   0.00573  -2.13331
   D40       -2.05148  -0.00088  -0.00062   0.00656   0.00594  -2.04554
   D41       -0.03352  -0.00016  -0.00009   0.00518   0.00509  -0.02843
   D42        2.11031  -0.00090  -0.00080   0.00543   0.00464   2.11494
   D43        2.04950   0.00007  -0.00008   0.00452   0.00443   2.05393
   D44       -2.21573   0.00078   0.00045   0.00314   0.00359  -2.21214
   D45       -0.07190   0.00005  -0.00026   0.00339   0.00313  -0.06877
   D46       -3.06816   0.00070  -0.00460   0.06125   0.05665  -3.01152
   D47        1.94854   0.00070  -0.00457   0.05770   0.05313   2.00167
   D48        0.74868   0.00043  -0.00547   0.06152   0.05606   0.80473
   D49       -2.11750   0.00123  -0.00176   0.02123   0.01946  -2.09804
   D50       -0.87345  -0.00046  -0.00176   0.01869   0.01693  -0.85652
   D51        0.39620  -0.00009  -0.00079   0.01762   0.01683   0.41303
   D52       -0.58692   0.00260   0.00238   0.00511   0.00750  -0.57942
   D53       -1.17149   0.00253   0.00659  -0.00153   0.00503  -1.16646
   D54        1.63960  -0.00648   0.00357  -0.03276  -0.02920   1.61040
   D55       -2.53707   0.00906   0.00450  -0.01446  -0.00999  -2.54706
   D56       -2.83991  -0.00184   0.00455  -0.02862  -0.02404  -2.86395
         Item               Value     Threshold  Converged?
 Maximum Force            0.009160     0.000450     NO 
 RMS     Force            0.002851     0.000300     NO 
 Maximum Displacement     0.103481     0.001800     NO 
 RMS     Displacement     0.023769     0.001200     NO 
 Predicted change in Energy=-9.354228D-04
 GradGradGradGradGradGradGradGradGradGradGradGradGradGradGradGradGradGrad

                          Input orientation:                          
 ---------------------------------------------------------------------
 Center     Atomic      Atomic             Coordinates (Angstroms)
 Number     Number       Type             X           Y           Z
 ---------------------------------------------------------------------
      1          6           0       -0.357859    0.185606   -0.022171
      2          8           0        1.050191    0.193051    0.022450
      3          6           0        1.610261    1.515005    0.044998
      4          6           0        0.446158    2.539496    0.006453
      5          6           0       -0.854417    1.658824   -0.027416
      6          1           0       -0.706802   -0.300258   -0.953440
      7          1           0        2.227063    1.643648   -0.861612
      8          1           0        0.447793    3.129279    0.940553
      9          1           0       -1.435863    1.817039    0.896620
     10          8           0       -0.855110   -0.506317    1.099531
     11          6           0       -1.729862   -1.593935    0.802611
     12          1           0       -1.251074   -2.325343    0.113697
     13          1           0       -1.934604   -2.095398    1.761386
     14          1           0       -2.696947   -1.257308    0.371965
     15          8           0       -1.649232    1.831867   -1.188709
     16          1           0       -2.127311    2.676106   -1.163420
     17          8           0        0.499314    3.409988   -1.128739
     18          1           0        0.927034    4.231335   -0.840775
     19          6           0        2.485637    1.689738    1.288383
     20          1           0        2.868757    2.729285    1.305806
     21          1           0        1.881438    1.492466    2.205423
     22          8           0        3.586461    0.779902    1.200510
     23          1           0        4.281080    1.110211    1.785628
 ---------------------------------------------------------------------
                    Distance matrix (angstroms):
                    1          2          3          4          5
     1  C    0.000000
     2  O    1.408776   0.000000
     3  C    2.375985   1.435879   0.000000
     4  C    2.487581   2.422997   1.551194   0.000000
     5  C    1.554660   2.403853   2.469931   1.571058   0.000000
     6  H    1.106837   2.069478   3.108188   3.211683   2.171937
     7  H    3.084213   2.066598   1.104055   2.174328   3.192433
     8  H    3.200175   3.134842   2.181566   1.104712   2.189738
     9  H    2.160519   3.095476   3.177318   2.203711   1.103156
    10  O    1.408627   2.297692   3.357950   3.487849   2.440870
    11  C    2.393621   3.395683   4.625570   4.738584   3.469264
    12  H    2.668549   3.412690   4.789595   5.153518   4.006349
    13  H    3.296996   4.143658   5.342945   5.498187   4.296604
    14  H    2.776451   4.033206   5.132705   4.942512   3.472499
    15  O    2.395545   3.382235   3.499533   2.513923   1.417842
    16  H    3.261288   4.203376   4.096080   2.830196   1.986360
    17  O    3.515093   3.460836   2.490547   1.431518   2.472261
    18  H    4.323076   4.131351   2.937660   1.952270   3.233099
    19  C    3.473533   2.429643   1.530628   2.554390   3.590019
    20  H    4.317971   3.374413   2.155905   2.755599   4.096998
    21  H    3.418261   2.672980   2.177494   2.826971   3.535272
    22  O    4.172025   2.857427   2.404361   3.792552   4.690598
    23  H    5.063870   3.793234   3.213554   4.462616   5.473704
                    6          7          8          9         10
     6  H    0.000000
     7  H    3.520620   0.000000
     8  H    4.084363   2.936103   0.000000
     9  H    2.904685   4.066752   2.296097   0.000000
    10  O    2.068610   4.238894   3.865280   2.403420   0.000000
    11  C    2.409143   5.376694   5.202880   3.424911   1.426978
    12  H    2.352867   5.366708   5.772585   4.219768   2.106540
    13  H    3.478550   6.179002   5.800589   4.037788   2.031881
    14  H    2.575523   5.846635   5.427230   3.364105   2.117948
    15  O    2.342964   3.894622   3.257997   2.096269   3.366568
    16  H    3.304645   4.485268   3.356073   2.336634   4.106977
    17  O    3.905300   2.485242   2.088880   3.222495   4.705007
    18  H    4.818448   2.895968   2.148797   3.798769   5.420901
    19  C    4.379214   2.165979   2.519141   3.943075   4.002363
    20  H    5.202590   2.507604   2.480821   4.419206   4.937494
    21  H    4.459962   3.090148   2.516822   3.580894   3.564663
    22  O    4.923247   2.616557   3.929172   5.137290   4.625160
    23  H    5.862668   3.392849   4.414168   5.828669   5.428106
                   11         12         13         14         15
    11  C    0.000000
    12  H    1.113014   0.000000
    13  H    1.101197   1.798601   0.000000
    14  H    1.110868   1.816026   1.792778   0.000000
    15  O    3.963329   4.374607   4.920154   3.616132   0.000000
    16  H    4.717678   5.235772   5.599900   4.260708   0.970535
    17  O    5.808492   6.123849   6.677279   5.852508   2.666517
    18  H    6.610112   6.974610   7.415374   6.687987   3.537746
    19  C    5.365530   5.609257   5.838623   6.031921   4.822170
    20  H    6.331724   6.628981   6.823298   6.909561   5.238338
    21  H    4.953306   5.363172   5.256626   5.646631   4.909273
    22  O    5.835813   5.850252   6.250127   6.657172   5.850426
    23  H    6.664094   6.723326   6.993657   7.503096   6.673535
                   16         17         18         19         20
    16  H    0.000000
    17  O    2.727443   0.000000
    18  H    3.442653   0.969783   0.000000
    19  C    5.316347   3.570325   3.663642   0.000000
    20  H    5.573204   3.464769   3.261021   1.108035   0.000000
    21  H    5.368443   4.087027   4.206140   1.115766   1.820392
    22  O    6.467685   4.676883   4.811631   1.430852   2.079971
    23  H    7.226091   5.299459   5.281007   1.951082   2.201428
                   21         22         23
    21  H    0.000000
    22  O    2.103497   0.000000
    23  H    2.465893   0.966417   0.000000
 Symmetry turned off by external request.
 Stoichiometry    C6H12O5
 Framework group  C1[X(C6H12O5)]
 Deg. of freedom    63
 Full point group                 C1      NOp   1
 Rotational constants (GHZ):           1.2627028           0.8986500           0.5690030
 Standard basis: 6-311++G(d,p) (5D, 7F)
   326 basis functions,   504 primitive gaussians,   337 cartesian basis functions
    44 alpha electrons       44 beta electrons
       nuclear repulsion energy       698.3674909500 Hartrees.
 NAtoms=   23 NActive=   23 NUniq=   23 SFac= 1.00D+00 NAtFMM=   60 NAOKFM=F Big=F
 Integral buffers will be    131072 words long.
 Raffenetti 2 integral format.
 Two-electron integral symmetry is turned off.
 One-electron integrals computed using PRISM.
 NBasis=   326 RedAO= T EigKep=  2.59D-06  NBF=   326
 NBsUse=   326 1.00D-06 EigRej= -1.00D+00 NBFU=   326
 Initial guess from the checkpoint file:  "/scratch/Gau-11545.chk"
 B after Tr=     0.001406    0.004371   -0.000139
         Rot=    0.999999    0.000215   -0.001638   -0.000482 Ang=   0.20 deg.
 ExpMin= 3.60D-02 ExpMax= 8.59D+03 ExpMxC= 1.30D+03 IAcc=3 IRadAn=         5 AccDes= 0.00D+00
 Harris functional with IExCor= 1009 and IRadAn=       5 diagonalized for initial guess.
 HarFok:  IExCor= 1009 AccDes= 0.00D+00 IRadAn=         5 IDoV= 1 UseB2=F ITyADJ=14
 ICtDFT=  3500011 ScaDFX=  1.000000  1.000000  1.000000  1.000000
 FoFCou: FMM=F IPFlag=           0 FMFlag=      100000 FMFlg1=           0
         NFxFlg=           0 DoJE=T BraDBF=F KetDBF=T FulRan=T
         wScrn=  0.000000 ICntrl=       500 IOpCl=  0 I1Cent=   200000004 NGrid=           0
         NMat0=    1 NMatS0=      1 NMatT0=    0 NMatD0=    1 NMtDS0=    0 NMtDT0=    0
 Symmetry not used in FoFCou.
 Requested convergence on RMS density matrix=1.00D-08 within 128 cycles.
 Requested convergence on MAX density matrix=1.00D-06.
 Requested convergence on             energy=1.00D-06.
 No special actions if energy rises.
 SCF Done:  E(RPBE-PBE) =  -611.409220786     A.U. after   10 cycles
            NFock= 10  Conv=0.73D-08     -V/T= 2.0031
 Calling FoFJK, ICntrl=      2527 FMM=F ISym2X=0 I1Cent= 0 IOpClX= 0 NMat=1 NMatS=1 NMatT=0.
 -------------------------------------------------------------------
 Center     Atomic                   Forces (Hartrees/Bohr)
 Number     Number              X              Y              Z
 -------------------------------------------------------------------
      1        6          -0.004608726    0.008748518   -0.004240363
      2        8           0.002523139   -0.001068621    0.000252695
      3        6          -0.001936806    0.001311832    0.003169078
      4        6          -0.002185645   -0.004022752    0.000813998
      5        6           0.004658438    0.001865355   -0.002064942
      6        1           0.001039724   -0.001523726   -0.000001934
      7        1           0.000865899   -0.000052283    0.000553197
      8        1          -0.000579995    0.001269671   -0.000395954
      9        1          -0.000996961    0.000799792   -0.000291952
     10        8          -0.001928044   -0.003816567    0.004684581
     11        6          -0.000004632   -0.003925541   -0.000982045
     12        1          -0.002345106    0.003236655    0.002274055
     13        1           0.000572540    0.000639427   -0.001409703
     14        1           0.003355663   -0.000265131    0.000234502
     15        8          -0.003146613   -0.004581787   -0.001998642
     16        1           0.004547374    0.001920356    0.002289818
     17        8          -0.001390749    0.000853943    0.002976129
     18        1           0.000497839   -0.000107698   -0.001092803
     19        6           0.001842561   -0.003913201   -0.002646048
     20        1          -0.003494064    0.001699084    0.000624540
     21        1           0.001535186    0.002070713   -0.003917449
     22        8          -0.001175991   -0.000528072   -0.001549019
     23        1           0.002354970   -0.000609966    0.002718261
 -------------------------------------------------------------------
 Cartesian Forces:  Max     0.008748518 RMS     0.002548326

 GradGradGradGradGradGradGradGradGradGradGradGradGradGradGradGradGradGrad
 Berny optimization.
 Using GEDIIS/GDIIS optimizer.
 FormGI is forming the generalized inverse of G from B-inverse, IUseBI=4.
 Internal  Forces:  Max     0.009912405 RMS     0.002521435
 Search for a local minimum.
 Step number  14 out of a maximum of  131
 All quantities printed in internal units (Hartrees-Bohrs-Radians)
 Mixed Optimization -- RFO/linear search
 Update second derivatives using D2CorX and points    8    9   11   10   12
                                                     13   14
 DE= -7.47D-04 DEPred=-9.35D-04 R= 7.99D-01
 TightC=F SS=  1.41D+00  RLast= 1.75D-01 DXNew= 8.9191D-02 5.2476D-01
 Trust test= 7.99D-01 RLast= 1.75D-01 DXMaxT set to 8.92D-02
 ITU=  1  0  0 -1  1  0 -1  0  0  1  0 -1 -1  0
 Use linear search instead of GDIIS.
     Eigenvalues ---    0.00064   0.00231   0.00233   0.00254   0.00316
     Eigenvalues ---    0.00510   0.00761   0.01105   0.01242   0.01589
     Eigenvalues ---    0.01635   0.01974   0.02085   0.02219   0.02485
     Eigenvalues ---    0.02924   0.03065   0.03218   0.03578   0.04004
     Eigenvalues ---    0.04108   0.04255   0.04837   0.05021   0.05418
     Eigenvalues ---    0.06288   0.07057   0.07700   0.08161   0.08570
     Eigenvalues ---    0.09090   0.09663   0.10046   0.10434   0.11918
     Eigenvalues ---    0.12567   0.14142   0.16137   0.16718   0.20729
     Eigenvalues ---    0.21272   0.22098   0.24805   0.27687   0.28768
     Eigenvalues ---    0.30303   0.31494   0.31683   0.31812   0.34336
     Eigenvalues ---    0.38812   0.39554   0.40963   0.53281   0.55444
     Eigenvalues ---    0.57806   0.65192   0.78199   0.90293   1.13623
     Eigenvalues ---    1.39582   2.05561   4.25074
 RFO step:  Lambda=-3.92340166D-03 EMin= 6.41215709D-04
 Quartic linear search produced a step of  0.53849.
 Maximum step size (   0.089) exceeded in Quadratic search.
    -- Step size scaled by   0.296
 Iteration  1 RMS(Cart)=  0.03260959 RMS(Int)=  0.00140387
 Iteration  2 RMS(Cart)=  0.00152984 RMS(Int)=  0.00004623
 Iteration  3 RMS(Cart)=  0.00000306 RMS(Int)=  0.00004616
 Iteration  4 RMS(Cart)=  0.00000000 RMS(Int)=  0.00004616
 Variable       Old X    -DE/DX   Delta X   Delta X   Delta X     New X
                                 (Linear)    (Quad)   (Total)
    R1        2.66220   0.00436   0.00084   0.00420   0.00506   2.66726
    R2        2.93788  -0.00203   0.00047   0.00368   0.00418   2.94206
    R3        2.09162   0.00034   0.00130   0.00601   0.00731   2.09893
    R4        6.56403  -0.00148   0.00475   0.01677   0.02153   6.58555
    R5        2.71342  -0.00127  -0.00080  -0.00095  -0.00176   2.71166
    R6        2.93133  -0.00179  -0.00028  -0.00048  -0.00078   2.93055
    R7        2.08636   0.00002   0.00147   0.00645   0.00792   2.09428
    R8        6.34561   0.00429   0.00071   0.00432   0.00504   6.35064
    R9        2.96887  -0.00702   0.00104   0.00366   0.00470   2.97357
   R10        2.08760   0.00034   0.00104   0.00448   0.00552   2.09312
   R11        4.75063  -0.00056  -0.00365  -0.01140  -0.01505   4.73558
   R12        2.08466   0.00040   0.00148   0.00670   0.00818   2.09284
   R13        4.67190  -0.00080  -0.00379  -0.00147  -0.00526   4.66664
   R14        2.69660   0.00320  -0.00010   0.00017   0.00007   2.69667
   R15        3.98078  -0.00342  -0.00109  -0.00868  -0.00977   3.97101
   R16        3.83970  -0.00282   0.00274   0.01550   0.01823   3.85793
   R17        3.38786  -0.00173  -0.00003  -0.00549  -0.00551   3.38235
   R18        1.83405  -0.00051  -0.00051  -0.00213  -0.00264   1.83140
   R19        1.83262  -0.00020  -0.00068  -0.00297  -0.00364   1.82898
   R20        2.09388   0.00217   0.00126   0.00091   0.00218   2.09606
   R21        3.44004  -0.00418  -0.00984  -0.01680  -0.02664   3.41340
   R22        3.93058   0.00017  -0.00413   0.00680   0.00267   3.93324
   R23        4.16010   0.00255   0.01134   0.04276   0.05410   4.21419
    A1        1.89055   0.00168   0.00076   0.00250   0.00321   1.89376
    A2        1.92204   0.00020   0.00039   0.00469   0.00504   1.92708
    A3        0.58731  -0.00444   0.00049  -0.00506  -0.00457   0.58274
    A4        1.88855   0.00065   0.00181   0.00649   0.00826   1.89681
    A5        1.42265   0.00369  -0.00056   0.00413   0.00356   1.42621
    A6        2.44279  -0.00421   0.00085   0.00191   0.00270   2.44549
    A7        1.97710  -0.00523  -0.00037  -0.00157  -0.00199   1.97511
    A8        1.89119   0.00254   0.00022   0.00058   0.00073   1.89193
    A9        1.88840   0.00007   0.00062   0.00149   0.00216   1.89056
   A10        0.58151  -0.00098   0.00044   0.00166   0.00212   0.58364
   A11        1.89853  -0.00273   0.00026  -0.00156  -0.00129   1.89724
   A12        1.42466   0.00467  -0.00184  -0.00391  -0.00578   1.41889
   A13        2.40118   0.00012  -0.00040  -0.00044  -0.00088   2.40030
   A14        1.82509   0.00077   0.00070   0.00308   0.00374   1.82883
   A15        1.90761   0.00027   0.00087   0.00179   0.00268   1.91029
   A16        2.03915  -0.00005   0.00003  -0.00008  -0.00008   2.03907
   A17        1.89518   0.00032  -0.00168  -0.00760  -0.00927   1.88591
   A18        0.53934  -0.00139   0.00038  -0.00083  -0.00043   0.53891
   A19        2.15736  -0.00034  -0.00093  -0.00450  -0.00542   2.15194
   A20        1.84078   0.00024  -0.00124  -0.00451  -0.00576   1.83502
   A21        1.87699   0.00071   0.00039   0.00057   0.00094   1.87793
   A22        2.09189   0.00059  -0.00066  -0.00212  -0.00280   2.08909
   A23        1.91546  -0.00114  -0.00053  -0.00187  -0.00239   1.91307
   A24        0.57213   0.00072   0.00010  -0.00020  -0.00011   0.57202
   A25        2.16538  -0.00111  -0.00054  -0.00204  -0.00258   2.16280
   A26        2.57460  -0.00150   0.00159   0.00486   0.00638   2.58098
   A27        2.10695   0.00199  -0.00159   0.00029  -0.00117   2.10577
   A28        0.51405  -0.00355   0.00155   0.00010   0.00171   0.51577
   A29        0.54720  -0.00148  -0.00226   0.00130  -0.00091   0.54629
   A30        0.89854  -0.00405  -0.00016   0.00301   0.00287   0.90141
   A31        1.16784  -0.00819   0.00249   0.00546   0.00794   1.17578
   A32        1.72475  -0.00991  -0.01172  -0.05054  -0.06226   1.66248
   A33        2.35907   0.00214   0.00181   0.01018   0.01199   2.37106
   A34        2.33955  -0.00258  -0.00403  -0.02283  -0.02685   2.31270
   A35        0.61428  -0.00460  -0.00018   0.00442   0.00423   0.61851
   A36        0.70629   0.00035  -0.00072  -0.00342  -0.00398   0.70231
   A37        1.08744   0.00281  -0.00522  -0.01416  -0.01958   1.06786
   A38        1.13227  -0.00136   0.00291   0.00343   0.00637   1.13864
   A39        1.30834  -0.00064  -0.00291  -0.01648  -0.01942   1.28893
   A40        0.45188   0.00522  -0.00105  -0.00109  -0.00188   0.45001
   A41        3.12180  -0.00298  -0.00066   0.00616   0.00547   3.12727
   A42        2.62345   0.00064  -0.00832  -0.01958  -0.02793   2.59552
    D1       -0.00347  -0.00050  -0.00240  -0.00969  -0.01209  -0.01556
    D2        2.05872   0.00139   0.00046   0.00232   0.00279   2.06151
    D3       -0.68276   0.00376   0.00022  -0.00295  -0.00271  -0.68547
    D4        0.00895   0.00032  -0.00110   0.00189   0.00081   0.00975
    D5       -2.03440   0.00117  -0.00007   0.00600   0.00595  -2.02845
    D6        0.56943   0.00112  -0.00152  -0.00040  -0.00190   0.56752
    D7       -2.07445  -0.00124  -0.00301  -0.00879  -0.01182  -2.08627
    D8        2.16539  -0.00038  -0.00198  -0.00467  -0.00668   2.15871
    D9       -1.51397  -0.00044  -0.00342  -0.01108  -0.01453  -1.52850
   D10        0.36863  -0.00438  -0.00201  -0.00434  -0.00632   0.36232
   D11       -1.67472  -0.00353  -0.00097  -0.00022  -0.00117  -1.67589
   D12        0.92911  -0.00358  -0.00242  -0.00663  -0.00903   0.92009
   D13        2.17937   0.00112   0.03826   0.04868   0.08693   2.26630
   D14       -0.31496  -0.00371   0.03568   0.04129   0.07697  -0.23799
   D15        1.57465   0.00077   0.03805   0.05692   0.09497   1.66962
   D16       -0.00367   0.00049   0.00496   0.01349   0.01843   0.01476
   D17       -2.05934   0.00231   0.00419   0.01421   0.01837  -2.04096
   D18        0.66585   0.00508  -0.00018   0.00395   0.00379   0.66964
   D19        0.00898  -0.00024  -0.00525  -0.01123  -0.01651  -0.00753
   D20        2.03530   0.00065  -0.00643  -0.01760  -0.02405   2.01125
   D21       -0.52250   0.00094  -0.00608  -0.01200  -0.01810  -0.54059
   D22        2.05817  -0.00026  -0.00424  -0.01000  -0.01425   2.04392
   D23       -2.19869   0.00063  -0.00542  -0.01637  -0.02179  -2.22048
   D24        1.52669   0.00093  -0.00507  -0.01077  -0.01583   1.51086
   D25       -0.34280  -0.00157  -0.00322  -0.00794  -0.01116  -0.35396
   D26        1.68353  -0.00068  -0.00440  -0.01431  -0.01871   1.66482
   D27       -0.87428  -0.00039  -0.00405  -0.00871  -0.01275  -0.88702
   D28       -0.62523   0.00310   0.00371   0.01493   0.01869  -0.60654
   D29       -0.31621   0.00169  -0.00073   0.00182   0.00107  -0.31514
   D30        1.87863  -0.00007   0.00837   0.02358   0.03196   1.91059
   D31        2.18765  -0.00147   0.00392   0.01046   0.01434   2.20199
   D32       -0.01922  -0.00117   0.01009   0.03034   0.04044   0.02122
   D33        0.28980  -0.00257   0.00565   0.01723   0.02282   0.31262
   D34       -1.58100   0.00206   0.00124  -0.00185  -0.00061  -1.58161
   D35        0.81184  -0.00015   0.00448  -0.00155   0.00292   0.81476
   D36       -1.18714  -0.00071   0.00483   0.00022   0.00512  -1.18202
   D37       -0.01061  -0.00003   0.00379   0.00561   0.00938  -0.00123
   D38        2.00650   0.00038   0.00333   0.00299   0.00632   2.01282
   D39       -2.13331  -0.00033   0.00309   0.00217   0.00525  -2.12806
   D40       -2.04554  -0.00088   0.00320   0.00548   0.00868  -2.03686
   D41       -0.02843  -0.00047   0.00274   0.00286   0.00562  -0.02281
   D42        2.11494  -0.00118   0.00250   0.00205   0.00455   2.11949
   D43        2.05393  -0.00065   0.00239   0.00053   0.00291   2.05684
   D44       -2.21214  -0.00024   0.00193  -0.00209  -0.00016  -2.21230
   D45       -0.06877  -0.00095   0.00169  -0.00291  -0.00123  -0.06999
   D46       -3.01152   0.00030   0.03050   0.06503   0.09552  -2.91600
   D47        2.00167  -0.00004   0.02861   0.05893   0.08756   2.08923
   D48        0.80473   0.00040   0.03019   0.06891   0.09908   0.90382
   D49       -2.09804  -0.00020   0.01048   0.02305   0.03352  -2.06451
   D50       -0.85652   0.00005   0.00912   0.01694   0.02605  -0.83046
   D51        0.41303   0.00044   0.00906   0.01634   0.02541   0.43844
   D52       -0.57942   0.00097   0.00404  -0.00906  -0.00498  -0.58440
   D53       -1.16646   0.00308   0.00271  -0.00528  -0.00267  -1.16914
   D54        1.61040  -0.00327  -0.01572  -0.05967  -0.07540   1.53500
   D55       -2.54706   0.00239  -0.00538  -0.05169  -0.05719  -2.60426
   D56       -2.86395  -0.00492  -0.01294  -0.07319  -0.08600  -2.94995
         Item               Value     Threshold  Converged?
 Maximum Force            0.009912     0.000450     NO 
 RMS     Force            0.002521     0.000300     NO 
 Maximum Displacement     0.163030     0.001800     NO 
 RMS     Displacement     0.032555     0.001200     NO 
 Predicted change in Energy=-1.181843D-03
 GradGradGradGradGradGradGradGradGradGradGradGradGradGradGradGradGradGrad

                          Input orientation:                          
 ---------------------------------------------------------------------
 Center     Atomic      Atomic             Coordinates (Angstroms)
 Number     Number       Type             X           Y           Z
 ---------------------------------------------------------------------
      1          6           0       -0.363678    0.183901   -0.036756
      2          8           0        1.046896    0.190145    0.012664
      3          6           0        1.605279    1.511880    0.030003
      4          6           0        0.440601    2.535602    0.009191
      5          6           0       -0.864733    1.657936   -0.033819
      6          1           0       -0.716552   -0.309909   -0.966968
      7          1           0        2.212428    1.645622   -0.887435
      8          1           0        0.437189    3.109727    0.956409
      9          1           0       -1.446907    1.811828    0.895647
     10          8           0       -0.862796   -0.503968    1.097100
     11          6           0       -1.732558   -1.600752    0.819698
     12          1           0       -1.256608   -2.323627    0.122674
     13          1           0       -1.924361   -2.105981    1.785923
     14          1           0       -2.726889   -1.287513    0.411272
     15          8           0       -1.649471    1.846762   -1.189533
     16          1           0       -2.041040    2.733187   -1.201681
     17          8           0        0.493300    3.413841   -1.115883
     18          1           0        0.941077    4.221959   -0.827467
     19          6           0        2.495273    1.683425    1.275694
     20          1           0        2.826076    2.740323    1.337609
     21          1           0        1.880297    1.443349    2.165894
     22          8           0        3.634476    0.829685    1.169952
     23          1           0        4.284808    1.126864    1.829544
 ---------------------------------------------------------------------
                    Distance matrix (angstroms):
                    1          2          3          4          5
     1  C    0.000000
     2  O    1.411453   0.000000
     3  C    2.375874   1.434948   0.000000
     4  C    2.485855   2.422555   1.550779   0.000000
     5  C    1.556870   2.410580   2.475150   1.573545   0.000000
     6  H    1.110704   2.078336   3.115087   3.223170   2.182919
     7  H    3.081656   2.070520   1.108246   2.176091   3.193388
     8  H    3.191899   3.128315   2.185355   1.107634   2.187064
     9  H    2.166313   3.102994   3.186715   2.207338   1.107483
    10  O    1.417008   2.303198   3.360615   3.481577   2.439838
    11  C    2.406726   3.403525   4.631765   4.742253   3.478599
    12  H    2.666541   3.411347   4.786450   5.148350   4.003861
    13  H    3.316843   4.152711   5.350751   5.504009   4.312927
    14  H    2.819673   4.072323   5.172006   4.981051   3.513033
    15  O    2.397346   3.385270   3.491821   2.505962   1.409661
    16  H    3.266413   4.180556   4.037856   2.768356   1.975795
    17  O    3.511615   3.460101   2.483346   1.428241   2.469478
    18  H    4.316656   4.119774   2.919066   1.947889   3.234972
    19  C    3.484924   2.433706   1.540540   2.559670   3.606261
    20  H    4.312621   3.379995   2.170081   2.738082   4.083436
    21  H    3.387226   2.627066   2.154614   2.813735   3.524198
    22  O    4.225921   2.905838   2.425389   3.802414   4.730533
    23  H    5.097124   3.829173   3.250609   4.480642   5.501993
                    6          7          8          9         10
     6  H    0.000000
     7  H    3.522690   0.000000
     8  H    4.089548   2.948701   0.000000
     9  H    2.916252   4.074032   2.288679   0.000000
    10  O    2.078322   4.244540   3.842987   2.396806   0.000000
    11  C    2.427081   5.386665   5.187976   3.425356   1.427015
    12  H    2.352455   5.367445   5.751991   4.211377   2.101369
    13  H    3.501869   6.191477   5.785207   4.045958   2.041529
    14  H    2.626159   5.889547   5.444656   3.388051   2.135215
    15  O    2.360318   3.878916   3.248739   2.095288   3.372459
    16  H    3.327130   4.401538   3.307681   2.366576   4.141476
    17  O    3.918192   2.476729   2.095240   3.221352   4.699523
    18  H    4.827527   2.873576   2.161754   3.805302   5.412236
    19  C    4.395308   2.181870   2.524280   3.962538   4.011635
    20  H    5.212025   2.554556   2.447152   4.394977   4.918440
    21  H    4.430842   3.077993   2.514404   3.580446   3.529721
    22  O    4.979613   2.630744   3.932789   5.182693   4.691417
    23  H    5.907486   3.456276   4.415686   5.847555   5.449213
                   11         12         13         14         15
    11  C    0.000000
    12  H    1.111270   0.000000
    13  H    1.107084   1.805453   0.000000
    14  H    1.119654   1.821688   1.789862   0.000000
    15  O    3.991148   4.389575   4.955106   3.680636   0.000000
    16  H    4.792094   5.285889   5.688316   4.386119   0.969136
    17  O    5.817822   6.124928   6.688348   5.899538   2.655679
    18  H    6.615545   6.969741   7.421817   6.733701   3.533213
    19  C    5.372924   5.609148   5.844065   6.069982   4.825239
    20  H    6.316194   6.617248   6.801052   6.922210   5.216841
    21  H    4.912384   5.310841   5.217044   5.635820   4.886809
    22  O    5.902097   5.912941   6.316504   6.747228   5.875518
    23  H    6.683440   6.747339   7.000498   7.550140   6.696921
                   16         17         18         19         20
    16  H    0.000000
    17  O    2.625553   0.000000
    18  H    3.354027   0.967854   0.000000
    19  C    5.274232   3.566774   3.644580   0.000000
    20  H    5.489705   3.451824   3.230483   1.109188   0.000000
    21  H    5.327394   4.071444   4.190825   1.108281   1.806293
    22  O    6.438900   4.665821   4.769863   1.427528   2.081383
    23  H    7.196176   5.318020   5.274453   1.954212   2.230056
                   21         22         23
    21  H    0.000000
    22  O    2.108466   0.000000
    23  H    2.448462   0.972784   0.000000
 Symmetry turned off by external request.
 Stoichiometry    C6H12O5
 Framework group  C1[X(C6H12O5)]
 Deg. of freedom    63
 Full point group                 C1      NOp   1
 Rotational constants (GHZ):           1.2650519           0.8889306           0.5658320
 Standard basis: 6-311++G(d,p) (5D, 7F)
   326 basis functions,   504 primitive gaussians,   337 cartesian basis functions
    44 alpha electrons       44 beta electrons
       nuclear repulsion energy       697.4122369035 Hartrees.
 NAtoms=   23 NActive=   23 NUniq=   23 SFac= 1.00D+00 NAtFMM=   60 NAOKFM=F Big=F
 Integral buffers will be    131072 words long.
 Raffenetti 2 integral format.
 Two-electron integral symmetry is turned off.
 One-electron integrals computed using PRISM.
 NBasis=   326 RedAO= T EigKep=  2.66D-06  NBF=   326
 NBsUse=   326 1.00D-06 EigRej= -1.00D+00 NBFU=   326
 Initial guess from the checkpoint file:  "/scratch/Gau-11545.chk"
 B after Tr=     0.004370    0.007055   -0.007360
         Rot=    0.999997   -0.000648   -0.002103   -0.000863 Ang=  -0.27 deg.
 ExpMin= 3.60D-02 ExpMax= 8.59D+03 ExpMxC= 1.30D+03 IAcc=3 IRadAn=         5 AccDes= 0.00D+00
 Harris functional with IExCor= 1009 and IRadAn=       5 diagonalized for initial guess.
 HarFok:  IExCor= 1009 AccDes= 0.00D+00 IRadAn=         5 IDoV= 1 UseB2=F ITyADJ=14
 ICtDFT=  3500011 ScaDFX=  1.000000  1.000000  1.000000  1.000000
 FoFCou: FMM=F IPFlag=           0 FMFlag=      100000 FMFlg1=           0
         NFxFlg=           0 DoJE=T BraDBF=F KetDBF=T FulRan=T
         wScrn=  0.000000 ICntrl=       500 IOpCl=  0 I1Cent=   200000004 NGrid=           0
         NMat0=    1 NMatS0=      1 NMatT0=    0 NMatD0=    1 NMtDS0=    0 NMtDT0=    0
 Symmetry not used in FoFCou.
 Requested convergence on RMS density matrix=1.00D-08 within 128 cycles.
 Requested convergence on MAX density matrix=1.00D-06.
 Requested convergence on             energy=1.00D-06.
 No special actions if energy rises.
 SCF Done:  E(RPBE-PBE) =  -611.409920452     A.U. after   11 cycles
            NFock= 11  Conv=0.64D-08     -V/T= 2.0032
 Calling FoFJK, ICntrl=      2527 FMM=F ISym2X=0 I1Cent= 0 IOpClX= 0 NMat=1 NMatS=1 NMatT=0.
 -------------------------------------------------------------------
 Center     Atomic                   Forces (Hartrees/Bohr)
 Number     Number              X              Y              Z
 -------------------------------------------------------------------
      1        6          -0.006990853    0.006174409   -0.001388922
      2        8          -0.000254252   -0.001355602   -0.000372772
      3        6           0.003795668    0.001613239    0.003847610
      4        6          -0.002618245   -0.005588172    0.003648407
      5        6           0.008452954    0.001453221    0.001431136
      6        1           0.001945364   -0.000278499    0.002012956
      7        1          -0.000358943   -0.000271472    0.002571119
      8        1           0.000130607    0.001180871   -0.002211803
      9        1           0.000198064    0.000235123   -0.002144183
     10        8          -0.001583748   -0.002626463    0.002256879
     11        6          -0.004717035   -0.003968708    0.000221743
     12        1          -0.002550789    0.002117530    0.002046516
     13        1           0.002743664    0.002188049   -0.004041287
     14        1           0.008220867    0.000166947    0.000846851
     15        8          -0.004952920   -0.005890520   -0.004877565
     16        1           0.003811666    0.003076621    0.001862041
     17        8          -0.002806799    0.001084978    0.002060197
     18        1           0.001373460    0.001709926   -0.000764633
     19        6          -0.001472885   -0.000216752   -0.007305857
     20        1          -0.002964661    0.001056636   -0.000755864
     21        1           0.000988190   -0.000028149    0.001014279
     22        8           0.001600397    0.000434909    0.001257802
     23        1          -0.001989771   -0.002268123   -0.001214650
 -------------------------------------------------------------------
 Cartesian Forces:  Max     0.008452954 RMS     0.003074852

 GradGradGradGradGradGradGradGradGradGradGradGradGradGradGradGradGradGrad
 Berny optimization.
 Using GEDIIS/GDIIS optimizer.
 FormGI is forming the generalized inverse of G from B-inverse, IUseBI=4.
 Internal  Forces:  Max     0.021314152 RMS     0.003390941
 Search for a local minimum.
 Step number  15 out of a maximum of  131
 All quantities printed in internal units (Hartrees-Bohrs-Radians)
 Mixed Optimization -- RFO/linear search
 Update second derivatives using D2CorX and points   11   12   13   14   15
 DE= -7.00D-04 DEPred=-1.18D-03 R= 5.92D-01
 TightC=F SS=  1.41D+00  RLast= 2.97D-01 DXNew= 1.5000D-01 8.9097D-01
 Trust test= 5.92D-01 RLast= 2.97D-01 DXMaxT set to 1.50D-01
 ITU=  1  1  0  0 -1  1  0 -1  0  0  1  0 -1 -1  0
 Use linear search instead of GDIIS.
     Eigenvalues ---    0.00114   0.00231   0.00232   0.00248   0.00309
     Eigenvalues ---    0.00531   0.01001   0.01075   0.01226   0.01583
     Eigenvalues ---    0.01654   0.01956   0.02214   0.02217   0.02442
     Eigenvalues ---    0.02874   0.03045   0.03241   0.03605   0.04034
     Eigenvalues ---    0.04067   0.04654   0.04870   0.04990   0.05293
     Eigenvalues ---    0.05702   0.06935   0.07517   0.08111   0.08668
     Eigenvalues ---    0.09057   0.09777   0.10351   0.10705   0.11651
     Eigenvalues ---    0.12233   0.14222   0.16119   0.16926   0.21242
     Eigenvalues ---    0.22039   0.22768   0.25818   0.28037   0.29954
     Eigenvalues ---    0.31402   0.31674   0.31799   0.32228   0.35334
     Eigenvalues ---    0.37082   0.39384   0.41388   0.43735   0.55097
     Eigenvalues ---    0.55514   0.59570   0.81169   0.91000   1.12550
     Eigenvalues ---    1.60131   1.90339   4.07547
 RFO step:  Lambda=-2.97344724D-03 EMin= 1.13819529D-03
 Quartic linear search produced a step of  0.06496.
 Maximum step size (   0.150) exceeded in Quadratic search.
    -- Step size scaled by   0.643
 Iteration  1 RMS(Cart)=  0.05507641 RMS(Int)=  0.00453722
 Iteration  2 RMS(Cart)=  0.00364917 RMS(Int)=  0.00008469
 Iteration  3 RMS(Cart)=  0.00001725 RMS(Int)=  0.00008384
 Iteration  4 RMS(Cart)=  0.00000000 RMS(Int)=  0.00008384
 Variable       Old X    -DE/DX   Delta X   Delta X   Delta X     New X
                                 (Linear)    (Quad)   (Total)
    R1        2.66726   0.00526   0.00033   0.00950   0.00985   2.67711
    R2        2.94206  -0.00314   0.00027   0.00143   0.00171   2.94376
    R3        2.09893  -0.00218   0.00047   0.00822   0.00869   2.10762
    R4        6.58555  -0.00623   0.00140   0.02331   0.02471   6.61027
    R5        2.71166   0.00077  -0.00011  -0.00199  -0.00210   2.70956
    R6        2.93055  -0.00029  -0.00005  -0.00316  -0.00323   2.92732
    R7        2.09428  -0.00236   0.00051   0.00933   0.00985   2.10413
    R8        6.35064   0.00017   0.00033  -0.01084  -0.01051   6.34013
    R9        2.97357  -0.00646   0.00031  -0.00342  -0.00313   2.97044
   R10        2.09312  -0.00128   0.00036   0.00662   0.00698   2.10010
   R11        4.73558   0.00317  -0.00098  -0.00245  -0.00342   4.73216
   R12        2.09284  -0.00187   0.00053   0.00971   0.01024   2.10308
   R13        4.66664   0.00063  -0.00034  -0.00400  -0.00434   4.66230
   R14        2.69667   0.00588   0.00000   0.00218   0.00218   2.69885
   R15        3.97101  -0.00230  -0.00063  -0.00591  -0.00654   3.96447
   R16        3.85793  -0.00867   0.00118  -0.00882  -0.00763   3.85030
   R17        3.38235  -0.00426  -0.00036  -0.01702  -0.01738   3.36497
   R18        1.83140   0.00125  -0.00017  -0.00325  -0.00343   1.82797
   R19        1.82898   0.00183  -0.00024  -0.00427  -0.00451   1.82447
   R20        2.09606  -0.00145   0.00014  -0.00144  -0.00130   2.09477
   R21        3.41340  -0.00003  -0.00173  -0.02470  -0.02643   3.38697
   R22        3.93324   0.00012   0.00017   0.02103   0.02121   3.95445
   R23        4.21419   0.00007   0.00351   0.06582   0.06933   4.28352
    A1        1.89376  -0.00179   0.00021   0.00541   0.00557   1.89933
    A2        1.92708   0.00058   0.00033   0.00123   0.00150   1.92859
    A3        0.58274  -0.00368  -0.00030  -0.00314  -0.00342   0.57933
    A4        1.89681   0.00181   0.00054   0.01187   0.01234   1.90915
    A5        1.42621  -0.00071   0.00023   0.00657   0.00675   1.43296
    A6        2.44549  -0.00392   0.00018   0.00332   0.00333   2.44882
    A7        1.97511  -0.00078  -0.00013  -0.00506  -0.00520   1.96990
    A8        1.89193  -0.00137   0.00005  -0.00142  -0.00143   1.89050
    A9        1.89056   0.00226   0.00014   0.00459   0.00476   1.89532
   A10        0.58364  -0.00541   0.00014  -0.00588  -0.00575   0.57789
   A11        1.89724  -0.00212  -0.00008  -0.00178  -0.00187   1.89537
   A12        1.41889   0.00416  -0.00038   0.00037  -0.00000   1.41889
   A13        2.40030  -0.00184  -0.00006  -0.00363  -0.00369   2.39661
   A14        1.82883   0.00156   0.00024   0.00917   0.00940   1.83823
   A15        1.91029  -0.00004   0.00017   0.00976   0.00997   1.92025
   A16        2.03907   0.00145  -0.00001  -0.00044  -0.00055   2.03853
   A17        1.88591  -0.00083  -0.00060  -0.00886  -0.00950   1.87641
   A18        0.53891   0.00145  -0.00003   0.00301   0.00303   0.54193
   A19        2.15194  -0.00004  -0.00035  -0.00319  -0.00354   2.14840
   A20        1.83502   0.00240  -0.00037  -0.00824  -0.00861   1.82641
   A21        1.87793  -0.00048   0.00006   0.00242   0.00248   1.88041
   A22        2.08909   0.00341  -0.00018   0.00389   0.00366   2.09275
   A23        1.91307  -0.00212  -0.00016   0.00270   0.00257   1.91564
   A24        0.57202   0.00188  -0.00001  -0.00081  -0.00071   0.57131
   A25        2.16280  -0.00182  -0.00017  -0.00913  -0.00929   2.15351
   A26        2.58098  -0.00103   0.00041   0.00400   0.00439   2.58537
   A27        2.10577   0.00155  -0.00008  -0.00493  -0.00499   2.10078
   A28        0.51577  -0.00249   0.00011   0.00817   0.00827   0.52403
   A29        0.54629  -0.00428  -0.00006  -0.00693  -0.00698   0.53931
   A30        0.90141  -0.00598   0.00019  -0.00288  -0.00272   0.89869
   A31        1.17578  -0.02131   0.00052  -0.01400  -0.01350   1.16228
   A32        1.66248  -0.00925  -0.00404  -0.09331  -0.09736   1.56513
   A33        2.37106   0.00260   0.00078   0.02025   0.02103   2.39209
   A34        2.31270  -0.00106  -0.00174  -0.03342  -0.03516   2.27754
   A35        0.61851   0.00213   0.00027   0.01613   0.01635   0.63486
   A36        0.70231   0.00067  -0.00026  -0.00457  -0.00459   0.69772
   A37        1.06786  -0.00535  -0.00127  -0.02919  -0.03082   1.03705
   A38        1.13864   0.00143   0.00041   0.00994   0.01049   1.14913
   A39        1.28893  -0.00332  -0.00126  -0.03500  -0.03637   1.25256
   A40        0.45001  -0.00621  -0.00012  -0.00470  -0.00429   0.44572
   A41        3.12727  -0.00532   0.00036  -0.00293  -0.00259   3.12468
   A42        2.59552  -0.00020  -0.00181  -0.01960  -0.02142   2.57409
    D1       -0.01556   0.00125  -0.00079  -0.00587  -0.00668  -0.02223
    D2        2.06151   0.00270   0.00018   0.01263   0.01279   2.07430
    D3       -0.68547   0.00731  -0.00018  -0.00274  -0.00289  -0.68836
    D4        0.00975  -0.00090   0.00005  -0.00325  -0.00314   0.00662
    D5       -2.02845   0.00058   0.00039  -0.00342  -0.00299  -2.03145
    D6        0.56752   0.00157  -0.00012  -0.01111  -0.01122   0.55630
    D7       -2.08627  -0.00160  -0.00077  -0.01482  -0.01563  -2.10190
    D8        2.15871  -0.00013  -0.00043  -0.01499  -0.01549   2.14322
    D9       -1.52850   0.00087  -0.00094  -0.02267  -0.02372  -1.55222
   D10        0.36232  -0.00573  -0.00041  -0.00681  -0.00714   0.35517
   D11       -1.67589  -0.00425  -0.00008  -0.00698  -0.00700  -1.68289
   D12        0.92009  -0.00326  -0.00059  -0.01467  -0.01523   0.90486
   D13        2.26630   0.00340   0.00565   0.14240   0.14803   2.41434
   D14       -0.23799  -0.00174   0.00500   0.13742   0.14242  -0.09558
   D15        1.66962  -0.00078   0.00617   0.16508   0.17126   1.84089
   D16        0.01476  -0.00106   0.00120   0.01265   0.01380   0.02856
   D17       -2.04096   0.00096   0.00119   0.01301   0.01419  -2.02678
   D18        0.66964   0.00223   0.00025   0.00314   0.00332   0.67296
   D19       -0.00753   0.00040  -0.00107  -0.01383  -0.01495  -0.02248
   D20        2.01125   0.00023  -0.00156  -0.01481  -0.01635   1.99490
   D21       -0.54059  -0.00166  -0.00118  -0.02252  -0.02369  -0.56429
   D22        2.04392   0.00117  -0.00093  -0.01013  -0.01110   2.03282
   D23       -2.22048   0.00100  -0.00142  -0.01111  -0.01250  -2.23298
   D24        1.51086  -0.00089  -0.00103  -0.01882  -0.01985   1.49101
   D25       -0.35396   0.00204  -0.00073  -0.00613  -0.00692  -0.36088
   D26        1.66482   0.00187  -0.00122  -0.00711  -0.00831   1.65651
   D27       -0.88702  -0.00002  -0.00083  -0.01482  -0.01566  -0.90268
   D28       -0.60654   0.00234   0.00121   0.02371   0.02493  -0.58162
   D29       -0.31514   0.00190   0.00007   0.02378   0.02380  -0.29134
   D30        1.91059  -0.00062   0.00208   0.03234   0.03443   1.94501
   D31        2.20199  -0.00106   0.00093   0.03241   0.03330   2.23529
   D32        0.02122  -0.00166   0.00263   0.03531   0.03794   0.05916
   D33        0.31262  -0.00210   0.00148   0.03538   0.03682   0.34944
   D34       -1.58161   0.00162  -0.00004  -0.00492  -0.00488  -1.58649
   D35        0.81476  -0.00020   0.00019  -0.00259  -0.00241   0.81235
   D36       -1.18202   0.00012   0.00033  -0.00217  -0.00181  -1.18383
   D37       -0.00123   0.00027   0.00061   0.01014   0.01072   0.00950
   D38        2.01282  -0.00002   0.00041   0.00990   0.01030   2.02312
   D39       -2.12806  -0.00119   0.00034  -0.01168  -0.01137  -2.13943
   D40       -2.03686  -0.00007   0.00056  -0.00155  -0.00098  -2.03784
   D41       -0.02281  -0.00036   0.00036  -0.00178  -0.00140  -0.02421
   D42        2.11949  -0.00154   0.00030  -0.02337  -0.02306   2.09643
   D43        2.05684  -0.00035   0.00019  -0.00860  -0.00840   2.04844
   D44       -2.21230  -0.00064  -0.00001  -0.00884  -0.00883  -2.22112
   D45       -0.06999  -0.00182  -0.00008  -0.03042  -0.03049  -0.10048
   D46       -2.91600   0.00186   0.00621   0.13835   0.14453  -2.77147
   D47        2.08923  -0.00031   0.00569   0.11419   0.11989   2.20912
   D48        0.90382  -0.00042   0.00644   0.12461   0.13106   1.03487
   D49       -2.06451  -0.00099   0.00218   0.04253   0.04472  -2.01979
   D50       -0.83046   0.00010   0.00169   0.01651   0.01820  -0.81227
   D51        0.43844   0.00102   0.00165   0.03826   0.03990   0.47834
   D52       -0.58440   0.00487  -0.00032  -0.01417  -0.01447  -0.59887
   D53       -1.16914   0.00414  -0.00017  -0.02995  -0.03024  -1.19938
   D54        1.53500   0.00140  -0.00490  -0.01077  -0.01568   1.51932
   D55       -2.60426  -0.00102  -0.00372  -0.00825  -0.01227  -2.61652
   D56       -2.94995   0.00146  -0.00559  -0.04722  -0.05249  -3.00244
         Item               Value     Threshold  Converged?
 Maximum Force            0.021314     0.000450     NO 
 RMS     Force            0.003391     0.000300     NO 
 Maximum Displacement     0.273788     0.001800     NO 
 RMS     Displacement     0.055384     0.001200     NO 
 Predicted change in Energy=-1.531262D-03
 GradGradGradGradGradGradGradGradGradGradGradGradGradGradGradGradGradGrad

                          Input orientation:                          
 ---------------------------------------------------------------------
 Center     Atomic      Atomic             Coordinates (Angstroms)
 Number     Number       Type             X           Y           Z
 ---------------------------------------------------------------------
      1          6           0       -0.388289    0.190539   -0.031651
      2          8           0        1.027038    0.186304    0.029738
      3          6           0        1.588446    1.505652    0.035534
      4          6           0        0.426138    2.529439    0.012821
      5          6           0       -0.886554    1.666444   -0.041159
      6          1           0       -0.740707   -0.325134   -0.955656
      7          1           0        2.195607    1.637194   -0.888500
      8          1           0        0.408381    3.106085    0.962669
      9          1           0       -1.482156    1.829238    0.884751
     10          8           0       -0.878600   -0.503371    1.100372
     11          6           0       -1.734965   -1.615957    0.838720
     12          1           0       -1.226523   -2.345902    0.159498
     13          1           0       -1.924495   -2.106651    1.798199
     14          1           0       -2.716904   -1.285846    0.431033
     15          8           0       -1.648767    1.854830   -1.216179
     16          1           0       -1.896157    2.786339   -1.298654
     17          8           0        0.487937    3.421966   -1.097519
     18          1           0        0.959176    4.216002   -0.815433
     19          6           0        2.488840    1.677651    1.289955
     20          1           0        2.743459    2.746249    1.438426
     21          1           0        1.934636    1.336923    2.194712
     22          8           0        3.677475    0.913868    1.052433
     23          1           0        4.299093    1.132425    1.775623
 ---------------------------------------------------------------------
                    Distance matrix (angstroms):
                    1          2          3          4          5
     1  C    0.000000
     2  O    1.416664   0.000000
     3  C    2.375189   1.433839   0.000000
     4  C    2.477039   2.419018   1.549069   0.000000
     5  C    1.557772   2.420264   2.481404   1.571889   0.000000
     6  H    1.115304   2.087461   3.123971   3.232346   2.196351
     7  H    3.082779   2.076969   1.113458   2.177039   3.196649
     8  H    3.181787   3.127015   2.193973   1.111328   2.181077
     9  H    2.172941   3.118707   3.202261   2.211816   1.112903
    10  O    1.415412   2.292022   3.355051   3.476067   2.451786
    11  C    2.415473   3.395770   4.629753   4.747293   3.502591
    12  H    2.678191   3.392262   4.772200   5.149928   4.031720
    13  H    3.314416   4.134808   5.338209   5.496033   4.323980
    14  H    2.795753   4.042940   5.146351   4.960848   3.505590
    15  O    2.400370   3.390608   3.488303   2.504150   1.413198
    16  H    3.258396   4.131571   3.944957   2.679370   1.963354
    17  O    3.513684   3.468552   2.483384   1.425931   2.467181
    18  H    4.316750   4.117935   2.909661   1.953107   3.241368
    19  C    3.498002   2.439084   1.553661   2.571255   3.628398
    20  H    4.301236   3.388779   2.200282   2.729346   4.065974
    21  H    3.415679   2.614339   2.193254   2.908317   3.614805
    22  O    4.269530   2.932589   2.397568   3.776514   4.753176
    23  H    5.111256   3.827480   3.242654   4.478716   5.520580
                    6          7          8          9         10
     6  H    0.000000
     7  H    3.532306   0.000000
     8  H    4.095564   2.962878   0.000000
     9  H    2.928851   4.087449   2.282661   0.000000
    10  O    2.068341   4.241271   3.834509   2.419057   0.000000
    11  C    2.423749   5.386621   5.187194   3.454765   1.428171
    12  H    2.358620   5.354842   5.748231   4.245367   2.097908
    13  H    3.486957   6.181422   5.771745   4.064637   2.037490
    14  H    2.598313   5.866694   5.416559   3.381451   2.107047
    15  O    2.375855   3.864447   3.247288   2.107681   3.394212
    16  H    3.336761   4.269812   3.244491   2.419649   4.196778
    17  O    3.945941   2.478959   2.085782   3.216745   4.701747
    18  H    4.850895   2.860830   2.167242   3.814101   5.414814
    19  C    4.414056   2.198474   2.544768   3.994493   4.016522
    20  H    5.225365   2.635285   2.410065   4.359276   4.877871
    21  H    4.454740   3.108772   2.641461   3.692267   3.535329
    22  O    5.008781   2.546833   3.937112   5.242882   4.771654
    23  H    5.914723   3.431763   4.437777   5.890843   5.471772
                   11         12         13         14         15
    11  C    0.000000
    12  H    1.119230   0.000000
    13  H    1.094212   1.797149   0.000000
    14  H    1.113278   1.848970   1.780667   0.000000
    15  O    4.034403   4.440375   4.985562   3.703791   0.000000
    16  H    4.896383   5.377222   5.790738   4.499793   0.967322
    17  O    5.837036   6.147176   6.691085   5.896692   2.652451
    18  H    6.633729   6.984723   7.424457   6.733318   3.540776
    19  C    5.375127   5.592033   5.835818   6.051432   4.840649
    20  H    6.280507   6.582281   6.743135   6.862084   5.208954
    21  H    4.901447   5.262910   5.187322   5.623727   4.974251
    22  O    5.978311   5.955891   6.407946   6.790653   5.865225
    23  H    6.696361   6.726295   7.016065   7.541894   6.696997
                   16         17         18         19         20
    16  H    0.000000
    17  O    2.475557   0.000000
    18  H    3.229608   0.965470   0.000000
    19  C    5.211361   3.570194   3.635348   0.000000
    20  H    5.386952   3.460490   3.228578   1.108502   0.000000
    21  H    5.383251   4.156817   4.278036   1.114371   1.792307
    22  O    6.332388   4.591951   4.667137   1.432702   2.092605
    23  H    7.111099   5.293567   5.232309   1.951963   2.266743
                   21         22         23
    21  H    0.000000
    22  O    2.126327   0.000000
    23  H    2.410002   0.978355   0.000000
 Symmetry turned off by external request.
 Stoichiometry    C6H12O5
 Framework group  C1[X(C6H12O5)]
 Deg. of freedom    63
 Full point group                 C1      NOp   1
 Rotational constants (GHZ):           1.2726617           0.8790325           0.5639711
 Standard basis: 6-311++G(d,p) (5D, 7F)
   326 basis functions,   504 primitive gaussians,   337 cartesian basis functions
    44 alpha electrons       44 beta electrons
       nuclear repulsion energy       696.7210038809 Hartrees.
 NAtoms=   23 NActive=   23 NUniq=   23 SFac= 1.00D+00 NAtFMM=   60 NAOKFM=F Big=F
 Integral buffers will be    131072 words long.
 Raffenetti 2 integral format.
 Two-electron integral symmetry is turned off.
 One-electron integrals computed using PRISM.
 NBasis=   326 RedAO= T EigKep=  2.71D-06  NBF=   326
 NBsUse=   326 1.00D-06 EigRej= -1.00D+00 NBFU=   326
 Initial guess from the checkpoint file:  "/scratch/Gau-11545.chk"
 B after Tr=    -0.005614    0.010938   -0.008538
         Rot=    0.999992   -0.000527   -0.003610   -0.001479 Ang=  -0.45 deg.
 ExpMin= 3.60D-02 ExpMax= 8.59D+03 ExpMxC= 1.30D+03 IAcc=3 IRadAn=         5 AccDes= 0.00D+00
 Harris functional with IExCor= 1009 and IRadAn=       5 diagonalized for initial guess.
 HarFok:  IExCor= 1009 AccDes= 0.00D+00 IRadAn=         5 IDoV= 1 UseB2=F ITyADJ=14
 ICtDFT=  3500011 ScaDFX=  1.000000  1.000000  1.000000  1.000000
 FoFCou: FMM=F IPFlag=           0 FMFlag=      100000 FMFlg1=           0
         NFxFlg=           0 DoJE=T BraDBF=F KetDBF=T FulRan=T
         wScrn=  0.000000 ICntrl=       500 IOpCl=  0 I1Cent=   200000004 NGrid=           0
         NMat0=    1 NMatS0=      1 NMatT0=    0 NMatD0=    1 NMtDS0=    0 NMtDT0=    0
 Symmetry not used in FoFCou.
 Requested convergence on RMS density matrix=1.00D-08 within 128 cycles.
 Requested convergence on MAX density matrix=1.00D-06.
 Requested convergence on             energy=1.00D-06.
 No special actions if energy rises.
 SCF Done:  E(RPBE-PBE) =  -611.410400605     A.U. after   11 cycles
            NFock= 11  Conv=0.84D-08     -V/T= 2.0032
 Calling FoFJK, ICntrl=      2527 FMM=F ISym2X=0 I1Cent= 0 IOpClX= 0 NMat=1 NMatS=1 NMatT=0.
 -------------------------------------------------------------------
 Center     Atomic                   Forces (Hartrees/Bohr)
 Number     Number              X              Y              Z
 -------------------------------------------------------------------
      1        6          -0.007000160   -0.001102027   -0.001896000
      2        8          -0.001628194    0.000860732   -0.002392950
      3        6           0.003164205    0.004462974    0.008631412
      4        6          -0.004351023   -0.001974141    0.008144478
      5        6           0.009156041   -0.001252130    0.000795798
      6        1           0.003233252    0.002941629    0.002721090
      7        1          -0.001020681   -0.000257312    0.006137812
      8        1           0.001204482   -0.001019936   -0.003210107
      9        1           0.001189764   -0.000015919   -0.005012652
     10        8          -0.000904562   -0.000182897    0.006707734
     11        6           0.002879499    0.000031524   -0.008268054
     12        1          -0.007335260    0.004892663    0.003039149
     13        1           0.001361574   -0.000562351    0.003179114
     14        1           0.004983575   -0.003378363   -0.001907566
     15        8          -0.003548968   -0.007129920   -0.000921161
     16        1           0.002899541    0.005191481    0.000299707
     17        8          -0.004819803   -0.000767380   -0.002053486
     18        1           0.002500888    0.003084346    0.000773107
     19        6          -0.002657813   -0.004103868   -0.012258587
     20        1          -0.001463239    0.001542947   -0.003267267
     21        1           0.001378105   -0.001191311   -0.004452345
     22        8           0.003972568    0.004192714    0.010523608
     23        1          -0.003193794   -0.004263454   -0.005312834
 -------------------------------------------------------------------
 Cartesian Forces:  Max     0.012258587 RMS     0.004283755

 GradGradGradGradGradGradGradGradGradGradGradGradGradGradGradGradGradGrad
 Berny optimization.
 Using GEDIIS/GDIIS optimizer.
 FormGI is forming the generalized inverse of G from B-inverse, IUseBI=4.
 Internal  Forces:  Max     0.021518447 RMS     0.005188178
 Search for a local minimum.
 Step number  16 out of a maximum of  131
 All quantities printed in internal units (Hartrees-Bohrs-Radians)
 Mixed Optimization -- RFO/linear search
 Update second derivatives using D2CorX and points   15   16
 DE= -4.80D-04 DEPred=-1.53D-03 R= 3.14D-01
 Trust test= 3.14D-01 RLast= 4.10D-01 DXMaxT set to 1.50D-01
 ITU=  0  1  1  0  0 -1  1  0 -1  0  0  1  0 -1 -1  0
 Use linear search instead of GDIIS.
     Eigenvalues ---    0.00133   0.00232   0.00232   0.00293   0.00313
     Eigenvalues ---    0.00531   0.01056   0.01203   0.01356   0.01591
     Eigenvalues ---    0.01779   0.02052   0.02191   0.02285   0.02497
     Eigenvalues ---    0.02881   0.03031   0.03366   0.03703   0.04019
     Eigenvalues ---    0.04343   0.04599   0.04857   0.05210   0.05356
     Eigenvalues ---    0.06182   0.07102   0.07337   0.08332   0.08546
     Eigenvalues ---    0.09323   0.10027   0.10363   0.10802   0.11759
     Eigenvalues ---    0.12252   0.14199   0.16106   0.17039   0.21468
     Eigenvalues ---    0.21967   0.22367   0.25277   0.27789   0.29852
     Eigenvalues ---    0.31503   0.31643   0.31793   0.32111   0.35372
     Eigenvalues ---    0.39059   0.39356   0.40579   0.53988   0.55418
     Eigenvalues ---    0.55995   0.70688   0.89627   0.97807   1.09546
     Eigenvalues ---    1.20330   1.93476   4.16972
 RFO step:  Lambda=-4.83426699D-03 EMin= 1.32677383D-03
 Quartic linear search produced a step of -0.33099.
 Maximum step size (   0.150) exceeded in Quadratic search.
    -- Step size scaled by   0.723
 Iteration  1 RMS(Cart)=  0.03456196 RMS(Int)=  0.00126356
 Iteration  2 RMS(Cart)=  0.00130202 RMS(Int)=  0.00006532
 Iteration  3 RMS(Cart)=  0.00000239 RMS(Int)=  0.00006530
 Iteration  4 RMS(Cart)=  0.00000000 RMS(Int)=  0.00006530
 Variable       Old X    -DE/DX   Delta X   Delta X   Delta X     New X
                                 (Linear)    (Quad)   (Total)
    R1        2.67711   0.00243  -0.00326   0.00330   0.00004   2.67715
    R2        2.94376  -0.00175  -0.00056  -0.00075  -0.00130   2.94247
    R3        2.10762  -0.00464  -0.00288  -0.00409  -0.00697   2.10065
    R4        6.61027  -0.00882  -0.00818   0.01137   0.00319   6.61346
    R5        2.70956   0.00301   0.00069   0.00251   0.00318   2.71274
    R6        2.92732  -0.00249   0.00107   0.00173   0.00279   2.93011
    R7        2.10413  -0.00568  -0.00326  -0.00404  -0.00730   2.09683
    R8        6.34013  -0.00026   0.00348  -0.02045  -0.01697   6.32316
    R9        2.97044  -0.00415   0.00104  -0.00776  -0.00671   2.96373
   R10        2.10010  -0.00329  -0.00231  -0.00298  -0.00529   2.09482
   R11        4.73216   0.00137   0.00113   0.03962   0.04075   4.77291
   R12        2.10308  -0.00481  -0.00339  -0.00336  -0.00675   2.09633
   R13        4.66230   0.00090   0.00144   0.01803   0.01947   4.68177
   R14        2.69885  -0.00024  -0.00072  -0.00161  -0.00234   2.69651
   R15        3.96447  -0.00444   0.00217   0.01670   0.01886   3.98333
   R16        3.85030   0.00016   0.00253  -0.00255  -0.00003   3.85027
   R17        3.36497  -0.00231   0.00575   0.01478   0.02054   3.38551
   R18        1.82797   0.00423   0.00113   0.00326   0.00440   1.83237
   R19        1.82447   0.00398   0.00149   0.00257   0.00406   1.82854
   R20        2.09477   0.00010   0.00043  -0.00339  -0.00296   2.09180
   R21        3.38697  -0.00156   0.00875   0.01543   0.02417   3.41114
   R22        3.95445  -0.00384  -0.00702   0.04525   0.03823   3.99268
   R23        4.28352   0.00005  -0.02295   0.03712   0.01417   4.29770
    A1        1.89933  -0.00464  -0.00184   0.00123  -0.00064   1.89869
    A2        1.92859   0.00477  -0.00050   0.00244   0.00197   1.93056
    A3        0.57933  -0.01604   0.00113  -0.00837  -0.00719   0.57214
    A4        1.90915   0.00097  -0.00408  -0.00372  -0.00783   1.90132
    A5        1.43296   0.00533  -0.00223   0.00286   0.00063   1.43359
    A6        2.44882  -0.01159  -0.00110  -0.01004  -0.01113   2.43769
    A7        1.96990   0.00181   0.00172   0.00036   0.00203   1.97193
    A8        1.89050  -0.00149   0.00047  -0.00604  -0.00550   1.88501
    A9        1.89532  -0.00027  -0.00158   0.00493   0.00328   1.89860
   A10        0.57789   0.00200   0.00190  -0.01411  -0.01196   0.56592
   A11        1.89537   0.00004   0.00062  -0.01260  -0.01196   1.88340
   A12        1.41889  -0.00225   0.00000   0.01416   0.01404   1.43293
   A13        2.39661   0.00186   0.00122  -0.00315  -0.00196   2.39465
   A14        1.83823  -0.00002  -0.00311   0.00702   0.00385   1.84208
   A15        1.92025  -0.00081  -0.00330   0.00962   0.00632   1.92657
   A16        2.03853   0.00048   0.00018  -0.00340  -0.00320   2.03532
   A17        1.87641   0.00033   0.00314   0.00135   0.00443   1.88084
   A18        0.54193   0.00057  -0.00100  -0.00294  -0.00388   0.53806
   A19        2.14840   0.00056   0.00117   0.00107   0.00222   2.15062
   A20        1.82641   0.00440   0.00285  -0.00253   0.00030   1.82671
   A21        1.88041  -0.00053  -0.00082  -0.00249  -0.00334   1.87707
   A22        2.09275   0.00606  -0.00121   0.01794   0.01682   2.10957
   A23        1.91564  -0.00508  -0.00085   0.00669   0.00589   1.92153
   A24        0.57131   0.00568   0.00024   0.00406   0.00446   0.57576
   A25        2.15351  -0.00262   0.00307  -0.01189  -0.00892   2.14459
   A26        2.58537  -0.00966  -0.00145  -0.00219  -0.00368   2.58169
   A27        2.10078   0.00392   0.00165   0.00554   0.00731   2.10809
   A28        0.52403  -0.01243  -0.00274  -0.01330  -0.01609   0.50795
   A29        0.53931   0.00780   0.00231   0.01333   0.01556   0.55487
   A30        0.89869  -0.00663   0.00090   0.00497   0.00601   0.90471
   A31        1.16228  -0.00606   0.00447  -0.01012  -0.00566   1.15662
   A32        1.56513  -0.00717   0.03222  -0.08989  -0.05767   1.50746
   A33        2.39209   0.00091  -0.00696   0.02066   0.01370   2.40578
   A34        2.27754  -0.00564   0.01164  -0.03534  -0.02371   2.25383
   A35        0.63486  -0.01053  -0.00541   0.00495  -0.00045   0.63441
   A36        0.69772   0.00987   0.00152  -0.00880  -0.00735   0.69037
   A37        1.03705  -0.00635   0.01020  -0.02734  -0.01704   1.02001
   A38        1.14913  -0.00358  -0.00347  -0.01084  -0.01436   1.13477
   A39        1.25256  -0.00423   0.01204  -0.03933  -0.02724   1.22532
   A40        0.44572  -0.02152   0.00142  -0.00882  -0.00757   0.43815
   A41        3.12468  -0.00187   0.00086   0.01114   0.01188   3.13656
   A42        2.57409  -0.00129   0.00709  -0.01681  -0.00976   2.56434
    D1       -0.02223   0.00203   0.00221   0.01184   0.01403  -0.00821
    D2        2.07430   0.00321  -0.00423   0.00953   0.00521   2.07951
    D3       -0.68836   0.01211   0.00096   0.02745   0.02844  -0.65992
    D4        0.00662  -0.00069   0.00104  -0.01599  -0.01497  -0.00835
    D5       -2.03145   0.00320   0.00099  -0.02128  -0.02033  -2.05178
    D6        0.55630   0.00663   0.00371  -0.02055  -0.01691   0.53939
    D7       -2.10190  -0.00427   0.00517  -0.01747  -0.01227  -2.11417
    D8        2.14322  -0.00037   0.00513  -0.02276  -0.01763   2.12559
    D9       -1.55222   0.00305   0.00785  -0.02203  -0.01420  -1.56642
   D10        0.35517  -0.01453   0.00236  -0.02800  -0.02561   0.32956
   D11       -1.68289  -0.01064   0.00232  -0.03329  -0.03097  -1.71386
   D12        0.90486  -0.00721   0.00504  -0.03256  -0.02755   0.87731
   D13        2.41434   0.00148  -0.04900   0.06415   0.01515   2.42949
   D14       -0.09558  -0.00729  -0.04714   0.04903   0.00181  -0.09377
   D15        1.84089  -0.00279  -0.05669   0.04348  -0.01313   1.82776
   D16        0.02856  -0.00248  -0.00457  -0.00245  -0.00695   0.02161
   D17       -2.02678  -0.00156  -0.00470   0.01318   0.00849  -2.01828
   D18        0.67296   0.00000  -0.00110   0.02400   0.02304   0.69600
   D19       -0.02248   0.00193   0.00495  -0.00790  -0.00299  -0.02548
   D20        1.99490   0.00192   0.00541   0.00203   0.00735   2.00225
   D21       -0.56429   0.00142   0.00784  -0.00921  -0.00146  -0.56575
   D22        2.03282   0.00080   0.00368  -0.01233  -0.00859   2.02423
   D23       -2.23298   0.00079   0.00414  -0.00239   0.00176  -2.23122
   D24        1.49101   0.00029   0.00657  -0.01363  -0.00705   1.48396
   D25       -0.36088  -0.00044   0.00229  -0.01191  -0.00941  -0.37029
   D26        1.65651  -0.00045   0.00275  -0.00198   0.00093   1.65744
   D27       -0.90268  -0.00095   0.00518  -0.01322  -0.00788  -0.91056
   D28       -0.58162   0.00083  -0.00825   0.03491   0.02665  -0.55497
   D29       -0.29134  -0.00025  -0.00788   0.01141   0.00354  -0.28780
   D30        1.94501  -0.00210  -0.01139   0.01016  -0.00132   1.94370
   D31        2.23529  -0.00318  -0.01102  -0.01333  -0.02443   2.21086
   D32        0.05916  -0.00006  -0.01256   0.01407   0.00154   0.06070
   D33        0.34944  -0.00114  -0.01219  -0.00942  -0.02157   0.32787
   D34       -1.58649   0.00445   0.00161   0.04317   0.04494  -1.54155
   D35        0.81235   0.00017   0.00080  -0.00139  -0.00062   0.81172
   D36       -1.18383   0.00018   0.00060  -0.00286  -0.00229  -1.18612
   D37        0.00950  -0.00072  -0.00355   0.01410   0.01061   0.02010
   D38        2.02312  -0.00137  -0.00341   0.01298   0.00960   2.03272
   D39       -2.13943  -0.00129   0.00376  -0.02280  -0.01897  -2.15840
   D40       -2.03784   0.00006   0.00032  -0.00108  -0.00074  -2.03857
   D41       -0.02421  -0.00059   0.00046  -0.00220  -0.00174  -0.02595
   D42        2.09643  -0.00051   0.00763  -0.03798  -0.03032   2.06611
   D43        2.04844  -0.00003   0.00278  -0.00325  -0.00047   2.04797
   D44       -2.22112  -0.00069   0.00292  -0.00437  -0.00147  -2.22259
   D45       -0.10048  -0.00061   0.01009  -0.04015  -0.03005  -0.13053
   D46       -2.77147   0.00080  -0.04784   0.15159   0.10378  -2.66769
   D47        2.20912   0.00116  -0.03968   0.13290   0.09320   2.30232
   D48        1.03487   0.00071  -0.04338   0.13601   0.09263   1.12751
   D49       -2.01979  -0.00329  -0.01480   0.04164   0.02687  -1.99293
   D50       -0.81227   0.00187  -0.00602   0.00718   0.00117  -0.81109
   D51        0.47834   0.00203  -0.01321   0.04780   0.03454   0.51289
   D52       -0.59887   0.00275   0.00479   0.00160   0.00639  -0.59248
   D53       -1.19938   0.01019   0.01001   0.02609   0.03602  -1.16336
   D54        1.51932  -0.00429   0.00519  -0.01361  -0.00841   1.51091
   D55       -2.61652  -0.01388   0.00406  -0.03490  -0.03074  -2.64726
   D56       -3.00244   0.00630   0.01737  -0.05147  -0.03420  -3.03664
         Item               Value     Threshold  Converged?
 Maximum Force            0.021518     0.000450     NO 
 RMS     Force            0.005188     0.000300     NO 
 Maximum Displacement     0.166405     0.001800     NO 
 RMS     Displacement     0.034559     0.001200     NO 
 Predicted change in Energy=-2.663686D-03
 GradGradGradGradGradGradGradGradGradGradGradGradGradGradGradGradGradGrad

                          Input orientation:                          
 ---------------------------------------------------------------------
 Center     Atomic      Atomic             Coordinates (Angstroms)
 Number     Number       Type             X           Y           Z
 ---------------------------------------------------------------------
      1          6           0       -0.413756    0.203651   -0.023387
      2          8           0        1.001436    0.186177    0.039264
      3          6           0        1.578110    1.500689    0.054446
      4          6           0        0.420683    2.532100    0.027131
      5          6           0       -0.896540    1.683854   -0.044196
      6          1           0       -0.771009   -0.305330   -0.944801
      7          1           0        2.179199    1.637783   -0.868101
      8          1           0        0.398433    3.112599    0.971253
      9          1           0       -1.506448    1.849587    0.867486
     10          8           0       -0.866672   -0.523430    1.113781
     11          6           0       -1.712435   -1.640962    0.845552
     12          1           0       -1.242673   -2.358561    0.147283
     13          1           0       -1.881106   -2.138818    1.829839
     14          1           0       -2.697492   -1.324595    0.458654
     15          8           0       -1.662086    1.862486   -1.234985
     16          1           0       -1.808100    2.810887   -1.374389
     17          8           0        0.490439    3.458918   -1.075393
     18          1           0        0.973333    4.247808   -0.791224
     19          6           0        2.493189    1.673292    1.256324
     20          1           0        2.736570    2.745747    1.382456
     21          1           0        1.937891    1.333364    2.173451
     22          8           0        3.687045    0.886689    1.059060
     23          1           0        4.274099    1.120352    1.790231
 ---------------------------------------------------------------------
                    Distance matrix (angstroms):
                    1          2          3          4          5
     1  C    0.000000
     2  O    1.416686   0.000000
     3  C    2.378213   1.435523   0.000000
     4  C    2.473968   2.416770   1.550546   0.000000
     5  C    1.557086   2.419156   2.483379   1.568338   0.000000
     6  H    1.111618   2.086031   3.127069   3.227351   2.187168
     7  H    3.081183   2.077883   1.109593   2.166477   3.184511
     8  H    3.179770   3.129882   2.197823   1.108531   2.179312
     9  H    2.167196   3.121277   3.208935   2.210397   1.109333
    10  O    1.423703   2.268911   3.346073   3.489177   2.492771
    11  C    2.417482   3.369516   4.617738   4.757568   3.537194
    12  H    2.698362   3.394611   4.781134   5.167181   4.061723
    13  H    3.327871   4.113491   5.325806   5.510487   4.369691
    14  H    2.789865   4.017510   5.140660   4.978285   3.542182
    15  O    2.403754   3.395301   3.506051   2.525717   1.426867
    16  H    3.250705   4.096463   3.901872   2.647537   1.967374
    17  O    3.538509   3.494912   2.508829   1.442018   2.477484
    18  H    4.343823   4.145763   2.937273   1.979591   3.260113
    19  C    3.499691   2.432709   1.520418   2.558075   3.630664
    20  H    4.285230   3.371387   2.157732   2.691818   4.045051
    21  H    3.410659   2.597641   2.155834   2.888871   3.615909
    22  O    4.295905   2.956889   2.415337   3.800181   4.781411
    23  H    5.109358   3.827387   3.228927   4.466584   5.515267
                    6          7          8          9         10
     6  H    0.000000
     7  H    3.533454   0.000000
     8  H    4.089144   2.954561   0.000000
     9  H    2.910141   4.079352   2.287911   0.000000
    10  O    2.072312   4.228005   3.852468   2.470058   0.000000
    11  C    2.423955   5.369506   5.202682   3.496690   1.426934
    12  H    2.372945   5.358262   5.771113   4.277473   2.107890
    13  H    3.506083   6.166658   5.788856   4.119936   2.037473
    14  H    2.592281   5.858163   5.434721   3.414844   2.103083
    15  O    2.361705   3.865302   3.267416   2.108263   3.441218
    16  H    3.312237   4.187010   3.234479   2.457863   4.265553
    17  O    3.972137   2.492270   2.077778   3.217496   4.742713
    18  H    4.878256   2.876153   2.173830   3.827806   5.457048
    19  C    4.406233   2.147797   2.557512   4.022359   4.016786
    20  H    5.198876   2.569680   2.402197   4.367093   4.872684
    21  H    4.443754   3.066258   2.642136   3.719610   3.526493
    22  O    5.030966   2.559627   3.972072   5.285475   4.767365
    23  H    5.913213   3.423897   4.434023   5.898981   5.439406
                   11         12         13         14         15
    11  C    0.000000
    12  H    1.105986   0.000000
    13  H    1.115855   1.812975   0.000000
    14  H    1.104588   1.811776   1.791533   0.000000
    15  O    4.074962   4.461369   5.044954   3.754726   0.000000
    16  H    4.975565   5.418338   5.896778   4.610128   0.969649
    17  O    5.878049   6.192065   6.737897   5.949639   2.684665
    18  H    6.676077   7.031045   7.470395   6.788875   3.582194
    19  C    5.370315   5.607359   5.830572   6.047046   4.848579
    20  H    6.270974   6.588929   6.736621   6.852015   5.194162
    21  H    4.892321   5.277466   5.172897   5.611777   4.985703
    22  O    5.965651   5.972027   6.383738   6.783257   5.901527
    23  H    6.660020   6.725838   6.964935   7.506927   6.703804
                   16         17         18         19         20
    16  H    0.000000
    17  O    2.406787   0.000000
    18  H    3.184524   0.967619   0.000000
    19  C    5.168738   3.554767   3.623609   0.000000
    20  H    5.315869   3.405105   3.176488   1.106933   0.000000
    21  H    5.366813   4.143438   4.267745   1.124735   1.805099
    22  O    6.310374   4.624990   4.699458   1.443243   2.112838
    23  H    7.061577   5.291198   5.228762   1.939702   2.274244
                   21         22         23
    21  H    0.000000
    22  O    2.121539   0.000000
    23  H    2.376995   0.966355   0.000000
 Symmetry turned off by external request.
 Stoichiometry    C6H12O5
 Framework group  C1[X(C6H12O5)]
 Deg. of freedom    63
 Full point group                 C1      NOp   1
 Rotational constants (GHZ):           1.2529378           0.8812393           0.5597098
 Standard basis: 6-311++G(d,p) (5D, 7F)
   326 basis functions,   504 primitive gaussians,   337 cartesian basis functions
    44 alpha electrons       44 beta electrons
       nuclear repulsion energy       695.2953366079 Hartrees.
 NAtoms=   23 NActive=   23 NUniq=   23 SFac= 1.00D+00 NAtFMM=   60 NAOKFM=F Big=F
 Integral buffers will be    131072 words long.
 Raffenetti 2 integral format.
 Two-electron integral symmetry is turned off.
 One-electron integrals computed using PRISM.
 NBasis=   326 RedAO= T EigKep=  2.65D-06  NBF=   326
 NBsUse=   326 1.00D-06 EigRej= -1.00D+00 NBFU=   326
 Initial guess from the checkpoint file:  "/scratch/Gau-11545.chk"
 B after Tr=    -0.006256    0.000969    0.000575
         Rot=    0.999998   -0.001689   -0.000923    0.000173 Ang=  -0.22 deg.
 ExpMin= 3.60D-02 ExpMax= 8.59D+03 ExpMxC= 1.30D+03 IAcc=3 IRadAn=         5 AccDes= 0.00D+00
 Harris functional with IExCor= 1009 and IRadAn=       5 diagonalized for initial guess.
 HarFok:  IExCor= 1009 AccDes= 0.00D+00 IRadAn=         5 IDoV= 1 UseB2=F ITyADJ=14
 ICtDFT=  3500011 ScaDFX=  1.000000  1.000000  1.000000  1.000000
 FoFCou: FMM=F IPFlag=           0 FMFlag=      100000 FMFlg1=           0
         NFxFlg=           0 DoJE=T BraDBF=F KetDBF=T FulRan=T
         wScrn=  0.000000 ICntrl=       500 IOpCl=  0 I1Cent=   200000004 NGrid=           0
         NMat0=    1 NMatS0=      1 NMatT0=    0 NMatD0=    1 NMtDS0=    0 NMtDT0=    0
 Symmetry not used in FoFCou.
 Requested convergence on RMS density matrix=1.00D-08 within 128 cycles.
 Requested convergence on MAX density matrix=1.00D-06.
 Requested convergence on             energy=1.00D-06.
 No special actions if energy rises.
 SCF Done:  E(RPBE-PBE) =  -611.411602728     A.U. after   11 cycles
            NFock= 11  Conv=0.62D-08     -V/T= 2.0033
 Calling FoFJK, ICntrl=      2527 FMM=F ISym2X=0 I1Cent= 0 IOpClX= 0 NMat=1 NMatS=1 NMatT=0.
 -------------------------------------------------------------------
 Center     Atomic                   Forces (Hartrees/Bohr)
 Number     Number              X              Y              Z
 -------------------------------------------------------------------
      1        6          -0.001728272   -0.006216202    0.002082084
      2        8           0.001539312    0.004027242   -0.003261135
      3        6          -0.000709520    0.002518194   -0.007554885
      4        6          -0.004184625    0.006198613    0.004059732
      5        6           0.003941226   -0.004634795   -0.002218438
      6        1           0.002388445    0.001788242    0.001307744
      7        1          -0.001128388   -0.000982682    0.001557451
      8        1           0.000992541   -0.002065798   -0.000911018
      9        1           0.000527406    0.001372162   -0.003226487
     10        8          -0.002849706    0.004905186    0.000635908
     11        6          -0.002423411   -0.001904945    0.009610041
     12        1          -0.000324483    0.000697456    0.000334466
     13        1           0.002659519    0.003406549   -0.009280756
     14        1          -0.000209799   -0.000641404   -0.002068551
     15        8           0.001846395   -0.004424880    0.005026001
     16        1           0.003354743    0.003613585    0.000036672
     17        8          -0.004596960   -0.007209523    0.000743114
     18        1           0.001479945    0.000500946    0.002128412
     19        6          -0.001766049   -0.010377731    0.008032731
     20        1           0.001101283    0.001173195   -0.002057854
     21        1           0.004640666    0.002898879   -0.007079999
     22        8          -0.009003519    0.007391283   -0.000586384
     23        1           0.004453251   -0.002033575    0.002691151
 -------------------------------------------------------------------
 Cartesian Forces:  Max     0.010377731 RMS     0.004019432

 GradGradGradGradGradGradGradGradGradGradGradGradGradGradGradGradGradGrad
 Berny optimization.
 Using GEDIIS/GDIIS optimizer.
 FormGI is forming the generalized inverse of G from B-inverse, IUseBI=4.
 Internal  Forces:  Max     0.013807304 RMS     0.004023331
 Search for a local minimum.
 Step number  17 out of a maximum of  131
 All quantities printed in internal units (Hartrees-Bohrs-Radians)
 Mixed Optimization -- RFO/linear search
 Update second derivatives using D2CorX and points   15   16   17
 DE= -1.20D-03 DEPred=-2.66D-03 R= 4.51D-01
 Trust test= 4.51D-01 RLast= 2.44D-01 DXMaxT set to 1.50D-01
 ITU=  0  0  1  1  0  0 -1  1  0 -1  0  0  1  0 -1 -1  0
 Use linear search instead of GDIIS.
     Eigenvalues ---    0.00111   0.00232   0.00232   0.00293   0.00333
     Eigenvalues ---    0.00530   0.01059   0.01204   0.01379   0.01535
     Eigenvalues ---    0.01650   0.02045   0.02144   0.02316   0.02641
     Eigenvalues ---    0.02908   0.03045   0.03642   0.03674   0.04260
     Eigenvalues ---    0.04338   0.04406   0.05003   0.05178   0.05399
     Eigenvalues ---    0.05924   0.06873   0.07929   0.08162   0.08722
     Eigenvalues ---    0.09356   0.10185   0.10364   0.11239   0.11769
     Eigenvalues ---    0.12276   0.14002   0.16147   0.17382   0.21624
     Eigenvalues ---    0.22356   0.24221   0.27022   0.29249   0.30166
     Eigenvalues ---    0.31492   0.31681   0.31812   0.33868   0.38533
     Eigenvalues ---    0.39056   0.40375   0.51746   0.54519   0.55344
     Eigenvalues ---    0.63828   0.73753   0.85923   0.97839   1.05091
     Eigenvalues ---    1.20704   2.00424   4.26918
 RFO step:  Lambda=-5.01863042D-03 EMin= 1.10597136D-03
 Quartic linear search produced a step of -0.28410.
 Maximum step size (   0.150) exceeded in Quadratic search.
    -- Step size scaled by   0.489
 Iteration  1 RMS(Cart)=  0.03191706 RMS(Int)=  0.00101246
 Iteration  2 RMS(Cart)=  0.00097530 RMS(Int)=  0.00003870
 Iteration  3 RMS(Cart)=  0.00000111 RMS(Int)=  0.00003869
 Iteration  4 RMS(Cart)=  0.00000000 RMS(Int)=  0.00003869
 Variable       Old X    -DE/DX   Delta X   Delta X   Delta X     New X
                                 (Linear)    (Quad)   (Total)
    R1        2.67715  -0.00455  -0.00001   0.00452   0.00449   2.68164
    R2        2.94247  -0.00307   0.00037  -0.00814  -0.00777   2.93469
    R3        2.10065  -0.00267   0.00198  -0.00377  -0.00179   2.09887
    R4        6.61346  -0.00051  -0.00091  -0.02307  -0.02398   6.58948
    R5        2.71274   0.00060  -0.00090  -0.00062  -0.00153   2.71121
    R6        2.93011  -0.00268  -0.00079  -0.00666  -0.00745   2.92266
    R7        2.09683  -0.00203   0.00208  -0.00281  -0.00073   2.09609
    R8        6.32316  -0.00205   0.00482  -0.01179  -0.00697   6.31619
    R9        2.96373   0.00690   0.00191  -0.01081  -0.00889   2.95484
   R10        2.09482  -0.00188   0.00150  -0.00200  -0.00050   2.09432
   R11        4.77291  -0.00660  -0.01158  -0.01294  -0.02452   4.74839
   R12        2.09633  -0.00274   0.00192  -0.00276  -0.00084   2.09549
   R13        4.68177  -0.00775  -0.00553  -0.03201  -0.03755   4.64422
   R14        2.69651   0.00112   0.00066  -0.00051   0.00015   2.69667
   R15        3.98333  -0.00070  -0.00536   0.00644   0.00108   3.98442
   R16        3.85027  -0.00708   0.00001  -0.02143  -0.02142   3.82885
   R17        3.38551   0.00139  -0.00583   0.01036   0.00452   3.39003
   R18        1.83237   0.00302  -0.00125   0.00256   0.00131   1.83368
   R19        1.82854   0.00177  -0.00115   0.00165   0.00049   1.82903
   R20        2.09180   0.00860   0.00084  -0.00210  -0.00125   2.09055
   R21        3.41114  -0.00742  -0.00687  -0.02297  -0.02984   3.38130
   R22        3.99268  -0.01046  -0.01086  -0.00703  -0.01790   3.97479
   R23        4.29770   0.00495  -0.00403   0.06739   0.06336   4.36106
    A1        1.89869  -0.00463   0.00018  -0.00372  -0.00352   1.89517
    A2        1.93056   0.00035  -0.00056  -0.00731  -0.00786   1.92269
    A3        0.57214  -0.00151   0.00204  -0.00678  -0.00474   0.56739
    A4        1.90132   0.00120   0.00222   0.00283   0.00508   1.90641
    A5        1.43359  -0.00235  -0.00018   0.00319   0.00301   1.43661
    A6        2.43769  -0.00053   0.00316  -0.01236  -0.00921   2.42848
    A7        1.97193   0.00726  -0.00058   0.00101   0.00041   1.97234
    A8        1.88501  -0.00336   0.00156  -0.00427  -0.00271   1.88230
    A9        1.89860  -0.00376  -0.00093  -0.00116  -0.00207   1.89653
   A10        0.56592   0.00923   0.00340   0.00590   0.00927   0.57519
   A11        1.88340   0.00699   0.00340  -0.00148   0.00193   1.88533
   A12        1.43293  -0.01158  -0.00399  -0.00901  -0.01300   1.41993
   A13        2.39465   0.00437   0.00056   0.00200   0.00252   2.39716
   A14        1.84208  -0.00164  -0.00109   0.00421   0.00309   1.84518
   A15        1.92657   0.00045  -0.00180   0.01106   0.00924   1.93581
   A16        2.03532  -0.00263   0.00091  -0.00671  -0.00576   2.02957
   A17        1.88084   0.00209  -0.00126   0.00607   0.00477   1.88561
   A18        0.53806  -0.00305   0.00110  -0.00889  -0.00777   0.53029
   A19        2.15062   0.00073  -0.00063   0.00107   0.00043   2.15104
   A20        1.82671   0.00238  -0.00009   0.00245   0.00235   1.82906
   A21        1.87707   0.00061   0.00095   0.00649   0.00739   1.88446
   A22        2.10957  -0.00007  -0.00478   0.01519   0.01040   2.11997
   A23        1.92153  -0.00003  -0.00167   0.00723   0.00554   1.92707
   A24        0.57576  -0.00301  -0.00127   0.00259   0.00133   0.57709
   A25        2.14459  -0.00079   0.00253  -0.01251  -0.01004   2.13455
   A26        2.58169   0.00561   0.00105  -0.01046  -0.00943   2.57226
   A27        2.10809  -0.00001  -0.00208  -0.00665  -0.00870   2.09939
   A28        0.50795   0.00437   0.00457  -0.00174   0.00285   0.51080
   A29        0.55487  -0.01381  -0.00442  -0.00358  -0.00797   0.54689
   A30        0.90471  -0.00567  -0.00171  -0.00733  -0.00904   0.89566
   A31        1.15662   0.00173   0.00161  -0.01095  -0.00933   1.14729
   A32        1.50746  -0.00652   0.01638  -0.09562  -0.07923   1.42823
   A33        2.40578  -0.00276  -0.00389   0.01589   0.01200   2.41778
   A34        2.25383  -0.00019   0.00673  -0.02596  -0.01922   2.23461
   A35        0.63441  -0.00941   0.00013   0.00298   0.00309   0.63750
   A36        0.69037  -0.00536   0.00209  -0.00612  -0.00394   0.68643
   A37        1.02001   0.00301   0.00484  -0.02856  -0.02388   0.99613
   A38        1.13477  -0.00921   0.00408  -0.00416  -0.00005   1.13472
   A39        1.22532  -0.00050   0.00774  -0.03702  -0.02928   1.19603
   A40        0.43815   0.00850   0.00215  -0.00686  -0.00450   0.43365
   A41        3.13656  -0.00820  -0.00338  -0.01404  -0.01741   3.11915
   A42        2.56434  -0.00039   0.00277   0.00237   0.00519   2.56952
    D1       -0.00821  -0.00038  -0.00398   0.00634   0.00232  -0.00588
    D2        2.07951  -0.00159  -0.00148   0.00306   0.00165   2.08115
    D3       -0.65992  -0.00287  -0.00808   0.00260  -0.00555  -0.66546
    D4       -0.00835   0.00043   0.00425  -0.01314  -0.00886  -0.01721
    D5       -2.05178  -0.00098   0.00578  -0.02556  -0.01980  -2.07158
    D6        0.53939  -0.00162   0.00480  -0.01538  -0.01053   0.52886
    D7       -2.11417   0.00207   0.00348  -0.00373  -0.00023  -2.11440
    D8        2.12559   0.00066   0.00501  -0.01615  -0.01117   2.11442
    D9       -1.56642   0.00002   0.00404  -0.00596  -0.00190  -1.56832
   D10        0.32956   0.00086   0.00728  -0.01528  -0.00801   0.32155
   D11       -1.71386  -0.00054   0.00880  -0.02770  -0.01895  -1.73281
   D12        0.87731  -0.00119   0.00783  -0.01751  -0.00968   0.86763
   D13        2.42949  -0.00247  -0.00430   0.02382   0.01953   2.44902
   D14       -0.09377   0.00122  -0.00052   0.02789   0.02743  -0.06634
   D15        1.82776   0.00012   0.00373   0.03266   0.03633   1.86409
   D16        0.02161   0.00017   0.00197   0.00342   0.00539   0.02699
   D17       -2.01828  -0.00426  -0.00241   0.00812   0.00569  -2.01259
   D18        0.69600  -0.00303  -0.00655   0.00257  -0.00397   0.69203
   D19       -0.02548   0.00024   0.00085  -0.01155  -0.01069  -0.03617
   D20        2.00225   0.00201  -0.00209   0.00335   0.00130   2.00355
   D21       -0.56575   0.00383   0.00041  -0.00539  -0.00495  -0.57069
   D22        2.02423  -0.00225   0.00244  -0.01598  -0.01355   2.01068
   D23       -2.23122  -0.00048  -0.00050  -0.00108  -0.00156  -2.23278
   D24        1.48396   0.00134   0.00200  -0.00982  -0.00781   1.47616
   D25       -0.37029  -0.00412   0.00267  -0.01495  -0.01232  -0.38261
   D26        1.65744  -0.00235  -0.00026  -0.00005  -0.00033   1.65711
   D27       -0.91056  -0.00053   0.00224  -0.00880  -0.00657  -0.91713
   D28       -0.55497   0.00020  -0.00757  -0.00447  -0.01202  -0.56699
   D29       -0.28780  -0.00224  -0.00101   0.00012  -0.00089  -0.28869
   D30        1.94370   0.00117   0.00037  -0.00566  -0.00528   1.93841
   D31        2.21086  -0.00127   0.00694  -0.00107   0.00585   2.21671
   D32        0.06070   0.00253  -0.00044   0.00595   0.00555   0.06625
   D33        0.32787   0.00009   0.00613   0.01054   0.01668   0.34455
   D34       -1.54155  -0.00821  -0.01277  -0.00797  -0.02077  -1.56232
   D35        0.81172   0.00227   0.00018  -0.00067  -0.00047   0.81126
   D36       -1.18612   0.00533   0.00065   0.01174   0.01235  -1.17377
   D37        0.02010  -0.00032  -0.00301   0.01468   0.01168   0.03178
   D38        2.03272   0.00164  -0.00273   0.02685   0.02414   2.05687
   D39       -2.15840   0.00159   0.00539  -0.00938  -0.00398  -2.16238
   D40       -2.03857  -0.00101   0.00021  -0.00321  -0.00299  -2.04157
   D41       -0.02595   0.00095   0.00049   0.00896   0.00947  -0.01648
   D42        2.06611   0.00090   0.00861  -0.02726  -0.01866   2.04745
   D43        2.04797  -0.00122   0.00013  -0.00158  -0.00145   2.04652
   D44       -2.22259   0.00074   0.00042   0.01059   0.01101  -2.21158
   D45       -0.13053   0.00069   0.00854  -0.02563  -0.01711  -0.14764
   D46       -2.66769  -0.00037  -0.02948   0.11605   0.08658  -2.58111
   D47        2.30232   0.00123  -0.02648   0.10291   0.07642   2.37874
   D48        1.12751   0.00203  -0.02632   0.10308   0.07677   1.20428
   D49       -1.99293   0.00006  -0.00763   0.02833   0.02075  -1.97218
   D50       -0.81109   0.00167  -0.00033   0.00810   0.00780  -0.80330
   D51        0.51289  -0.00020  -0.00981   0.04806   0.03817   0.55106
   D52       -0.59248   0.00521  -0.00181   0.00624   0.00448  -0.58800
   D53       -1.16336   0.00033  -0.01023   0.00089  -0.00935  -1.17271
   D54        1.51091  -0.00304   0.00239   0.02262   0.02502   1.53593
   D55       -2.64726   0.00484   0.00873   0.01849   0.02710  -2.62016
   D56       -3.03664  -0.00044   0.00972  -0.00756   0.00226  -3.03438
         Item               Value     Threshold  Converged?
 Maximum Force            0.013807     0.000450     NO 
 RMS     Force            0.004023     0.000300     NO 
 Maximum Displacement     0.201937     0.001800     NO 
 RMS     Displacement     0.032166     0.001200     NO 
 Predicted change in Energy=-2.250598D-03
 GradGradGradGradGradGradGradGradGradGradGradGradGradGradGradGradGradGrad

                          Input orientation:                          
 ---------------------------------------------------------------------
 Center     Atomic      Atomic             Coordinates (Angstroms)
 Number     Number       Type             X           Y           Z
 ---------------------------------------------------------------------
      1          6           0       -0.411466    0.196263   -0.018148
      2          8           0        1.006131    0.188955    0.045924
      3          6           0        1.573665    1.506580    0.058777
      4          6           0        0.409408    2.524413    0.036127
      5          6           0       -0.898085    1.670768   -0.045742
      6          1           0       -0.755710   -0.319847   -0.939408
      7          1           0        2.169087    1.645632   -0.866680
      8          1           0        0.378157    3.110716    0.976088
      9          1           0       -1.527418    1.840210    0.851397
     10          8           0       -0.872293   -0.504092    1.129298
     11          6           0       -1.718762   -1.619299    0.853298
     12          1           0       -1.234921   -2.343853    0.165245
     13          1           0       -1.892453   -2.114260    1.816225
     14          1           0       -2.678394   -1.276446    0.438349
     15          8           0       -1.650938    1.830486   -1.223760
     16          1           0       -1.701240    2.784781   -1.392138
     17          8           0        0.464445    3.452739   -1.049717
     18          1           0        0.948955    4.241587   -0.767293
     19          6           0        2.482144    1.666412    1.256557
     20          1           0        2.696114    2.743106    1.393601
     21          1           0        1.974321    1.308711    2.182999
     22          8           0        3.680281    0.925395    1.004374
     23          1           0        4.271078    1.095330    1.754359
 ---------------------------------------------------------------------
                    Distance matrix (angstroms):
                    1          2          3          4          5
     1  C    0.000000
     2  O    1.419063   0.000000
     3  C    2.379830   1.434711   0.000000
     4  C    2.469222   2.410505   1.546606   0.000000
     5  C    1.552972   2.414582   2.479401   1.563633   0.000000
     6  H    1.110672   2.081788   3.123812   3.224745   2.186654
     7  H    3.078950   2.075385   1.109204   2.164206   3.175234
     8  H    3.179001   3.129895   2.200898   1.108267   2.178619
     9  H    2.168875   3.129585   3.218116   2.209999   1.108887
    10  O    1.421088   2.276508   3.342384   3.465490   2.472124
    11  C    2.400981   3.368483   4.608954   4.729400   3.508037
    12  H    2.676547   3.384032   4.767109   5.140088   4.034248
    13  H    3.301025   4.103725   5.311599   5.475820   4.333835
    14  H    2.741573   3.984610   5.096010   4.913535   3.477055
    15  O    2.379175   3.371458   3.485380   2.512742   1.407133
    16  H    3.201842   4.016988   3.803150   2.561751   1.923244
    17  O    3.526470   3.485131   2.499332   1.429642   2.457616
    18  H    4.333199   4.133814   2.924537   1.971112   3.246737
    19  C    3.487003   2.413944   1.511806   2.553791   3.622423
    20  H    4.258697   3.346037   2.137906   2.668256   4.017447
    21  H    3.431409   2.599679   2.170714   2.921633   3.653640
    22  O    4.280138   2.934629   2.381126   3.767356   4.756023
    23  H    5.086878   3.794753   3.212502   4.461737   5.503793
                    6          7          8          9         10
     6  H    0.000000
     7  H    3.524605   0.000000
     8  H    4.089443   2.957989   0.000000
     9  H    2.910045   4.080907   2.293676   0.000000
    10  O    2.080163   4.225545   3.828046   2.449933   0.000000
    11  C    2.414506   5.360361   5.175441   3.464797   1.427015
    12  H    2.355101   5.344917   5.745591   4.250029   2.108464
    13  H    3.479312   6.150681   5.758635   4.086806   2.026139
    14  H    2.551471   5.808589   5.373905   3.347970   2.082292
    15  O    2.346534   3.841128   3.255080   2.078853   3.404911
    16  H    3.276844   4.068562   3.168378   2.440467   4.226284
    17  O    3.966530   2.490972   2.056286   3.190925   4.710784
    18  H    4.872596   2.870119   2.155008   3.810406   5.425447
    19  C    4.387617   2.146292   2.567379   4.033727   3.997440
    20  H    5.171045   2.567310   2.383774   4.352865   4.831943
    21  H    4.455861   3.074409   2.692879   3.783891   3.535499
[truncated: 1,188,880 more chars]
