# Supplementary material for: Comprehensive Analysis of Methyl-β-D-ribofuranoside: A Multifaceted Spectroscopic and Theoretical Approach
Source: J Phys Chem A. 2024 Mar 12;128(11):2111–20. doi: 10.1021/acs.jpca.4c00266 (PMC10961842; doi:10.1021/acs.jpca.4c00266)
Supplement: Supplementary file 3 — jp4c00266_si_003.zip [file jp4c00266_si_003.zip › DFT_Simulation_Files/Gaussian_PBEPBE_S2_Output.txt]

 Entering Gaussian System, Link 0=g16
 Initial command:
 /apps20/sw/gaussian/G16RevB.01/pgi/17.5/g16/l1.exe "/scratch/Gau-9000.inp" -scrdir="/scratch/"
 Entering Link 1 = /apps20/sw/gaussian/G16RevB.01/pgi/17.5/g16/l1.exe PID=      9018.
  
 Copyright (c) 1988-2017, Gaussian, Inc.  All Rights Reserved.
  
 This is part of the Gaussian(R) 16 program.  It is based on
 the Gaussian(R) 09 system (copyright 2009, Gaussian, Inc.),
 the Gaussian(R) 03 system (copyright 2003, Gaussian, Inc.),
 the Gaussian(R) 98 system (copyright 1998, Gaussian, Inc.),
 the Gaussian(R) 94 system (copyright 1995, Gaussian, Inc.),
 the Gaussian 92(TM) system (copyright 1992, Gaussian, Inc.),
 the Gaussian 90(TM) system (copyright 1990, Gaussian, Inc.),
 the Gaussian 88(TM) system (copyright 1988, Gaussian, Inc.),
 the Gaussian 86(TM) system (copyright 1986, Carnegie Mellon
 University), and the Gaussian 82(TM) system (copyright 1983,
 Carnegie Mellon University). Gaussian is a federally registered
 trademark of Gaussian, Inc.
  
 This software contains proprietary and confidential information,
 including trade secrets, belonging to Gaussian, Inc.
  
 This software is provided under written license and may be
 used, copied, transmitted, or stored only in accord with that
 written license.
  
 The following legend is applicable only to US Government
 contracts under FAR:
  
                    RESTRICTED RIGHTS LEGEND
  
 Use, reproduction and disclosure by the US Government is
 subject to restrictions as set forth in subparagraphs (a)
 and (c) of the Commercial Computer Software - Restricted
 Rights clause in FAR 52.227-19.
  
 Gaussian, Inc.
 340 Quinnipiac St., Bldg. 40, Wallingford CT 06492
  
  
 ---------------------------------------------------------------
 Warning -- This program may not be used in any manner that
 competes with the business of Gaussian, Inc. or will provide
 assistance to any competitor of Gaussian, Inc.  The licensee
 of this program is prohibited from giving any competitor of
 Gaussian, Inc. access to this program.  By using this program,
 the user acknowledges that Gaussian, Inc. is engaged in the
 business of creating and licensing software in the field of
 computational chemistry and represents and warrants to the
 licensee that it is not a competitor of Gaussian, Inc. and that
 it will not use this program in any manner prohibited above.
 ---------------------------------------------------------------
  

 Cite this work as:
 Gaussian 16, Revision B.01,
 M. J. Frisch, G. W. Trucks, H. B. Schlegel, G. E. Scuseria, 
 M. A. Robb, J. R. Cheeseman, G. Scalmani, V. Barone, 
 G. A. Petersson, H. Nakatsuji, X. Li, M. Caricato, A. V. Marenich, 
 J. Bloino, B. G. Janesko, R. Gomperts, B. Mennucci, H. P. Hratchian, 
 J. V. Ortiz, A. F. Izmaylov, J. L. Sonnenberg, D. Williams-Young, 
 F. Ding, F. Lipparini, F. Egidi, J. Goings, B. Peng, A. Petrone, 
 T. Henderson, D. Ranasinghe, V. G. Zakrzewski, J. Gao, N. Rega, 
 G. Zheng, W. Liang, M. Hada, M. Ehara, K. Toyota, R. Fukuda, 
 J. Hasegawa, M. Ishida, T. Nakajima, Y. Honda, O. Kitao, H. Nakai, 
 T. Vreven, K. Throssell, J. A. Montgomery, Jr., J. E. Peralta, 
 F. Ogliaro, M. J. Bearpark, J. J. Heyd, E. N. Brothers, K. N. Kudin, 
 V. N. Staroverov, T. A. Keith, R. Kobayashi, J. Normand, 
 K. Raghavachari, A. P. Rendell, J. C. Burant, S. S. Iyengar, 
 J. Tomasi, M. Cossi, J. M. Millam, M. Klene, C. Adamo, R. Cammi, 
 J. W. Ochterski, R. L. Martin, K. Morokuma, O. Farkas, 
 J. B. Foresman, and D. J. Fox, Gaussian, Inc., Wallingford CT, 2016.
 
 ******************************************
 Gaussian 16:  ES64L-G16RevB.01 20-Dec-2017
                 5-Jul-2023 
 ******************************************
 --------------------------------------------------------------
 # opt freq=raman pbepbe/6-311++g(d,p) nosymm geom=connectivity
 --------------------------------------------------------------
 1/18=20,19=15,26=3,38=1,57=2/1,3;
 2/9=110,12=2,15=1,17=6,18=5,40=1/2;
 3/5=4,6=6,7=1111,11=2,25=1,30=1,71=1,74=1009/1,2,3;
 4//1;
 5/5=2,38=5/2;
 6/7=2,8=2,9=2,10=2,28=1/1;
 7/30=1/1,2,3,16;
 1/18=20,19=15,26=3/3(2);
 2/9=110,15=1/2;
 99//99;
 2/9=110,15=1/2;
 3/5=4,6=6,7=1111,11=2,25=1,30=1,71=1,74=1009/1,2,3;
 4/5=5,16=3,69=1/1;
 5/5=2,38=5/2;
 7/30=1/1,2,3,16;
 1/18=20,19=15,26=3/3(-5);
 2/9=110,15=1/2;
 6/7=2,8=2,9=2,10=2,19=2,28=1/1;
 99/9=1/99;
 -------------------
 Beta Ribofuranoside
 -------------------
 Symbolic Z-matrix:
 Charge =  0 Multiplicity = 1
 C                     1.48506   4.50621   9.5424 
 C                     2.44627   5.56378   10.00336 
 C                     1.7572    6.60589   10.88923 
 C                     2.38213   7.91982   10.42956 
 C                     2.62753   7.63447   8.9617 
 O                     2.98811   6.27946   8.87929 
 O                     2.17365   3.50808   8.80203 
 O                     1.85827   6.33503   12.27031 
 O                     3.60381   8.11118   11.11019 
 O                     1.41897   7.90122   8.26652 
 C                     1.49041   7.6004    6.86935 
 H                     1.67167   2.98401   8.49816 
 H                     2.56096   6.27004   12.5026 
 H                     3.76611   8.89645   11.09911 
 H                     0.77266   4.94113   8.93594 
 H                     1.11769   4.13412   10.3523 
 H                     3.17811   5.18275   10.46819 
 H                     0.80668   6.66146   10.71283 
 H                     1.80773   8.72248   10.53257 
 H                     3.29474   8.14743   8.54966 
 H                     1.54532   6.62039   6.68264 
 H                     0.69491   7.87681   6.46375 
 H                     2.23537   8.02178   6.51526 
 

 GradGradGradGradGradGradGradGradGradGradGradGradGradGradGradGradGradGrad
 Berny optimization.
 Initialization pass.
                           ----------------------------
                           !    Initial Parameters    !
                           ! (Angstroms and Degrees)  !
 --------------------------                            --------------------------
 ! Name  Definition              Value          Derivative Info.                !
 --------------------------------------------------------------------------------
 ! R1    R(1,2)                  1.5016         estimate D2E/DX2                !
 ! R2    R(1,7)                  1.4208         estimate D2E/DX2                !
 ! R3    R(1,15)                 1.0317         estimate D2E/DX2                !
 ! R4    R(1,16)                 0.964          estimate D2E/DX2                !
 ! R5    R(2,3)                  1.5315         estimate D2E/DX2                !
 ! R6    R(2,6)                  1.4385         estimate D2E/DX2                !
 ! R7    R(2,17)                 0.947          estimate D2E/DX2                !
 ! R8    R(3,4)                  1.5259         estimate D2E/DX2                !
 ! R9    R(3,8)                  1.411          estimate D2E/DX2                !
 ! R10   R(3,18)                 0.9683         estimate D2E/DX2                !
 ! R11   R(4,5)                  1.5153         estimate D2E/DX2                !
 ! R12   R(4,9)                  1.4115         estimate D2E/DX2                !
 ! R13   R(4,19)                 0.9924         estimate D2E/DX2                !
 ! R14   R(5,6)                  1.4046         estimate D2E/DX2                !
 ! R15   R(5,10)                 1.4195         estimate D2E/DX2                !
 ! R16   R(5,20)                 0.9371         estimate D2E/DX2                !
 ! R17   R(7,12)                 0.7868         estimate D2E/DX2                !
 ! R18   R(8,13)                 0.7429         estimate D2E/DX2                !
 ! R19   R(9,14)                 0.8019         estimate D2E/DX2                !
 ! R20   R(10,11)                1.431          estimate D2E/DX2                !
 ! R21   R(11,21)                0.9991         estimate D2E/DX2                !
 ! R22   R(11,22)                0.9347         estimate D2E/DX2                !
 ! R23   R(11,23)                0.9262         estimate D2E/DX2                !
 ! A1    A(2,1,7)              110.1519         estimate D2E/DX2                !
 ! A2    A(2,1,15)             108.9991         estimate D2E/DX2                !
 ! A3    A(2,1,16)             104.9444         estimate D2E/DX2                !
 ! A4    A(7,1,15)             108.9348         estimate D2E/DX2                !
 ! A5    A(7,1,16)             110.5685         estimate D2E/DX2                !
 ! A6    A(15,1,16)            113.166          estimate D2E/DX2                !
 ! A7    A(1,2,3)              111.6403         estimate D2E/DX2                !
 ! A8    A(1,2,6)              110.5866         estimate D2E/DX2                !
 ! A9    A(1,2,17)             111.2214         estimate D2E/DX2                !
 ! A10   A(3,2,6)              106.4353         estimate D2E/DX2                !
 ! A11   A(3,2,17)             109.7287         estimate D2E/DX2                !
 ! A12   A(6,2,17)             107.0159         estimate D2E/DX2                !
 ! A13   A(2,3,4)              103.1443         estimate D2E/DX2                !
 ! A14   A(2,3,8)              113.7849         estimate D2E/DX2                !
 ! A15   A(2,3,18)             112.0444         estimate D2E/DX2                !
 ! A16   A(4,3,8)              115.5197         estimate D2E/DX2                !
 ! A17   A(4,3,18)             107.3209         estimate D2E/DX2                !
 ! A18   A(8,3,18)             105.0484         estimate D2E/DX2                !
 ! A19   A(3,4,5)              101.3024         estimate D2E/DX2                !
 ! A20   A(3,4,9)              109.0236         estimate D2E/DX2                !
 ! A21   A(3,4,19)             115.3511         estimate D2E/DX2                !
 ! A22   A(5,4,9)              110.6372         estimate D2E/DX2                !
 ! A23   A(5,4,19)             110.2791         estimate D2E/DX2                !
 ! A24   A(9,4,19)             109.9534         estimate D2E/DX2                !
 ! A25   A(4,5,6)              106.2643         estimate D2E/DX2                !
 ! A26   A(4,5,10)             107.5246         estimate D2E/DX2                !
 ! A27   A(4,5,20)             115.9865         estimate D2E/DX2                !
 ! A28   A(6,5,10)             111.7842         estimate D2E/DX2                !
 ! A29   A(6,5,20)             108.6334         estimate D2E/DX2                !
 ! A30   A(10,5,20)            106.7386         estimate D2E/DX2                !
 ! A31   A(2,6,5)              109.7193         estimate D2E/DX2                !
 ! A32   A(1,7,12)             111.1005         estimate D2E/DX2                !
 ! A33   A(3,8,13)             112.9902         estimate D2E/DX2                !
 ! A34   A(4,9,14)             107.5339         estimate D2E/DX2                !
 ! A35   A(5,10,11)            113.3379         estimate D2E/DX2                !
 ! A36   A(10,11,21)           113.0406         estimate D2E/DX2                !
 ! A37   A(10,11,22)           108.6034         estimate D2E/DX2                !
 ! A38   A(10,11,23)           108.5282         estimate D2E/DX2                !
 ! A39   A(21,11,22)           104.8174         estimate D2E/DX2                !
 ! A40   A(21,11,23)           109.3047         estimate D2E/DX2                !
 ! A41   A(22,11,23)           112.5861         estimate D2E/DX2                !
 ! D1    D(7,1,2,3)           -175.9748         estimate D2E/DX2                !
 ! D2    D(7,1,2,6)             65.7199         estimate D2E/DX2                !
 ! D3    D(7,1,2,17)           -53.0432         estimate D2E/DX2                !
 ! D4    D(15,1,2,3)            64.5584         estimate D2E/DX2                !
 ! D5    D(15,1,2,6)           -53.7469         estimate D2E/DX2                !
 ! D6    D(15,1,2,17)         -172.51           estimate D2E/DX2                !
 ! D7    D(16,1,2,3)           -56.9436         estimate D2E/DX2                !
 ! D8    D(16,1,2,6)          -175.2488         estimate D2E/DX2                !
 ! D9    D(16,1,2,17)           65.9881         estimate D2E/DX2                !
 ! D10   D(2,1,7,12)          -174.707          estimate D2E/DX2                !
 ! D11   D(15,1,7,12)          -55.2011         estimate D2E/DX2                !
 ! D12   D(16,1,7,12)           69.7551         estimate D2E/DX2                !
 ! D13   D(1,2,3,4)           -139.8914         estimate D2E/DX2                !
 ! D14   D(1,2,3,8)             94.2067         estimate D2E/DX2                !
 ! D15   D(1,2,3,18)           -24.7783         estimate D2E/DX2                !
 ! D16   D(6,2,3,4)            -19.132          estimate D2E/DX2                !
 ! D17   D(6,2,3,8)           -145.0339         estimate D2E/DX2                !
 ! D18   D(6,2,3,18)            95.9811         estimate D2E/DX2                !
 ! D19   D(17,2,3,4)            96.3302         estimate D2E/DX2                !
 ! D20   D(17,2,3,8)           -29.5716         estimate D2E/DX2                !
 ! D21   D(17,2,3,18)         -148.5566         estimate D2E/DX2                !
 ! D22   D(1,2,6,5)            118.0554         estimate D2E/DX2                !
 ! D23   D(3,2,6,5)             -3.3785         estimate D2E/DX2                !
 ! D24   D(17,2,6,5)          -120.6583         estimate D2E/DX2                !
 ! D25   D(2,3,4,5)             32.4447         estimate D2E/DX2                !
 ! D26   D(2,3,4,9)            -84.2409         estimate D2E/DX2                !
 ! D27   D(2,3,4,19)           151.5099         estimate D2E/DX2                !
 ! D28   D(8,3,4,5)            157.2237         estimate D2E/DX2                !
 ! D29   D(8,3,4,9)             40.5381         estimate D2E/DX2                !
 ! D30   D(8,3,4,19)           -83.7111         estimate D2E/DX2                !
 ! D31   D(18,3,4,5)           -86.0162         estimate D2E/DX2                !
 ! D32   D(18,3,4,9)           157.2982         estimate D2E/DX2                !
 ! D33   D(18,3,4,19)           33.049          estimate D2E/DX2                !
 ! D34   D(2,3,8,13)            56.7597         estimate D2E/DX2                !
 ! D35   D(4,3,8,13)           -62.3043         estimate D2E/DX2                !
 ! D36   D(18,3,8,13)          179.6629         estimate D2E/DX2                !
 ! D37   D(3,4,5,6)            -35.8743         estimate D2E/DX2                !
 ! D38   D(3,4,5,10)            83.9619         estimate D2E/DX2                !
 ! D39   D(3,4,5,20)          -156.7031         estimate D2E/DX2                !
 ! D40   D(9,4,5,6)             79.623          estimate D2E/DX2                !
 ! D41   D(9,4,5,10)          -160.5407         estimate D2E/DX2                !
 ! D42   D(9,4,5,20)           -41.2058         estimate D2E/DX2                !
 ! D43   D(19,4,5,6)          -158.5126         estimate D2E/DX2                !
 ! D44   D(19,4,5,10)          -38.6763         estimate D2E/DX2                !
 ! D45   D(19,4,5,20)           80.6587         estimate D2E/DX2                !
 ! D46   D(3,4,9,14)          -157.3695         estimate D2E/DX2                !
 ! D47   D(5,4,9,14)            92.0589         estimate D2E/DX2                !
 ! D48   D(19,4,9,14)          -29.9967         estimate D2E/DX2                !
 ! D49   D(4,5,6,2)             25.0413         estimate D2E/DX2                !
 ! D50   D(10,5,6,2)           -91.9842         estimate D2E/DX2                !
 ! D51   D(20,5,6,2)           150.4951         estimate D2E/DX2                !
 ! D52   D(4,5,10,11)         -176.7573         estimate D2E/DX2                !
 ! D53   D(6,5,10,11)          -60.4948         estimate D2E/DX2                !
 ! D54   D(20,5,10,11)          58.1582         estimate D2E/DX2                !
 ! D55   D(5,10,11,21)          69.5912         estimate D2E/DX2                !
 ! D56   D(5,10,11,22)        -174.5349         estimate D2E/DX2                !
 ! D57   D(5,10,11,23)         -51.8371         estimate D2E/DX2                !
 --------------------------------------------------------------------------------
 Trust Radius=3.00D-01 FncErr=1.00D-07 GrdErr=1.00D-06 EigMax=2.50D+02 EigMin=1.00D-04
 Number of steps in this run=    131 maximum allowed number of steps=    138.
 GradGradGradGradGradGradGradGradGradGradGradGradGradGradGradGradGradGrad

                          Input orientation:                          
 ---------------------------------------------------------------------
 Center     Atomic      Atomic             Coordinates (Angstroms)
 Number     Number       Type             X           Y           Z
 ---------------------------------------------------------------------
      1          6           0        1.485063    4.506213    9.542404
      2          6           0        2.446272    5.563784   10.003364
      3          6           0        1.757195    6.605891   10.889233
      4          6           0        2.382127    7.919820   10.429560
      5          6           0        2.627532    7.634467    8.961696
      6          8           0        2.988107    6.279462    8.879290
      7          8           0        2.173654    3.508081    8.802034
      8          8           0        1.858273    6.335035   12.270313
      9          8           0        3.603805    8.111183   11.110185
     10          8           0        1.418974    7.901216    8.266521
     11          6           0        1.490409    7.600399    6.869346
     12          1           0        1.671668    2.984007    8.498160
     13          1           0        2.560957    6.270039   12.502596
     14          1           0        3.766113    8.896448   11.099112
     15          1           0        0.772661    4.941129    8.935944
     16          1           0        1.117685    4.134118   10.352304
     17          1           0        3.178113    5.182749   10.468188
     18          1           0        0.806677    6.661463   10.712832
     19          1           0        1.807734    8.722482   10.532568
     20          1           0        3.294741    8.147426    8.549664
     21          1           0        1.545321    6.620388    6.682644
     22          1           0        0.694909    7.876812    6.463752
     23          1           0        2.235370    8.021784    6.515256
 ---------------------------------------------------------------------
                    Distance matrix (angstroms):
                    1          2          3          4          5
     1  C    0.000000
     2  C    1.501620   0.000000
     3  C    2.509313   1.531528   0.000000
     4  C    3.639297   2.395134   1.525860   0.000000
     5  C    3.380596   2.325007   2.351777   1.515346   0.000000
     6  O    2.417286   1.438515   2.379406   2.336948   1.404579
     7  O    1.420765   2.396546   3.758493   4.706989   4.154342
     8  O    3.305354   2.465690   1.411014   2.484822   3.636926
     9  O    4.465738   3.009016   2.392633   1.411513   2.407566
    10  O    3.627435   3.087969   2.944636   2.367857   1.419519
    11  C    4.088918   3.857920   4.149664   3.684062   2.381625
    12  H    1.855364   3.085596   4.340805   5.347645   4.770254
    13  H    3.609899   2.599636   1.833513   2.655417   3.795269
    14  H    5.186588   3.748239   3.053924   1.821406   2.730844
    15  H    1.031728   2.080399   2.748832   3.700523   3.270364
    16  H    0.964033   1.982636   2.609009   3.992032   4.057816
    17  H    2.044797   0.947016   2.054658   2.850727   2.929775
    18  H    2.544644   2.096787   0.968344   2.036111   2.707162
    19  H    4.342979   3.265756   2.147026   0.992373   2.079299
    20  H    4.185559   3.083562   3.195929   2.102065   0.937052
    21  H    3.556908   3.599349   4.211947   4.053165   2.719120
    22  H    4.632858   4.576705   4.725312   4.310010   3.167568
    23  H    4.699556   4.272370   4.622238   3.918381   2.507763
                    6          7          8          9         10
     6  O    0.000000
     7  O    2.889612   0.000000
     8  O    3.574724   4.485543   0.000000
     9  O    2.951471   5.344291   2.747268   0.000000
    10  O    2.338321   4.489538   4.321604   3.592214   0.000000
    11  C    2.833345   4.577027   5.559399   4.765718   1.430976
    12  H    3.569075   0.786755   5.049094   6.069907   4.929143
    13  H    3.648410   4.633851   0.742930   2.533013   4.680726
    14  H    3.518739   6.070173   3.401824   0.801940   3.810921
    15  H    2.588928   2.008567   3.773532   4.774092   3.102896
    16  H    3.204801   1.977456   3.011854   4.751024   4.316514
    17  H    1.939969   2.567006   2.513443   3.028053   3.915606
    18  H    2.875141   3.932378   1.907395   3.175453   2.810041
    19  H    3.177256   5.506235   2.953340   1.983230   2.441431
    20  H    1.921449   4.779545   4.380803   2.579361   1.912928
    21  H    2.650116   3.817469   5.603696   5.105189   2.040870
    22  H    3.693928   5.171079   6.119366   5.486889   1.942895
    23  H    3.031658   5.060304   6.008994   4.795204   1.935967
                   11         12         13         14         15
    11  C    0.000000
    12  H    4.898669   0.000000
    13  H    5.886377   5.255887   0.000000
    14  H    4.974886   6.790332   3.212506   0.000000
    15  H    3.443502   2.197771   4.205355   5.411525   0.000000
    16  H    4.927983   2.251111   3.356925   5.500153   1.666248
    17  H    4.652423   3.314341   2.387865   3.812528   2.862229
    18  H    4.015155   4.379117   2.536526   3.728623   2.473467
    19  H    3.844342   6.089945   3.234630   2.046090   4.233109
    20  H    2.525534   5.412755   4.437194   2.698687   4.097615
    21  H    0.999147   4.066366   5.918285   5.442201   2.914494
    22  H    0.934736   5.388174   6.521617   5.653186   3.838752
    23  H    0.926236   5.443240   6.246828   4.911206   4.182067
                   16         17         18         19         20
    16  H    0.000000
    17  H    2.314826   0.000000
    18  H    2.571805   2.805380   0.000000
    19  H    4.643463   3.796287   2.298349   0.000000
    20  H    4.908740   3.533221   3.616330   2.544364   0.000000
    21  H    4.453180   4.366138   4.097523   4.394266   2.979611
    22  H    5.413625   5.427687   4.420887   4.302186   3.344158
    23  H    5.575491   4.957273   4.638025   4.100323   2.297144
                   21         22         23
    21  H    0.000000
    22  H    1.532878   0.000000
    23  H    1.571018   1.548125   0.000000
 Symmetry turned off by external request.
 Stoichiometry    C6H12O5
 Framework group  C1[X(C6H12O5)]
 Deg. of freedom    63
 Full point group                 C1      NOp   1
 Rotational constants (GHZ):           1.1691953           1.1021618           0.6732187
 Standard basis: 6-311++G(d,p) (5D, 7F)
   326 basis functions,   504 primitive gaussians,   337 cartesian basis functions
    44 alpha electrons       44 beta electrons
       nuclear repulsion energy       729.5617765607 Hartrees.
 NAtoms=   23 NActive=   23 NUniq=   23 SFac= 1.00D+00 NAtFMM=   60 NAOKFM=F Big=F
 Integral buffers will be    131072 words long.
 Raffenetti 2 integral format.
 Two-electron integral symmetry is turned off.
 One-electron integrals computed using PRISM.
 NBasis=   326 RedAO= T EigKep=  3.83D-06  NBF=   326
 NBsUse=   326 1.00D-06 EigRej= -1.00D+00 NBFU=   326
 ExpMin= 3.60D-02 ExpMax= 8.59D+03 ExpMxC= 1.30D+03 IAcc=3 IRadAn=         5 AccDes= 0.00D+00
 Harris functional with IExCor= 1009 and IRadAn=       5 diagonalized for initial guess.
 HarFok:  IExCor= 1009 AccDes= 0.00D+00 IRadAn=         5 IDoV= 1 UseB2=F ITyADJ=14
 ICtDFT=  3500011 ScaDFX=  1.000000  1.000000  1.000000  1.000000
 FoFCou: FMM=F IPFlag=           0 FMFlag=      100000 FMFlg1=           0
         NFxFlg=           0 DoJE=T BraDBF=F KetDBF=T FulRan=T
         wScrn=  0.000000 ICntrl=       500 IOpCl=  0 I1Cent=   200000004 NGrid=           0
         NMat0=    1 NMatS0=      1 NMatT0=    0 NMatD0=    1 NMtDS0=    0 NMtDT0=    0
 Symmetry not used in FoFCou.
 Requested convergence on RMS density matrix=1.00D-08 within 128 cycles.
 Requested convergence on MAX density matrix=1.00D-06.
 Requested convergence on             energy=1.00D-06.
 No special actions if energy rises.
 SCF Done:  E(RPBE-PBE) =  -611.113727562     A.U. after   14 cycles
            NFock= 14  Conv=0.23D-08     -V/T= 1.9966

 **********************************************************************

            Population analysis using the SCF Density.

 **********************************************************************

 Alpha  occ. eigenvalues --  -18.75226 -18.75221 -18.75083 -18.73373 -18.72668
 Alpha  occ. eigenvalues --   -9.95926  -9.93361  -9.93182  -9.91805  -9.90895
 Alpha  occ. eigenvalues --   -9.87758  -1.01582  -0.99706  -0.98758  -0.97836
 Alpha  occ. eigenvalues --   -0.92903  -0.74215  -0.72466  -0.66917  -0.62812
 Alpha  occ. eigenvalues --   -0.59762  -0.56128  -0.52875  -0.51747  -0.48533
 Alpha  occ. eigenvalues --   -0.46371  -0.45256  -0.44899  -0.42749  -0.41482
 Alpha  occ. eigenvalues --   -0.40446  -0.38981  -0.36995  -0.36674  -0.33940
 Alpha  occ. eigenvalues --   -0.32435  -0.30612  -0.29596  -0.29072  -0.25834
 Alpha  occ. eigenvalues --   -0.24418  -0.23717  -0.23224  -0.22387
 Alpha virt. eigenvalues --   -0.02063  -0.01277  -0.00248   0.00500   0.01136
 Alpha virt. eigenvalues --    0.01782   0.02846   0.03221   0.03813   0.04210
 Alpha virt. eigenvalues --    0.05349   0.05571   0.06677   0.06988   0.07483
 Alpha virt. eigenvalues --    0.08342   0.08930   0.09179   0.10078   0.10252
 Alpha virt. eigenvalues --    0.10695   0.11266   0.11621   0.11854   0.12187
 Alpha virt. eigenvalues --    0.12290   0.13212   0.13422   0.13754   0.14011
 Alpha virt. eigenvalues --    0.14609   0.15081   0.15646   0.15969   0.16495
 Alpha virt. eigenvalues --    0.16760   0.17346   0.17565   0.18447   0.18623
 Alpha virt. eigenvalues --    0.19912   0.20337   0.20670   0.21653   0.21737
 Alpha virt. eigenvalues --    0.22846   0.23777   0.24375   0.24693   0.24921
 Alpha virt. eigenvalues --    0.26047   0.26772   0.27017   0.27630   0.28907
 Alpha virt. eigenvalues --    0.29658   0.30414   0.30880   0.31177   0.31497
 Alpha virt. eigenvalues --    0.31839   0.32604   0.32799   0.33140   0.33634
 Alpha virt. eigenvalues --    0.33735   0.34705   0.35557   0.35888   0.36864
 Alpha virt. eigenvalues --    0.37393   0.37849   0.38445   0.39330   0.39506
 Alpha virt. eigenvalues --    0.40365   0.41201   0.42824   0.44143   0.45196
 Alpha virt. eigenvalues --    0.48800   0.50487   0.50811   0.52113   0.53722
 Alpha virt. eigenvalues --    0.56211   0.57868   0.58076   0.60132   0.60907
 Alpha virt. eigenvalues --    0.62857   0.62957   0.64583   0.65301   0.66269
 Alpha virt. eigenvalues --    0.67548   0.69014   0.70268   0.71424   0.71983
 Alpha virt. eigenvalues --    0.72416   0.74119   0.74922   0.76258   0.77397
 Alpha virt. eigenvalues --    0.79012   0.79430   0.81020   0.81980   0.87055
 Alpha virt. eigenvalues --    0.89855   0.93213   0.94709   0.95491   0.98824
 Alpha virt. eigenvalues --    1.02183   1.03833   1.05870   1.06944   1.08231
 Alpha virt. eigenvalues --    1.09242   1.11234   1.11743   1.13411   1.13910
 Alpha virt. eigenvalues --    1.15509   1.15941   1.16879   1.18897   1.20678
 Alpha virt. eigenvalues --    1.24630   1.26594   1.27400   1.28273   1.30650
 Alpha virt. eigenvalues --    1.31697   1.35646   1.37099   1.39605   1.42743
 Alpha virt. eigenvalues --    1.43782   1.45345   1.47814   1.49690   1.50070
 Alpha virt. eigenvalues --    1.51299   1.52109   1.53674   1.54516   1.55071
 Alpha virt. eigenvalues --    1.56520   1.56896   1.57725   1.59084   1.60907
 Alpha virt. eigenvalues --    1.62526   1.63971   1.66007   1.67053   1.67501
 Alpha virt. eigenvalues --    1.69287   1.70328   1.72187   1.73908   1.75847
 Alpha virt. eigenvalues --    1.76854   1.79906   1.80032   1.81965   1.85609
 Alpha virt. eigenvalues --    1.87599   1.89061   1.95673   1.98317   2.00393
 Alpha virt. eigenvalues --    2.01753   2.04076   2.05991   2.06466   2.08966
 Alpha virt. eigenvalues --    2.12397   2.14370   2.15637   2.17578   2.22109
 Alpha virt. eigenvalues --    2.23121   2.24755   2.27664   2.28162   2.31749
 Alpha virt. eigenvalues --    2.33582   2.37600   2.41722   2.44712   2.50785
 Alpha virt. eigenvalues --    2.52693   2.53648   2.56009   2.57403   2.59020
 Alpha virt. eigenvalues --    2.61042   2.62886   2.64364   2.68582   2.70823
 Alpha virt. eigenvalues --    2.72585   2.74716   2.76187   2.78486   2.78739
 Alpha virt. eigenvalues --    2.80410   2.83572   2.84318   2.85695   2.89691
 Alpha virt. eigenvalues --    2.90379   2.92878   2.93344   2.95030   2.98110
 Alpha virt. eigenvalues --    3.01168   3.03590   3.05620   3.08419   3.13585
 Alpha virt. eigenvalues --    3.13887   3.16689   3.20808   3.22097   3.24917
 Alpha virt. eigenvalues --    3.26562   3.29097   3.30445   3.32977   3.33831
 Alpha virt. eigenvalues --    3.39009   3.39886   3.41222   3.54684   3.86434
 Alpha virt. eigenvalues --    3.92750   3.94459   3.96979   3.97685   3.99594
 Alpha virt. eigenvalues --    4.01258   4.03818   4.03983   4.07713   4.10777
 Alpha virt. eigenvalues --    4.16373   4.18306   4.21555   4.26251   4.28106
 Alpha virt. eigenvalues --    4.41333   4.95964   4.96301   5.01852   5.02694
 Alpha virt. eigenvalues --    5.07122   5.28170   5.33257   5.35141   5.35955
 Alpha virt. eigenvalues --    5.42250   5.53178   5.69231   5.96332   6.01402
 Alpha virt. eigenvalues --    6.16187  23.67193  23.70477  23.73119  23.80546
 Alpha virt. eigenvalues --   23.82606  24.05681  49.54731  49.60958  49.67679
 Alpha virt. eigenvalues --   49.69168  49.76674
          Condensed to atoms (all electrons):
               1          2          3          4          5          6
     1  C    7.579504  -2.657261   0.648911  -0.148530   0.519565  -0.137785
     2  C   -2.657261  11.196509  -2.281662   0.758111  -1.484623   0.300976
     3  C    0.648911  -2.281662   8.425984  -1.171196   0.329004  -0.052034
     4  C   -0.148530   0.758111  -1.171196   8.939735  -2.314699  -0.072530
     5  C    0.519565  -1.484623   0.329004  -2.314699   9.237533   0.335732
     6  O   -0.137785   0.300976  -0.052034  -0.072530   0.335732   7.882477
     7  O    0.287248  -0.211763   0.016720   0.024641   0.011221   0.019079
     8  O    0.035341  -0.059531   0.191806   0.031528   0.032885   0.005480
     9  O    0.000791  -0.017946  -0.062336   0.268427  -0.195822   0.011396
    10  O    0.043102  -0.066693   0.077741  -0.149392   0.192284  -0.093027
    11  C   -0.058137   0.082418   0.062329   0.083615  -0.392916  -0.013294
    12  H    0.123882  -0.102712   0.013036  -0.007909   0.014520  -0.005008
    13  H    0.027758  -0.092018   0.107294  -0.107981   0.034563   0.000332
    14  H   -0.008045   0.004737  -0.030050   0.073417   0.009563  -0.003447
    15  H    0.179080   0.370850  -0.138088   0.000216  -0.053457  -0.020509
    16  H    0.627957  -0.492993   0.165114   0.021751   0.007693   0.015458
    17  H   -0.508654   0.937065  -0.248613   0.029063  -0.160349  -0.097223
    18  H   -0.103559   0.003229   0.401973  -0.251844   0.079843   0.022067
    19  H    0.067946  -0.162979  -0.033854   0.540488  -0.222834   0.013679
    20  H   -0.026878   0.049570  -0.071817  -0.202222   0.472751  -0.088068
    21  H    0.015770  -0.073165   0.022879   0.037047  -0.037860   0.014725
    22  H    0.004897  -0.003211  -0.006062   0.008561   0.019623   0.005488
    23  H   -0.002384   0.037556  -0.009943  -0.019651  -0.017629  -0.022324
               7          8          9         10         11         12
     1  C    0.287248   0.035341   0.000791   0.043102  -0.058137   0.123882
     2  C   -0.211763  -0.059531  -0.017946  -0.066693   0.082418  -0.102712
     3  C    0.016720   0.191806  -0.062336   0.077741   0.062329   0.013036
     4  C    0.024641   0.031528   0.268427  -0.149392   0.083615  -0.007909
     5  C    0.011221   0.032885  -0.195822   0.192284  -0.392916   0.014520
     6  O    0.019079   0.005480   0.011396  -0.093027  -0.013294  -0.005008
     7  O    8.081879  -0.001861   0.000291   0.001424  -0.004141   0.177387
     8  O   -0.001861   7.826747  -0.012376   0.000793  -0.000400  -0.000027
     9  O    0.000291  -0.012376   7.943372   0.014454   0.001310  -0.000107
    10  O    0.001424   0.000793   0.014454   8.113094   0.228578   0.000179
    11  C   -0.004141  -0.000400   0.001310   0.228578   4.983315  -0.000257
    12  H    0.177387  -0.000027  -0.000107   0.000179  -0.000257   0.554513
    13  H    0.000907   0.265401   0.005569   0.001193  -0.000504  -0.000019
    14  H   -0.000277   0.003508   0.215512   0.001765   0.002113  -0.000025
    15  H   -0.069373   0.000095   0.002509  -0.010375   0.006593  -0.016196
    16  H   -0.066530   0.014761  -0.002911   0.010500   0.001945   0.000176
    17  H   -0.017277  -0.047795   0.021976  -0.022798   0.007002  -0.006275
    18  H   -0.004045  -0.154098   0.031524  -0.011442  -0.004448  -0.002487
    19  H    0.002576   0.039746  -0.028960   0.033896   0.004042   0.000607
    20  H    0.002940  -0.001658  -0.018864  -0.143642  -0.020522   0.000472
    21  H    0.006934  -0.000046  -0.000677  -0.027058   0.422884  -0.000403
    22  H    0.001209  -0.000129   0.000051  -0.056201   0.396720   0.000158
    23  H   -0.001727   0.000205   0.001323  -0.048266   0.431002  -0.000180
              13         14         15         16         17         18
     1  C    0.027758  -0.008045   0.179080   0.627957  -0.508654  -0.103559
     2  C   -0.092018   0.004737   0.370850  -0.492993   0.937065   0.003229
     3  C    0.107294  -0.030050  -0.138088   0.165114  -0.248613   0.401973
     4  C   -0.107981   0.073417   0.000216   0.021751   0.029063  -0.251844
     5  C    0.034563   0.009563  -0.053457   0.007693  -0.160349   0.079843
     6  O    0.000332  -0.003447  -0.020509   0.015458  -0.097223   0.022067
     7  O    0.000907  -0.000277  -0.069373  -0.066530  -0.017277  -0.004045
     8  O    0.265401   0.003508   0.000095   0.014761  -0.047795  -0.154098
     9  O    0.005569   0.215512   0.002509  -0.002911   0.021976   0.031524
    10  O    0.001193   0.001765  -0.010375   0.010500  -0.022798  -0.011442
    11  C   -0.000504   0.002113   0.006593   0.001945   0.007002  -0.004448
    12  H   -0.000019  -0.000025  -0.016196   0.000176  -0.006275  -0.002487
    13  H    0.477083   0.005556  -0.004387   0.006074  -0.011154   0.047553
    14  H    0.005556   0.504527  -0.000301  -0.000313  -0.000779  -0.000678
    15  H   -0.004387  -0.000301   0.655232  -0.149787   0.073752   0.004646
    16  H    0.006074  -0.000313  -0.149787   0.795579  -0.131837  -0.023932
    17  H   -0.011154  -0.000779   0.073752  -0.131837   0.842631   0.066622
    18  H    0.047553  -0.000678   0.004646  -0.023932   0.066622   0.693492
    19  H   -0.014080  -0.030591   0.001714   0.000057  -0.016705  -0.080181
    20  H    0.000348   0.002510  -0.014474   0.007998   0.011452   0.018111
    21  H    0.000044  -0.000054  -0.008867   0.000249  -0.000365   0.000061
    22  H   -0.000173   0.000171  -0.007208   0.002372  -0.000230   0.001387
    23  H    0.000272   0.000589   0.006716  -0.000699  -0.000487  -0.001754
              19         20         21         22         23
     1  C    0.067946  -0.026878   0.015770   0.004897  -0.002384
     2  C   -0.162979   0.049570  -0.073165  -0.003211   0.037556
     3  C   -0.033854  -0.071817   0.022879  -0.006062  -0.009943
     4  C    0.540488  -0.202222   0.037047   0.008561  -0.019651
     5  C   -0.222834   0.472751  -0.037860   0.019623  -0.017629
     6  O    0.013679  -0.088068   0.014725   0.005488  -0.022324
     7  O    0.002576   0.002940   0.006934   0.001209  -0.001727
     8  O    0.039746  -0.001658  -0.000046  -0.000129   0.000205
     9  O   -0.028960  -0.018864  -0.000677   0.000051   0.001323
    10  O    0.033896  -0.143642  -0.027058  -0.056201  -0.048266
    11  C    0.004042  -0.020522   0.422884   0.396720   0.431002
    12  H    0.000607   0.000472  -0.000403   0.000158  -0.000180
    13  H   -0.014080   0.000348   0.000044  -0.000173   0.000272
    14  H   -0.030591   0.002510  -0.000054   0.000171   0.000589
    15  H    0.001714  -0.014474  -0.008867  -0.007208   0.006716
    16  H    0.000057   0.007998   0.000249   0.002372  -0.000699
    17  H   -0.016705   0.011452  -0.000365  -0.000230  -0.000487
    18  H   -0.080181   0.018111   0.000061   0.001387  -0.001754
    19  H    0.702132  -0.050823   0.006067  -0.005747  -0.000627
    20  H   -0.050823   0.825042  -0.018794   0.018019   0.007900
    21  H    0.006067  -0.018794   0.607275  -0.046710  -0.091993
    22  H   -0.005747   0.018019  -0.046710   0.543533  -0.020089
    23  H   -0.000627   0.007900  -0.091993  -0.020089   0.605727
 Mulliken charges:
               1
     1  C   -0.510517
     2  C   -0.034465
     3  C   -0.357134
     4  C   -0.370645
     5  C   -0.416591
     6  O   -0.021643
     7  O   -0.257461
     8  O   -0.170372
     9  O   -0.178505
    10  O   -0.090109
    11  C   -0.219248
    12  H    0.256675
    13  H    0.250368
    14  H    0.250592
    15  H    0.191619
    16  H    0.191318
    17  H    0.280980
    18  H    0.267963
    19  H    0.234433
    20  H    0.240651
    21  H    0.172058
    22  H    0.143570
    23  H    0.146464
 Sum of Mulliken charges =  -0.00000
 Mulliken charges with hydrogens summed into heavy atoms:
               1
     1  C   -0.127579
     2  C    0.246514
     3  C   -0.089171
     4  C   -0.136212
     5  C   -0.175940
     6  O   -0.021643
     7  O   -0.000786
     8  O    0.079995
     9  O    0.072087
    10  O   -0.090109
    11  C    0.242844
 Electronic spatial extent (au):  <R**2>=          45742.6397
 Charge=             -0.0000 electrons
 Dipole moment (field-independent basis, Debye):
    X=             -1.1100    Y=              1.4197    Z=             -1.1027  Tot=              2.1127
 Quadrupole moment (field-independent basis, Debye-Ang):
   XX=            -71.5781   YY=            -39.6888   ZZ=            -86.4493
   XY=              4.2963   XZ=             -7.8187   YZ=              6.3505
 Traceless Quadrupole moment (field-independent basis, Debye-Ang):
   XX=             -5.6727   YY=             26.2166   ZZ=            -20.5439
   XY=              4.2963   XZ=             -7.8187   YZ=              6.3505
 Octapole moment (field-independent basis, Debye-Ang**2):
  XXX=           -456.0053  YYY=           -953.6850  ZZZ=          -2217.1777  XYY=            -28.0708
  XXY=           -424.4001  XXZ=           -671.1975  XZZ=           -185.3391  YZZ=           -431.6562
  YYZ=           -425.7914  XYZ=             51.6532
 Hexadecapole moment (field-independent basis, Debye-Ang**3):
 XXXX=          -2257.2383 YYYY=         -14006.2745 ZZZZ=         -42177.9478 XXXY=          -2887.7199
 XXXZ=          -4386.3513 YYYX=          -1351.2565 YYYZ=          -9339.5241 ZZZX=          -4234.6231
 ZZZY=         -13159.3184 XXYY=          -2969.3002 XXZZ=          -6780.6141 YYZZ=          -7547.4901
 XXYZ=          -4000.9193 YYXZ=           -244.2034 ZZXY=           -309.7776
 N-N= 7.295617765607D+02 E-N=-2.897097795528D+03  KE= 6.132089389605D+02
 Calling FoFJK, ICntrl=      2527 FMM=F ISym2X=0 I1Cent= 0 IOpClX= 0 NMat=1 NMatS=1 NMatT=0.
 -------------------------------------------------------------------
 Center     Atomic                   Forces (Hartrees/Bohr)
 Number     Number              X              Y              Z
 -------------------------------------------------------------------
      1        6           0.076629389    0.022166999   -0.071704992
      2        6          -0.103855657    0.059805357   -0.076889952
      3        6           0.103617829   -0.003909478    0.029845129
      4        6           0.050074496   -0.060225585   -0.011995298
      5        6          -0.115667866   -0.086531909    0.052765799
      6        8           0.010337737   -0.003112158   -0.005245195
      7        8           0.231434418    0.223259063    0.130268217
      8        8          -0.491862951    0.042263951   -0.153813989
      9        8          -0.050402872   -0.289817551    0.009591838
     10        8          -0.019753358    0.001277577    0.009899175
     11        6          -0.006850562   -0.054268321    0.140743789
     12        1          -0.222659612   -0.229465515   -0.132623530
     13        1           0.491276900   -0.041107572    0.156834310
     14        1           0.064998612    0.292044400   -0.000476482
     15        1          -0.040070386    0.024423391   -0.027330846
     16        1          -0.056246578   -0.052513219    0.105054965
     17        1           0.115745808   -0.063552003    0.073099126
     18        1          -0.117345002    0.003701936   -0.024240610
     19        1          -0.057782689    0.070916418    0.012643550
     20        1           0.124946642    0.088575284   -0.067492983
     21        1           0.010304676   -0.086836024   -0.007903780
     22        1          -0.141067792    0.059042352   -0.066972524
     23        1           0.144198818    0.083862607   -0.074055716
 -------------------------------------------------------------------
 Cartesian Forces:  Max     0.491862951 RMS     0.132458817

 GradGradGradGradGradGradGradGradGradGradGradGradGradGradGradGradGradGrad
 Berny optimization.
 FormGI is forming the generalized inverse of G from B-inverse, IUseBI=4.
 Internal  Forces:  Max     0.517294311 RMS     0.072805156
 Search for a local minimum.
 Step number   1 out of a maximum of  131
 All quantities printed in internal units (Hartrees-Bohrs-Radians)
 Mixed Optimization -- RFO/linear search
 Second derivative matrix not updated -- first step.
 ITU=  0
     Eigenvalues ---    0.00557   0.00745   0.01005   0.01282   0.01417
     Eigenvalues ---    0.01434   0.01539   0.01546   0.03129   0.03763
     Eigenvalues ---    0.04610   0.05025   0.05076   0.05550   0.05676
     Eigenvalues ---    0.06066   0.06239   0.06450   0.06460   0.07605
     Eigenvalues ---    0.07762   0.09205   0.10067   0.10266   0.10377
     Eigenvalues ---    0.11082   0.13209   0.13703   0.15883   0.16000
     Eigenvalues ---    0.16000   0.16000   0.16000   0.16000   0.16000
     Eigenvalues ---    0.16286   0.18898   0.20175   0.22266   0.25000
     Eigenvalues ---    0.26873   0.28674   0.29693   0.32208   0.38002
     Eigenvalues ---    0.40849   0.42345   0.42477   0.42518   0.42533
     Eigenvalues ---    0.43765   0.43843   0.47839   0.49055   0.53717
     Eigenvalues ---    0.54615   0.58363   0.60717   0.61283   0.63419
     Eigenvalues ---    1.10106   1.18672   1.48965
 RFO step:  Lambda=-4.34543041D-01 EMin= 5.57293361D-03
 Linear search not attempted -- first point.
 Maximum step size (   0.300) exceeded in Quadratic search.
    -- Step size scaled by   0.532
 Iteration  1 RMS(Cart)=  0.02850257 RMS(Int)=  0.00014046
 Iteration  2 RMS(Cart)=  0.00017172 RMS(Int)=  0.00000385
 Iteration  3 RMS(Cart)=  0.00000005 RMS(Int)=  0.00000385
 Variable       Old X    -DE/DX   Delta X   Delta X   Delta X     New X
                                 (Linear)    (Quad)   (Total)
    R1        2.83765   0.01441   0.00000   0.01013   0.01013   2.84778
    R2        2.68486   0.00984   0.00000   0.00610   0.00610   2.69095
    R3        1.94968   0.05403   0.00000   0.03341   0.03341   1.98310
    R4        1.82176   0.12996   0.00000   0.07046   0.07046   1.89221
    R5        2.89417   0.01316   0.00000   0.00943   0.00943   2.90360
    R6        2.71840   0.01144   0.00000   0.00733   0.00733   2.72573
    R7        1.78960   0.15090   0.00000   0.07879   0.07879   1.86839
    R8        2.88346   0.01000   0.00000   0.00717   0.00717   2.89063
    R9        2.66643   0.00269   0.00000   0.00164   0.00164   2.66807
   R10        1.82991   0.11981   0.00000   0.06555   0.06555   1.89546
   R11        2.86359   0.01189   0.00000   0.00856   0.00856   2.87215
   R12        2.66737   0.01733   0.00000   0.01057   0.01057   2.67794
   R13        1.87531   0.09212   0.00000   0.05294   0.05294   1.92825
   R14        2.65427   0.01103   0.00000   0.00681   0.00681   2.66108
   R15        2.68250   0.01094   0.00000   0.00677   0.00677   2.68927
   R16        1.77077   0.16713   0.00000   0.08530   0.08530   1.85607
   R17        1.48675   0.34615   0.00000   0.11351   0.11351   1.60026
   R18        1.40393   0.51729   0.00000   0.14293   0.14293   1.54686
   R19        1.51545   0.29913   0.00000   0.10357   0.10357   1.61901
   R20        2.70415   0.00795   0.00000   0.00501   0.00501   2.70916
   R21        1.88811   0.08722   0.00000   0.05079   0.05079   1.93890
   R22        1.76639   0.16657   0.00000   0.08455   0.08455   1.85095
   R23        1.75033   0.18244   0.00000   0.09076   0.09076   1.84109
    A1        1.92251  -0.00670   0.00000  -0.00524  -0.00524   1.91728
    A2        1.90239  -0.00116   0.00000  -0.00129  -0.00128   1.90111
    A3        1.83162   0.00821   0.00000   0.00745   0.00746   1.83908
    A4        1.90127   0.00507   0.00000   0.00445   0.00445   1.90572
    A5        1.92978  -0.00122   0.00000  -0.00132  -0.00131   1.92847
    A6        1.97512  -0.00451   0.00000  -0.00429  -0.00429   1.97083
    A7        1.94849  -0.00178   0.00000  -0.00147  -0.00147   1.94702
    A8        1.93010   0.00365   0.00000   0.00335   0.00335   1.93345
    A9        1.94118  -0.00215   0.00000  -0.00222  -0.00221   1.93896
   A10        1.85765  -0.00108   0.00000  -0.00093  -0.00093   1.85672
   A11        1.91513   0.00194   0.00000   0.00168   0.00168   1.91681
   A12        1.86778  -0.00043   0.00000  -0.00028  -0.00028   1.86750
   A13        1.80021   0.00077   0.00000   0.00031   0.00031   1.80052
   A14        1.98592   0.00097   0.00000   0.00085   0.00085   1.98677
   A15        1.95554  -0.00189   0.00000  -0.00175  -0.00175   1.95379
   A16        2.01620  -0.00380   0.00000  -0.00342  -0.00342   2.01278
   A17        1.87310   0.00264   0.00000   0.00276   0.00276   1.87586
   A18        1.83344   0.00124   0.00000   0.00123   0.00123   1.83467
   A19        1.76806  -0.00056   0.00000  -0.00068  -0.00068   1.76738
   A20        1.90282  -0.00222   0.00000  -0.00203  -0.00203   1.90079
   A21        2.01326  -0.00186   0.00000  -0.00222  -0.00222   2.01104
   A22        1.93098   0.00187   0.00000   0.00175   0.00175   1.93273
   A23        1.92473   0.00110   0.00000   0.00137   0.00137   1.92610
   A24        1.91905   0.00162   0.00000   0.00174   0.00173   1.92078
   A25        1.85466   0.00035   0.00000   0.00011   0.00011   1.85477
   A26        1.87666  -0.00634   0.00000  -0.00551  -0.00550   1.87116
   A27        2.02435  -0.00199   0.00000  -0.00223  -0.00223   2.02212
   A28        1.95100   0.00338   0.00000   0.00306   0.00305   1.95406
   A29        1.89601  -0.00117   0.00000  -0.00112  -0.00113   1.89488
   A30        1.86294   0.00592   0.00000   0.00581   0.00581   1.86875
   A31        1.91496  -0.00003   0.00000   0.00042   0.00042   1.91538
   A32        1.93907  -0.00353   0.00000  -0.00315  -0.00315   1.93592
   A33        1.97205  -0.00831   0.00000  -0.00743  -0.00743   1.96462
   A34        1.87682   0.00875   0.00000   0.00782   0.00782   1.88464
   A35        1.97812  -0.00380   0.00000  -0.00295  -0.00295   1.97517
   A36        1.97293  -0.00942   0.00000  -0.00831  -0.00831   1.96462
   A37        1.89549  -0.00853   0.00000  -0.00763  -0.00764   1.88785
   A38        1.89418   0.00676   0.00000   0.00593   0.00594   1.90011
   A39        1.82941   0.01181   0.00000   0.01079   0.01078   1.84019
   A40        1.90773   0.00137   0.00000   0.00125   0.00126   1.90899
   A41        1.96500  -0.00239   0.00000  -0.00239  -0.00238   1.96262
    D1       -3.07134   0.00088   0.00000   0.00100   0.00101  -3.07033
    D2        1.14703   0.00100   0.00000   0.00092   0.00092   1.14795
    D3       -0.92578   0.00055   0.00000   0.00052   0.00052  -0.92525
    D4        1.12676  -0.00057   0.00000  -0.00050  -0.00050   1.12626
    D5       -0.93806  -0.00046   0.00000  -0.00058  -0.00058  -0.93864
    D6       -3.01087  -0.00091   0.00000  -0.00098  -0.00098  -3.01185
    D7       -0.99385   0.00069   0.00000   0.00101   0.00100  -0.99285
    D8       -3.05867   0.00081   0.00000   0.00092   0.00092  -3.05775
    D9        1.15171   0.00036   0.00000   0.00052   0.00052   1.15223
   D10       -3.04921   0.00250   0.00000   0.00233   0.00234  -3.04687
   D11       -0.96344   0.00017   0.00000   0.00035   0.00034  -0.96310
   D12        1.21746  -0.00283   0.00000  -0.00288  -0.00288   1.21458
   D13       -2.44157  -0.00402   0.00000  -0.00398  -0.00398  -2.44554
   D14        1.64422  -0.00041   0.00000  -0.00044  -0.00044   1.64378
   D15       -0.43246  -0.00134   0.00000  -0.00137  -0.00137  -0.43383
   D16       -0.33392  -0.00128   0.00000  -0.00133  -0.00133  -0.33525
   D17       -2.53132   0.00232   0.00000   0.00221   0.00221  -2.52911
   D18        1.67519   0.00139   0.00000   0.00128   0.00128   1.67646
   D19        1.68128  -0.00140   0.00000  -0.00132  -0.00132   1.67996
   D20       -0.51612   0.00220   0.00000   0.00222   0.00222  -0.51391
   D21       -2.59280   0.00127   0.00000   0.00129   0.00129  -2.59151
   D22        2.06045   0.00005   0.00000   0.00022   0.00022   2.06068
   D23       -0.05897   0.00079   0.00000   0.00066   0.00066  -0.05831
   D24       -2.10588  -0.00070   0.00000  -0.00069  -0.00069  -2.10657
   D25        0.56627   0.00107   0.00000   0.00117   0.00117   0.56744
   D26       -1.47028   0.00011   0.00000   0.00033   0.00033  -1.46995
   D27        2.64435   0.00112   0.00000   0.00129   0.00129   2.64564
   D28        2.74407   0.00054   0.00000   0.00038   0.00038   2.74445
   D29        0.70752  -0.00043   0.00000  -0.00047  -0.00046   0.70706
   D30       -1.46103   0.00058   0.00000   0.00050   0.00050  -1.46053
   D31       -1.50127   0.00168   0.00000   0.00181   0.00181  -1.49946
   D32        2.74537   0.00072   0.00000   0.00097   0.00097   2.74634
   D33        0.57681   0.00173   0.00000   0.00193   0.00193   0.57875
   D34        0.99064   0.00130   0.00000   0.00138   0.00138   0.99203
   D35       -1.08741   0.00242   0.00000   0.00292   0.00292  -1.08449
   D36        3.13571   0.00041   0.00000   0.00057   0.00057   3.13628
   D37       -0.62613  -0.00057   0.00000  -0.00081  -0.00081  -0.62694
   D38        1.46541   0.00028   0.00000  -0.00003  -0.00003   1.46539
   D39       -2.73499   0.00193   0.00000   0.00195   0.00195  -2.73303
   D40        1.38968  -0.00264   0.00000  -0.00277  -0.00277   1.38691
   D41       -2.80196  -0.00179   0.00000  -0.00199  -0.00199  -2.80395
   D42       -0.71918  -0.00014   0.00000  -0.00001  -0.00001  -0.71919
   D43       -2.76657   0.00140   0.00000   0.00151   0.00151  -2.76505
   D44       -0.67503   0.00225   0.00000   0.00230   0.00230  -0.67273
   D45        1.40776   0.00390   0.00000   0.00427   0.00428   1.41204
   D46       -2.74662   0.00104   0.00000   0.00116   0.00116  -2.74545
   D47        1.60673   0.00193   0.00000   0.00215   0.00215   1.60888
   D48       -0.52354  -0.00178   0.00000  -0.00190  -0.00191  -0.52545
   D49        0.43705  -0.00020   0.00000   0.00012   0.00012   0.43717
   D50       -1.60543   0.00541   0.00000   0.00504   0.00504  -1.60039
   D51        2.62664  -0.00310   0.00000  -0.00319  -0.00319   2.62344
   D52       -3.08500  -0.00120   0.00000  -0.00132  -0.00132  -3.08632
   D53       -1.05583  -0.00274   0.00000  -0.00282  -0.00283  -1.05867
   D54        1.01505   0.00140   0.00000   0.00114   0.00115   1.01620
   D55        1.21459  -0.00154   0.00000  -0.00161  -0.00163   1.21297
   D56       -3.04621   0.00212   0.00000   0.00201   0.00202  -3.04419
   D57       -0.90473  -0.00189   0.00000  -0.00195  -0.00195  -0.90667
         Item               Value     Threshold  Converged?
 Maximum Force            0.517294     0.000450     NO 
 RMS     Force            0.072805     0.000300     NO 
 Maximum Displacement     0.117892     0.001800     NO 
 RMS     Displacement     0.028516     0.001200     NO 
 Predicted change in Energy=-1.892080D-01
 GradGradGradGradGradGradGradGradGradGradGradGradGradGradGradGradGradGrad

                          Input orientation:                          
 ---------------------------------------------------------------------
 Center     Atomic      Atomic             Coordinates (Angstroms)
 Number     Number       Type             X           Y           Z
 ---------------------------------------------------------------------
      1          6           0        1.482814    4.494934    9.541845
      2          6           0        2.445514    5.558428   10.003553
      3          6           0        1.749798    6.603659   10.889193
      4          6           0        2.377943    7.921284   10.431865
      5          6           0        2.629228    7.635413    8.960416
      6          8           0        2.991949    6.277201    8.878711
      7          8           0        2.181781    3.496991    8.804753
      8          8           0        1.847694    6.335844   12.271981
      9          8           0        3.600933    8.110938   11.122162
     10          8           0        1.416656    7.905099    8.266044
     11          6           0        1.490144    7.606595    6.865765
     12          1           0        1.643838    2.931769    8.475741
     13          1           0        2.623342    6.268549   12.524742
     14          1           0        3.780529    8.948630   11.116796
     15          1           0        0.758691    4.936445    8.923806
     16          1           0        1.095821    4.105576   10.379265
     17          1           0        3.208427    5.160594   10.490629
     18          1           0        0.765839    6.658117   10.702280
     19          1           0        1.785291    8.745208   10.537235
     20          1           0        3.331675    8.172970    8.533454
     21          1           0        1.548414    6.599119    6.680504
     22          1           0        0.655241    7.900872    6.446575
     23          1           0        2.271796    8.050160    6.489653
 ---------------------------------------------------------------------
                    Distance matrix (angstroms):
                    1          2          3          4          5
     1  C    0.000000
     2  C    1.506979   0.000000
     3  C    2.516615   1.536518   0.000000
     4  C    3.651474   2.402313   1.529657   0.000000
     5  C    3.393367   2.331471   2.357561   1.519878   0.000000
     6  O    2.427697   1.442393   2.385698   2.343565   1.408184
     7  O    1.423991   2.399208   3.766018   4.718086   4.165451
     8  O    3.312964   2.471341   1.411882   2.486123   3.642271
     9  O    4.478763   3.016884   2.398513   1.417104   2.417329
    10  O    3.641603   3.095861   2.947141   2.369623   1.423100
    11  C    4.104132   3.866967   4.154669   3.688398   2.384513
    12  H    1.898944   3.142647   4.395310   5.409305   4.830132
    13  H    3.652970   2.625317   1.884250   2.678038   3.817430
    14  H    5.253130   3.809862   3.110395   1.868641   2.774889
    15  H    1.049409   2.097162   2.761276   3.715573   3.284003
    16  H    1.001317   2.018318   2.632135   4.025696   4.101734
    17  H    2.078710   0.988711   2.090189   2.883498   2.966775
    18  H    2.557347   2.125757   1.003034   2.065815   2.731559
    19  H    4.375743   3.297920   2.170568   1.020387   2.104811
    20  H    4.238289   3.127668   3.242619   2.139373   0.982189
    21  H    3.552348   3.595898   4.213507   4.063120   2.727648
    22  H    4.676109   4.619980   4.755804   4.341734   3.207255
    23  H    4.751632   4.311195   4.660557   3.945745   2.530699
                    6          7          8          9         10
     6  O    0.000000
     7  O    2.896793   0.000000
     8  O    3.581485   4.493592   0.000000
     9  O    2.960832   5.354707   2.747160   0.000000
    10  O    2.346692   4.506333   4.323874   3.601506   0.000000
    11  C    2.841594   4.596399   5.565053   4.777730   1.433627
    12  H    3.629284   0.846822   5.103010   6.136575   4.982930
    13  H    3.664626   4.659917   0.818564   2.513426   4.719205
    14  H    3.573152   6.133670   3.449196   0.856744   3.847550
    15  H    2.605207   2.027656   3.788736   4.794634   3.111024
    16  H    3.250065   2.007180   3.020229   4.782302   4.359474
    17  H    1.972803   2.581425   2.531011   3.042602   3.961253
    18  H    2.902769   3.949458   1.933450   3.213215   2.813143
    19  H    3.209016   5.540982   2.969557   2.010222   2.449486
    20  H    1.956670   4.822929   4.421969   2.603412   1.952067
    21  H    2.649441   3.812714   5.605666   5.121207   2.058369
    22  H    3.743233   5.223552   6.148708   5.530130   1.972369
    23  H    3.060980   5.108732   6.045995   4.819796   1.976834
                   11         12         13         14         15
    11  C    0.000000
    12  H    4.946680   0.000000
    13  H    5.924401   5.337409   0.000000
    14  H    5.011805   6.909648   3.241022   0.000000
    15  H    3.449675   2.236733   4.268274   5.480724   0.000000
    16  H    4.975672   2.302509   3.408056   5.586303   1.709492
    17  H    4.698410   3.387532   2.389038   3.881829   2.916571
    18  H    4.017845   4.428772   2.631245   3.808757   2.475313
    19  H    3.855288   6.169752   3.284258   2.087641   4.261893
    20  H    2.548177   5.506570   4.478720   2.734369   4.153037
    21  H    1.026024   4.084292   5.951459   5.493927   2.901819
    22  H    0.979480   5.457730   6.594089   5.716309   3.864608
    23  H    0.974263   5.526011   6.302382   4.949139   4.231998
                   16         17         18         19         20
    16  H    0.000000
    17  H    2.364015   0.000000
    18  H    2.593973   2.872909   0.000000
    19  H    4.693241   3.857064   2.328620   0.000000
    20  H    4.994973   3.594458   3.685390   2.594975   0.000000
    21  H    4.483686   4.397960   4.097632   4.419975   3.015038
    22  H    5.483105   5.512010   4.434828   4.327057   3.404762
    23  H    5.663192   5.023413   4.685287   4.135541   2.305548
                   21         22         23
    21  H    0.000000
    22  H    1.595945   0.000000
    23  H    1.632551   1.624004   0.000000
 Symmetry turned off by external request.
 Stoichiometry    C6H12O5
 Framework group  C1[X(C6H12O5)]
 Deg. of freedom    63
 Full point group                 C1      NOp   1
 Rotational constants (GHZ):           1.1595828           1.0943122           0.6690006
 Standard basis: 6-311++G(d,p) (5D, 7F)
   326 basis functions,   504 primitive gaussians,   337 cartesian basis functions
    44 alpha electrons       44 beta electrons
       nuclear repulsion energy       724.3652883268 Hartrees.
 NAtoms=   23 NActive=   23 NUniq=   23 SFac= 1.00D+00 NAtFMM=   60 NAOKFM=F Big=F
 Integral buffers will be    131072 words long.
 Raffenetti 2 integral format.
 Two-electron integral symmetry is turned off.
 One-electron integrals computed using PRISM.
 NBasis=   326 RedAO= T EigKep=  3.83D-06  NBF=   326
 NBsUse=   326 1.00D-06 EigRej= -1.00D+00 NBFU=   326
 Initial guess from the checkpoint file:  "/scratch/Gau-9018.chk"
 B after Tr=     0.040566   -0.001406   -0.008369
         Rot=    1.000000   -0.000119    0.000899   -0.000400 Ang=  -0.11 deg.
 ExpMin= 3.60D-02 ExpMax= 8.59D+03 ExpMxC= 1.30D+03 IAcc=3 IRadAn=         5 AccDes= 0.00D+00
 Harris functional with IExCor= 1009 and IRadAn=       5 diagonalized for initial guess.
 HarFok:  IExCor= 1009 AccDes= 0.00D+00 IRadAn=         5 IDoV= 1 UseB2=F ITyADJ=14
 ICtDFT=  3500011 ScaDFX=  1.000000  1.000000  1.000000  1.000000
 FoFCou: FMM=F IPFlag=           0 FMFlag=      100000 FMFlg1=           0
         NFxFlg=           0 DoJE=T BraDBF=F KetDBF=T FulRan=T
         wScrn=  0.000000 ICntrl=       500 IOpCl=  0 I1Cent=   200000004 NGrid=           0
         NMat0=    1 NMatS0=      1 NMatT0=    0 NMatD0=    1 NMtDS0=    0 NMtDT0=    0
 Symmetry not used in FoFCou.
 Requested convergence on RMS density matrix=1.00D-08 within 128 cycles.
 Requested convergence on MAX density matrix=1.00D-06.
 Requested convergence on             energy=1.00D-06.
 No special actions if energy rises.
 SCF Done:  E(RPBE-PBE) =  -611.291299003     A.U. after   12 cycles
            NFock= 12  Conv=0.65D-08     -V/T= 1.9990
 Calling FoFJK, ICntrl=      2527 FMM=F ISym2X=0 I1Cent= 0 IOpClX= 0 NMat=1 NMatS=1 NMatT=0.
 -------------------------------------------------------------------
 Center     Atomic                   Forces (Hartrees/Bohr)
 Number     Number              X              Y              Z
 -------------------------------------------------------------------
      1        6           0.053944305    0.011971121   -0.045087410
      2        6          -0.066649955    0.039679614   -0.051747422
      3        6           0.069515506   -0.001943420    0.022307252
      4        6           0.035788772   -0.037536800   -0.009527846
      5        6          -0.075672619   -0.054751804    0.029443313
      6        8           0.008079716   -0.001922403   -0.003812704
      7        8           0.126289587    0.116518672    0.068453783
      8        8          -0.245831978    0.017612770   -0.070710405
      9        8          -0.025800407   -0.158068749    0.006043087
     10        8          -0.014520895    0.000342581    0.006730228
     11        6          -0.003957909   -0.031398022    0.089871235
     12        1          -0.118546611   -0.120823659   -0.069746832
     13        1           0.243525742   -0.016681799    0.073353294
     14        1           0.036611088    0.158050367    0.001183744
     15        1          -0.029729470    0.017829127   -0.018639427
     16        1          -0.039281879   -0.034534805    0.068418435
     17        1           0.074192824   -0.041634759    0.047159747
     18        1          -0.077616724    0.001588158   -0.016861913
     19        1          -0.040717578    0.047243335    0.009003812
     20        1           0.081143269    0.055292736   -0.041260528
     21        1           0.008313464   -0.059738395   -0.004643831
     22        1          -0.088902673    0.039855772   -0.041506251
     23        1           0.089824426    0.053050361   -0.048423363
 -------------------------------------------------------------------
 Cartesian Forces:  Max     0.245831978 RMS     0.072181831

 GradGradGradGradGradGradGradGradGradGradGradGradGradGradGradGradGradGrad
 Berny optimization.
 Using GEDIIS/GDIIS optimizer.
 FormGI is forming the generalized inverse of G from B-inverse, IUseBI=4.
 Internal  Forces:  Max     0.254778988 RMS     0.040046497
 Search for a local minimum.
 Step number   2 out of a maximum of  131
 All quantities printed in internal units (Hartrees-Bohrs-Radians)
 Mixed Optimization -- RFO/linear search
 Update second derivatives using D2CorX and points    1    2
 DE= -1.78D-01 DEPred=-1.89D-01 R= 9.38D-01
 TightC=F SS=  1.41D+00  RLast= 3.00D-01 DXNew= 5.0454D-01 9.0092D-01
 Trust test= 9.38D-01 RLast= 3.00D-01 DXMaxT set to 5.05D-01
 ITU=  1  0
 Use linear search instead of GDIIS.
 Linear search step of   0.600 exceeds DXMaxT=   0.505 but not scaled.
 Quartic linear search produced a step of  2.00000.
 Iteration  1 RMS(Cart)=  0.05322147 RMS(Int)=  0.00820828
 Iteration  2 RMS(Cart)=  0.00768683 RMS(Int)=  0.00002647
 Iteration  3 RMS(Cart)=  0.00001208 RMS(Int)=  0.00002330
 Iteration  4 RMS(Cart)=  0.00000000 RMS(Int)=  0.00002330
 Variable       Old X    -DE/DX   Delta X   Delta X   Delta X     New X
                                 (Linear)    (Quad)   (Total)
    R1        2.84778   0.01002   0.02025   0.00000   0.02025   2.86803
    R2        2.69095   0.00748   0.01219   0.00000   0.01219   2.70314
    R3        1.98310   0.03899   0.06683   0.00000   0.06683   2.04992
    R4        1.89221   0.08583   0.14091   0.00000   0.14091   2.03313
    R5        2.90360   0.00999   0.01886   0.00000   0.01887   2.92247
    R6        2.72573   0.00832   0.01466   0.00000   0.01466   2.74039
    R7        1.86839   0.09723   0.15759   0.00000   0.15759   2.02598
    R8        2.89063   0.00747   0.01435   0.00000   0.01435   2.90498
    R9        2.66807   0.00225   0.00328   0.00000   0.00328   2.67135
   R10        1.89546   0.07937   0.13111   0.00000   0.13111   2.02657
   R11        2.87215   0.00884   0.01713   0.00000   0.01712   2.88927
   R12        2.67794   0.01285   0.02113   0.00000   0.02113   2.69907
   R13        1.92825   0.06273   0.10588   0.00000   0.10588   2.03413
   R14        2.66108   0.00746   0.01362   0.00000   0.01362   2.67470
   R15        2.68927   0.00728   0.01353   0.00000   0.01353   2.70280
   R16        1.85607   0.10623   0.17060   0.00000   0.17060   2.02667
   R17        1.60026   0.18305   0.22702   0.00000   0.22702   1.82728
   R18        1.54686   0.25478   0.28586   0.00000   0.28586   1.83272
   R19        1.61901   0.16220   0.20713   0.00000   0.20713   1.82614
   R20        2.70916   0.00450   0.01002   0.00000   0.01002   2.71918
   R21        1.93890   0.05997   0.10158   0.00000   0.10158   2.04049
   R22        1.85095   0.10552   0.16911   0.00000   0.16911   2.02006
   R23        1.84109   0.11491   0.18152   0.00000   0.18152   2.02261
    A1        1.91728  -0.00573  -0.01048   0.00000  -0.01045   1.90682
    A2        1.90111  -0.00090  -0.00257   0.00000  -0.00255   1.89856
    A3        1.83908   0.00667   0.01492   0.00000   0.01493   1.85402
    A4        1.90572   0.00459   0.00890   0.00000   0.00888   1.91461
    A5        1.92847  -0.00061  -0.00262   0.00000  -0.00256   1.92592
    A6        1.97083  -0.00426  -0.00857   0.00000  -0.00857   1.96227
    A7        1.94702  -0.00114  -0.00294   0.00000  -0.00295   1.94407
    A8        1.93345   0.00269   0.00670   0.00000   0.00670   1.94015
    A9        1.93896  -0.00201  -0.00443   0.00000  -0.00443   1.93454
   A10        1.85672  -0.00046  -0.00185   0.00000  -0.00184   1.85488
   A11        1.91681   0.00137   0.00336   0.00000   0.00335   1.92016
   A12        1.86750  -0.00033  -0.00056   0.00000  -0.00055   1.86696
   A13        1.80052   0.00002   0.00062   0.00000   0.00061   1.80113
   A14        1.98677   0.00143   0.00171   0.00000   0.00170   1.98847
   A15        1.95379  -0.00176  -0.00350   0.00000  -0.00351   1.95028
   A16        2.01278  -0.00284  -0.00684   0.00000  -0.00683   2.00595
   A17        1.87586   0.00240   0.00551   0.00000   0.00553   1.88139
   A18        1.83467   0.00071   0.00246   0.00000   0.00248   1.83715
   A19        1.76738  -0.00021  -0.00135   0.00000  -0.00135   1.76603
   A20        1.90079  -0.00251  -0.00405   0.00000  -0.00405   1.89674
   A21        2.01104  -0.00177  -0.00444   0.00000  -0.00443   2.00661
   A22        1.93273   0.00173   0.00349   0.00000   0.00348   1.93621
   A23        1.92610   0.00080   0.00273   0.00000   0.00272   1.92882
   A24        1.92078   0.00188   0.00346   0.00000   0.00343   1.92421
   A25        1.85477   0.00031   0.00022   0.00000   0.00022   1.85499
   A26        1.87116  -0.00492  -0.01101   0.00000  -0.01099   1.86017
   A27        2.02212  -0.00173  -0.00446   0.00000  -0.00444   2.01768
   A28        1.95406   0.00276   0.00611   0.00000   0.00608   1.96013
   A29        1.89488  -0.00132  -0.00226   0.00000  -0.00231   1.89257
   A30        1.86875   0.00499   0.01161   0.00000   0.01157   1.88031
   A31        1.91538  -0.00011   0.00084   0.00000   0.00083   1.91621
   A32        1.93592  -0.00475  -0.00631   0.00000  -0.00631   1.92961
   A33        1.96462  -0.00984  -0.01487   0.00000  -0.01487   1.94975
   A34        1.88464   0.00554   0.01564   0.00000   0.01564   1.90028
   A35        1.97517  -0.00301  -0.00590   0.00000  -0.00590   1.96927
   A36        1.96462  -0.00698  -0.01661   0.00000  -0.01663   1.94800
   A37        1.88785  -0.00668  -0.01528   0.00000  -0.01530   1.87255
   A38        1.90011   0.00601   0.01188   0.00000   0.01192   1.91203
   A39        1.84019   0.00973   0.02155   0.00000   0.02148   1.86166
   A40        1.90899   0.00053   0.00252   0.00000   0.00257   1.91155
   A41        1.96262  -0.00295  -0.00476   0.00000  -0.00473   1.95789
    D1       -3.07033   0.00109   0.00201   0.00000   0.00204  -3.06830
    D2        1.14795   0.00065   0.00185   0.00000   0.00188   1.14983
    D3       -0.92525   0.00061   0.00105   0.00000   0.00109  -0.92416
    D4        1.12626  -0.00053  -0.00100   0.00000  -0.00101   1.12524
    D5       -0.93864  -0.00098  -0.00116   0.00000  -0.00117  -0.93981
    D6       -3.01185  -0.00102  -0.00196   0.00000  -0.00196  -3.01381
    D7       -0.99285   0.00119   0.00201   0.00000   0.00198  -0.99087
    D8       -3.05775   0.00075   0.00184   0.00000   0.00182  -3.05593
    D9        1.15223   0.00070   0.00104   0.00000   0.00103   1.15326
   D10       -3.04687   0.00194   0.00468   0.00000   0.00472  -3.04216
   D11       -0.96310   0.00019   0.00069   0.00000   0.00066  -0.96243
   D12        1.21458  -0.00243  -0.00576   0.00000  -0.00577   1.20880
   D13       -2.44554  -0.00323  -0.00796   0.00000  -0.00796  -2.45351
   D14        1.64378  -0.00055  -0.00088   0.00000  -0.00089   1.64289
   D15       -0.43383  -0.00121  -0.00274   0.00000  -0.00275  -0.43658
   D16       -0.33525  -0.00090  -0.00266   0.00000  -0.00266  -0.33791
   D17       -2.52911   0.00178   0.00441   0.00000   0.00441  -2.52470
   D18        1.67646   0.00113   0.00255   0.00000   0.00255   1.67901
   D19        1.67996  -0.00085  -0.00264   0.00000  -0.00263   1.67733
   D20       -0.51391   0.00183   0.00443   0.00000   0.00444  -0.50947
   D21       -2.59151   0.00118   0.00257   0.00000   0.00258  -2.58894
   D22        2.06068   0.00043   0.00044   0.00000   0.00044   2.06112
   D23       -0.05831   0.00056   0.00131   0.00000   0.00132  -0.05699
   D24       -2.10657  -0.00064  -0.00138   0.00000  -0.00137  -2.10794
   D25        0.56744   0.00070   0.00234   0.00000   0.00234   0.56977
   D26       -1.46995  -0.00016   0.00065   0.00000   0.00066  -1.46930
   D27        2.64564   0.00066   0.00259   0.00000   0.00258   2.64822
   D28        2.74445   0.00077   0.00075   0.00000   0.00076   2.74521
   D29        0.70706  -0.00008  -0.00093   0.00000  -0.00092   0.70614
   D30       -1.46053   0.00074   0.00100   0.00000   0.00101  -1.45953
   D31       -1.49946   0.00164   0.00361   0.00000   0.00361  -1.49585
   D32        2.74634   0.00079   0.00193   0.00000   0.00193   2.74827
   D33        0.57875   0.00161   0.00386   0.00000   0.00385   0.58260
   D34        0.99203   0.00147   0.00277   0.00000   0.00276   0.99479
   D35       -1.08449   0.00251   0.00584   0.00000   0.00584  -1.07865
   D36        3.13628   0.00064   0.00114   0.00000   0.00114   3.13742
   D37       -0.62694  -0.00059  -0.00162   0.00000  -0.00162  -0.62856
   D38        1.46539   0.00027  -0.00005   0.00000  -0.00006   1.46533
   D39       -2.73303   0.00195   0.00390   0.00000   0.00392  -2.72911
   D40        1.38691  -0.00287  -0.00554   0.00000  -0.00555   1.38136
   D41       -2.80395  -0.00202  -0.00398   0.00000  -0.00399  -2.80794
   D42       -0.71919  -0.00033  -0.00002   0.00000  -0.00001  -0.71920
   D43       -2.76505   0.00122   0.00303   0.00000   0.00303  -2.76202
   D44       -0.67273   0.00207   0.00460   0.00000   0.00460  -0.66813
   D45        1.41204   0.00376   0.00855   0.00000   0.00857   1.42061
   D46       -2.74545   0.00094   0.00233   0.00000   0.00232  -2.74313
   D47        1.60888   0.00165   0.00431   0.00000   0.00432   1.61321
   D48       -0.52545  -0.00180  -0.00381   0.00000  -0.00382  -0.52927
   D49        0.43717  -0.00012   0.00023   0.00000   0.00023   0.43740
   D50       -1.60039   0.00414   0.01008   0.00000   0.01009  -1.59030
   D51        2.62344  -0.00280  -0.00638   0.00000  -0.00637   2.61707
   D52       -3.08632  -0.00110  -0.00264   0.00000  -0.00266  -3.08898
   D53       -1.05867  -0.00218  -0.00567   0.00000  -0.00574  -1.06440
   D54        1.01620   0.00092   0.00231   0.00000   0.00239   1.01859
   D55        1.21297  -0.00162  -0.00325   0.00000  -0.00335   1.20962
   D56       -3.04419   0.00216   0.00404   0.00000   0.00413  -3.04006
   D57       -0.90667  -0.00190  -0.00389   0.00000  -0.00388  -0.91056
         Item               Value     Threshold  Converged?
 Maximum Force            0.254779     0.000450     NO 
 RMS     Force            0.040046     0.000300     NO 
 Maximum Displacement     0.237028     0.001800     NO 
 RMS     Displacement     0.057109     0.001200     NO 
 Predicted change in Energy=-5.988534D-02
 GradGradGradGradGradGradGradGradGradGradGradGradGradGradGradGradGradGrad

                          Input orientation:                          
 ---------------------------------------------------------------------
 Center     Atomic      Atomic             Coordinates (Angstroms)
 Number     Number       Type             X           Y           Z
 ---------------------------------------------------------------------
      1          6           0        1.478295    4.472309    9.540920
      2          6           0        2.443958    5.547734   10.003904
      3          6           0        1.734942    6.599269   10.888913
      4          6           0        2.369431    7.924258   10.436190
      5          6           0        2.632486    7.637233    8.957655
      6          8           0        2.999538    6.272615    8.877486
      7          8           0        2.197963    3.474834    8.810657
      8          8           0        1.826509    6.337679   12.275094
      9          8           0        3.594874    8.110517   11.145838
     10          8           0        1.411849    7.912694    8.264970
     11          6           0        1.489438    7.618758    6.858520
     12          1           0        1.589126    2.826819    8.430659
     13          1           0        2.748772    6.268205   12.566952
     14          1           0        3.811156    9.052316   11.154469
     15          1           0        0.730737    4.926837    8.899599
     16          1           0        1.051056    4.047831   10.432442
     17          1           0        3.268745    5.116370   10.535932
     18          1           0        0.684303    6.650803   10.680175
     19          1           0        1.739916    8.790459   10.546092
     20          1           0        3.406138    8.223879    8.502144
     21          1           0        1.554808    6.556308    6.677280
     22          1           0        0.575498    7.949942    6.413858
     23          1           0        2.343820    8.106730    6.437218
 ---------------------------------------------------------------------
                    Distance matrix (angstroms):
                    1          2          3          4          5
     1  C    0.000000
     2  C    1.517696   0.000000
     3  C    2.531188   1.546503   0.000000
     4  C    3.675811   2.416670   1.537248   0.000000
     5  C    3.418933   2.344395   2.369116   1.528937   0.000000
     6  O    2.448556   1.450151   2.398279   2.356802   1.415392
     7  O    1.430441   2.404427   3.780956   4.740162   4.187599
     8  O    3.328148   2.482652   1.413617   2.488688   3.652923
     9  O    4.504690   3.032569   2.410234   1.428286   2.436870
    10  O    3.669975   3.111620   2.952042   2.373036   1.430261
    11  C    4.134675   3.885060   4.164577   3.696951   2.390245
    12  H    1.988115   3.257179   4.505070   5.533075   4.950395
    13  H    3.741153   2.679777   1.988283   2.725171   3.861966
    14  H    5.387230   3.933843   3.224690   1.966471   2.866656
    15  H    1.084772   2.130758   2.786185   3.745793   3.311536
    16  H    1.075884   2.091298   2.680653   4.094486   4.190432
    17  H    2.147226   1.072102   2.162438   2.950076   3.041469
    18  H    2.583440   2.184145   1.072413   2.126235   2.781283
    19  H    4.441310   3.362277   2.217851   1.076416   2.156327
    20  H    4.343952   3.216026   3.336003   2.214739   1.072465
    21  H    3.542504   3.588068   4.215702   4.082194   2.744066
    22  H    4.763139   4.706398   4.816092   4.404318   3.286319
    23  H    4.857069   4.390870   4.739278   4.003215   2.579992
                    6          7          8          9         10
     6  O    0.000000
     7  O    2.911111   0.000000
     8  O    3.594992   4.509566   0.000000
     9  O    2.979552   5.375313   2.746869   0.000000
    10  O    2.363428   4.539863   4.328246   3.619964   0.000000
    11  C    2.858099   4.635187   5.576205   4.801644   1.438930
    12  H    3.749990   0.966956   5.211734   6.269983   5.091661
    13  H    3.697980   4.713392   0.969833   2.475796   4.795702
    14  H    3.683763   6.261322   3.544556   0.966353   3.924872
    15  H    2.638004   2.066150   3.819052   4.835772   3.127621
    16  H    3.341277   2.067343   3.039753   4.846169   4.445815
    17  H    2.039564   2.611090   2.568331   3.072989   4.052748
    18  H    2.958551   3.984099   1.986568   3.289230   2.820445
    19  H    3.272679   5.610473   3.002178   2.064675   2.466094
    20  H    2.028210   4.910020   4.504235   2.652845   2.032309
    21  H    2.647382   3.802686   5.608667   5.152227   2.093079
    22  H    3.841726   5.329506   6.206329   5.615519   2.031622
    23  H    3.122315   5.206626   6.121924   4.871986   2.060800
                   11         12         13         14         15
    11  C    0.000000
    12  H    5.044229   0.000000
    13  H    5.999676   5.504256   0.000000
    14  H    5.089268   7.149362   3.297732   0.000000
    15  H    3.462380   2.316638   4.395590   5.620765   0.000000
    16  H    5.071156   2.405728   3.516878   5.760585   1.795790
    17  H    4.790746   3.534875   2.392099   4.021003   3.025723
    18  H    4.023708   4.527900   2.822825   3.971074   2.478843
    19  H    3.877346   6.329518   3.385768   2.174563   4.319370
    20  H    2.596423   5.695165   4.558448   2.808055   4.264532
    21  H    1.079779   4.121238   6.016376   5.600570   2.876277
    22  H    1.068968   5.598332   6.738837   5.844494   3.916909
    23  H    1.070318   5.693930   6.412316   5.029877   4.333253
                   16         17         18         19         20
    16  H    0.000000
    17  H    2.463865   0.000000
    18  H    2.640330   3.009092   0.000000
    19  H    4.793742   3.979491   2.389650   0.000000
    20  H    5.168349   3.716421   3.824496   2.697226   0.000000
    21  H    4.543948   4.460964   4.097545   4.471398   3.088422
    22  H    5.621534   5.681040   4.461061   4.374666   3.528244
    23  H    5.840181   5.157247   4.782928   4.208923   2.325116
                   21         22         23
    21  H    0.000000
    22  H    1.723559   0.000000
    23  H    1.756126   1.775413   0.000000
 Symmetry turned off by external request.
 Stoichiometry    C6H12O5
 Framework group  C1[X(C6H12O5)]
 Deg. of freedom    63
 Full point group                 C1      NOp   1
 Rotational constants (GHZ):           1.1409659           1.0782541           0.6606585
 Standard basis: 6-311++G(d,p) (5D, 7F)
   326 basis functions,   504 primitive gaussians,   337 cartesian basis functions
    44 alpha electrons       44 beta electrons
       nuclear repulsion energy       714.8266863296 Hartrees.
 NAtoms=   23 NActive=   23 NUniq=   23 SFac= 1.00D+00 NAtFMM=   60 NAOKFM=F Big=F
 Integral buffers will be    131072 words long.
 Raffenetti 2 integral format.
 Two-electron integral symmetry is turned off.
 One-electron integrals computed using PRISM.
 NBasis=   326 RedAO= T EigKep=  3.86D-06  NBF=   326
 NBsUse=   326 1.00D-06 EigRej= -1.00D+00 NBFU=   326
 Initial guess from the checkpoint file:  "/scratch/Gau-9018.chk"
 B after Tr=     0.079986   -0.004138   -0.015610
         Rot=    0.999998   -0.000201    0.001772   -0.000798 Ang=  -0.22 deg.
 ExpMin= 3.60D-02 ExpMax= 8.59D+03 ExpMxC= 1.30D+03 IAcc=3 IRadAn=         5 AccDes= 0.00D+00
 Harris functional with IExCor= 1009 and IRadAn=       5 diagonalized for initial guess.
 HarFok:  IExCor= 1009 AccDes= 0.00D+00 IRadAn=         5 IDoV= 1 UseB2=F ITyADJ=14
 ICtDFT=  3500011 ScaDFX=  1.000000  1.000000  1.000000  1.000000
 FoFCou: FMM=F IPFlag=           0 FMFlag=      100000 FMFlg1=           0
         NFxFlg=           0 DoJE=T BraDBF=F KetDBF=T FulRan=T
         wScrn=  0.000000 ICntrl=       500 IOpCl=  0 I1Cent=   200000004 NGrid=           0
         NMat0=    1 NMatS0=      1 NMatT0=    0 NMatD0=    1 NMtDS0=    0 NMtDT0=    0
 Symmetry not used in FoFCou.
 Requested convergence on RMS density matrix=1.00D-08 within 128 cycles.
 Requested convergence on MAX density matrix=1.00D-06.
 Requested convergence on             energy=1.00D-06.
 No special actions if energy rises.
 SCF Done:  E(RPBE-PBE) =  -611.421102954     A.U. after   13 cycles
            NFock= 13  Conv=0.33D-08     -V/T= 2.0024
 Calling FoFJK, ICntrl=      2527 FMM=F ISym2X=0 I1Cent= 0 IOpClX= 0 NMat=1 NMatS=1 NMatT=0.
 -------------------------------------------------------------------
 Center     Atomic                   Forces (Hartrees/Bohr)
 Number     Number              X              Y              Z
 -------------------------------------------------------------------
      1        6           0.019277594   -0.002244216   -0.009950300
      2        6          -0.016330647    0.012098911   -0.016466708
      3        6           0.021870937    0.000126146    0.011618853
      4        6           0.014031726   -0.002023084   -0.005930132
      5        6          -0.021866293   -0.011880777    0.000412650
      6        8           0.003647482    0.000389886   -0.001002360
      7        8           0.009778710   -0.000397081    0.000146865
      8        8          -0.010789364   -0.003729488    0.006290575
      9        8           0.003192762   -0.006494450    0.003514338
     10        8          -0.004122847   -0.001406205   -0.000094136
     11        6          -0.002941996   -0.005357585    0.022706188
     12        1          -0.004406246    0.000440211    0.001075924
     13        1           0.004402269    0.004446459   -0.005826929
     14        1           0.000104707    0.002154224   -0.000240318
     15        1          -0.011803533    0.006411205   -0.003522034
     16        1          -0.013247388   -0.007257432    0.015185783
     17        1           0.015272082   -0.010347822    0.010106379
     18        1          -0.018050145   -0.001095745   -0.004910692
     19        1          -0.013281268    0.009821775    0.003214203
     20        1           0.019650286    0.009302984   -0.006311018
     21        1           0.004840260   -0.015572359   -0.000357072
     22        1          -0.015446958    0.011619222   -0.007280249
     23        1           0.016217870    0.010995222   -0.012379809
 -------------------------------------------------------------------
 Cartesian Forces:  Max     0.022706188 RMS     0.010154565

 GradGradGradGradGradGradGradGradGradGradGradGradGradGradGradGradGradGrad
 Berny optimization.
 Using GEDIIS/GDIIS optimizer.
 FormGI is forming the generalized inverse of G from B-inverse, IUseBI=4.
 Internal  Forces:  Max     0.022833456 RMS     0.005689859
 Search for a local minimum.
 Step number   3 out of a maximum of  131
 All quantities printed in internal units (Hartrees-Bohrs-Radians)
 Mixed Optimization -- RFO/linear search
 Update second derivatives using D2CorX and points    2    3
 ITU=  0  1  0
 Use linear search instead of GDIIS.
     Eigenvalues ---    0.00559   0.00745   0.01006   0.01282   0.01417
     Eigenvalues ---    0.01434   0.01539   0.01546   0.03146   0.03777
     Eigenvalues ---    0.04640   0.05040   0.05123   0.05616   0.05692
     Eigenvalues ---    0.06049   0.06244   0.06404   0.06491   0.07606
     Eigenvalues ---    0.07779   0.09117   0.10142   0.10199   0.10508
     Eigenvalues ---    0.11029   0.13163   0.13654   0.15825   0.15973
     Eigenvalues ---    0.16000   0.16000   0.16000   0.16000   0.16022
     Eigenvalues ---    0.16227   0.18878   0.20220   0.22215   0.25000
     Eigenvalues ---    0.26909   0.28691   0.29706   0.32222   0.38031
     Eigenvalues ---    0.40851   0.42348   0.42495   0.42522   0.42593
     Eigenvalues ---    0.43772   0.43844   0.47927   0.49134   0.53566
     Eigenvalues ---    0.54370   0.57571   0.59694   0.61071   0.62825
     Eigenvalues ---    0.93167   1.13854   1.34235
 RFO step:  Lambda=-1.02293169D-02 EMin= 5.58653144D-03
 Quartic linear search produced a step of  0.19032.
 Iteration  1 RMS(Cart)=  0.04953870 RMS(Int)=  0.00140083
 Iteration  2 RMS(Cart)=  0.00152762 RMS(Int)=  0.00015037
 Iteration  3 RMS(Cart)=  0.00000395 RMS(Int)=  0.00015033
 Iteration  4 RMS(Cart)=  0.00000000 RMS(Int)=  0.00015033
 Variable       Old X    -DE/DX   Delta X   Delta X   Delta X     New X
                                 (Linear)    (Quad)   (Total)
    R1        2.86803   0.00152   0.00385   0.00248   0.00633   2.87436
    R2        2.70314   0.00205   0.00232   0.00357   0.00589   2.70903
    R3        2.04992   0.01290   0.01272   0.02499   0.03771   2.08763
    R4        2.03313   0.02071   0.02682   0.02574   0.05256   2.08568
    R5        2.92247   0.00367   0.00359   0.00772   0.01131   2.93378
    R6        2.74039   0.00210   0.00279   0.00223   0.00506   2.74545
    R7        2.02598   0.02093   0.02999   0.02198   0.05198   2.07796
    R8        2.90498   0.00257   0.00273   0.00846   0.01113   2.91611
    R9        2.67135  -0.00009   0.00062  -0.00088  -0.00025   2.67110
   R10        2.02657   0.01859   0.02495   0.02306   0.04801   2.07458
   R11        2.88927   0.00276   0.00326   0.00985   0.01311   2.90238
   R12        2.69907   0.00389   0.00402   0.00696   0.01098   2.71005
   R13        2.03413   0.01600   0.02015   0.02334   0.04349   2.07762
   R14        2.67470   0.00040   0.00259   0.00053   0.00315   2.67785
   R15        2.70280   0.00003   0.00258  -0.00172   0.00085   2.70365
   R16        2.02667   0.02194   0.03247   0.02115   0.05362   2.08028
   R17        1.82728   0.00206   0.04321  -0.02038   0.02282   1.85011
   R18        1.83272   0.00211   0.05440  -0.02463   0.02978   1.86250
   R19        1.82614   0.00212   0.03942  -0.01876   0.02066   1.84681
   R20        2.71918  -0.00283   0.00191  -0.00902  -0.00711   2.71207
   R21        2.04049   0.01567   0.01933   0.02386   0.04319   2.08368
   R22        2.02006   0.01983   0.03218   0.01703   0.04921   2.06927
   R23        2.02261   0.02283   0.03455   0.01996   0.05451   2.07711
    A1        1.90682  -0.00399  -0.00199  -0.01080  -0.01276   1.89406
    A2        1.89856  -0.00035  -0.00049  -0.00583  -0.00625   1.89231
    A3        1.85402   0.00365   0.00284   0.02046   0.02334   1.87736
    A4        1.91461   0.00371   0.00169   0.03145   0.03316   1.94776
    A5        1.92592   0.00059  -0.00049   0.00717   0.00672   1.93264
    A6        1.96227  -0.00377  -0.00163  -0.04297  -0.04454   1.91773
    A7        1.94407   0.00016  -0.00056   0.00636   0.00559   1.94966
    A8        1.94015   0.00082   0.00128   0.01218   0.01341   1.95356
    A9        1.93454  -0.00173  -0.00084  -0.02663  -0.02744   1.90709
   A10        1.85488   0.00078  -0.00035   0.00697   0.00650   1.86138
   A11        1.92016   0.00019   0.00064  -0.00211  -0.00152   1.91864
   A12        1.86696  -0.00013  -0.00010   0.00463   0.00458   1.87153
   A13        1.80113  -0.00146   0.00012  -0.01172  -0.01164   1.78949
   A14        1.98847   0.00237   0.00032   0.01753   0.01789   2.00636
   A15        1.95028  -0.00152  -0.00067  -0.02197  -0.02252   1.92777
   A16        2.00595  -0.00092  -0.00130  -0.00368  -0.00489   2.00106
   A17        1.88139   0.00197   0.00105   0.02010   0.02101   1.90240
   A18        1.83715  -0.00046   0.00047  -0.00076  -0.00024   1.83692
   A19        1.76603   0.00045  -0.00026  -0.00168  -0.00188   1.76415
   A20        1.89674  -0.00304  -0.00077  -0.02884  -0.02956   1.86718
   A21        2.00661  -0.00159  -0.00084  -0.03148  -0.03216   1.97445
   A22        1.93621   0.00144   0.00066   0.00970   0.01001   1.94622
   A23        1.92882   0.00025   0.00052   0.01624   0.01633   1.94515
   A24        1.92421   0.00235   0.00065   0.03302   0.03278   1.95699
   A25        1.85499   0.00028   0.00004  -0.00257  -0.00274   1.85225
   A26        1.86017  -0.00205  -0.00209  -0.00397  -0.00597   1.85420
   A27        2.01768  -0.00124  -0.00085  -0.01842  -0.01951   1.99816
   A28        1.96013   0.00156   0.00116   0.01388   0.01506   1.97519
   A29        1.89257  -0.00162  -0.00044  -0.02562  -0.02657   1.86601
   A30        1.88031   0.00312   0.00220   0.03725   0.03955   1.91986
   A31        1.91621  -0.00026   0.00016  -0.00498  -0.00471   1.91150
   A32        1.92961  -0.00741  -0.00120  -0.04823  -0.04943   1.88018
   A33        1.94975  -0.01387  -0.00283  -0.09009  -0.09292   1.85684
   A34        1.90028  -0.00084   0.00298  -0.00769  -0.00471   1.89557
   A35        1.96927  -0.00159  -0.00112  -0.00611  -0.00723   1.96204
   A36        1.94800  -0.00219  -0.00316  -0.00807  -0.01118   1.93682
   A37        1.87255  -0.00321  -0.00291  -0.01931  -0.02217   1.85038
   A38        1.91203   0.00420   0.00227   0.02194   0.02427   1.93630
   A39        1.86166   0.00594   0.00409   0.04519   0.04932   1.91098
   A40        1.91155  -0.00102   0.00049  -0.00662  -0.00607   1.90548
   A41        1.95789  -0.00387  -0.00090  -0.03370  -0.03453   1.92336
    D1       -3.06830   0.00156   0.00039   0.03609   0.03649  -3.03181
    D2        1.14983  -0.00007   0.00036   0.01524   0.01554   1.16537
    D3       -0.92416   0.00069   0.00021   0.01890   0.01919  -0.90498
    D4        1.12524  -0.00038  -0.00019   0.00780   0.00759   1.13284
    D5       -0.93981  -0.00200  -0.00022  -0.01305  -0.01335  -0.95317
    D6       -3.01381  -0.00125  -0.00037  -0.00938  -0.00970  -3.02351
    D7       -0.99087   0.00220   0.00038   0.05035   0.05073  -0.94014
    D8       -3.05593   0.00058   0.00035   0.02950   0.02978  -3.02614
    D9        1.15326   0.00133   0.00020   0.03317   0.03343   1.18670
   D10       -3.04216   0.00082   0.00090  -0.00278  -0.00185  -3.04400
   D11       -0.96243   0.00021   0.00013   0.00244   0.00254  -0.95989
   D12        1.20880  -0.00159  -0.00110  -0.02533  -0.02644   1.18237
   D13       -2.45351  -0.00170  -0.00152  -0.03622  -0.03778  -2.49129
   D14        1.64289  -0.00093  -0.00017  -0.03385  -0.03405   1.60884
   D15       -0.43658  -0.00089  -0.00052  -0.02916  -0.02962  -0.46620
   D16       -0.33791  -0.00011  -0.00051  -0.01326  -0.01377  -0.35168
   D17       -2.52470   0.00066   0.00084  -0.01089  -0.01003  -2.53473
   D18        1.67901   0.00069   0.00049  -0.00620  -0.00560   1.67341
   D19        1.67733   0.00026  -0.00050  -0.00509  -0.00560   1.67173
   D20       -0.50947   0.00103   0.00085  -0.00272  -0.00186  -0.51133
   D21       -2.58894   0.00107   0.00049   0.00197   0.00257  -2.58637
   D22        2.06112   0.00123   0.00008   0.02251   0.02269   2.08380
   D23       -0.05699   0.00007   0.00025   0.00333   0.00364  -0.05336
   D24       -2.10794  -0.00048  -0.00026   0.00005  -0.00013  -2.10807
   D25        0.56977  -0.00005   0.00044   0.01639   0.01678   0.58656
   D26       -1.46930  -0.00069   0.00013   0.01760   0.01778  -1.45152
   D27        2.64822  -0.00023   0.00049   0.01961   0.01985   2.66807
   D28        2.74521   0.00131   0.00014   0.02770   0.02788   2.77309
   D29        0.70614   0.00067  -0.00017   0.02890   0.02887   0.73501
   D30       -1.45953   0.00113   0.00019   0.03092   0.03094  -1.42859
   D31       -1.49585   0.00153   0.00069   0.03833   0.03911  -1.45674
   D32        2.74827   0.00089   0.00037   0.03953   0.04011   2.78837
   D33        0.58260   0.00135   0.00073   0.04155   0.04218   0.62478
   D34        0.99479   0.00189   0.00053   0.08732   0.08780   1.08258
   D35       -1.07865   0.00272   0.00111   0.09226   0.09335  -0.98530
   D36        3.13742   0.00111   0.00022   0.06996   0.07024  -3.07552
   D37       -0.62856  -0.00064  -0.00031  -0.01885  -0.01911  -0.64767
   D38        1.46533   0.00028  -0.00001  -0.00608  -0.00608   1.45925
   D39       -2.72911   0.00198   0.00075   0.02696   0.02761  -2.70150
   D40        1.38136  -0.00331  -0.00106  -0.04880  -0.04991   1.33144
   D41       -2.80794  -0.00240  -0.00076  -0.03603  -0.03688  -2.84482
   D42       -0.71920  -0.00069  -0.00000  -0.00299  -0.00319  -0.72239
   D43       -2.76202   0.00085   0.00058   0.01119   0.01192  -2.75010
   D44       -0.66813   0.00177   0.00088   0.02396   0.02495  -0.64318
   D45        1.42061   0.00347   0.00163   0.05700   0.05864   1.47925
   D46       -2.74313   0.00072   0.00044   0.00759   0.00823  -2.73490
   D47        1.61321   0.00109   0.00082   0.02010   0.02129   1.63450
   D48       -0.52927  -0.00185  -0.00073  -0.03005  -0.03135  -0.56062
   D49        0.43740   0.00010   0.00004   0.00851   0.00843   0.44582
   D50       -1.59030   0.00158   0.00192   0.00751   0.00933  -1.58097
   D51        2.61707  -0.00218  -0.00121  -0.03038  -0.03134   2.58574
   D52       -3.08898  -0.00095  -0.00051  -0.03225  -0.03273  -3.12171
   D53       -1.06440  -0.00102  -0.00109  -0.03036  -0.03166  -1.09606
   D54        1.01859  -0.00006   0.00046  -0.02948  -0.02884   0.98975
   D55        1.20962  -0.00180  -0.00064  -0.03656  -0.03721   1.17240
   D56       -3.04006   0.00225   0.00079   0.00198   0.00279  -3.03726
   D57       -0.91056  -0.00194  -0.00074  -0.03785  -0.03860  -0.94916
         Item               Value     Threshold  Converged?
 Maximum Force            0.022833     0.000450     NO 
 RMS     Force            0.005690     0.000300     NO 
 Maximum Displacement     0.211596     0.001800     NO 
 RMS     Displacement     0.049965     0.001200     NO 
 Predicted change in Energy=-5.388037D-03
 GradGradGradGradGradGradGradGradGradGradGradGradGradGradGradGradGradGrad

                          Input orientation:                          
 ---------------------------------------------------------------------
 Center     Atomic      Atomic             Coordinates (Angstroms)
 Number     Number       Type             X           Y           Z
 ---------------------------------------------------------------------
      1          6           0        1.491106    4.439018    9.552879
      2          6           0        2.439241    5.544276    9.992230
      3          6           0        1.721858    6.597340   10.879157
      4          6           0        2.376928    7.918954   10.425843
      5          6           0        2.626421    7.629631    8.938245
      6          8           0        2.995830    6.263838    8.859466
      7          8           0        2.249644    3.434046    8.867502
      8          8           0        1.790077    6.352024   12.269518
      9          8           0        3.607934    8.046383   11.150422
     10          8           0        1.399262    7.920744    8.262765
     11          6           0        1.477766    7.668307    6.852155
     12          1           0        1.618823    2.775010    8.512198
     13          1           0        2.745382    6.380177   12.510326
     14          1           0        3.854432    8.991524   11.182633
     15          1           0        0.718179    4.881471    8.899242
     16          1           0        1.021412    4.022686   10.460735
     17          1           0        3.281887    5.101855   10.542998
     18          1           0        0.650012    6.630677   10.644112
     19          1           0        1.724197    8.793203   10.561410
     20          1           0        3.448606    8.210042    8.492176
     21          1           0        1.588414    6.590069    6.649766
     22          1           0        0.533004    8.024528    6.428390
     23          1           0        2.322942    8.208596    6.402798
 ---------------------------------------------------------------------
                    Distance matrix (angstroms):
                    1          2          3          4          5
     1  C    0.000000
     2  C    1.521047   0.000000
     3  C    2.543739   1.552488   0.000000
     4  C    3.695497   2.414746   1.543138   0.000000
     5  C    3.441907   2.344062   2.377183   1.535872   0.000000
     6  O    2.464749   1.452830   2.411095   2.361352   1.417060
     7  O    1.433559   2.398755   3.785728   4.749634   4.213062
     8  O    3.336030   2.501981   1.413484   2.489739   3.664578
     9  O    4.477297   2.994627   2.393866   1.434095   2.455764
    10  O    3.714195   3.117725   2.949741   2.373761   1.430713
    11  C    4.209798   3.911012   4.174122   3.693584   2.381738
    12  H    1.966788   3.245368   4.497034   5.540480   4.976356
    13  H    3.753371   2.670816   1.937904   2.616995   3.786166
    14  H    5.382074   3.911949   3.220573   1.976400   2.898283
    15  H    1.104727   2.143826   2.805645   3.782627   3.345937
    16  H    1.103697   2.131894   2.700841   4.125475   4.231322
    17  H    2.150950   1.099607   2.187045   2.961203   3.065049
    18  H    2.588744   2.192386   1.097821   2.165534   2.795369
    19  H    4.475533   3.375024   2.218735   1.099431   2.191478
    20  H    4.379215   3.221070   3.358593   2.229865   1.100837
    21  H    3.614493   3.604117   4.231502   4.080006   2.719427
    22  H    4.851419   4.741977   4.822816   4.403502   3.292067
    23  H    4.982437   4.471705   4.795334   4.033819   2.618356
                    6          7          8          9         10
     6  O    0.000000
     7  O    2.926530   0.000000
     8  O    3.618020   4.505497   0.000000
     9  O    2.966583   5.322624   2.725406   0.000000
    10  O    2.377060   4.606442   4.320612   3.637661   0.000000
    11  C    2.882073   4.752513   5.583722   4.812032   1.435168
    12  H    3.766785   0.979034   5.190550   6.221268   5.156453
    13  H    3.661289   4.711221   0.985591   2.317236   4.714569
    14  H    3.684369   6.230629   3.522761   0.977287   3.962330
    15  H    2.664623   2.107471   3.830176   4.840989   3.179019
    16  H    3.388975   2.096054   3.047680   4.832795   4.490958
    17  H    2.065506   2.579612   2.601786   3.024156   4.085325
    18  H    2.970251   3.991693   2.004829   3.318114   2.810065
    19  H    3.303234   5.644996   2.980156   2.110247   2.480028
    20  H    2.031654   4.938473   4.524518   2.668041   2.082338
    21  H    2.640079   3.913573   5.628405   5.143464   2.099581
    22  H    3.882739   5.474362   6.204536   5.635002   2.031281
    23  H    3.204696   5.373682   6.176504   4.921122   2.096549
                   11         12         13         14         15
    11  C    0.000000
    12  H    5.169139   0.000000
    13  H    5.939784   5.500127   0.000000
    14  H    5.113950   7.125604   3.132395   0.000000
    15  H    3.540338   2.323390   4.404044   5.651770   0.000000
    16  H    5.149822   2.389643   3.568005   5.765110   1.807685
    17  H    4.843950   3.507726   2.406725   3.983274   3.053376
    18  H    4.017560   4.511077   2.817105   4.016455   2.471627
    19  H    3.883902   6.358383   3.265545   2.227813   4.367669
    20  H    2.620564   5.734813   4.470846   2.830895   4.324387
    21  H    1.102634   4.245498   5.977357   5.607915   2.955801
    22  H    1.095009   5.751408   6.677458   5.879608   4.002275
    23  H    1.099162   5.871049   6.389324   5.079887   4.458392
                   16         17         18         19         20
    16  H    0.000000
    17  H    2.506216   0.000000
    18  H    2.640678   3.045371   0.000000
    19  H    4.823057   4.006594   2.416037   0.000000
    20  H    5.224983   3.727532   3.867474   2.755975   0.000000
    21  H    4.629950   4.498877   4.103298   4.491459   3.078815
    22  H    5.702025   5.747032   4.441714   4.369400   3.576921
    23  H    5.973498   5.264283   4.824652   4.241971   2.373314
                   21         22         23
    21  H    0.000000
    22  H    1.794595   0.000000
    23  H    1.794479   1.799560   0.000000
 Symmetry turned off by external request.
 Stoichiometry    C6H12O5
 Framework group  C1[X(C6H12O5)]
 Deg. of freedom    63
 Full point group                 C1      NOp   1
 Rotational constants (GHZ):           1.1161345           1.0809575           0.6586586
 Standard basis: 6-311++G(d,p) (5D, 7F)
   326 basis functions,   504 primitive gaussians,   337 cartesian basis functions
    44 alpha electrons       44 beta electrons
       nuclear repulsion energy       712.2110823776 Hartrees.
 NAtoms=   23 NActive=   23 NUniq=   23 SFac= 1.00D+00 NAtFMM=   60 NAOKFM=F Big=F
 Integral buffers will be    131072 words long.
 Raffenetti 2 integral format.
 Two-electron integral symmetry is turned off.
 One-electron integrals computed using PRISM.
 NBasis=   326 RedAO= T EigKep=  4.07D-06  NBF=   326
 NBsUse=   326 1.00D-06 EigRej= -1.00D+00 NBFU=   326
 Initial guess from the checkpoint file:  "/scratch/Gau-9018.chk"
 B after Tr=     0.050369   -0.041692    0.007952
         Rot=    0.999999    0.000632    0.000987   -0.000581 Ang=   0.15 deg.
 ExpMin= 3.60D-02 ExpMax= 8.59D+03 ExpMxC= 1.30D+03 IAcc=3 IRadAn=         5 AccDes= 0.00D+00
 Harris functional with IExCor= 1009 and IRadAn=       5 diagonalized for initial guess.
 HarFok:  IExCor= 1009 AccDes= 0.00D+00 IRadAn=         5 IDoV= 1 UseB2=F ITyADJ=14
 ICtDFT=  3500011 ScaDFX=  1.000000  1.000000  1.000000  1.000000
 FoFCou: FMM=F IPFlag=           0 FMFlag=      100000 FMFlg1=           0
         NFxFlg=           0 DoJE=T BraDBF=F KetDBF=T FulRan=T
         wScrn=  0.000000 ICntrl=       500 IOpCl=  0 I1Cent=   200000004 NGrid=           0
         NMat0=    1 NMatS0=      1 NMatT0=    0 NMatD0=    1 NMtDS0=    0 NMtDT0=    0
 Symmetry not used in FoFCou.
 Requested convergence on RMS density matrix=1.00D-08 within 128 cycles.
 Requested convergence on MAX density matrix=1.00D-06.
 Requested convergence on             energy=1.00D-06.
 No special actions if energy rises.
 SCF Done:  E(RPBE-PBE) =  -611.428720997     A.U. after   12 cycles
            NFock= 12  Conv=0.53D-08     -V/T= 2.0031
 Calling FoFJK, ICntrl=      2527 FMM=F ISym2X=0 I1Cent= 0 IOpClX= 0 NMat=1 NMatS=1 NMatT=0.
 -------------------------------------------------------------------
 Center     Atomic                   Forces (Hartrees/Bohr)
 Number     Number              X              Y              Z
 -------------------------------------------------------------------
      1        6           0.007254115    0.000490693   -0.002208228
      2        6          -0.004507641    0.001556166   -0.001893032
      3        6           0.001364840    0.000402586    0.001280498
      4        6           0.002054142    0.000675928   -0.002267796
      5        6          -0.006838149    0.000108734    0.001481553
      6        8          -0.001720363   -0.001077421    0.001104314
      7        8          -0.006392211   -0.005214847   -0.003047825
      8        8           0.010232246   -0.003239425    0.002986894
      9        8           0.001140692    0.006542258    0.000062639
     10        8           0.005094710   -0.001133534   -0.000160274
     11        6          -0.003655550   -0.003440528    0.005478409
     12        1           0.005442127    0.005216513    0.003094120
     13        1          -0.009283484    0.002714917   -0.001562708
     14        1          -0.001848611   -0.007485999   -0.000327171
     15        1          -0.001634636   -0.000297497   -0.000240848
     16        1          -0.002654735   -0.000009165    0.001887534
     17        1           0.002558357   -0.001682027    0.001078454
     18        1          -0.001452577    0.000639842   -0.002179393
     19        1          -0.000456793    0.000263657    0.001148598
     20        1           0.002707622    0.001318381   -0.001480743
     21        1           0.000895649    0.000087491   -0.000446236
     22        1          -0.000899937    0.001139584   -0.001706144
     23        1           0.002600186    0.002423691   -0.002082614
 -------------------------------------------------------------------
 Cartesian Forces:  Max     0.010232246 RMS     0.003338310

 GradGradGradGradGradGradGradGradGradGradGradGradGradGradGradGradGradGrad
 Berny optimization.
 Using GEDIIS/GDIIS optimizer.
 FormGI is forming the generalized inverse of G from B-inverse, IUseBI=4.
 Internal  Forces:  Max     0.009303715 RMS     0.001650226
 Search for a local minimum.
 Step number   4 out of a maximum of  131
 All quantities printed in internal units (Hartrees-Bohrs-Radians)
 Mixed Optimization -- RFO/linear search
 Update second derivatives using D2CorX and points    3    4
 DE= -7.62D-03 DEPred=-5.39D-03 R= 1.41D+00
 TightC=F SS=  1.41D+00  RLast= 3.34D-01 DXNew= 8.4853D-01 1.0031D+00
 Trust test= 1.41D+00 RLast= 3.34D-01 DXMaxT set to 8.49D-01
 ITU=  1  0  1  0
 Use linear search instead of GDIIS.
     Eigenvalues ---    0.00567   0.00744   0.01010   0.01278   0.01416
     Eigenvalues ---    0.01432   0.01488   0.01540   0.03146   0.03806
     Eigenvalues ---    0.04739   0.05077   0.05135   0.05592   0.05783
     Eigenvalues ---    0.05917   0.06176   0.06327   0.06559   0.07606
     Eigenvalues ---    0.07758   0.09049   0.10015   0.10099   0.10491
     Eigenvalues ---    0.10940   0.13103   0.13686   0.15763   0.15941
     Eigenvalues ---    0.16000   0.16000   0.16000   0.16021   0.16281
     Eigenvalues ---    0.16742   0.18965   0.20427   0.22229   0.25039
     Eigenvalues ---    0.26910   0.28656   0.29712   0.32239   0.37811
     Eigenvalues ---    0.38308   0.40988   0.42352   0.42526   0.42832
     Eigenvalues ---    0.43689   0.43859   0.44271   0.48266   0.50122
     Eigenvalues ---    0.54068   0.56170   0.59268   0.61045   0.62699
     Eigenvalues ---    0.93284   1.13854   1.34238
 RFO step:  Lambda=-1.46590118D-03 EMin= 5.66834132D-03
 Quartic linear search produced a step of  0.09662.
 Iteration  1 RMS(Cart)=  0.03896336 RMS(Int)=  0.00117690
 Iteration  2 RMS(Cart)=  0.00116861 RMS(Int)=  0.00003327
 Iteration  3 RMS(Cart)=  0.00000148 RMS(Int)=  0.00003326
 Iteration  4 RMS(Cart)=  0.00000000 RMS(Int)=  0.00003326
 Variable       Old X    -DE/DX   Delta X   Delta X   Delta X     New X
                                 (Linear)    (Quad)   (Total)
    R1        2.87436  -0.00124   0.00061  -0.00420  -0.00359   2.87077
    R2        2.70903  -0.00053   0.00057  -0.00154  -0.00097   2.70806
    R3        2.08763   0.00117   0.00364   0.00162   0.00526   2.09289
    R4        2.08568   0.00269   0.00508   0.00339   0.00847   2.09416
    R5        2.93378  -0.00006   0.00109  -0.00129  -0.00022   2.93356
    R6        2.74545  -0.00163   0.00049  -0.00456  -0.00407   2.74138
    R7        2.07796   0.00318   0.00502   0.00397   0.00899   2.08695
    R8        2.91611   0.00017   0.00108   0.00039   0.00145   2.91756
    R9        2.67110   0.00154  -0.00002   0.00387   0.00385   2.67494
   R10        2.07458   0.00190   0.00464   0.00212   0.00676   2.08134
   R11        2.90238  -0.00106   0.00127  -0.00430  -0.00301   2.89937
   R12        2.71005  -0.00082   0.00106  -0.00243  -0.00137   2.70868
   R13        2.07762   0.00062   0.00420  -0.00014   0.00406   2.08168
   R14        2.67785   0.00033   0.00030   0.00132   0.00165   2.67950
   R15        2.70365  -0.00417   0.00008  -0.01055  -0.01047   2.69319
   R16        2.08028   0.00332   0.00518   0.00389   0.00907   2.08935
   R17        1.85011  -0.00814   0.00221  -0.00891  -0.00670   1.84340
   R18        1.86250  -0.00930   0.00288  -0.00909  -0.00621   1.85629
   R19        1.84681  -0.00772   0.00200  -0.00882  -0.00683   1.83998
   R20        2.71207  -0.00131  -0.00069  -0.00298  -0.00367   2.70840
   R21        2.08368   0.00009   0.00417  -0.00130   0.00287   2.08655
   R22        2.06927   0.00181   0.00475   0.00137   0.00612   2.07539
   R23        2.07711   0.00404   0.00527   0.00480   0.01006   2.08718
    A1        1.89406   0.00105  -0.00123   0.00879   0.00752   1.90158
    A2        1.89231   0.00067  -0.00060   0.00641   0.00578   1.89809
    A3        1.87736  -0.00038   0.00225  -0.00291  -0.00067   1.87668
    A4        1.94776  -0.00055   0.00320  -0.00260   0.00055   1.94831
    A5        1.93264   0.00021   0.00065   0.00450   0.00514   1.93778
    A6        1.91773  -0.00096  -0.00430  -0.01381  -0.01809   1.89964
    A7        1.94966   0.00118   0.00054   0.00765   0.00819   1.95785
    A8        1.95356  -0.00023   0.00130  -0.00265  -0.00132   1.95224
    A9        1.90709  -0.00070  -0.00265  -0.00549  -0.00817   1.89892
   A10        1.86138  -0.00046   0.00063  -0.00321  -0.00267   1.85871
   A11        1.91864   0.00002  -0.00015   0.00314   0.00303   1.92166
   A12        1.87153   0.00018   0.00044   0.00050   0.00094   1.87248
   A13        1.78949   0.00025  -0.00112  -0.00305  -0.00429   1.78520
   A14        2.00636   0.00005   0.00173   0.00098   0.00274   2.00910
   A15        1.92777  -0.00061  -0.00218  -0.00909  -0.01125   1.91651
   A16        2.00106  -0.00048  -0.00047  -0.00408  -0.00449   1.99656
   A17        1.90240  -0.00011   0.00203  -0.00100   0.00098   1.90338
   A18        1.83692   0.00083  -0.00002   0.01497   0.01496   1.85187
   A19        1.76415  -0.00019  -0.00018  -0.00216  -0.00239   1.76176
   A20        1.86718  -0.00062  -0.00286  -0.00658  -0.00943   1.85775
   A21        1.97445   0.00001  -0.00311  -0.00106  -0.00414   1.97031
   A22        1.94622   0.00028   0.00097  -0.00142  -0.00053   1.94570
   A23        1.94515   0.00035   0.00158   0.01014   0.01168   1.95683
   A24        1.95699   0.00011   0.00317   0.00018   0.00319   1.96018
   A25        1.85225  -0.00023  -0.00026  -0.00201  -0.00233   1.84993
   A26        1.85420   0.00071  -0.00058   0.00535   0.00478   1.85898
   A27        1.99816   0.00004  -0.00189   0.00223   0.00031   1.99847
   A28        1.97519  -0.00038   0.00145  -0.00217  -0.00069   1.97450
   A29        1.86601  -0.00003  -0.00257  -0.00296  -0.00557   1.86044
   A30        1.91986  -0.00015   0.00382  -0.00052   0.00330   1.92316
   A31        1.91150   0.00070  -0.00046   0.00320   0.00266   1.91416
   A32        1.88018   0.00043  -0.00478   0.00546   0.00068   1.88087
   A33        1.85684   0.00033  -0.00898   0.00694  -0.00204   1.85480
   A34        1.89557   0.00009  -0.00046   0.00147   0.00101   1.89658
   A35        1.96204   0.00110  -0.00070   0.00504   0.00434   1.96639
   A36        1.93682   0.00076  -0.00108   0.00627   0.00516   1.94198
   A37        1.85038   0.00138  -0.00214   0.01053   0.00836   1.85874
   A38        1.93630  -0.00027   0.00235  -0.00447  -0.00213   1.93418
   A39        1.91098   0.00021   0.00476   0.00309   0.00780   1.91878
   A40        1.90548  -0.00059  -0.00059  -0.00453  -0.00512   1.90036
   A41        1.92336  -0.00145  -0.00334  -0.01058  -0.01391   1.90945
    D1       -3.03181   0.00005   0.00353   0.02298   0.02651  -3.00530
    D2        1.16537  -0.00001   0.00150   0.02364   0.02518   1.19055
    D3       -0.90498   0.00036   0.00185   0.02822   0.03008  -0.87489
    D4        1.13284  -0.00031   0.00073   0.01710   0.01780   1.15064
    D5       -0.95317  -0.00037  -0.00129   0.01775   0.01647  -0.93670
    D6       -3.02351   0.00001  -0.00094   0.02233   0.02137  -3.00214
    D7       -0.94014   0.00067   0.00490   0.03160   0.03649  -0.90365
    D8       -3.02614   0.00061   0.00288   0.03226   0.03516  -2.99098
    D9        1.18670   0.00099   0.00323   0.03684   0.04006   1.22676
   D10       -3.04400  -0.00045  -0.00018  -0.01304  -0.01320  -3.05720
   D11       -0.95989   0.00072   0.00025  -0.00105  -0.00080  -0.96069
   D12        1.18237  -0.00075  -0.00255  -0.01742  -0.02000   1.16237
   D13       -2.49129  -0.00008  -0.00365  -0.02191  -0.02556  -2.51685
   D14        1.60884   0.00031  -0.00329  -0.01517  -0.01846   1.59038
   D15       -0.46620  -0.00034  -0.00286  -0.02857  -0.03140  -0.49760
   D16       -0.35168   0.00005  -0.00133  -0.02267  -0.02397  -0.37565
   D17       -2.53473   0.00044  -0.00097  -0.01593  -0.01687  -2.55161
   D18        1.67341  -0.00021  -0.00054  -0.02932  -0.02981   1.64360
   D19        1.67173   0.00001  -0.00054  -0.02223  -0.02279   1.64894
   D20       -0.51133   0.00040  -0.00018  -0.01549  -0.01569  -0.52702
   D21       -2.58637  -0.00025   0.00025  -0.02889  -0.02863  -2.61500
   D22        2.08380   0.00105   0.00219   0.02699   0.02921   2.11301
   D23       -0.05336   0.00004   0.00035   0.02128   0.02165  -0.03171
   D24       -2.10807   0.00017  -0.00001   0.01901   0.01902  -2.08905
   D25        0.58656   0.00002   0.00162   0.01673   0.01834   0.60489
   D26       -1.45152   0.00003   0.00172   0.02172   0.02343  -1.42810
   D27        2.66807   0.00033   0.00192   0.02693   0.02879   2.69685
   D28        2.77309  -0.00002   0.00269   0.01333   0.01604   2.78913
   D29        0.73501  -0.00001   0.00279   0.01832   0.02113   0.75614
   D30       -1.42859   0.00029   0.00299   0.02353   0.02649  -1.40210
   D31       -1.45674   0.00064   0.00378   0.02905   0.03286  -1.42388
   D32        2.78837   0.00065   0.00387   0.03404   0.03795   2.82632
   D33        0.62478   0.00096   0.00408   0.03925   0.04331   0.66809
   D34        1.08258   0.00188   0.00848   0.11072   0.11915   1.20173
   D35       -0.98530   0.00188   0.00902   0.11725   0.12629  -0.85901
   D36       -3.07552   0.00173   0.00679   0.11059   0.11741  -2.95811
   D37       -0.64767   0.00030  -0.00185  -0.00359  -0.00543  -0.65310
   D38        1.45925   0.00011  -0.00059  -0.00440  -0.00499   1.45426
   D39       -2.70150   0.00046   0.00267   0.00015   0.00281  -2.69869
   D40        1.33144  -0.00040  -0.00482  -0.01276  -0.01760   1.31384
   D41       -2.84482  -0.00059  -0.00356  -0.01357  -0.01716  -2.86199
   D42       -0.72239  -0.00024  -0.00031  -0.00902  -0.00936  -0.73175
   D43       -2.75010   0.00023   0.00115  -0.00576  -0.00458  -2.75468
   D44       -0.64318   0.00004   0.00241  -0.00657  -0.00414  -0.64733
   D45        1.47925   0.00039   0.00567  -0.00202   0.00366   1.48291
   D46       -2.73490  -0.00009   0.00080  -0.00417  -0.00337  -2.73827
   D47        1.63450   0.00033   0.00206   0.00249   0.00460   1.63910
   D48       -0.56062  -0.00044  -0.00303  -0.01003  -0.01312  -0.57374
   D49        0.44582   0.00003   0.00081  -0.01052  -0.00974   0.43609
   D50       -1.58097  -0.00050   0.00090  -0.01461  -0.01372  -1.59469
   D51        2.58574  -0.00006  -0.00303  -0.01059  -0.01360   2.57213
   D52       -3.12171  -0.00012  -0.00316  -0.01548  -0.01862  -3.14033
   D53       -1.09606  -0.00016  -0.00306  -0.01576  -0.01885  -1.11491
   D54        0.98975  -0.00055  -0.00279  -0.02132  -0.02410   0.96566
   D55        1.17240  -0.00107  -0.00360  -0.03780  -0.04144   1.13096
   D56       -3.03726   0.00042   0.00027  -0.02445  -0.02413  -3.06139
   D57       -0.94916  -0.00065  -0.00373  -0.03327  -0.03700  -0.98616
         Item               Value     Threshold  Converged?
 Maximum Force            0.009304     0.000450     NO 
 RMS     Force            0.001650     0.000300     NO 
 Maximum Displacement     0.202500     0.001800     NO 
 RMS     Displacement     0.039013     0.001200     NO 
 Predicted change in Energy=-8.077774D-04
 GradGradGradGradGradGradGradGradGradGradGradGradGradGradGradGradGradGrad

                          Input orientation:                          
 ---------------------------------------------------------------------
 Center     Atomic      Atomic             Coordinates (Angstroms)
 Number     Number       Type             X           Y           Z
 ---------------------------------------------------------------------
      1          6           0        1.501794    4.417329    9.557407
      2          6           0        2.432854    5.538746    9.985616
      3          6           0        1.712956    6.592929   10.868962
      4          6           0        2.383909    7.909556   10.421789
      5          6           0        2.617933    7.625874    8.932234
      6          8           0        2.973891    6.256020    8.846645
      7          8           0        2.269916    3.397746    8.906214
      8          8           0        1.772116    6.350450   12.262303
      9          8           0        3.621244    7.998614   11.139858
     10          8           0        1.395640    7.929431    8.265171
     11          6           0        1.468096    7.706934    6.851176
     12          1           0        1.648066    2.725225    8.570669
     13          1           0        2.708413    6.487335   12.525994
     14          1           0        3.890496    8.933371   11.182021
     15          1           0        0.726076    4.835252    8.886452
     16          1           0        1.011443    4.023902   10.470005
     17          1           0        3.286303    5.102752   10.534391
     18          1           0        0.642976    6.628658   10.610231
     19          1           0        1.743917    8.792012   10.580395
     20          1           0        3.450509    8.197220    8.481888
     21          1           0        1.619461    6.637646    6.621250
     22          1           0        0.511988    8.048373    6.432333
     23          1           0        2.293360    8.289022    6.403959
 ---------------------------------------------------------------------
                    Distance matrix (angstroms):
                    1          2          3          4          5
     1  C    0.000000
     2  C    1.519148   0.000000
     3  C    2.549118   1.552372   0.000000
     4  C    3.704177   2.411096   1.543906   0.000000
     5  C    3.454181   2.345202   2.374210   1.534280   0.000000
     6  O    2.460292   1.450675   2.406913   2.358673   1.417932
     7  O    1.433044   2.403235   3.791013   4.760923   4.242506
     8  O    3.335640   2.505743   1.415520   2.488493   3.664897
     9  O    4.452170   2.965721   2.385560   1.433370   2.453400
    10  O    3.743796   3.122679   2.943919   2.372356   1.425174
    11  C    4.259850   3.931476   4.176550   3.691754   2.378970
    12  H    1.964246   3.245591   4.499500   5.553863   5.008765
    13  H    3.814887   2.725670   1.935933   2.560408   3.770884
    14  H    5.360961   3.883244   3.212064   1.973817   2.896637
    15  H    1.107510   2.148524   2.827315   3.815366   3.371764
    16  H    1.108180   2.133025   2.692803   4.121200   4.233173
    17  H    2.146806   1.104364   2.192712   2.950447   3.062641
    18  H    2.595377   2.186714   1.101397   2.169575   2.776790
    19  H    4.499219   3.378186   2.218151   1.101579   2.200049
    20  H    4.386548   3.219364   3.360202   2.232398   1.105636
    21  H    3.683025   3.631548   4.248976   4.079979   2.704475
    22  H    4.891859   4.755394   4.821236   4.408982   3.295909
    23  H    5.055771   4.517936   4.811430   4.036726   2.633874
                    6          7          8          9         10
     6  O    0.000000
     7  O    2.944293   0.000000
     8  O    3.622140   4.497733   0.000000
     9  O    2.952038   5.289919   2.719486   0.000000
    10  O    2.372613   4.659557   4.314161   3.636197   0.000000
    11  C    2.890409   4.840991   5.586839   4.807693   1.433226
    12  H    3.781598   0.975486   5.175500   6.188925   5.219273
    13  H    3.696159   4.779189   0.982305   2.244682   4.685896
    14  H    3.669108   6.200703   3.510844   0.973676   3.967394
    15  H    2.659481   2.109563   3.845308   4.844244   3.226182
    16  H    3.386569   2.102681   3.033774   4.801885   4.501340
    17  H    2.067876   2.567304   2.614420   2.977380   4.088286
    18  H    2.946567   3.998675   2.020322   3.320747   2.785286
    19  H    3.309075   5.672536   2.964935   2.113489   2.495116
    20  H    2.031863   4.960726   4.529801   2.670842   2.083546
    21  H    2.632964   4.017599   5.650422   5.126128   2.102684
    22  H    3.886180   5.553263   6.201566   5.641874   2.038206
    23  H    3.250067   5.494216   6.192735   4.927104   2.097455
                   11         12         13         14         15
    11  C    0.000000
    12  H    5.273183   0.000000
    13  H    5.935432   5.560792   0.000000
    14  H    5.111593   7.098501   3.030953   0.000000
    15  H    3.597151   2.324220   4.461536   5.663724   0.000000
    16  H    5.183548   2.387326   3.629780   5.735747   1.802044
    17  H    4.863508   3.491799   2.493494   3.931681   3.056472
    18  H    3.996748   4.517390   2.820664   4.023062   2.488901
    19  H    3.893654   6.391720   3.166566   2.233773   4.422826
    20  H    2.613343   5.761893   4.452999   2.833059   4.346152
    21  H    1.104153   4.371280   6.006197   5.588254   3.029505
    22  H    1.098250   5.847996   6.662869   5.895513   4.048787
    23  H    1.104487   6.005570   6.395128   5.078967   4.532955
                   16         17         18         19         20
    16  H    0.000000
    17  H    2.518542   0.000000
    18  H    2.634423   3.053083   0.000000
    19  H    4.825306   3.998963   2.427562   0.000000
    20  H    5.226685   3.716915   3.856484   2.769470   0.000000
    21  H    4.691935   4.521828   4.106771   4.509058   3.040885
    22  H    5.722640   5.761977   4.414474   4.390565   3.585769
    23  H    6.030530   5.310247   4.813866   4.242347   2.380171
                   21         22         23
    21  H    0.000000
    22  H    1.803423   0.000000
    23  H    1.796774   1.797778   0.000000
 Symmetry turned off by external request.
 Stoichiometry    C6H12O5
 Framework group  C1[X(C6H12O5)]
 Deg. of freedom    63
 Full point group                 C1      NOp   1
 Rotational constants (GHZ):           1.1118662           1.0765584           0.6571840
 Standard basis: 6-311++G(d,p) (5D, 7F)
   326 basis functions,   504 primitive gaussians,   337 cartesian basis functions
    44 alpha electrons       44 beta electrons
       nuclear repulsion energy       711.9731907906 Hartrees.
 NAtoms=   23 NActive=   23 NUniq=   23 SFac= 1.00D+00 NAtFMM=   60 NAOKFM=F Big=F
 Integral buffers will be    131072 words long.
 Raffenetti 2 integral format.
 Two-electron integral symmetry is turned off.
 One-electron integrals computed using PRISM.
 NBasis=   326 RedAO= T EigKep=  4.24D-06  NBF=   326
 NBsUse=   326 1.00D-06 EigRej= -1.00D+00 NBFU=   326
 Initial guess from the checkpoint file:  "/scratch/Gau-9018.chk"
 B after Tr=    -0.024638   -0.010169    0.001780
         Rot=    1.000000    0.000017   -0.000276    0.000464 Ang=   0.06 deg.
 ExpMin= 3.60D-02 ExpMax= 8.59D+03 ExpMxC= 1.30D+03 IAcc=3 IRadAn=         5 AccDes= 0.00D+00
 Harris functional with IExCor= 1009 and IRadAn=       5 diagonalized for initial guess.
 HarFok:  IExCor= 1009 AccDes= 0.00D+00 IRadAn=         5 IDoV= 1 UseB2=F ITyADJ=14
 ICtDFT=  3500011 ScaDFX=  1.000000  1.000000  1.000000  1.000000
 FoFCou: FMM=F IPFlag=           0 FMFlag=      100000 FMFlg1=           0
         NFxFlg=           0 DoJE=T BraDBF=F KetDBF=T FulRan=T
         wScrn=  0.000000 ICntrl=       500 IOpCl=  0 I1Cent=   200000004 NGrid=           0
         NMat0=    1 NMatS0=      1 NMatT0=    0 NMatD0=    1 NMtDS0=    0 NMtDT0=    0
 Symmetry not used in FoFCou.
 Requested convergence on RMS density matrix=1.00D-08 within 128 cycles.
 Requested convergence on MAX density matrix=1.00D-06.
 Requested convergence on             energy=1.00D-06.
 No special actions if energy rises.
 SCF Done:  E(RPBE-PBE) =  -611.429840038     A.U. after   12 cycles
            NFock= 12  Conv=0.44D-08     -V/T= 2.0031
 Calling FoFJK, ICntrl=      2527 FMM=F ISym2X=0 I1Cent= 0 IOpClX= 0 NMat=1 NMatS=1 NMatT=0.
 -------------------------------------------------------------------
 Center     Atomic                   Forces (Hartrees/Bohr)
 Number     Number              X              Y              Z
 -------------------------------------------------------------------
      1        6           0.001849507   -0.000012407   -0.000519347
      2        6          -0.000864382   -0.000967134    0.000086797
      3        6           0.000115623    0.000036313    0.000906738
      4        6          -0.000606842   -0.000673222   -0.001188474
      5        6          -0.002431149    0.000957913    0.000052387
      6        8          -0.001007827   -0.000629476   -0.000227244
      7        8          -0.004011945   -0.002452000   -0.001376532
      8        8           0.005713852   -0.001424417    0.000742758
      9        8           0.000849844    0.004417473    0.000699184
     10        8           0.002437187   -0.000432164   -0.000516459
     11        6          -0.001161614   -0.001348099    0.001740960
     12        1           0.003308065    0.003284757    0.001858122
     13        1          -0.005645308    0.001116046   -0.001797908
     14        1          -0.000948083   -0.004119613   -0.000220279
     15        1           0.000075703   -0.000276690   -0.000014025
     16        1          -0.000496512    0.000118238    0.000227528
     17        1           0.000292907    0.000005916    0.000191390
     18        1           0.000348691    0.000886548   -0.000200148
     19        1           0.000727750   -0.000451252    0.000338672
     20        1           0.000503156    0.000418227   -0.000302757
     21        1          -0.000114263    0.000937815    0.000137363
     22        1           0.000306090   -0.000254536   -0.000025512
     23        1           0.000759550    0.000861764   -0.000593215
 -------------------------------------------------------------------
 Cartesian Forces:  Max     0.005713852 RMS     0.001678163

 GradGradGradGradGradGradGradGradGradGradGradGradGradGradGradGradGradGrad
 Berny optimization.
 Using GEDIIS/GDIIS optimizer.
 FormGI is forming the generalized inverse of G from B-inverse, IUseBI=4.
 Internal  Forces:  Max     0.005709534 RMS     0.000904519
 Search for a local minimum.
 Step number   5 out of a maximum of  131
 All quantities printed in internal units (Hartrees-Bohrs-Radians)
 Mixed Optimization -- En-DIIS/RFO-DIIS
 Update second derivatives using D2CorX and points    3    4    5
 DE= -1.12D-03 DEPred=-8.08D-04 R= 1.39D+00
 TightC=F SS=  1.41D+00  RLast= 2.75D-01 DXNew= 1.4270D+00 8.2393D-01
 Trust test= 1.39D+00 RLast= 2.75D-01 DXMaxT set to 8.49D-01
 ITU=  1  1  0  1  0
 Use linear search instead of GDIIS.
     Eigenvalues ---    0.00556   0.00695   0.00896   0.01078   0.01305
     Eigenvalues ---    0.01419   0.01440   0.01540   0.03190   0.03788
     Eigenvalues ---    0.04721   0.05039   0.05179   0.05501   0.05812
     Eigenvalues ---    0.05938   0.06123   0.06406   0.06676   0.07663
     Eigenvalues ---    0.07873   0.09068   0.09936   0.10111   0.10622
     Eigenvalues ---    0.11003   0.13081   0.13714   0.15721   0.15859
     Eigenvalues ---    0.16000   0.16000   0.16008   0.16138   0.16302
     Eigenvalues ---    0.16738   0.18983   0.20320   0.22215   0.25042
     Eigenvalues ---    0.26929   0.28763   0.29681   0.32126   0.38161
     Eigenvalues ---    0.39283   0.41326   0.42420   0.42540   0.42705
     Eigenvalues ---    0.43768   0.44161   0.46292   0.48288   0.50124
     Eigenvalues ---    0.54054   0.56200   0.59264   0.60990   0.62659
     Eigenvalues ---    0.83696   1.13725   1.33978
 RFO step:  Lambda=-3.58836013D-04 EMin= 5.55775661D-03
 Quartic linear search produced a step of  0.71619.
 Iteration  1 RMS(Cart)=  0.03995408 RMS(Int)=  0.00148519
 Iteration  2 RMS(Cart)=  0.00147962 RMS(Int)=  0.00004601
 Iteration  3 RMS(Cart)=  0.00000315 RMS(Int)=  0.00004597
 Iteration  4 RMS(Cart)=  0.00000000 RMS(Int)=  0.00004597
 Variable       Old X    -DE/DX   Delta X   Delta X   Delta X     New X
                                 (Linear)    (Quad)   (Total)
    R1        2.87077  -0.00098  -0.00257  -0.00292  -0.00549   2.86528
    R2        2.70806  -0.00119  -0.00070  -0.00393  -0.00462   2.70344
    R3        2.09289  -0.00015   0.00377  -0.00156   0.00220   2.09510
    R4        2.09416   0.00037   0.00607  -0.00119   0.00488   2.09903
    R5        2.93356  -0.00032  -0.00016  -0.00159  -0.00178   2.93178
    R6        2.74138  -0.00005  -0.00292   0.00215  -0.00081   2.74057
    R7        2.08695   0.00032   0.00644  -0.00181   0.00463   2.09158
    R8        2.91756  -0.00045   0.00104  -0.00312  -0.00206   2.91550
    R9        2.67494  -0.00098   0.00275  -0.00549  -0.00274   2.67221
   R10        2.08134  -0.00026   0.00484  -0.00240   0.00244   2.08378
   R11        2.89937  -0.00045  -0.00216  -0.00020  -0.00231   2.89706
   R12        2.70868   0.00017  -0.00098   0.00176   0.00078   2.70946
   R13        2.08168  -0.00074   0.00291  -0.00280   0.00011   2.08179
   R14        2.67950   0.00068   0.00118   0.00231   0.00351   2.68301
   R15        2.69319  -0.00232  -0.00750  -0.00395  -0.01145   2.68174
   R16        2.08935   0.00072   0.00649  -0.00085   0.00565   2.09500
   R17        1.84340  -0.00501  -0.00480  -0.00486  -0.00966   1.83374
   R18        1.85629  -0.00571  -0.00445  -0.00522  -0.00967   1.84662
   R19        1.83998  -0.00423  -0.00489  -0.00393  -0.00881   1.83117
   R20        2.70840  -0.00128  -0.00263  -0.00358  -0.00621   2.70220
   R21        2.08655  -0.00095   0.00206  -0.00302  -0.00096   2.08558
   R22        2.07539  -0.00034   0.00439  -0.00247   0.00192   2.07731
   R23        2.08718   0.00126   0.00721  -0.00006   0.00715   2.09432
    A1        1.90158  -0.00008   0.00538  -0.00422   0.00113   1.90271
    A2        1.89809   0.00030   0.00414   0.00038   0.00449   1.90258
    A3        1.87668  -0.00007  -0.00048   0.00085   0.00035   1.87703
    A4        1.94831  -0.00013   0.00040  -0.00054  -0.00019   1.94812
    A5        1.93778   0.00016   0.00368  -0.00014   0.00352   1.94130
    A6        1.89964  -0.00017  -0.01296   0.00372  -0.00922   1.89041
    A7        1.95785   0.00030   0.00587  -0.00139   0.00453   1.96238
    A8        1.95224   0.00003  -0.00095   0.00196   0.00109   1.95333
    A9        1.89892  -0.00012  -0.00585   0.00181  -0.00408   1.89485
   A10        1.85871  -0.00027  -0.00191  -0.00020  -0.00226   1.85645
   A11        1.92166  -0.00008   0.00217  -0.00369  -0.00147   1.92019
   A12        1.87248   0.00013   0.00068   0.00149   0.00217   1.87465
   A13        1.78520   0.00031  -0.00307   0.00100  -0.00224   1.78296
   A14        2.00910  -0.00025   0.00196  -0.00439  -0.00240   2.00670
   A15        1.91651   0.00004  -0.00806   0.00817   0.00011   1.91662
   A16        1.99656  -0.00024  -0.00322  -0.00260  -0.00576   1.99081
   A17        1.90338  -0.00021   0.00070  -0.00208  -0.00139   1.90198
   A18        1.85187   0.00033   0.01071   0.00039   0.01109   1.86296
   A19        1.76176   0.00015  -0.00171   0.00488   0.00308   1.76484
   A20        1.85775  -0.00028  -0.00676  -0.00017  -0.00692   1.85083
   A21        1.97031   0.00011  -0.00296   0.00201  -0.00098   1.96933
   A22        1.94570   0.00027  -0.00038   0.00471   0.00432   1.95001
   A23        1.95683   0.00003   0.00837  -0.00156   0.00684   1.96367
   A24        1.96018  -0.00025   0.00228  -0.00825  -0.00607   1.95411
   A25        1.84993  -0.00025  -0.00167   0.00139  -0.00038   1.84955
   A26        1.85898   0.00025   0.00343  -0.00165   0.00180   1.86078
   A27        1.99847   0.00006   0.00022  -0.00029  -0.00005   1.99842
   A28        1.97450  -0.00006  -0.00050  -0.00051  -0.00096   1.97354
   A29        1.86044   0.00017  -0.00399   0.00331  -0.00066   1.85978
   A30        1.92316  -0.00017   0.00236  -0.00217   0.00017   1.92333
   A31        1.91416   0.00012   0.00191   0.00217   0.00380   1.91796
   A32        1.88087   0.00023   0.00049   0.00036   0.00085   1.88172
   A33        1.85480  -0.00115  -0.00146  -0.01424  -0.01570   1.83910
   A34        1.89658   0.00033   0.00073   0.00326   0.00399   1.90057
   A35        1.96639   0.00024   0.00311  -0.00082   0.00229   1.96868
   A36        1.94198   0.00008   0.00370  -0.00234   0.00133   1.94330
   A37        1.85874   0.00020   0.00598  -0.00336   0.00260   1.86134
   A38        1.93418   0.00003  -0.00152   0.00257   0.00104   1.93522
   A39        1.91878  -0.00017   0.00559  -0.00335   0.00219   1.92097
   A40        1.90036   0.00005  -0.00367   0.00335  -0.00032   1.90004
   A41        1.90945  -0.00019  -0.00996   0.00301  -0.00696   1.90249
    D1       -3.00530   0.00002   0.01898   0.00653   0.02548  -2.97982
    D2        1.19055   0.00014   0.01803   0.00638   0.02448   1.21503
    D3       -0.87489   0.00003   0.02154   0.00221   0.02375  -0.85114
    D4        1.15064   0.00004   0.01275   0.00954   0.02224   1.17287
    D5       -0.93670   0.00016   0.01179   0.00940   0.02123  -0.91547
    D6       -3.00214   0.00005   0.01531   0.00522   0.02050  -2.98164
    D7       -0.90365   0.00012   0.02613   0.00447   0.03057  -0.87308
    D8       -2.99098   0.00024   0.02518   0.00432   0.02956  -2.96142
    D9        1.22676   0.00013   0.02869   0.00015   0.02883   1.25559
   D10       -3.05720  -0.00022  -0.00945  -0.00768  -0.01712  -3.07432
   D11       -0.96069   0.00002  -0.00057  -0.01033  -0.01090  -0.97159
   D12        1.16237  -0.00017  -0.01432  -0.00603  -0.02037   1.14200
   D13       -2.51685  -0.00011  -0.01831  -0.00734  -0.02562  -2.54248
   D14        1.59038   0.00011  -0.01322  -0.00223  -0.01544   1.57494
   D15       -0.49760  -0.00018  -0.02249  -0.00582  -0.02829  -0.52589
   D16       -0.37565  -0.00007  -0.01717  -0.00590  -0.02302  -0.39867
   D17       -2.55161   0.00015  -0.01209  -0.00079  -0.01284  -2.56444
   D18        1.64360  -0.00014  -0.02135  -0.00437  -0.02568   1.61791
   D19        1.64894  -0.00011  -0.01632  -0.00613  -0.02245   1.62648
   D20       -0.52702   0.00011  -0.01124  -0.00101  -0.01227  -0.53929
   D21       -2.61500  -0.00018  -0.02050  -0.00460  -0.02512  -2.64012
   D22        2.11301   0.00036   0.02092   0.01553   0.03648   2.14950
   D23       -0.03171   0.00015   0.01550   0.01619   0.03172   0.00001
   D24       -2.08905   0.00032   0.01362   0.01983   0.03350  -2.05555
   D25        0.60489   0.00014   0.01313  -0.00444   0.00864   0.61354
   D26       -1.42810  -0.00012   0.01678  -0.01165   0.00510  -1.42300
   D27        2.69685   0.00032   0.02062  -0.00243   0.01813   2.71498
   D28        2.78913  -0.00009   0.01149  -0.01071   0.00077   2.78990
   D29        0.75614  -0.00035   0.01513  -0.01793  -0.00278   0.75337
   D30       -1.40210   0.00009   0.01897  -0.00870   0.01025  -1.39184
   D31       -1.42388   0.00003   0.02353  -0.01335   0.01019  -1.41369
   D32        2.82632  -0.00023   0.02718  -0.02057   0.00664   2.83296
   D33        0.66809   0.00021   0.03102  -0.01134   0.01967   0.68776
   D34        1.20173   0.00106   0.08533   0.04753   0.13281   1.33454
   D35       -0.85901   0.00102   0.09045   0.05154   0.14202  -0.71699
   D36       -2.95811   0.00119   0.08409   0.05543   0.13955  -2.81856
   D37       -0.65310   0.00021  -0.00389   0.01525   0.01136  -0.64174
   D38        1.45426   0.00013  -0.00358   0.01455   0.01096   1.46522
   D39       -2.69869   0.00013   0.00201   0.01042   0.01245  -2.68625
   D40        1.31384   0.00006  -0.01261   0.01930   0.00666   1.32051
   D41       -2.86199  -0.00001  -0.01229   0.01859   0.00627  -2.85572
   D42       -0.73175  -0.00001  -0.00670   0.01446   0.00775  -0.72400
   D43       -2.75468  -0.00002  -0.00328   0.01076   0.00749  -2.74719
   D44       -0.64733  -0.00010  -0.00297   0.01005   0.00709  -0.64023
   D45        1.48291  -0.00010   0.00262   0.00593   0.00858   1.49149
   D46       -2.73827   0.00004  -0.00241  -0.00304  -0.00551  -2.74378
   D47        1.63910  -0.00012   0.00329  -0.01075  -0.00742   1.63168
   D48       -0.57374  -0.00018  -0.00940  -0.00587  -0.01524  -0.58898
   D49        0.43609  -0.00022  -0.00697  -0.02060  -0.02760   0.40849
   D50       -1.59469  -0.00034  -0.00983  -0.01920  -0.02903  -1.62372
   D51        2.57213  -0.00020  -0.00974  -0.01845  -0.02821   2.54392
   D52       -3.14033   0.00002  -0.01333  -0.00109  -0.01437   3.12849
   D53       -1.11491  -0.00016  -0.01350  -0.00069  -0.01424  -1.12915
   D54        0.96566  -0.00011  -0.01726   0.00168  -0.01559   0.95007
   D55        1.13096  -0.00021  -0.02968  -0.01119  -0.04091   1.09006
   D56       -3.06139  -0.00025  -0.01728  -0.01864  -0.03588  -3.09727
   D57       -0.98616  -0.00034  -0.02650  -0.01562  -0.04212  -1.02828
         Item               Value     Threshold  Converged?
 Maximum Force            0.005710     0.000450     NO 
 RMS     Force            0.000905     0.000300     NO 
 Maximum Displacement     0.211960     0.001800     NO 
 RMS     Displacement     0.039734     0.001200     NO 
 Predicted change in Energy=-4.583122D-04
 GradGradGradGradGradGradGradGradGradGradGradGradGradGradGradGradGradGrad

                          Input orientation:                          
 ---------------------------------------------------------------------
 Center     Atomic      Atomic             Coordinates (Angstroms)
 Number     Number       Type             X           Y           Z
 ---------------------------------------------------------------------
      1          6           0        1.506086    4.390549    9.569128
      2          6           0        2.424196    5.526785    9.975373
      3          6           0        1.706590    6.580783   10.859154
      4          6           0        2.384846    7.893346   10.414831
      5          6           0        2.610498    7.619352    8.923430
      6          8           0        2.941771    6.242268    8.824973
      7          8           0        2.283269    3.362619    8.947873
      8          8           0        1.774487    6.339007   12.250748
      9          8           0        3.622733    7.963227   11.134891
     10          8           0        1.398610    7.948532    8.262480
     11          6           0        1.469385    7.756182    6.847305
     12          1           0        1.672867    2.673794    8.640376
     13          1           0        2.678445    6.599500   12.515133
     14          1           0        3.907334    8.888371   11.180665
     15          1           0        0.726600    4.782964    8.885332
     16          1           0        1.007697    4.017502   10.489038
     17          1           0        3.290226    5.102965   10.518886
     18          1           0        0.636606    6.623148   10.595986
     19          1           0        1.755559    8.780388   10.590191
     20          1           0        3.455354    8.180341    8.475595
     21          1           0        1.650594    6.697295    6.594427
     22          1           0        0.503218    8.081998    6.436509
     23          1           0        2.276386    8.373480    6.404641
 ---------------------------------------------------------------------
                    Distance matrix (angstroms):
                    1          2          3          4          5
     1  C    0.000000
     2  C    1.516243   0.000000
     3  C    2.549803   1.551431   0.000000
     4  C    3.709045   2.407339   1.542814   0.000000
     5  C    3.473013   2.349496   2.375438   1.533058   0.000000
     6  O    2.458418   1.450248   2.403780   2.358786   1.419787
     7  O    1.430598   2.399840   3.787101   4.763377   4.269362
     8  O    3.325600   2.501831   1.414072   2.481753   3.661864
     9  O    4.438000   2.952495   2.378821   1.433783   2.456304
    10  O    3.791849   3.138580   2.950984   2.368189   1.419115
    11  C    4.328643   3.958116   4.187215   3.685665   2.373006
    12  H    1.958991   3.238252   4.493182   5.558716   5.041609
    13  H    3.864303   2.768708   1.920187   2.484252   3.734307
    14  H    5.347284   3.866870   3.204935   1.973461   2.896084
    15  H    1.108677   2.150184   2.844030   3.842346   3.405234
    16  H    1.110761   2.132664   2.682507   4.113904   4.241865
    17  H    2.143067   1.106815   2.192631   2.935433   3.056095
    18  H    2.606709   2.186927   1.102687   2.168540   2.772385
    19  H    4.513922   3.378018   2.216529   1.101634   2.203865
    20  H    4.399771   3.217760   3.361267   2.233605   1.108624
    21  H    3.767068   3.660512   4.266687   4.070031   2.682510
    22  H    4.944273   4.768944   4.823022   4.404901   3.292331
    23  H    5.145005   4.568987   4.835402   4.040286   2.650403
                    6          7          8          9         10
     6  O    0.000000
     7  O    2.956536   0.000000
     8  O    3.620476   4.475123   0.000000
     9  O    2.959921   5.267144   2.701711   0.000000
    10  O    2.368350   4.720485   4.317191   3.632862   0.000000
    11  C    2.893273   4.937427   5.594522   4.802413   1.429941
    12  H    3.791860   0.970374   5.145766   6.164632   5.295365
    13  H    3.716751   4.833105   0.977187   2.157893   4.641436
    14  H    3.671983   6.177125   3.491901   0.969012   3.961414
    15  H    2.653336   2.108200   3.852968   4.854089   3.295506
    16  H    3.385164   2.105028   3.013466   4.777477   4.534685
    17  H    2.070936   2.551636   2.612396   2.944677   4.094733
    18  H    2.931782   4.007346   2.028238   3.317106   2.789721
    19  H    3.311366   5.685763   2.952651   2.109689   2.497526
    20  H    2.035181   4.980690   4.524114   2.673389   2.080709
    21  H    2.617160   4.130260   5.669012   5.109573   2.100356
    22  H    3.877616   5.634542   6.201574   5.640946   2.038065
    23  H    3.292842   5.619324   6.210310   4.935202   2.098246
                   11         12         13         14         15
    11  C    0.000000
    12  H    5.393253   0.000000
    13  H    5.909655   5.606791   0.000000
    14  H    5.099359   7.075796   2.920601   0.000000
    15  H    3.680395   2.324656   4.503882   5.678027   0.000000
    16  H    5.239571   2.380243   3.682821   5.710657   1.799116
    17  H    4.882165   3.470667   2.568832   3.892052   3.056645
    18  H    4.003736   4.527212   2.802283   4.021287   2.514102
    19  H    3.891027   6.410859   3.051785   2.233933   4.465949
    20  H    2.602943   5.790205   4.406872   2.832489   4.376774
    21  H    1.103642   4.513863   6.010059   5.561229   3.125168
    22  H    1.099266   5.955987   6.624129   5.894511   4.114640
    23  H    1.108268   6.152167   6.375482   5.073017   4.631141
                   16         17         18         19         20
    16  H    0.000000
    17  H    2.527659   0.000000
    18  H    2.634110   3.059183   0.000000
    19  H    4.822303   3.985439   2.430180   0.000000
    20  H    5.232036   3.697641   3.855678   2.778647   0.000000
    21  H    4.771017   4.542209   4.128698   4.507375   2.999230
    22  H    5.761737   5.771296   4.409908   4.394221   3.589240
    23  H    6.104622   5.352677   4.829070   4.237412   2.390840
                   21         22         23
    21  H    0.000000
    22  H    1.805218   0.000000
    23  H    1.799230   1.797248   0.000000
 Symmetry turned off by external request.
 Stoichiometry    C6H12O5
 Framework group  C1[X(C6H12O5)]
 Deg. of freedom    63
 Full point group                 C1      NOp   1
 Rotational constants (GHZ):           1.1210538           1.0618139           0.6538016
 Standard basis: 6-311++G(d,p) (5D, 7F)
   326 basis functions,   504 primitive gaussians,   337 cartesian basis functions
    44 alpha electrons       44 beta electrons
       nuclear repulsion energy       711.9006357073 Hartrees.
 NAtoms=   23 NActive=   23 NUniq=   23 SFac= 1.00D+00 NAtFMM=   60 NAOKFM=F Big=F
 Integral buffers will be    131072 words long.
 Raffenetti 2 integral format.
 Two-electron integral symmetry is turned off.
 One-electron integrals computed using PRISM.
 NBasis=   326 RedAO= T EigKep=  4.33D-06  NBF=   326
 NBsUse=   326 1.00D-06 EigRej= -1.00D+00 NBFU=   326
 Initial guess from the checkpoint file:  "/scratch/Gau-9018.chk"
 B after Tr=    -0.038935   -0.000472   -0.004035
         Rot=    1.000000   -0.000208   -0.000479    0.000732 Ang=  -0.10 deg.
 ExpMin= 3.60D-02 ExpMax= 8.59D+03 ExpMxC= 1.30D+03 IAcc=3 IRadAn=         5 AccDes= 0.00D+00
 Harris functional with IExCor= 1009 and IRadAn=       5 diagonalized for initial guess.
 HarFok:  IExCor= 1009 AccDes= 0.00D+00 IRadAn=         5 IDoV= 1 UseB2=F ITyADJ=14
 ICtDFT=  3500011 ScaDFX=  1.000000  1.000000  1.000000  1.000000
 FoFCou: FMM=F IPFlag=           0 FMFlag=      100000 FMFlg1=           0
         NFxFlg=           0 DoJE=T BraDBF=F KetDBF=T FulRan=T
         wScrn=  0.000000 ICntrl=       500 IOpCl=  0 I1Cent=   200000004 NGrid=           0
         NMat0=    1 NMatS0=      1 NMatT0=    0 NMatD0=    1 NMtDS0=    0 NMtDT0=    0
 Symmetry not used in FoFCou.
 Requested convergence on RMS density matrix=1.00D-08 within 128 cycles.
 Requested convergence on MAX density matrix=1.00D-06.
 Requested convergence on             energy=1.00D-06.
 No special actions if energy rises.
 SCF Done:  E(RPBE-PBE) =  -611.430318182     A.U. after   12 cycles
            NFock= 12  Conv=0.38D-08     -V/T= 2.0031
 Calling FoFJK, ICntrl=      2527 FMM=F ISym2X=0 I1Cent= 0 IOpClX= 0 NMat=1 NMatS=1 NMatT=0.
 -------------------------------------------------------------------
 Center     Atomic                   Forces (Hartrees/Bohr)
 Number     Number              X              Y              Z
 -------------------------------------------------------------------
      1        6          -0.001338498   -0.000108874    0.000402408
      2        6           0.001068343   -0.000994761    0.001346084
      3        6          -0.001116282    0.000019663   -0.000608245
      4        6          -0.001176158   -0.000462694   -0.000077990
      5        6           0.000813584    0.000784463    0.000068322
      6        8          -0.000496809   -0.000301568   -0.000987102
      7        8          -0.000545375   -0.000072103   -0.000178649
      8        8           0.000839622   -0.000610243   -0.000163352
      9        8           0.000344163    0.000249157    0.000819266
     10        8           0.000013470    0.000328673   -0.000154265
     11        6           0.000007135    0.000328162   -0.001171248
     12        1           0.000364260    0.000004056    0.000124287
     13        1          -0.000170402    0.000235857    0.000434103
     14        1           0.000151945    0.000249765   -0.000165092
     15        1           0.000726328   -0.000036742    0.000082052
     16        1           0.000746308    0.000200020   -0.000637247
     17        1          -0.000922452    0.000832602   -0.000295159
     18        1           0.000802355    0.000517707    0.000098507
     19        1           0.000566215   -0.000417289   -0.000456732
     20        1          -0.000544299   -0.000295367    0.000534554
     21        1          -0.000406166    0.000633547    0.000132249
     22        1           0.000688043   -0.000720962    0.000394837
     23        1          -0.000415330   -0.000363067    0.000458413
 -------------------------------------------------------------------
 Cartesian Forces:  Max     0.001346084 RMS     0.000588163

 GradGradGradGradGradGradGradGradGradGradGradGradGradGradGradGradGradGrad
 Berny optimization.
 Using GEDIIS/GDIIS optimizer.
 FormGI is forming the generalized inverse of G from B-inverse, IUseBI=4.
 Internal  Forces:  Max     0.001185707 RMS     0.000303813
 Search for a local minimum.
 Step number   6 out of a maximum of  131
 All quantities printed in internal units (Hartrees-Bohrs-Radians)
 Mixed Optimization -- En-DIIS/RFO-DIIS
 Swapping is turned off.
 Update second derivatives using D2CorX and points    4    5    6
 DE= -4.78D-04 DEPred=-4.58D-04 R= 1.04D+00
 TightC=F SS=  1.41D+00  RLast= 2.88D-01 DXNew= 1.4270D+00 8.6504D-01
 Trust test= 1.04D+00 RLast= 2.88D-01 DXMaxT set to 8.65D-01
 ITU=  1  1  1  0  1  0
     Eigenvalues ---    0.00577   0.00651   0.00807   0.01140   0.01310
     Eigenvalues ---    0.01423   0.01445   0.01547   0.03210   0.03784
     Eigenvalues ---    0.04710   0.05006   0.05196   0.05469   0.05798
     Eigenvalues ---    0.05994   0.06141   0.06456   0.06703   0.07677
     Eigenvalues ---    0.07895   0.09088   0.09909   0.10098   0.10732
     Eigenvalues ---    0.11094   0.13080   0.13746   0.15760   0.15947
     Eigenvalues ---    0.16000   0.16003   0.16013   0.16141   0.16326
     Eigenvalues ---    0.16864   0.19003   0.20273   0.22187   0.25020
     Eigenvalues ---    0.26948   0.28755   0.29659   0.32187   0.38212
     Eigenvalues ---    0.40175   0.41455   0.42401   0.42496   0.42660
     Eigenvalues ---    0.43937   0.44131   0.45980   0.48318   0.50212
     Eigenvalues ---    0.54062   0.56203   0.59287   0.60951   0.62618
     Eigenvalues ---    0.85501   1.13676   1.34067
 En-DIIS/RFO-DIIS/Sim-DIIS IScMMF=       -3 using points:     6    5
 RFO step:  Lambda=-9.43118827D-05.
 DidBck=F Rises=F RFO-DIIS coefs:    1.23680   -0.23680
 Iteration  1 RMS(Cart)=  0.00945564 RMS(Int)=  0.00007368
 Iteration  2 RMS(Cart)=  0.00008791 RMS(Int)=  0.00001438
 Iteration  3 RMS(Cart)=  0.00000001 RMS(Int)=  0.00001438
 Variable       Old X    -DE/DX   Delta X   Delta X   Delta X     New X
                                 (Linear)    (Quad)   (Total)
    R1        2.86528   0.00010  -0.00130   0.00115  -0.00015   2.86513
    R2        2.70344  -0.00003  -0.00109   0.00081  -0.00028   2.70315
    R3        2.09510  -0.00057   0.00052  -0.00141  -0.00089   2.09421
    R4        2.09903  -0.00093   0.00115  -0.00224  -0.00108   2.09795
    R5        2.93178  -0.00019  -0.00042  -0.00027  -0.00069   2.93109
    R6        2.74057   0.00050  -0.00019   0.00107   0.00087   2.74144
    R7        2.09158  -0.00119   0.00110  -0.00257  -0.00148   2.09010
    R8        2.91550  -0.00020  -0.00049  -0.00018  -0.00066   2.91484
    R9        2.67221   0.00036  -0.00065   0.00175   0.00110   2.67331
   R10        2.08378  -0.00078   0.00058  -0.00161  -0.00103   2.08275
   R11        2.89706  -0.00000  -0.00055   0.00058   0.00003   2.89709
   R12        2.70946   0.00078   0.00018   0.00168   0.00186   2.71132
   R13        2.08179  -0.00073   0.00002  -0.00132  -0.00130   2.08049
   R14        2.68301   0.00043   0.00083   0.00032   0.00115   2.68416
   R15        2.68174   0.00030  -0.00271   0.00223  -0.00048   2.68126
   R16        2.09500  -0.00078   0.00134  -0.00201  -0.00067   2.09432
   R17        1.83374  -0.00027  -0.00229   0.00052  -0.00177   1.83197
   R18        1.84662   0.00002  -0.00229   0.00058  -0.00171   1.84491
   R19        1.83117   0.00028  -0.00209   0.00093  -0.00116   1.83001
   R20        2.70220   0.00020  -0.00147   0.00142  -0.00005   2.70215
   R21        2.08558  -0.00070  -0.00023  -0.00116  -0.00139   2.08419
   R22        2.07731  -0.00097   0.00045  -0.00182  -0.00137   2.07595
   R23        2.09432  -0.00069   0.00169  -0.00206  -0.00036   2.09396
    A1        1.90271   0.00015   0.00027   0.00032   0.00058   1.90329
    A2        1.90258  -0.00020   0.00106  -0.00201  -0.00095   1.90164
    A3        1.87703  -0.00015   0.00008  -0.00100  -0.00092   1.87611
    A4        1.94812  -0.00006  -0.00005  -0.00048  -0.00052   1.94760
    A5        1.94130  -0.00008   0.00083  -0.00114  -0.00030   1.94100
    A6        1.89041   0.00032  -0.00218   0.00425   0.00207   1.89248
    A7        1.96238   0.00012   0.00107  -0.00002   0.00107   1.96345
    A8        1.95333  -0.00021   0.00026  -0.00123  -0.00095   1.95238
    A9        1.89485   0.00020  -0.00097   0.00271   0.00173   1.89658
   A10        1.85645  -0.00002  -0.00054   0.00087   0.00029   1.85674
   A11        1.92019  -0.00024  -0.00035  -0.00277  -0.00311   1.91708
   A12        1.87465   0.00014   0.00051   0.00032   0.00085   1.87549
   A13        1.78296   0.00019  -0.00053   0.00104   0.00047   1.78343
   A14        2.00670  -0.00033  -0.00057  -0.00285  -0.00341   2.00330
   A15        1.91662   0.00008   0.00003   0.00145   0.00148   1.91810
   A16        1.99081   0.00010  -0.00136   0.00120  -0.00015   1.99065
   A17        1.90198  -0.00027  -0.00033  -0.00282  -0.00314   1.89884
   A18        1.86296   0.00022   0.00263   0.00184   0.00446   1.86743
   A19        1.76484   0.00004   0.00073   0.00173   0.00243   1.76727
   A20        1.85083   0.00006  -0.00164   0.00211   0.00047   1.85130
   A21        1.96933   0.00018  -0.00023   0.00179   0.00156   1.97089
   A22        1.95001   0.00015   0.00102   0.00194   0.00297   1.95298
   A23        1.96367  -0.00020   0.00162  -0.00544  -0.00381   1.95987
   A24        1.95411  -0.00018  -0.00144  -0.00132  -0.00277   1.95134
   A25        1.84955   0.00004  -0.00009   0.00249   0.00235   1.85190
   A26        1.86078   0.00011   0.00043  -0.00022   0.00022   1.86100
   A27        1.99842  -0.00014  -0.00001  -0.00155  -0.00155   1.99687
   A28        1.97354  -0.00009  -0.00023  -0.00095  -0.00116   1.97238
   A29        1.85978   0.00008  -0.00016   0.00033   0.00019   1.85997
   A30        1.92333  -0.00000   0.00004  -0.00009  -0.00005   1.92327
   A31        1.91796  -0.00023   0.00090   0.00002   0.00082   1.91878
   A32        1.88172   0.00043   0.00020   0.00237   0.00257   1.88429
   A33        1.83910   0.00071  -0.00372   0.00711   0.00339   1.84249
   A34        1.90057  -0.00006   0.00094  -0.00119  -0.00024   1.90033
   A35        1.96868   0.00019   0.00054   0.00066   0.00121   1.96989
   A36        1.94330  -0.00003   0.00031  -0.00044  -0.00012   1.94318
   A37        1.86134   0.00002   0.00061  -0.00006   0.00055   1.86189
   A38        1.93522  -0.00015   0.00025  -0.00068  -0.00043   1.93479
   A39        1.92097  -0.00037   0.00052  -0.00303  -0.00252   1.91845
   A40        1.90004   0.00019  -0.00008   0.00115   0.00108   1.90112
   A41        1.90249   0.00034  -0.00165   0.00306   0.00141   1.90390
    D1       -2.97982  -0.00000   0.00603  -0.00184   0.00419  -2.97563
    D2        1.21503   0.00008   0.00580  -0.00207   0.00374   1.21876
    D3       -0.85114  -0.00009   0.00562  -0.00347   0.00216  -0.84899
    D4        1.17287   0.00010   0.00527  -0.00020   0.00505   1.17793
    D5       -0.91547   0.00018   0.00503  -0.00043   0.00461  -0.91086
    D6       -2.98164   0.00001   0.00486  -0.00183   0.00302  -2.97861
    D7       -0.87308  -0.00010   0.00724  -0.00361   0.00361  -0.86947
    D8       -2.96142  -0.00001   0.00700  -0.00385   0.00316  -2.95826
    D9        1.25559  -0.00019   0.00683  -0.00525   0.00158   1.25718
   D10       -3.07432  -0.00007  -0.00405  -0.00365  -0.00771  -3.08203
   D11       -0.97159  -0.00025  -0.00258  -0.00625  -0.00883  -0.98042
   D12        1.14200   0.00007  -0.00482  -0.00193  -0.00676   1.13524
   D13       -2.54248   0.00014  -0.00607   0.00107  -0.00499  -2.54747
   D14        1.57494   0.00008  -0.00366   0.00048  -0.00318   1.57176
   D15       -0.52589  -0.00004  -0.00670  -0.00103  -0.00773  -0.53363
   D16       -0.39867  -0.00006  -0.00545   0.00012  -0.00532  -0.40399
   D17       -2.56444  -0.00012  -0.00304  -0.00047  -0.00350  -2.56794
   D18        1.61791  -0.00024  -0.00608  -0.00198  -0.00806   1.60985
   D19        1.62648  -0.00002  -0.00532  -0.00042  -0.00574   1.62075
   D20       -0.53929  -0.00009  -0.00291  -0.00101  -0.00392  -0.54321
   D21       -2.64012  -0.00020  -0.00595  -0.00252  -0.00848  -2.64859
   D22        2.14950   0.00009   0.00864   0.00562   0.01427   2.16377
   D23        0.00001   0.00008   0.00751   0.00582   0.01333   0.01334
   D24       -2.05555   0.00030   0.00793   0.00843   0.01638  -2.03917
   D25        0.61354   0.00005   0.00205  -0.00551  -0.00348   0.61005
   D26       -1.42300  -0.00015   0.00121  -0.00915  -0.00795  -1.43095
   D27        2.71498  -0.00008   0.00429  -0.01006  -0.00578   2.70920
   D28        2.78990  -0.00017   0.00018  -0.00763  -0.00745   2.78245
   D29        0.75337  -0.00038  -0.00066  -0.01127  -0.01192   0.74144
   D30       -1.39184  -0.00030   0.00243  -0.01218  -0.00975  -1.40160
   D31       -1.41369  -0.00002   0.00241  -0.00651  -0.00410  -1.41778
   D32        2.83296  -0.00023   0.00157  -0.01015  -0.00857   2.82440
   D33        0.68776  -0.00015   0.00466  -0.01106  -0.00640   0.68136
   D34        1.33454   0.00022   0.03145  -0.00251   0.02894   1.36347
   D35       -0.71699   0.00014   0.03363  -0.00267   0.03097  -0.68602
   D36       -2.81856   0.00027   0.03305  -0.00114   0.03190  -2.78665
   D37       -0.64174   0.00006   0.00269   0.00896   0.01165  -0.63009
   D38        1.46522   0.00003   0.00260   0.00904   0.01163   1.47685
   D39       -2.68625   0.00002   0.00295   0.00778   0.01073  -2.67551
   D40        1.32051   0.00020   0.00158   0.01299   0.01456   1.33507
   D41       -2.85572   0.00018   0.00148   0.01307   0.01455  -2.84117
   D42       -0.72400   0.00016   0.00184   0.01181   0.01365  -0.71035
   D43       -2.74719  -0.00008   0.00177   0.00839   0.01017  -2.73703
   D44       -0.64023  -0.00011   0.00168   0.00847   0.01015  -0.63009
   D45        1.49149  -0.00012   0.00203   0.00721   0.00925   1.50073
   D46       -2.74378  -0.00011  -0.00130  -0.00564  -0.00696  -2.75074
   D47        1.63168  -0.00026  -0.00176  -0.00962  -0.01136   1.62032
   D48       -0.58898   0.00004  -0.00361  -0.00280  -0.00640  -0.59538
   D49        0.40849  -0.00012  -0.00654  -0.00945  -0.01599   0.39250
   D50       -1.62372  -0.00023  -0.00687  -0.01022  -0.01709  -1.64081
   D51        2.54392  -0.00023  -0.00668  -0.00977  -0.01645   2.52747
   D52        3.12849   0.00003  -0.00340   0.00567   0.00228   3.13077
   D53       -1.12915   0.00010  -0.00337   0.00804   0.00465  -1.12450
   D54        0.95007   0.00014  -0.00369   0.00778   0.00409   0.95415
   D55        1.09006   0.00012  -0.00969   0.00005  -0.00964   1.08042
   D56       -3.09727  -0.00034  -0.00850  -0.00393  -0.01242  -3.10969
   D57       -1.02828  -0.00000  -0.00998  -0.00066  -0.01063  -1.03891
         Item               Value     Threshold  Converged?
 Maximum Force            0.001186     0.000450     NO 
 RMS     Force            0.000304     0.000300     NO 
 Maximum Displacement     0.030371     0.001800     NO 
 RMS     Displacement     0.009420     0.001200     NO 
 Predicted change in Energy=-4.756634D-05
 GradGradGradGradGradGradGradGradGradGradGradGradGradGradGradGradGradGrad

                          Input orientation:                          
 ---------------------------------------------------------------------
 Center     Atomic      Atomic             Coordinates (Angstroms)
 Number     Number       Type             X           Y           Z
 ---------------------------------------------------------------------
      1          6           0        1.504720    4.382742    9.573224
      2          6           0        2.420939    5.522996    9.972110
      3          6           0        1.706448    6.576050   10.858893
      4          6           0        2.382415    7.889076   10.413662
      5          6           0        2.609326    7.617984    8.921904
      6          8           0        2.928382    6.237923    8.816282
      7          8           0        2.281975    3.354197    8.953425
      8          8           0        1.783797    6.330491   12.249923
      9          8           0        3.618682    7.964800   11.137863
     10          8           0        1.402610    7.960554    8.258844
     11          6           0        1.472903    7.769919    6.843438
     12          1           0        1.675229    2.658880    8.656438
     13          1           0        2.678537    6.615571   12.516942
     14          1           0        3.903136    8.889675   11.176417
     15          1           0        0.723263    4.770983    8.890057
     16          1           0        1.011509    4.012394   10.496318
     17          1           0        3.291079    5.105513   10.512365
     18          1           0        0.636402    6.621583   10.598805
     19          1           0        1.752606    8.775494   10.585962
     20          1           0        3.460023    8.173780    8.479569
     21          1           0        1.652905    6.711848    6.589489
     22          1           0        0.506749    8.094127    6.433276
     23          1           0        2.279720    8.387816    6.401759
 ---------------------------------------------------------------------
                    Distance matrix (angstroms):
                    1          2          3          4          5
     1  C    0.000000
     2  C    1.516162   0.000000
     3  C    2.550341   1.551065   0.000000
     4  C    3.710938   2.407236   1.542465   0.000000
     5  C    3.480109   2.351041   2.377549   1.533076   0.000000
     6  O    2.457940   1.450710   2.404103   2.361358   1.420394
     7  O    1.430447   2.400149   3.787132   4.765239   4.276450
     8  O    3.322097   2.499286   1.414655   2.481811   3.662628
     9  O    4.443880   2.959050   2.379725   1.434767   2.459585
    10  O    3.812972   3.148644   2.961320   2.368199   1.418861
    11  C    4.350369   3.966866   4.195681   3.686179   2.373724
    12  H    1.959916   3.238863   4.493996   5.562633   5.053287
    13  H    3.876706   2.781411   1.922406   2.476548   3.732817
    14  H    5.351175   3.870632   3.206106   1.973724   2.893782
    15  H    1.108207   2.149062   2.846267   3.846643   3.415211
    16  H    1.110188   2.131479   2.680808   4.112770   4.246419
    17  H    2.143703   1.106034   2.189433   2.929784   3.050715
    18  H    2.611169   2.187284   1.102142   2.165497   2.774390
    19  H    4.514794   3.376719   2.216794   1.100947   2.200657
    20  H    4.403551   3.214659   3.359902   2.232266   1.108267
    21  H    3.788056   3.666793   4.271898   4.067228   2.678802
    22  H    4.962822   4.774745   4.830106   4.404957   3.292540
    23  H    5.167150   4.579798   4.845325   4.044089   2.655638
                    6          7          8          9         10
     6  O    0.000000
     7  O    2.958466   0.000000
     8  O    3.620571   4.469161   0.000000
     9  O    2.974620   5.274108   2.697119   0.000000
    10  O    2.367736   4.740701   4.327946   3.633145   0.000000
    11  C    2.890941   4.960367   5.603453   4.804627   1.429915
    12  H    3.795456   0.969437   5.138642   6.171488   5.323546
    13  H    3.728261   4.846904   0.976284   2.146195   4.644175
    14  H    3.681328   6.181535   3.491910   0.968398   3.953243
    15  H    2.649510   2.107339   3.852985   4.861744   3.321642
    16  H    3.383770   2.104240   3.007512   4.778122   4.554911
    17  H    2.071376   2.552585   2.606066   2.945182   4.098284
    18  H    2.928780   4.011358   2.031610   3.314937   2.802736
    19  H    3.309605   5.686464   2.957665   2.108094   2.490402
    20  H    2.035574   4.984046   4.519183   2.671211   2.080177
    21  H    2.609607   4.154243   5.674775   5.110956   2.099681
    22  H    3.871501   5.654159   6.210850   5.642163   2.037918
    23  H    3.297382   5.643432   6.219289   4.939884   2.097771
                   11         12         13         14         15
    11  C    0.000000
    12  H    5.426842   0.000000
    13  H    5.913943   5.618320   0.000000
    14  H    5.092602   7.080725   2.910017   0.000000
    15  H    3.707321   2.328475   4.514410   5.683543   0.000000
    16  H    5.260742   2.378588   3.693025   5.710684   1.799616
    17  H    4.885269   3.470079   2.583373   3.890433   3.055728
    18  H    4.015120   4.533758   2.801714   4.018635   2.520335
    19  H    3.885345   6.414204   3.041595   2.233037   4.468977
    20  H    2.605509   5.799215   4.397626   2.825215   4.386045
    21  H    1.102907   4.549650   6.016302   5.553952   3.150207
    22  H    1.098544   5.987462   6.626748   5.887762   4.138350
    23  H    1.108075   6.186250   6.379293   5.068009   4.657861
                   16         17         18         19         20
    16  H    0.000000
    17  H    2.528163   0.000000
    18  H    2.638006   3.058309   0.000000
    19  H    4.821243   3.980086   2.425986   0.000000
    20  H    5.232555   3.684435   3.856593   2.777449   0.000000
    21  H    4.791842   4.544544   4.137153   4.498930   2.995885
    22  H    5.781318   5.772632   4.420048   4.388762   3.593814
    23  H    6.125202   5.356627   4.840999   4.235056   2.399214
                   21         22         23
    21  H    0.000000
    22  H    1.802436   0.000000
    23  H    1.799169   1.797407   0.000000
 Symmetry turned off by external request.
 Stoichiometry    C6H12O5
 Framework group  C1[X(C6H12O5)]
 Deg. of freedom    63
 Full point group                 C1      NOp   1
 Rotational constants (GHZ):           1.1233056           1.0566765           0.6511621
 Standard basis: 6-311++G(d,p) (5D, 7F)
   326 basis functions,   504 primitive gaussians,   337 cartesian basis functions
    44 alpha electrons       44 beta electrons
       nuclear repulsion energy       711.5064070515 Hartrees.
 NAtoms=   23 NActive=   23 NUniq=   23 SFac= 1.00D+00 NAtFMM=   60 NAOKFM=F Big=F
 Integral buffers will be    131072 words long.
 Raffenetti 2 integral format.
 Two-electron integral symmetry is turned off.
 One-electron integrals computed using PRISM.
 NBasis=   326 RedAO= T EigKep=  4.33D-06  NBF=   326
 NBsUse=   326 1.00D-06 EigRej= -1.00D+00 NBFU=   326
 Initial guess from the checkpoint file:  "/scratch/Gau-9018.chk"
 B after Tr=    -0.016070    0.010308   -0.006329
         Rot=    1.000000   -0.000283   -0.000237    0.000249 Ang=  -0.05 deg.
 ExpMin= 3.60D-02 ExpMax= 8.59D+03 ExpMxC= 1.30D+03 IAcc=3 IRadAn=         5 AccDes= 0.00D+00
 Harris functional with IExCor= 1009 and IRadAn=       5 diagonalized for initial guess.
 HarFok:  IExCor= 1009 AccDes= 0.00D+00 IRadAn=         5 IDoV= 1 UseB2=F ITyADJ=14
 ICtDFT=  3500011 ScaDFX=  1.000000  1.000000  1.000000  1.000000
 FoFCou: FMM=F IPFlag=           0 FMFlag=      100000 FMFlg1=           0
         NFxFlg=           0 DoJE=T BraDBF=F KetDBF=T FulRan=T
         wScrn=  0.000000 ICntrl=       500 IOpCl=  0 I1Cent=   200000004 NGrid=           0
         NMat0=    1 NMatS0=      1 NMatT0=    0 NMatD0=    1 NMtDS0=    0 NMtDT0=    0
 Symmetry not used in FoFCou.
 Requested convergence on RMS density matrix=1.00D-08 within 128 cycles.
 Requested convergence on MAX density matrix=1.00D-06.
 Requested convergence on             energy=1.00D-06.
 No special actions if energy rises.
 SCF Done:  E(RPBE-PBE) =  -611.430385830     A.U. after   11 cycles
            NFock= 11  Conv=0.26D-08     -V/T= 2.0031
 Calling FoFJK, ICntrl=      2527 FMM=F ISym2X=0 I1Cent= 0 IOpClX= 0 NMat=1 NMatS=1 NMatT=0.
 -------------------------------------------------------------------
 Center     Atomic                   Forces (Hartrees/Bohr)
 Number     Number              X              Y              Z
 -------------------------------------------------------------------
      1        6          -0.001017621   -0.000126358    0.000397214
      2        6           0.000936682   -0.000627731    0.000892185
      3        6          -0.000171555    0.000078189   -0.000365945
      4        6          -0.000490320   -0.000274942    0.000192938
      5        6           0.000868568    0.000298574   -0.000094612
      6        8          -0.000506249   -0.000133530   -0.000588070
      7        8           0.000361255    0.000537262    0.000049230
      8        8          -0.000819917   -0.000564609   -0.000449749
      9        8          -0.000090694   -0.000595087    0.000363043
     10        8          -0.000296661    0.000313841    0.000067366
     11        6           0.000288844    0.000335310   -0.000901689
     12        1          -0.000348519   -0.000471504   -0.000080228
     13        1           0.000743533    0.000350134    0.000167580
     14        1           0.000317723    0.000849294   -0.000154117
     15        1           0.000416552    0.000017052    0.000019711
     16        1           0.000490017    0.000097190   -0.000463922
     17        1          -0.000608439    0.000495665   -0.000171235
     18        1           0.000349976    0.000177040    0.000297259
     19        1           0.000163095   -0.000172009   -0.000292024
     20        1          -0.000363396   -0.000120873    0.000382187
     21        1          -0.000192145    0.000219850    0.000086542
     22        1           0.000342492   -0.000353495    0.000301549
     23        1          -0.000373224   -0.000329264    0.000344788
 -------------------------------------------------------------------
 Cartesian Forces:  Max     0.001017621 RMS     0.000437941

 GradGradGradGradGradGradGradGradGradGradGradGradGradGradGradGradGradGrad
 Berny optimization.
 Using GEDIIS/GDIIS optimizer.
 FormGI is forming the generalized inverse of G from B-inverse, IUseBI=4.
 Internal  Forces:  Max     0.000898206 RMS     0.000212416
 Search for a local minimum.
 Step number   7 out of a maximum of  131
 All quantities printed in internal units (Hartrees-Bohrs-Radians)
 Mixed Optimization -- En-DIIS/RFO-DIIS
 Swapping is turned off.
 Update second derivatives using D2CorX and points    5    6    7
 DE= -6.76D-05 DEPred=-4.76D-05 R= 1.42D+00
 TightC=F SS=  1.41D+00  RLast= 8.67D-02 DXNew= 1.4548D+00 2.6012D-01
 Trust test= 1.42D+00 RLast= 8.67D-02 DXMaxT set to 8.65D-01
 ITU=  1  1  1  1  0  1  0
     Eigenvalues ---    0.00427   0.00610   0.00755   0.01169   0.01312
     Eigenvalues ---    0.01425   0.01430   0.01544   0.03173   0.03772
     Eigenvalues ---    0.04713   0.05041   0.05308   0.05471   0.05722
     Eigenvalues ---    0.05934   0.06109   0.06365   0.06617   0.07671
     Eigenvalues ---    0.07800   0.09060   0.09946   0.10083   0.10516
     Eigenvalues ---    0.11012   0.13104   0.13739   0.15784   0.15866
     Eigenvalues ---    0.15975   0.16000   0.16021   0.16092   0.16270
     Eigenvalues ---    0.17534   0.19066   0.20360   0.22252   0.25251
     Eigenvalues ---    0.26935   0.28705   0.29634   0.32174   0.38120
     Eigenvalues ---    0.38865   0.41296   0.42425   0.42507   0.42641
     Eigenvalues ---    0.43749   0.44527   0.44995   0.48272   0.50139
     Eigenvalues ---    0.54090   0.56186   0.59247   0.60984   0.62678
     Eigenvalues ---    0.90062   1.13643   1.34088
 En-DIIS/RFO-DIIS/Sim-DIIS IScMMF=       -3 using points:     7    6    5
 RFO step:  Lambda=-6.27537359D-05.
 DidBck=F Rises=F RFO-DIIS coefs:    2.26785   -1.33125    0.06340
 Iteration  1 RMS(Cart)=  0.01084139 RMS(Int)=  0.00007750
 Iteration  2 RMS(Cart)=  0.00012144 RMS(Int)=  0.00002227
 Iteration  3 RMS(Cart)=  0.00000001 RMS(Int)=  0.00002227
 Variable       Old X    -DE/DX   Delta X   Delta X   Delta X     New X
                                 (Linear)    (Quad)   (Total)
    R1        2.86513   0.00004   0.00015  -0.00023  -0.00008   2.86505
    R2        2.70315  -0.00003  -0.00007  -0.00017  -0.00023   2.70292
    R3        2.09421  -0.00030  -0.00126   0.00013  -0.00113   2.09308
    R4        2.09795  -0.00064  -0.00168  -0.00017  -0.00185   2.09610
    R5        2.93109  -0.00016  -0.00076  -0.00069  -0.00144   2.92965
    R6        2.74144   0.00027   0.00116  -0.00010   0.00106   2.74250
    R7        2.09010  -0.00075  -0.00216   0.00001  -0.00216   2.08795
    R8        2.91484  -0.00009  -0.00071  -0.00010  -0.00079   2.91404
    R9        2.67331  -0.00024   0.00157  -0.00194  -0.00037   2.67294
   R10        2.08275  -0.00040  -0.00146   0.00026  -0.00120   2.08155
   R11        2.89709  -0.00003   0.00019  -0.00021  -0.00003   2.89707
   R12        2.71132   0.00031   0.00231  -0.00063   0.00168   2.71300
   R13        2.08049  -0.00028  -0.00165   0.00054  -0.00111   2.07938
   R14        2.68416   0.00016   0.00123  -0.00003   0.00118   2.68534
   R15        2.68126   0.00028   0.00012   0.00019   0.00031   2.68157
   R16        2.09432  -0.00049  -0.00121   0.00012  -0.00109   2.09323
   R17        1.83197   0.00058  -0.00163   0.00140  -0.00024   1.83173
   R18        1.84491   0.00083  -0.00155   0.00146  -0.00009   1.84482
   R19        1.83001   0.00090  -0.00091   0.00143   0.00052   1.83052
   R20        2.70215   0.00019   0.00033   0.00023   0.00056   2.70271
   R21        2.08419  -0.00026  -0.00170   0.00051  -0.00119   2.08301
   R22        2.07595  -0.00052  -0.00185   0.00030  -0.00156   2.07439
   R23        2.09396  -0.00059  -0.00092  -0.00026  -0.00117   2.09279
    A1        1.90329  -0.00004   0.00067  -0.00114  -0.00047   1.90282
    A2        1.90164  -0.00011  -0.00149  -0.00005  -0.00154   1.90010
    A3        1.87611  -0.00002  -0.00119   0.00079  -0.00040   1.87571
    A4        1.94760   0.00001  -0.00065  -0.00026  -0.00091   1.94669
    A5        1.94100  -0.00003  -0.00061   0.00017  -0.00044   1.94055
    A6        1.89248   0.00019   0.00321   0.00054   0.00375   1.89624
    A7        1.96345   0.00001   0.00107  -0.00077   0.00032   1.96377
    A8        1.95238  -0.00013  -0.00127  -0.00069  -0.00194   1.95044
    A9        1.89658   0.00013   0.00246   0.00048   0.00293   1.89951
   A10        1.85674  -0.00000   0.00051  -0.00119  -0.00073   1.85600
   A11        1.91708  -0.00010  -0.00385   0.00107  -0.00277   1.91430
   A12        1.87549   0.00010   0.00093   0.00118   0.00213   1.87762
   A13        1.78343   0.00008   0.00073   0.00019   0.00087   1.78430
   A14        2.00330  -0.00017  -0.00417   0.00065  -0.00349   1.99981
   A15        1.91810   0.00010   0.00186   0.00105   0.00292   1.92102
   A16        1.99065   0.00011   0.00017   0.00115   0.00133   1.99198
   A17        1.89884  -0.00008  -0.00390   0.00206  -0.00182   1.89702
   A18        1.86743  -0.00004   0.00496  -0.00465   0.00030   1.86773
   A19        1.76727   0.00002   0.00288  -0.00087   0.00195   1.76921
   A20        1.85130   0.00010   0.00103   0.00128   0.00230   1.85360
   A21        1.97089   0.00008   0.00204  -0.00015   0.00193   1.97282
   A22        1.95298   0.00000   0.00349  -0.00140   0.00208   1.95506
   A23        1.95987  -0.00013  -0.00526  -0.00059  -0.00583   1.95404
   A24        1.95134  -0.00005  -0.00312   0.00157  -0.00157   1.94977
   A25        1.85190   0.00003   0.00300   0.00032   0.00323   1.85513
   A26        1.86100  -0.00003   0.00017  -0.00132  -0.00112   1.85988
   A27        1.99687  -0.00010  -0.00197  -0.00033  -0.00228   1.99459
   A28        1.97238  -0.00004  -0.00141  -0.00006  -0.00146   1.97092
   A29        1.85997   0.00009   0.00028   0.00149   0.00181   1.86178
   A30        1.92327   0.00003  -0.00008  -0.00009  -0.00019   1.92308
   A31        1.91878  -0.00012   0.00079   0.00065   0.00128   1.92005
   A32        1.88429   0.00001   0.00320  -0.00253   0.00067   1.88496
   A33        1.84249  -0.00015   0.00529  -0.00634  -0.00105   1.84144
   A34        1.90033  -0.00010  -0.00056  -0.00066  -0.00122   1.89911
   A35        1.96989  -0.00015   0.00138  -0.00179  -0.00041   1.96948
   A36        1.94318  -0.00006  -0.00024  -0.00026  -0.00050   1.94268
   A37        1.86189  -0.00013   0.00054  -0.00137  -0.00084   1.86105
   A38        1.93479  -0.00006  -0.00061   0.00020  -0.00041   1.93437
   A39        1.91845  -0.00012  -0.00333   0.00088  -0.00245   1.91600
   A40        1.90112   0.00013   0.00139   0.00022   0.00161   1.90273
   A41        1.90390   0.00024   0.00223   0.00034   0.00257   1.90647
    D1       -2.97563  -0.00004   0.00369  -0.00502  -0.00135  -2.97698
    D2        1.21876   0.00005   0.00319  -0.00247   0.00074   1.21950
    D3       -0.84899  -0.00008   0.00123  -0.00383  -0.00260  -0.85159
    D4        1.17793   0.00004   0.00500  -0.00397   0.00101   1.17894
    D5       -0.91086   0.00014   0.00449  -0.00141   0.00310  -0.90776
    D6       -2.97861   0.00001   0.00254  -0.00277  -0.00024  -2.97885
    D7       -0.86947  -0.00011   0.00264  -0.00501  -0.00239  -0.87185
    D8       -2.95826  -0.00002   0.00214  -0.00246  -0.00030  -2.95856
    D9        1.25718  -0.00015   0.00018  -0.00382  -0.00364   1.25354
   D10       -3.08203  -0.00003  -0.00869  -0.00229  -0.01098  -3.09301
   D11       -0.98042  -0.00020  -0.01051  -0.00327  -0.01378  -0.99421
   D12        1.13524   0.00003  -0.00728  -0.00264  -0.00992   1.12532
   D13       -2.54747   0.00008  -0.00470  -0.00330  -0.00800  -2.55547
   D14        1.57176  -0.00002  -0.00305  -0.00523  -0.00828   1.56349
   D15       -0.53363   0.00007  -0.00801  -0.00042  -0.00844  -0.54206
   D16       -0.40399  -0.00009  -0.00528  -0.00544  -0.01072  -0.41471
   D17       -2.56794  -0.00018  -0.00363  -0.00737  -0.01099  -2.57894
   D18        1.60985  -0.00009  -0.00859  -0.00256  -0.01115   1.59870
   D19        1.62075  -0.00002  -0.00585  -0.00416  -0.01001   1.61074
   D20       -0.54321  -0.00012  -0.00419  -0.00609  -0.01028  -0.55349
   D21       -2.64859  -0.00002  -0.00916  -0.00128  -0.01044  -2.65904
   D22        2.16377   0.00005   0.01578   0.00395   0.01973   2.18349
   D23        0.01334   0.00012   0.01489   0.00612   0.02100   0.03434
   D24       -2.03917   0.00019   0.01864   0.00489   0.02354  -2.01564
   D25        0.61005   0.00005  -0.00496   0.00286  -0.00212   0.60793
   D26       -1.43095   0.00000  -0.01040   0.00430  -0.00611  -1.43706
   D27        2.70920  -0.00006  -0.00848   0.00156  -0.00693   2.70226
   D28        2.78245  -0.00005  -0.00950   0.00445  -0.00507   2.77738
   D29        0.74144  -0.00009  -0.01494   0.00589  -0.00906   0.73239
   D30       -1.40160  -0.00015  -0.01302   0.00315  -0.00988  -1.41147
   D31       -1.41778  -0.00008  -0.00584   0.00074  -0.00511  -1.42289
   D32        2.82440  -0.00012  -0.01128   0.00218  -0.00910   2.81530
   D33        0.68136  -0.00018  -0.00936  -0.00056  -0.00992   0.67144
   D34        1.36347   0.00008   0.02827  -0.00351   0.02474   1.38822
   D35       -0.68602   0.00002   0.03026  -0.00511   0.02517  -0.66085
   D36       -2.78665   0.00007   0.03160  -0.00517   0.02643  -2.76023
   D37       -0.63009   0.00005   0.01405   0.00101   0.01507  -0.61502
   D38        1.47685   0.00001   0.01405   0.00042   0.01447   1.49133
   D39       -2.67551  -0.00004   0.01282  -0.00086   0.01198  -2.66353
   D40        1.33507   0.00017   0.01804   0.00148   0.01952   1.35459
   D41       -2.84117   0.00013   0.01804   0.00089   0.01893  -2.82224
   D42       -0.71035   0.00009   0.01681  -0.00038   0.01644  -0.69392
   D43       -2.73703   0.00000   0.01241   0.00198   0.01441  -2.72262
   D44       -0.63009  -0.00004   0.01241   0.00140   0.01381  -0.61627
   D45        1.50073  -0.00008   0.01118   0.00012   0.01132   1.51205
   D46       -2.75074  -0.00013  -0.00848  -0.00654  -0.01504  -2.76578
   D47        1.62032  -0.00021  -0.01393  -0.00557  -0.01948   1.60084
   D48       -0.59538   0.00001  -0.00715  -0.00492  -0.01207  -0.60745
   D49        0.39250  -0.00012  -0.01852  -0.00429  -0.02281   0.36968
   D50       -1.64081  -0.00009  -0.01983  -0.00286  -0.02268  -1.66349
   D51        2.52747  -0.00017  -0.01907  -0.00372  -0.02279   2.50469
   D52        3.13077   0.00003   0.00381   0.00265   0.00649   3.13727
   D53       -1.12450   0.00004   0.00679   0.00218   0.00893  -1.11557
   D54        0.95415   0.00016   0.00617   0.00397   0.01015   0.96430
   D55        1.08042   0.00009  -0.00963   0.00176  -0.00787   1.07255
   D56       -3.10969  -0.00017  -0.01347   0.00182  -0.01165  -3.12135
   D57       -1.03891   0.00001  -0.01081   0.00152  -0.00929  -1.04820
         Item               Value     Threshold  Converged?
 Maximum Force            0.000898     0.000450     NO 
 RMS     Force            0.000212     0.000300     YES
 Maximum Displacement     0.034931     0.001800     NO 
 RMS     Displacement     0.010795     0.001200     NO 
 Predicted change in Energy=-3.157325D-05
 GradGradGradGradGradGradGradGradGradGradGradGradGradGradGradGradGradGrad

                          Input orientation:                          
 ---------------------------------------------------------------------
 Center     Atomic      Atomic             Coordinates (Angstroms)
 Number     Number       Type             X           Y           Z
 ---------------------------------------------------------------------
      1          6           0        1.504296    4.373577    9.579676
      2          6           0        2.417811    5.519247    9.968965
      3          6           0        1.705212    6.571294   10.857129
      4          6           0        2.379736    7.884847   10.412723
      5          6           0        2.608710    7.617231    8.920667
      6          8           0        2.910523    6.233407    8.805612
      7          8           0        2.282351    3.348107    8.956084
      8          8           0        1.787008    6.320555   12.246783
      9          8           0        3.614552    7.967266   11.140423
     10          8           0        1.408068    7.978245    8.256016
     11          6           0        1.477320    7.785039    6.840608
     12          1           0        1.678860    2.644025    8.673893
     13          1           0        2.674468    6.626062   12.515329
     14          1           0        3.901424    8.892155   11.165101
     15          1           0        0.718095    4.757289    8.900375
     16          1           0        1.021687    4.002638   10.506949
     17          1           0        3.293220    5.110977   10.505402
     18          1           0        0.635034    6.619725   10.600815
     19          1           0        1.748846    8.770771   10.579771
     20          1           0        3.466468    8.166810    8.485707
     21          1           0        1.648908    6.725693    6.588882
     22          1           0        0.512896    8.112611    6.431254
     23          1           0        2.287866    8.396822    6.398803
 ---------------------------------------------------------------------
                    Distance matrix (angstroms):
                    1          2          3          4          5
     1  C    0.000000
     2  C    1.516119   0.000000
     3  C    2.549944   1.550302   0.000000
     4  C    3.713406   2.407163   1.542044   0.000000
     5  C    3.489315   2.353064   2.379112   1.533061   0.000000
     6  O    2.456750   1.451269   2.403261   2.364698   1.421020
     7  O    1.430323   2.399609   3.786290   4.765846   4.281727
     8  O    3.314228   2.495688   1.414461   2.482361   3.663279
     9  O    4.450137   2.966025   2.382137   1.435657   2.462023
    10  O    3.841220   3.162348   2.972136   2.367328   1.419025
    11  C    4.375077   3.975544   4.202088   3.685691   2.373783
    12  H    1.960170   3.238852   4.493402   5.566056   5.065403
    13  H    3.880857   2.788348   1.921480   2.468271   3.729388
    14  H    5.355123   3.874062   3.210077   1.973899   2.886871
    15  H    1.107609   2.147440   2.844977   3.850956   3.428426
    16  H    1.109207   2.130421   2.681012   4.113967   4.254435
    17  H    2.144988   1.104893   2.185866   2.921883   3.043230
    18  H    2.616013   2.188282   1.101510   2.163307   2.777285
    19  H    4.516117   3.375353   2.217325   1.100358   2.196052
    20  H    4.408572   3.210814   3.357281   2.230220   1.107690
    21  H    3.807653   3.670380   4.271410   4.061959   2.674562
    22  H    4.987566   4.782221   4.835870   4.403301   3.291658
    23  H    5.188298   4.587306   4.852701   4.047482   2.659041
                    6          7          8          9         10
     6  O    0.000000
     7  O    2.956721   0.000000
     8  O    3.620986   4.462007   0.000000
     9  O    2.992201   5.280410   2.697334   0.000000
    10  O    2.367252   4.763680   4.337944   3.631597   0.000000
    11  C    2.884939   4.980931   5.609576   4.805140   1.430211
    12  H    3.797106   0.969312   5.127778   6.177991   5.357411
    13  H    3.737901   4.854582   0.976237   2.138447   4.644773
    14  H    3.690259   6.183657   3.500561   0.968671   3.938887
    15  H    2.644739   2.106132   3.845103   4.869418   3.356459
    16  H    3.382097   2.103061   2.997578   4.779385   4.584914
    17  H    2.072581   2.555376   2.600800   2.943620   4.103018
    18  H    2.924012   4.015255   2.031196   3.314299   2.818021
    19  H    3.306864   5.685620   2.963773   2.107323   2.478722
    20  H    2.037023   4.984304   4.513861   2.666320   2.079741
    21  H    2.597674   4.172887   5.674069   5.110948   2.099101
    22  H    3.862330   5.675054   6.217331   5.640715   2.036945
    23  H    3.295572   5.659438   6.225802   4.942426   2.097258
                   11         12         13         14         15
    11  C    0.000000
    12  H    5.461829   0.000000
    13  H    5.914292   5.621787   0.000000
    14  H    5.079687   7.084140   2.909247   0.000000
    15  H    3.739830   2.332434   4.515263   5.688557   0.000000
    16  H    5.287363   2.374405   3.694270   5.712568   1.800762
    17  H    4.886595   3.470797   2.591939   3.886184   3.054909
    18  H    4.025737   4.539690   2.797266   4.018914   2.523303
    19  H    3.876433   6.416720   3.033635   2.234041   4.471113
    20  H    2.609370   5.807936   4.386231   2.809709   4.398902
    21  H    1.102280   4.583469   6.015354   5.541585   3.175536
    22  H    1.097719   6.024478   6.625571   5.873595   4.170953
    23  H    1.107455   6.216237   6.379416   5.056334   4.687029
                   16         17         18         19         20
    16  H    0.000000
    17  H    2.527504   0.000000
    18  H    2.647159   3.058002   0.000000
    19  H    4.823811   3.972999   2.422400   0.000000
    20  H    5.234759   3.667056   3.858002   2.774905   0.000000
    21  H    4.812451   4.544249   4.139417   4.485480   2.996379
    22  H    5.810510   5.773966   4.430447   4.378463   3.598236
    23  H    6.147269   5.354593   4.852508   4.232124   2.407732
                   21         22         23
    21  H    0.000000
    22  H    1.799697   0.000000
    23  H    1.799185   1.797873   0.000000
 Symmetry turned off by external request.
 Stoichiometry    C6H12O5
 Framework group  C1[X(C6H12O5)]
 Deg. of freedom    63
 Full point group                 C1      NOp   1
 Rotational constants (GHZ):           1.1267854           1.0506643           0.6487172
 Standard basis: 6-311++G(d,p) (5D, 7F)
   326 basis functions,   504 primitive gaussians,   337 cartesian basis functions
    44 alpha electrons       44 beta electrons
       nuclear repulsion energy       711.1475905073 Hartrees.
 NAtoms=   23 NActive=   23 NUniq=   23 SFac= 1.00D+00 NAtFMM=   60 NAOKFM=F Big=F
 Integral buffers will be    131072 words long.
 Raffenetti 2 integral format.
 Two-electron integral symmetry is turned off.
 One-electron integrals computed using PRISM.
 NBasis=   326 RedAO= T EigKep=  4.32D-06  NBF=   326
 NBsUse=   326 1.00D-06 EigRej= -1.00D+00 NBFU=   326
 Initial guess from the checkpoint file:  "/scratch/Gau-9018.chk"
 B after Tr=    -0.009363    0.017770   -0.013080
         Rot=    1.000000   -0.000460   -0.000036    0.000232 Ang=  -0.06 deg.
 ExpMin= 3.60D-02 ExpMax= 8.59D+03 ExpMxC= 1.30D+03 IAcc=3 IRadAn=         5 AccDes= 0.00D+00
 Harris functional with IExCor= 1009 and IRadAn=       5 diagonalized for initial guess.
 HarFok:  IExCor= 1009 AccDes= 0.00D+00 IRadAn=         5 IDoV= 1 UseB2=F ITyADJ=14
 ICtDFT=  3500011 ScaDFX=  1.000000  1.000000  1.000000  1.000000
 FoFCou: FMM=F IPFlag=           0 FMFlag=      100000 FMFlg1=           0
         NFxFlg=           0 DoJE=T BraDBF=F KetDBF=T FulRan=T
         wScrn=  0.000000 ICntrl=       500 IOpCl=  0 I1Cent=   200000004 NGrid=           0
         NMat0=    1 NMatS0=      1 NMatT0=    0 NMatD0=    1 NMtDS0=    0 NMtDT0=    0
 Symmetry not used in FoFCou.
 Requested convergence on RMS density matrix=1.00D-08 within 128 cycles.
 Requested convergence on MAX density matrix=1.00D-06.
 Requested convergence on             energy=1.00D-06.
 No special actions if energy rises.
 SCF Done:  E(RPBE-PBE) =  -611.430425314     A.U. after   10 cycles
            NFock= 10  Conv=0.78D-08     -V/T= 2.0031
 Calling FoFJK, ICntrl=      2527 FMM=F ISym2X=0 I1Cent= 0 IOpClX= 0 NMat=1 NMatS=1 NMatT=0.
 -------------------------------------------------------------------
 Center     Atomic                   Forces (Hartrees/Bohr)
 Number     Number              X              Y              Z
 -------------------------------------------------------------------
      1        6          -0.000159929   -0.000005145    0.000224303
      2        6           0.000250307    0.000109606    0.000106249
      3        6           0.000185105    0.000097387   -0.000221482
      4        6           0.000214974   -0.000051415    0.000080149
      5        6           0.000327534   -0.000121988   -0.000014208
      6        8          -0.000332270   -0.000011767   -0.000134951
      7        8           0.000592738    0.000442056    0.000020551
      8        8          -0.000856763   -0.000141992   -0.000105310
      9        8          -0.000487346   -0.000783987    0.000151561
     10        8          -0.000185892    0.000095061    0.000032684
     11        6           0.000193777    0.000171684   -0.000361058
     12        1          -0.000465855   -0.000518589   -0.000107782
     13        1           0.000912929    0.000182333    0.000310407
     14        1           0.000269687    0.000626262   -0.000093326
     15        1          -0.000005493    0.000061836   -0.000012039
     16        1           0.000070234    0.000009652   -0.000141110
     17        1          -0.000081324    0.000056959    0.000001863
     18        1          -0.000058430   -0.000047052   -0.000039084
     19        1          -0.000168569    0.000032801    0.000036140
     20        1          -0.000051648    0.000006346    0.000090712
     21        1           0.000040450   -0.000096788    0.000023264
     22        1          -0.000002879    0.000048315    0.000039186
     23        1          -0.000201338   -0.000161573    0.000113282
 -------------------------------------------------------------------
 Cartesian Forces:  Max     0.000912929 RMS     0.000272070

 GradGradGradGradGradGradGradGradGradGradGradGradGradGradGradGradGradGrad
 Berny optimization.
 Using GEDIIS/GDIIS optimizer.
 FormGI is forming the generalized inverse of G from B-inverse, IUseBI=4.
 Internal  Forces:  Max     0.000971716 RMS     0.000145419
 Search for a local minimum.
 Step number   8 out of a maximum of  131
 All quantities printed in internal units (Hartrees-Bohrs-Radians)
 Mixed Optimization -- En-DIIS/RFO-DIIS
 Swapping is turned off.
 Update second derivatives using D2CorX and points    5    6    7    8
 DE= -3.95D-05 DEPred=-3.16D-05 R= 1.25D+00
 TightC=F SS=  1.41D+00  RLast= 1.01D-01 DXNew= 1.4548D+00 3.0420D-01
 Trust test= 1.25D+00 RLast= 1.01D-01 DXMaxT set to 8.65D-01
 ITU=  1  1  1  1  1  0  1  0
     Eigenvalues ---    0.00328   0.00625   0.00740   0.01143   0.01310
     Eigenvalues ---    0.01380   0.01437   0.01518   0.03183   0.03753
     Eigenvalues ---    0.04696   0.05006   0.05238   0.05482   0.05805
     Eigenvalues ---    0.06000   0.06144   0.06345   0.06615   0.07661
     Eigenvalues ---    0.07879   0.09031   0.09948   0.10096   0.10574
     Eigenvalues ---    0.10997   0.13284   0.13732   0.15781   0.15856
     Eigenvalues ---    0.15996   0.16010   0.16056   0.16195   0.16317
     Eigenvalues ---    0.17777   0.19182   0.20311   0.22314   0.25245
     Eigenvalues ---    0.26926   0.28645   0.29743   0.32164   0.38152
     Eigenvalues ---    0.38559   0.41350   0.42427   0.42590   0.42842
     Eigenvalues ---    0.43879   0.44824   0.46588   0.48280   0.50060
     Eigenvalues ---    0.54112   0.56215   0.59216   0.61005   0.62818
     Eigenvalues ---    0.85903   1.13750   1.34032
 En-DIIS/RFO-DIIS/Sim-DIIS IScMMF=       -3 using points:     8    7    6    5
 RFO step:  Lambda=-1.55857953D-05.
 DidBck=F Rises=F RFO-DIIS coefs:    1.56475   -0.61090    0.00058    0.04557
 Iteration  1 RMS(Cart)=  0.00684670 RMS(Int)=  0.00002697
 Iteration  2 RMS(Cart)=  0.00004126 RMS(Int)=  0.00000886
 Iteration  3 RMS(Cart)=  0.00000000 RMS(Int)=  0.00000886
 Variable       Old X    -DE/DX   Delta X   Delta X   Delta X     New X
                                 (Linear)    (Quad)   (Total)
    R1        2.86505  -0.00000   0.00021  -0.00025  -0.00004   2.86501
    R2        2.70292   0.00016   0.00009   0.00033   0.00042   2.70334
    R3        2.09308   0.00003  -0.00070   0.00046  -0.00024   2.09284
    R4        2.09610  -0.00015  -0.00122   0.00040  -0.00082   2.09528
    R5        2.92965  -0.00005  -0.00070  -0.00007  -0.00076   2.92888
    R6        2.74250  -0.00004   0.00059  -0.00047   0.00012   2.74262
    R7        2.08795  -0.00008  -0.00136   0.00063  -0.00073   2.08722
    R8        2.91404  -0.00023  -0.00032  -0.00098  -0.00130   2.91275
    R9        2.67294   0.00020  -0.00013   0.00073   0.00060   2.67354
   R10        2.08155   0.00006  -0.00074   0.00058  -0.00016   2.08139
   R11        2.89707   0.00012   0.00009   0.00060   0.00069   2.89776
   R12        2.71300  -0.00017   0.00083  -0.00079   0.00004   2.71304
   R13        2.07938   0.00013  -0.00057   0.00058   0.00000   2.07938
   R14        2.68534  -0.00010   0.00046  -0.00033   0.00012   2.68545
   R15        2.68157   0.00021   0.00072  -0.00000   0.00072   2.68229
   R16        2.09323  -0.00007  -0.00084   0.00047  -0.00038   2.09286
   R17        1.83173   0.00070   0.00039   0.00049   0.00088   1.83262
   R18        1.84482   0.00097   0.00047   0.00067   0.00114   1.84596
   R19        1.83052   0.00068   0.00075   0.00034   0.00109   1.83161
   R20        2.70271   0.00019   0.00060   0.00015   0.00075   2.70345
   R21        2.08301   0.00009  -0.00056   0.00046  -0.00010   2.08290
   R22        2.07439   0.00000  -0.00090   0.00054  -0.00037   2.07402
   R23        2.09279  -0.00028  -0.00097   0.00020  -0.00077   2.09201
    A1        1.90282  -0.00002  -0.00035   0.00017  -0.00018   1.90263
    A2        1.90010  -0.00003  -0.00103   0.00026  -0.00078   1.89932
    A3        1.87571   0.00003  -0.00020   0.00021   0.00002   1.87573
    A4        1.94669   0.00002  -0.00048   0.00036  -0.00012   1.94658
    A5        1.94055  -0.00001  -0.00040   0.00016  -0.00023   1.94032
    A6        1.89624   0.00001   0.00244  -0.00116   0.00128   1.89752
    A7        1.96377   0.00001  -0.00007   0.00021   0.00014   1.96392
    A8        1.95044  -0.00005  -0.00110   0.00011  -0.00098   1.94946
    A9        1.89951   0.00000   0.00176  -0.00092   0.00083   1.90035
   A10        1.85600   0.00003  -0.00032   0.00015  -0.00020   1.85581
   A11        1.91430  -0.00001  -0.00136   0.00060  -0.00076   1.91354
   A12        1.87762   0.00002   0.00107  -0.00011   0.00096   1.87859
   A13        1.78430  -0.00001   0.00057  -0.00074  -0.00019   1.78412
   A14        1.99981   0.00005  -0.00170   0.00089  -0.00080   1.99901
   A15        1.92102  -0.00004   0.00158  -0.00083   0.00075   1.92176
   A16        1.99198  -0.00005   0.00102  -0.00114  -0.00011   1.99188
   A17        1.89702   0.00003  -0.00082   0.00058  -0.00023   1.89678
   A18        1.86773   0.00001  -0.00054   0.00114   0.00059   1.86832
   A19        1.76921   0.00004   0.00085   0.00017   0.00099   1.77021
   A20        1.85360  -0.00017   0.00160  -0.00317  -0.00157   1.85203
   A21        1.97282   0.00000   0.00106  -0.00082   0.00025   1.97307
   A22        1.95506   0.00009   0.00084   0.00088   0.00172   1.95678
   A23        1.95404  -0.00003  -0.00343   0.00178  -0.00164   1.95240
   A24        1.94977   0.00006  -0.00048   0.00082   0.00033   1.95010
   A25        1.85513  -0.00004   0.00174  -0.00023   0.00147   1.85660
   A26        1.85988   0.00006  -0.00073   0.00082   0.00011   1.85999
   A27        1.99459  -0.00001  -0.00121   0.00018  -0.00103   1.99356
   A28        1.97092  -0.00001  -0.00073  -0.00009  -0.00081   1.97011
   A29        1.86178   0.00003   0.00105  -0.00022   0.00084   1.86263
   A30        1.92308  -0.00003  -0.00011  -0.00046  -0.00058   1.92250
   A31        1.92005  -0.00000   0.00051   0.00001   0.00045   1.92051
   A32        1.88496  -0.00010   0.00022  -0.00064  -0.00042   1.88454
   A33        1.84144   0.00013  -0.00003   0.00121   0.00118   1.84262
   A34        1.89911   0.00001  -0.00086   0.00056  -0.00030   1.89881
   A35        1.96948  -0.00005  -0.00039   0.00013  -0.00026   1.96921
   A36        1.94268  -0.00005  -0.00034  -0.00016  -0.00051   1.94217
   A37        1.86105  -0.00005  -0.00062   0.00011  -0.00051   1.86055
   A38        1.93437   0.00001  -0.00026   0.00015  -0.00011   1.93426
   A39        1.91600   0.00007  -0.00137   0.00121  -0.00016   1.91584
   A40        1.90273   0.00001   0.00087  -0.00039   0.00048   1.90320
   A41        1.90647   0.00001   0.00170  -0.00090   0.00081   1.90728
    D1       -2.97698  -0.00001  -0.00211  -0.00062  -0.00274  -2.97972
    D2        1.21950  -0.00002  -0.00087  -0.00103  -0.00190   1.21760
    D3       -0.85159  -0.00001  -0.00265  -0.00037  -0.00302  -0.85461
    D4        1.17894  -0.00001  -0.00067  -0.00132  -0.00201   1.17693
    D5       -0.90776  -0.00002   0.00057  -0.00174  -0.00116  -0.90893
    D6       -2.97885  -0.00001  -0.00121  -0.00108  -0.00229  -2.98114
    D7       -0.87185  -0.00002  -0.00291  -0.00020  -0.00312  -0.87497
    D8       -2.95856  -0.00002  -0.00166  -0.00062  -0.00227  -2.96083
    D9        1.25354  -0.00002  -0.00344   0.00004  -0.00340   1.25014
   D10       -3.09301  -0.00003  -0.00506  -0.00235  -0.00742  -3.10042
   D11       -0.99421  -0.00007  -0.00688  -0.00170  -0.00858  -1.00278
   D12        1.12532  -0.00005  -0.00436  -0.00282  -0.00718   1.11814
   D13       -2.55547  -0.00002  -0.00312  -0.00325  -0.00638  -2.56185
   D14        1.56349   0.00002  -0.00382  -0.00183  -0.00566   1.55783
   D15       -0.54206   0.00000  -0.00312  -0.00331  -0.00643  -0.54849
   D16       -0.41471  -0.00005  -0.00476  -0.00289  -0.00765  -0.42235
   D17       -2.57894  -0.00002  -0.00546  -0.00147  -0.00693  -2.58586
   D18        1.59870  -0.00004  -0.00476  -0.00294  -0.00770   1.59100
   D19        1.61074  -0.00002  -0.00436  -0.00264  -0.00700   1.60374
   D20       -0.55349   0.00002  -0.00507  -0.00122  -0.00628  -0.55977
   D21       -2.65904  -0.00000  -0.00436  -0.00269  -0.00705  -2.66609
   D22        2.18349   0.00007   0.00882   0.00357   0.01239   2.19588
   D23        0.03434   0.00007   0.00980   0.00315   0.01294   0.04729
   D24       -2.01564   0.00005   0.01101   0.00243   0.01344  -2.00219
   D25        0.60793  -0.00001  -0.00143   0.00151   0.00008   0.60801
   D26       -1.43706  -0.00007  -0.00332   0.00166  -0.00166  -1.43872
   D27        2.70226  -0.00002  -0.00447   0.00334  -0.00114   2.70112
   D28        2.77738   0.00002  -0.00255   0.00145  -0.00110   2.77628
   D29        0.73239  -0.00003  -0.00444   0.00159  -0.00284   0.72954
   D30       -1.41147   0.00001  -0.00559   0.00327  -0.00232  -1.41379
   D31       -1.42289   0.00002  -0.00316   0.00257  -0.00059  -1.42348
   D32        2.81530  -0.00004  -0.00504   0.00272  -0.00232   2.81298
   D33        0.67144   0.00001  -0.00620   0.00440  -0.00180   0.66964
   D34        1.38822  -0.00007   0.00658  -0.00487   0.00171   1.38992
   D35       -0.66085  -0.00006   0.00631  -0.00370   0.00263  -0.65822
   D36       -2.76023  -0.00007   0.00709  -0.00452   0.00257  -2.75765
   D37       -0.61502   0.00005   0.00745   0.00018   0.00764  -0.60738
   D38        1.49133   0.00005   0.00714   0.00038   0.00752   1.49885
   D39       -2.66353   0.00004   0.00570   0.00050   0.00621  -2.65732
   D40        1.35459  -0.00009   0.01005  -0.00302   0.00703   1.36162
   D41       -2.82224  -0.00009   0.00973  -0.00282   0.00691  -2.81534
   D42       -0.69392  -0.00010   0.00830  -0.00270   0.00560  -0.68832
   D43       -2.72262   0.00004   0.00733   0.00021   0.00754  -2.71508
   D44       -0.61627   0.00003   0.00701   0.00041   0.00742  -0.60886
   D45        1.51205   0.00003   0.00557   0.00053   0.00611   1.51816
   D46       -2.76578  -0.00005  -0.00792  -0.00205  -0.00998  -2.77575
   D47        1.60084  -0.00005  -0.01014  -0.00095  -0.01107   1.58976
   D48       -0.60745  -0.00013  -0.00583  -0.00469  -0.01051  -0.61796
   D49        0.36968  -0.00011  -0.01089  -0.00230  -0.01319   0.35649
   D50       -1.66349  -0.00015  -0.01069  -0.00311  -0.01380  -1.67729
   D51        2.50469  -0.00013  -0.01082  -0.00233  -0.01316   2.49153
   D52        3.13727   0.00003   0.00422  -0.00063   0.00360   3.14087
   D53       -1.11557   0.00001   0.00548  -0.00045   0.00501  -1.11055
   D54        0.96430   0.00003   0.00625  -0.00111   0.00515   0.96945
   D55        1.07255   0.00000  -0.00214   0.00109  -0.00105   1.07150
   D56       -3.12135   0.00003  -0.00437   0.00253  -0.00185  -3.12319
   D57       -1.04820   0.00002  -0.00283   0.00160  -0.00124  -1.04944
         Item               Value     Threshold  Converged?
 Maximum Force            0.000972     0.000450     NO 
 RMS     Force            0.000145     0.000300     YES
 Maximum Displacement     0.028284     0.001800     NO 
 RMS     Displacement     0.006835     0.001200     NO 
 Predicted change in Energy=-7.728359D-06
 GradGradGradGradGradGradGradGradGradGradGradGradGradGradGradGradGradGrad

                          Input orientation:                          
 ---------------------------------------------------------------------
 Center     Atomic      Atomic             Coordinates (Angstroms)
 Number     Number       Type             X           Y           Z
 ---------------------------------------------------------------------
      1          6           0        1.505377    4.368721    9.584687
      2          6           0        2.415984    5.518894    9.967378
      3          6           0        1.703309    6.570189   10.855667
      4          6           0        2.377569    7.883294   10.411917
      5          6           0        2.607289    7.617475    8.919280
      6          8           0        2.899484    6.231934    8.799404
      7          8           0        2.284607    3.346313    8.957033
      8          8           0        1.786366    6.318368   12.245374
      9          8           0        3.610787    7.964664   11.142481
     10          8           0        1.410154    7.988654    8.253093
     11          6           0        1.479354    7.793618    6.837534
     12          1           0        1.683010    2.635934    8.685158
     13          1           0        2.673588    6.625526   12.515008
     14          1           0        3.902845    8.888693   11.160201
     15          1           0        0.714093    4.748839    8.909486
     16          1           0        1.030720    3.996211   10.514911
     17          1           0        3.295073    5.116395   10.501360
     18          1           0        0.633139    6.619196   10.599791
     19          1           0        1.746401    8.769204   10.577996
     20          1           0        3.468966    8.163323    8.487888
     21          1           0        1.642990    6.732682    6.587460
     22          1           0        0.517595    8.127579    6.427593
     23          1           0        2.294658    8.398690    6.396265
 ---------------------------------------------------------------------
                    Distance matrix (angstroms):
                    1          2          3          4          5
     1  C    0.000000
     2  C    1.516099   0.000000
     3  C    2.549712   1.549898   0.000000
     4  C    3.714466   2.406134   1.541358   0.000000
     5  C    3.494479   2.353540   2.379828   1.533426   0.000000
     6  O    2.455966   1.451332   2.402805   2.366344   1.421082
     7  O    1.430547   2.399618   3.786304   4.765452   4.283501
     8  O    3.310488   2.494963   1.414779   2.481951   3.663945
     9  O    4.448627   2.964829   2.380188   1.435678   2.463771
    10  O    3.858255   3.170203   2.978485   2.368019   1.419405
    11  C    4.390609   3.980901   4.206225   3.686604   2.374222
    12  H    1.960422   3.239259   4.493316   5.567666   5.071968
    13  H    3.878746   2.789518   1.922997   2.468320   3.730632
    14  H    5.353526   3.871579   3.210320   1.974138   2.883780
    15  H    1.107483   2.146754   2.843147   3.853474   3.437057
    16  H    1.108774   2.130096   2.682136   4.115097   4.259713
    17  H    2.145301   1.104508   2.184665   2.916427   3.038326
    18  H    2.618373   2.188412   1.101425   2.162470   2.778119
    19  H    4.517633   3.374272   2.216895   1.100359   2.195209
    20  H    4.411083   3.207907   3.355890   2.229675   1.107491
    21  H    3.819767   3.673506   4.271725   4.060786   2.673970
    22  H    5.007192   4.789488   4.841406   4.403864   3.291737
    23  H    5.199005   4.589205   4.855860   4.049440   2.659632
                    6          7          8          9         10
     6  O    0.000000
     7  O    2.954612   0.000000
     8  O    3.622322   4.460330   0.000000
     9  O    2.999719   5.278646   2.693544   0.000000
    10  O    2.366986   4.776142   4.343927   3.632069   0.000000
    11  C    2.881763   4.991917   5.613854   4.806749   1.430607
    12  H    3.797905   0.969780   5.123098   6.176579   5.377057
    13  H    3.743215   4.854249   0.976838   2.134353   4.649549
    14  H    3.693029   6.179855   3.501950   0.969247   3.933809
    15  H    2.643412   2.106148   3.839445   4.870178   3.378129
    16  H    3.381376   2.102756   2.992978   4.774852   4.604279
    17  H    2.073059   2.557181   2.600484   2.936554   4.105788
    18  H    2.920221   4.017184   2.031840   3.312278   2.825980
    19  H    3.306165   5.685502   2.964514   2.107573   2.475377
    20  H    2.037551   4.982609   4.511508   2.665791   2.079506
    21  H    2.592725   4.182588   5.674875   5.112555   2.099050
    22  H    3.859061   5.690422   6.223311   5.641325   2.036765
    23  H    3.291766   5.664287   6.228818   4.944405   2.097209
                   11         12         13         14         15
    11  C    0.000000
    12  H    5.482417   0.000000
    13  H    5.918138   5.618349   0.000000
    14  H    5.075229   7.081701   2.910068   0.000000
    15  H    3.761554   2.335272   4.512357   5.689661   0.000000
    16  H    5.305155   2.371462   3.689540   5.709805   1.801135
    17  H    4.887533   3.471314   2.592007   3.877330   3.054606
    18  H    4.031120   4.542513   2.798487   4.019409   2.522284
    19  H    3.874808   6.419023   3.034312   2.236848   4.473580
    20  H    2.611304   5.812107   4.383508   2.802797   4.407468
    21  H    1.102225   4.602748   6.017428   5.537624   3.192223
    22  H    1.097525   6.050864   6.630316   5.868286   4.196937
    23  H    1.107046   6.230771   6.381749   5.051876   4.704878
                   16         17         18         19         20
    16  H    0.000000
    17  H    2.526319   0.000000
    18  H    2.654303   3.058430   0.000000
    19  H    4.826762   3.968283   2.421231   0.000000
    20  H    5.236285   3.656238   3.858287   2.775405   0.000000
    21  H    4.825766   4.545368   4.139019   4.481349   2.998758
    22  H    5.834180   5.777299   4.437996   4.375784   3.599539
    23  H    6.159756   5.350336   4.857662   4.233762   2.410246
                   21         22         23
    21  H    0.000000
    22  H    1.799391   0.000000
    23  H    1.799114   1.797897   0.000000
 Symmetry turned off by external request.
 Stoichiometry    C6H12O5
 Framework group  C1[X(C6H12O5)]
 Deg. of freedom    63
 Full point group                 C1      NOp   1
 Rotational constants (GHZ):           1.1284178           1.0477412           0.6475155
 Standard basis: 6-311++G(d,p) (5D, 7F)
   326 basis functions,   504 primitive gaussians,   337 cartesian basis functions
    44 alpha electrons       44 beta electrons
       nuclear repulsion energy       710.9719418174 Hartrees.
 NAtoms=   23 NActive=   23 NUniq=   23 SFac= 1.00D+00 NAtFMM=   60 NAOKFM=F Big=F
 Integral buffers will be    131072 words long.
 Raffenetti 2 integral format.
 Two-electron integral symmetry is turned off.
 One-electron integrals computed using PRISM.
 NBasis=   326 RedAO= T EigKep=  4.30D-06  NBF=   326
 NBsUse=   326 1.00D-06 EigRej= -1.00D+00 NBFU=   326
 Initial guess from the checkpoint file:  "/scratch/Gau-9018.chk"
 B after Tr=     0.000953    0.008453   -0.007590
         Rot=    1.000000   -0.000210    0.000115    0.000045 Ang=  -0.03 deg.
 ExpMin= 3.60D-02 ExpMax= 8.59D+03 ExpMxC= 1.30D+03 IAcc=3 IRadAn=         5 AccDes= 0.00D+00
 Harris functional with IExCor= 1009 and IRadAn=       5 diagonalized for initial guess.
 HarFok:  IExCor= 1009 AccDes= 0.00D+00 IRadAn=         5 IDoV= 1 UseB2=F ITyADJ=14
 ICtDFT=  3500011 ScaDFX=  1.000000  1.000000  1.000000  1.000000
 FoFCou: FMM=F IPFlag=           0 FMFlag=      100000 FMFlg1=           0
         NFxFlg=           0 DoJE=T BraDBF=F KetDBF=T FulRan=T
         wScrn=  0.000000 ICntrl=       500 IOpCl=  0 I1Cent=   200000004 NGrid=           0
         NMat0=    1 NMatS0=      1 NMatT0=    0 NMatD0=    1 NMtDS0=    0 NMtDT0=    0
 Symmetry not used in FoFCou.
 Requested convergence on RMS density matrix=1.00D-08 within 128 cycles.
 Requested convergence on MAX density matrix=1.00D-06.
 Requested convergence on             energy=1.00D-06.
 No special actions if energy rises.
 SCF Done:  E(RPBE-PBE) =  -611.430436798     A.U. after   10 cycles
            NFock= 10  Conv=0.68D-08     -V/T= 2.0031
 Calling FoFJK, ICntrl=      2527 FMM=F ISym2X=0 I1Cent= 0 IOpClX= 0 NMat=1 NMatS=1 NMatT=0.
 -------------------------------------------------------------------
 Center     Atomic                   Forces (Hartrees/Bohr)
 Number     Number              X              Y              Z
 -------------------------------------------------------------------
      1        6           0.000208677    0.000038143    0.000063113
      2        6          -0.000040466    0.000145958   -0.000142411
      3        6           0.000248580   -0.000039704    0.000037207
      4        6           0.000294459    0.000025457    0.000025428
      5        6           0.000046932   -0.000037562   -0.000020292
      6        8          -0.000280606   -0.000020472    0.000119780
      7        8           0.000249519    0.000155679   -0.000061732
      8        8          -0.000612954   -0.000019747   -0.000034216
      9        8          -0.000246622   -0.000122465   -0.000058443
     10        8          -0.000007214   -0.000030178    0.000064654
     11        6           0.000089511    0.000007400    0.000003628
     12        1          -0.000184266   -0.000205673    0.000001001
     13        1           0.000404147    0.000058319    0.000001184
     14        1           0.000159031    0.000123721   -0.000083309
     15        1          -0.000114450    0.000022829   -0.000036240
     16        1          -0.000081150   -0.000006901    0.000010736
     17        1           0.000123565   -0.000082508    0.000086575
     18        1          -0.000129723   -0.000149084   -0.000021884
     19        1          -0.000137727    0.000070463    0.000101660
     20        1           0.000076701    0.000073293   -0.000018882
     21        1           0.000064307   -0.000094870   -0.000007102
     22        1          -0.000074658    0.000122540   -0.000033744
     23        1          -0.000055591   -0.000034640    0.000003289
 -------------------------------------------------------------------
 Cartesian Forces:  Max     0.000612954 RMS     0.000140854

 GradGradGradGradGradGradGradGradGradGradGradGradGradGradGradGradGradGrad
 Berny optimization.
 Using GEDIIS/GDIIS optimizer.
 FormGI is forming the generalized inverse of G from B-inverse, IUseBI=4.
 Internal  Forces:  Max     0.000385073 RMS     0.000072982
 Search for a local minimum.
 Step number   9 out of a maximum of  131
 All quantities printed in internal units (Hartrees-Bohrs-Radians)
 Mixed Optimization -- En-DIIS/RFO-DIIS
 Swapping is turned off.
 Update second derivatives using D2CorX and points    5    6    7    8    9
 DE= -1.15D-05 DEPred=-7.73D-06 R= 1.49D+00
 TightC=F SS=  1.41D+00  RLast= 5.11D-02 DXNew= 1.4548D+00 1.5320D-01
 Trust test= 1.49D+00 RLast= 5.11D-02 DXMaxT set to 8.65D-01
 ITU=  1  1  1  1  1  1  0  1  0
     Eigenvalues ---    0.00203   0.00673   0.00724   0.00981   0.01303
     Eigenvalues ---    0.01321   0.01443   0.01502   0.03282   0.03730
     Eigenvalues ---    0.04694   0.05004   0.05231   0.05492   0.05842
     Eigenvalues ---    0.06021   0.06196   0.06506   0.06626   0.07696
     Eigenvalues ---    0.07874   0.09061   0.10098   0.10281   0.10818
     Eigenvalues ---    0.11164   0.13267   0.13787   0.15841   0.15924
     Eigenvalues ---    0.15996   0.16029   0.16052   0.16225   0.16400
     Eigenvalues ---    0.18548   0.19185   0.20304   0.22361   0.25216
     Eigenvalues ---    0.26973   0.29519   0.30060   0.32244   0.38265
     Eigenvalues ---    0.40049   0.41578   0.42472   0.42520   0.42822
     Eigenvalues ---    0.43968   0.45804   0.46350   0.48362   0.50048
     Eigenvalues ---    0.53981   0.56256   0.59308   0.60970   0.62630
     Eigenvalues ---    0.80326   1.13706   1.33705
 En-DIIS/RFO-DIIS/Sim-DIIS IScMMF=       -3 using points:     9    8    7    6    5
 RFO step:  Lambda=-1.15037123D-05.
 DidBck=F Rises=F RFO-DIIS coefs:    2.18471   -0.84335   -0.87859    0.58520   -0.04797
 Iteration  1 RMS(Cart)=  0.01043756 RMS(Int)=  0.00004880
 Iteration  2 RMS(Cart)=  0.00007229 RMS(Int)=  0.00001161
 Iteration  3 RMS(Cart)=  0.00000000 RMS(Int)=  0.00001161
 Variable       Old X    -DE/DX   Delta X   Delta X   Delta X     New X
                                 (Linear)    (Quad)   (Total)
    R1        2.86501  -0.00004  -0.00025  -0.00003  -0.00028   2.86473
    R2        2.70334   0.00010   0.00035   0.00023   0.00058   2.70393
    R3        2.09284   0.00011  -0.00009   0.00021   0.00013   2.09297
    R4        2.09528   0.00005  -0.00079   0.00027  -0.00051   2.09476
    R5        2.92888   0.00000  -0.00111   0.00013  -0.00099   2.92789
    R6        2.74262  -0.00015  -0.00000  -0.00032  -0.00034   2.74228
    R7        2.08722   0.00017  -0.00058   0.00044  -0.00014   2.08707
    R8        2.91275   0.00015  -0.00155   0.00125  -0.00030   2.91245
    R9        2.67354  -0.00005  -0.00014   0.00046   0.00032   2.67387
   R10        2.08139   0.00012   0.00007   0.00008   0.00015   2.08154
   R11        2.89776  -0.00002   0.00068  -0.00028   0.00042   2.89817
   R12        2.71304  -0.00015  -0.00034   0.00009  -0.00025   2.71279
   R13        2.07938   0.00015   0.00032  -0.00001   0.00032   2.07969
   R14        2.68545  -0.00008   0.00009   0.00014   0.00024   2.68569
   R15        2.68229  -0.00004   0.00067  -0.00043   0.00024   2.68252
   R16        2.09286   0.00010  -0.00018   0.00020   0.00002   2.09287
   R17        1.83262   0.00027   0.00145  -0.00051   0.00095   1.83357
   R18        1.84596   0.00039   0.00177  -0.00048   0.00129   1.84725
   R19        1.83161   0.00016   0.00167  -0.00066   0.00101   1.83262
   R20        2.70345   0.00004   0.00080  -0.00019   0.00062   2.70407
   R21        2.08290   0.00010   0.00017  -0.00010   0.00007   2.08298
   R22        2.07402   0.00011  -0.00014   0.00009  -0.00005   2.07397
   R23        2.09201  -0.00006  -0.00078   0.00016  -0.00062   2.09139
    A1        1.90263   0.00001  -0.00064   0.00082   0.00018   1.90282
    A2        1.89932   0.00003  -0.00072   0.00056  -0.00016   1.89916
    A3        1.87573   0.00000   0.00039  -0.00051  -0.00012   1.87561
    A4        1.94658  -0.00001  -0.00018   0.00001  -0.00017   1.94641
    A5        1.94032   0.00001  -0.00010   0.00005  -0.00005   1.94027
    A6        1.89752  -0.00004   0.00124  -0.00093   0.00031   1.89783
    A7        1.96392   0.00003  -0.00008   0.00066   0.00060   1.96451
    A8        1.94946  -0.00002  -0.00127   0.00023  -0.00102   1.94844
    A9        1.90035  -0.00004   0.00086  -0.00051   0.00034   1.90069
   A10        1.85581  -0.00001  -0.00075  -0.00033  -0.00112   1.85469
   A11        1.91354   0.00001  -0.00024  -0.00004  -0.00028   1.91327
   A12        1.87859   0.00002   0.00152  -0.00002   0.00151   1.88009
   A13        1.78412  -0.00005  -0.00028  -0.00071  -0.00103   1.78308
   A14        1.99901   0.00006  -0.00043   0.00075   0.00034   1.99935
   A15        1.92176  -0.00002   0.00110  -0.00151  -0.00042   1.92135
   A16        1.99188   0.00001   0.00014   0.00032   0.00047   1.99235
   A17        1.89678   0.00008   0.00072   0.00026   0.00099   1.89778
   A18        1.86832  -0.00007  -0.00106   0.00075  -0.00032   1.86800
   A19        1.77021  -0.00001   0.00068  -0.00045   0.00022   1.77043
   A20        1.85203   0.00003  -0.00166   0.00117  -0.00048   1.85155
   A21        1.97307  -0.00002   0.00007   0.00002   0.00008   1.97315
   A22        1.95678  -0.00004   0.00136  -0.00087   0.00050   1.95728
   A23        1.95240   0.00002  -0.00155   0.00075  -0.00079   1.95161
   A24        1.95010   0.00003   0.00105  -0.00059   0.00046   1.95056
   A25        1.85660  -0.00003   0.00157  -0.00062   0.00093   1.85753
   A26        1.85999   0.00002  -0.00029   0.00036   0.00008   1.86006
   A27        1.99356  -0.00001  -0.00117   0.00029  -0.00087   1.99268
   A28        1.97011  -0.00002  -0.00088   0.00017  -0.00070   1.96941
   A29        1.86263   0.00004   0.00148  -0.00033   0.00116   1.86379
   A30        1.92250  -0.00001  -0.00072   0.00012  -0.00060   1.92190
   A31        1.92051   0.00010   0.00072   0.00039   0.00103   1.92154
   A32        1.88454  -0.00007  -0.00161   0.00107  -0.00053   1.88401
   A33        1.84262  -0.00017  -0.00153   0.00115  -0.00038   1.84224
   A34        1.89881   0.00010  -0.00044   0.00128   0.00084   1.89965
   A35        1.96921  -0.00005  -0.00099   0.00068  -0.00031   1.96891
   A36        1.94217  -0.00000  -0.00064   0.00033  -0.00031   1.94186
   A37        1.86055  -0.00002  -0.00106   0.00063  -0.00043   1.86012
   A38        1.93426   0.00001   0.00001  -0.00017  -0.00016   1.93410
   A39        1.91584   0.00008   0.00043   0.00013   0.00056   1.91640
   A40        1.90320  -0.00002   0.00052  -0.00031   0.00021   1.90341
   A41        1.90728  -0.00005   0.00074  -0.00061   0.00014   1.90742
    D1       -2.97972  -0.00001  -0.00473   0.00197  -0.00277  -2.98250
    D2        1.21760  -0.00001  -0.00283   0.00178  -0.00103   1.21657
    D3       -0.85461   0.00001  -0.00449   0.00200  -0.00249  -0.85710
    D4        1.17693  -0.00002  -0.00368   0.00111  -0.00258   1.17435
    D5       -0.90893  -0.00002  -0.00177   0.00092  -0.00084  -0.90977
    D6       -2.98114  -0.00001  -0.00343   0.00113  -0.00230  -2.98344
    D7       -0.87497   0.00001  -0.00498   0.00220  -0.00280  -0.87777
    D8       -2.96083   0.00001  -0.00308   0.00201  -0.00106  -2.96189
    D9        1.25014   0.00002  -0.00474   0.00222  -0.00252   1.24762
   D10       -3.10042  -0.00005  -0.00921  -0.00165  -0.01087  -3.11129
   D11       -1.00278  -0.00001  -0.01064  -0.00041  -0.01105  -1.01384
   D12        1.11814  -0.00007  -0.00924  -0.00156  -0.01080   1.10733
   D13       -2.56185  -0.00002  -0.00883  -0.00217  -0.01100  -2.57285
   D14        1.55783  -0.00003  -0.00856  -0.00250  -0.01106   1.54677
   D15       -0.54849   0.00003  -0.00770  -0.00286  -0.01056  -0.55905
   D16       -0.42235  -0.00003  -0.01096  -0.00171  -0.01266  -0.43501
   D17       -2.58586  -0.00004  -0.01069  -0.00203  -0.01272  -2.59858
   D18        1.59100   0.00002  -0.00983  -0.00240  -0.01222   1.57878
   D19        1.60374  -0.00001  -0.00971  -0.00193  -0.01164   1.59210
   D20       -0.55977  -0.00002  -0.00944  -0.00225  -0.01169  -0.57146
   D21       -2.66609   0.00005  -0.00857  -0.00262  -0.01120  -2.67729
   D22        2.19588   0.00008   0.01549   0.00140   0.01690   2.21278
   D23        0.04729   0.00005   0.01686   0.00067   0.01753   0.06481
   D24       -2.00219   0.00003   0.01677   0.00089   0.01767  -1.98452
   D25        0.60801   0.00001   0.00165   0.00223   0.00387   0.61188
   D26       -1.43872   0.00005   0.00046   0.00295   0.00340  -1.43532
   D27        2.70112   0.00001   0.00025   0.00286   0.00311   2.70423
   D28        2.77628   0.00006   0.00100   0.00285   0.00385   2.78012
   D29        0.72954   0.00010  -0.00019   0.00356   0.00338   0.73292
   D30       -1.41379   0.00006  -0.00039   0.00348   0.00308  -1.41071
   D31       -1.42348   0.00003   0.00025   0.00419   0.00444  -1.41904
   D32        2.81298   0.00007  -0.00094   0.00490   0.00397   2.81695
   D33        0.66964   0.00003  -0.00114   0.00482   0.00367   0.67331
   D34        1.38992  -0.00005   0.00129  -0.00212  -0.00084   1.38908
   D35       -0.65822  -0.00003   0.00188  -0.00197  -0.00007  -0.65830
   D36       -2.75765  -0.00009   0.00163  -0.00302  -0.00139  -2.75904
   D37       -0.60738   0.00003   0.00848  -0.00186   0.00663  -0.60075
   D38        1.49885  -0.00000   0.00813  -0.00180   0.00633   1.50518
   D39       -2.65732  -0.00001   0.00628  -0.00121   0.00508  -2.65224
   D40        1.36162   0.00003   0.00749  -0.00109   0.00639   1.36801
   D41       -2.81534   0.00000   0.00713  -0.00103   0.00609  -2.80924
   D42       -0.68832   0.00000   0.00528  -0.00045   0.00484  -0.68348
   D43       -2.71508   0.00005   0.00874  -0.00197   0.00677  -2.70831
   D44       -0.60886   0.00002   0.00839  -0.00191   0.00648  -0.60238
   D45        1.51816   0.00002   0.00654  -0.00132   0.00522   1.52338
   D46       -2.77575  -0.00009  -0.01348  -0.00298  -0.01646  -2.79221
   D47        1.58976  -0.00007  -0.01402  -0.00268  -0.01669   1.57307
   D48       -0.61796  -0.00008  -0.01387  -0.00253  -0.01640  -0.63436
   D49        0.35649  -0.00003  -0.01615   0.00090  -0.01526   0.34123
   D50       -1.67729  -0.00002  -0.01630   0.00076  -0.01554  -1.69283
   D51        2.49153  -0.00003  -0.01588   0.00073  -0.01515   2.47638
   D52        3.14087   0.00001   0.00456  -0.00213   0.00244  -3.13988
   D53       -1.11055  -0.00003   0.00581  -0.00257   0.00323  -1.10733
   D54        0.96945   0.00001   0.00662  -0.00279   0.00383   0.97328
   D55        1.07150  -0.00001  -0.00071   0.00131   0.00060   1.07209
   D56       -3.12319   0.00007  -0.00121   0.00204   0.00083  -3.12236
   D57       -1.04944   0.00001  -0.00095   0.00160   0.00065  -1.04879
         Item               Value     Threshold  Converged?
 Maximum Force            0.000385     0.000450     YES
 RMS     Force            0.000073     0.000300     YES
 Maximum Displacement     0.044271     0.001800     NO 
 RMS     Displacement     0.010423     0.001200     NO 
 Predicted change in Energy=-5.266581D-06
 GradGradGradGradGradGradGradGradGradGradGradGradGradGradGradGradGradGrad

                          Input orientation:                          
 ---------------------------------------------------------------------
 Center     Atomic      Atomic             Coordinates (Angstroms)
 Number     Number       Type             X           Y           Z
 ---------------------------------------------------------------------
      1          6           0        1.508698    4.361587    9.591594
      2          6           0        2.413593    5.518830    9.965838
      3          6           0        1.698966    6.569561   10.852311
      4          6           0        2.376273    7.881630   10.410689
      5          6           0        2.605179    7.618063    8.917301
      6          8           0        2.885369    6.230362    8.792387
      7          8           0        2.291069    3.342602    8.961584
      8          8           0        1.777121    6.317009   12.242345
      9          8           0        3.609292    7.958442   11.141823
     10          8           0        1.411850    8.001389    8.250900
     11          6           0        1.480113    7.806581    6.834934
     12          1           0        1.693291    2.622990    8.704160
     13          1           0        2.664605    6.623053   12.514842
     14          1           0        3.912343    8.879629   11.148916
     15          1           0        0.710870    4.734708    8.920091
     16          1           0        1.042471    3.988350   10.525458
     17          1           0        3.297474    5.124343   10.497725
     18          1           0        0.629545    6.618767   10.593023
     19          1           0        1.746984    8.768906   10.577706
     20          1           0        3.471352    8.159110    8.488850
     21          1           0        1.633045    6.744078    6.584568
     22          1           0        0.522109    8.151006    6.424936
     23          1           0        2.301744    8.403398    6.394984
 ---------------------------------------------------------------------
                    Distance matrix (angstroms):
                    1          2          3          4          5
     1  C    0.000000
     2  C    1.515950   0.000000
     3  C    2.549659   1.549375   0.000000
     4  C    3.716760   2.404601   1.541200   0.000000
     5  C    3.501654   2.354339   2.380093   1.533647   0.000000
     6  O    2.454847   1.451150   2.401228   2.367440   1.421206
     7  O    1.430856   2.399898   3.786648   4.765495   4.287213
     8  O    3.304875   2.494928   1.414950   2.482334   3.665288
     9  O    4.444443   2.960463   2.379528   1.435546   2.464264
    10  O    3.880078   3.179246   2.983272   2.368364   1.419529
    11  C    4.412254   3.988453   4.209209   3.687108   2.374356
    12  H    1.960697   3.239839   4.493329   5.570637   5.082098
    13  H    3.872432   2.789218   1.923364   2.468726   3.733078
    14  H    5.349343   3.865346   3.213009   1.974967   2.877557
    15  H    1.107550   2.146555   2.841917   3.859866   3.449949
    16  H    1.108502   2.129676   2.683369   4.117017   4.266502
    17  H    2.145365   1.104432   2.183945   2.908405   3.032434
    18  H    2.621189   2.187704   1.101505   2.163129   2.776646
    19  H    4.522572   3.373684   2.216942   1.100527   2.194967
    20  H    4.414661   3.204906   3.354693   2.229274   1.107501
    21  H    3.838480   3.680146   4.271818   4.060248   2.674049
    22  H    5.035949   4.800422   4.846402   4.404171   3.291671
    23  H    5.213778   4.591758   4.857373   4.050147   2.659118
                    6          7          8          9         10
     6  O    0.000000
     7  O    2.953130   0.000000
     8  O    3.624628   4.458097   0.000000
     9  O    3.005026   5.272299   2.694866   0.000000
    10  O    2.366645   4.793996   4.347665   3.631533   0.000000
    11  C    2.879382   5.010729   5.616684   4.806846   1.430933
    12  H    3.800258   0.970282   5.115813   6.170924   5.404797
    13  H    3.749615   4.850415   0.977521   2.135621   4.653000
    14  H    3.691413   6.170221   3.510240   0.969782   3.927120
    15  H    2.642297   2.106350   3.831179   4.871284   3.407403
    16  H    3.380300   2.102782   2.984972   4.767610   4.627585
    17  H    2.073954   2.558746   2.603387   2.923048   4.108674
    18  H    2.912369   4.019392   2.031810   3.312824   2.830051
    19  H    3.305676   5.687940   2.963736   2.107907   2.472938
    20  H    2.038524   4.981495   4.511372   2.664125   2.079193
    21  H    2.589727   4.201576   5.675701   5.113591   2.099147
    22  H    3.857292   5.717041   6.227427   5.640639   2.036705
    23  H    3.287894   5.674435   6.230560   4.943698   2.097128
                   11         12         13         14         15
    11  C    0.000000
    12  H    5.514442   0.000000
    13  H    5.921581   5.609389   0.000000
    14  H    5.067309   7.074359   2.918003   0.000000
    15  H    3.791572   2.339045   4.506125   5.691877   0.000000
    16  H    5.328264   2.367467   3.678400   5.705215   1.801170
    17  H    4.890118   3.470885   2.591412   3.860607   3.054712
    18  H    4.032072   4.545942   2.799085   4.024585   2.520911
    19  H    3.873710   6.425367   3.033020   2.242170   4.482853
    20  H    2.612422   5.818632   4.383939   2.790981   4.419588
    21  H    1.102263   4.634616   6.020541   5.530737   3.215997
    22  H    1.097496   6.093069   6.634146   5.860083   4.234680
    23  H    1.106718   6.254249   6.383883   5.041895   4.729306
                   16         17         18         19         20
    16  H    0.000000
    17  H    2.525132   0.000000
    18  H    2.663487   3.059450   0.000000
    19  H    4.832472   3.961472   2.423221   0.000000
    20  H    5.238556   3.643573   3.856951   2.776440   0.000000
    21  H    4.844938   4.550458   4.134056   4.478622   3.001329
    22  H    5.866239   5.783680   4.442099   4.373513   3.599701
    23  H    6.175697   5.345668   4.858466   4.235153   2.410796
                   21         22         23
    21  H    0.000000
    22  H    1.799752   0.000000
    23  H    1.799012   1.797693   0.000000
 Symmetry turned off by external request.
 Stoichiometry    C6H12O5
 Framework group  C1[X(C6H12O5)]
 Deg. of freedom    63
 Full point group                 C1      NOp   1
 Rotational constants (GHZ):           1.1315103           1.0424393           0.6464514
 Standard basis: 6-311++G(d,p) (5D, 7F)
   326 basis functions,   504 primitive gaussians,   337 cartesian basis functions
    44 alpha electrons       44 beta electrons
       nuclear repulsion energy       710.7619201959 Hartrees.
 NAtoms=   23 NActive=   23 NUniq=   23 SFac= 1.00D+00 NAtFMM=   60 NAOKFM=F Big=F
 Integral buffers will be    131072 words long.
 Raffenetti 2 integral format.
 Two-electron integral symmetry is turned off.
 One-electron integrals computed using PRISM.
 NBasis=   326 RedAO= T EigKep=  4.28D-06  NBF=   326
 NBsUse=   326 1.00D-06 EigRej= -1.00D+00 NBFU=   326
 Initial guess from the checkpoint file:  "/scratch/Gau-9018.chk"
 B after Tr=     0.007738    0.006770   -0.008427
         Rot=    1.000000   -0.000175    0.000298   -0.000003 Ang=  -0.04 deg.
 ExpMin= 3.60D-02 ExpMax= 8.59D+03 ExpMxC= 1.30D+03 IAcc=3 IRadAn=         5 AccDes= 0.00D+00
 Harris functional with IExCor= 1009 and IRadAn=       5 diagonalized for initial guess.
 HarFok:  IExCor= 1009 AccDes= 0.00D+00 IRadAn=         5 IDoV= 1 UseB2=F ITyADJ=14
 ICtDFT=  3500011 ScaDFX=  1.000000  1.000000  1.000000  1.000000
 FoFCou: FMM=F IPFlag=           0 FMFlag=      100000 FMFlg1=           0
         NFxFlg=           0 DoJE=T BraDBF=F KetDBF=T FulRan=T
         wScrn=  0.000000 ICntrl=       500 IOpCl=  0 I1Cent=   200000004 NGrid=           0
         NMat0=    1 NMatS0=      1 NMatT0=    0 NMatD0=    1 NMtDS0=    0 NMtDT0=    0
 Symmetry not used in FoFCou.
 Requested convergence on RMS density matrix=1.00D-08 within 128 cycles.
 Requested convergence on MAX density matrix=1.00D-06.
 Requested convergence on             energy=1.00D-06.
 No special actions if energy rises.
 SCF Done:  E(RPBE-PBE) =  -611.430446177     A.U. after   11 cycles
            NFock= 11  Conv=0.25D-08     -V/T= 2.0031
 Calling FoFJK, ICntrl=      2527 FMM=F ISym2X=0 I1Cent= 0 IOpClX= 0 NMat=1 NMatS=1 NMatT=0.
 -------------------------------------------------------------------
 Center     Atomic                   Forces (Hartrees/Bohr)
 Number     Number              X              Y              Z
 -------------------------------------------------------------------
      1        6           0.000317792    0.000020667   -0.000082982
      2        6          -0.000200631    0.000130701   -0.000281600
      3        6           0.000209180   -0.000060681    0.000171388
      4        6           0.000182044    0.000122105   -0.000091156
      5        6          -0.000277694    0.000103450    0.000059368
      6        8          -0.000113283   -0.000108813    0.000141654
      7        8          -0.000118914   -0.000097761   -0.000088648
      8        8           0.000082421    0.000222999    0.000040833
      9        8          -0.000091592    0.000225680    0.000024197
     10        8           0.000148139   -0.000154758   -0.000015831
     11        6          -0.000036574   -0.000081076    0.000249562
     12        1           0.000112023    0.000140535    0.000101470
     13        1          -0.000177337   -0.000166999   -0.000121166
     14        1          -0.000056248   -0.000310750   -0.000095382
     15        1          -0.000094188   -0.000005750   -0.000038235
     16        1          -0.000136710   -0.000021196    0.000113302
     17        1           0.000229620   -0.000125095    0.000107614
     18        1          -0.000076059   -0.000047585   -0.000060946
     19        1          -0.000066254    0.000030560    0.000114875
     20        1           0.000129303    0.000064368   -0.000081118
     21        1           0.000028768   -0.000040066   -0.000024622
     22        1          -0.000080030    0.000093121   -0.000064503
     23        1           0.000086223    0.000066346   -0.000078075
 -------------------------------------------------------------------
 Cartesian Forces:  Max     0.000317792 RMS     0.000133289

 GradGradGradGradGradGradGradGradGradGradGradGradGradGradGradGradGradGrad
 Berny optimization.
 Using GEDIIS/GDIIS optimizer.
 FormGI is forming the generalized inverse of G from B-inverse, IUseBI=4.
 Internal  Forces:  Max     0.000313964 RMS     0.000070022
 Search for a local minimum.
 Step number  10 out of a maximum of  131
 All quantities printed in internal units (Hartrees-Bohrs-Radians)
 Mixed Optimization -- En-DIIS/RFO-DIIS
 Swapping is turned off.
 Update second derivatives using D2CorX and points    5    6    7    8    9
                                                     10
 DE= -9.38D-06 DEPred=-5.27D-06 R= 1.78D+00
 TightC=F SS=  1.41D+00  RLast= 6.75D-02 DXNew= 1.4548D+00 2.0250D-01
 Trust test= 1.78D+00 RLast= 6.75D-02 DXMaxT set to 8.65D-01
 ITU=  1  1  1  1  1  1  1  0  1  0
     Eigenvalues ---    0.00140   0.00583   0.00767   0.00886   0.01282
     Eigenvalues ---    0.01316   0.01448   0.01493   0.03218   0.03731
     Eigenvalues ---    0.04702   0.05062   0.05264   0.05493   0.05796
     Eigenvalues ---    0.05981   0.06327   0.06456   0.06618   0.07708
     Eigenvalues ---    0.07815   0.09073   0.10096   0.10341   0.10656
     Eigenvalues ---    0.11060   0.13205   0.13811   0.15854   0.15941
     Eigenvalues ---    0.15983   0.16002   0.16091   0.16243   0.16497
     Eigenvalues ---    0.18376   0.19171   0.20312   0.22346   0.25248
     Eigenvalues ---    0.26997   0.29379   0.30113   0.32254   0.38172
     Eigenvalues ---    0.40361   0.41329   0.42384   0.42670   0.42760
     Eigenvalues ---    0.44131   0.44476   0.46329   0.48291   0.50214
     Eigenvalues ---    0.54145   0.56174   0.59362   0.61027   0.62494
     Eigenvalues ---    0.94951   1.13604   1.34043
 En-DIIS/RFO-DIIS/Sim-DIIS IScMMF=       -3 using points:    10    9    8    7    6    5
 RFO step:  Lambda=-7.18115331D-06.
 DidBck=F Rises=F RFO-DIIS coefs:    2.09532   -1.09434   -0.31104    0.48226   -0.19057
                  RFO-DIIS coefs:    0.01837
 Iteration  1 RMS(Cart)=  0.00973320 RMS(Int)=  0.00003903
 Iteration  2 RMS(Cart)=  0.00005673 RMS(Int)=  0.00000535
 Iteration  3 RMS(Cart)=  0.00000000 RMS(Int)=  0.00000535
 Variable       Old X    -DE/DX   Delta X   Delta X   Delta X     New X
                                 (Linear)    (Quad)   (Total)
    R1        2.86473  -0.00007  -0.00021  -0.00031  -0.00052   2.86422
    R2        2.70393  -0.00004   0.00075  -0.00058   0.00017   2.70410
    R3        2.09297   0.00009   0.00030  -0.00003   0.00027   2.09323
    R4        2.09476   0.00016  -0.00026   0.00023  -0.00004   2.09473
    R5        2.92789   0.00004  -0.00072   0.00013  -0.00060   2.92729
    R6        2.74228  -0.00016  -0.00054  -0.00021  -0.00076   2.74152
    R7        2.08707   0.00028   0.00017   0.00028   0.00045   2.08752
    R8        2.91245   0.00003  -0.00016  -0.00027  -0.00043   2.91202
    R9        2.67387  -0.00009   0.00071  -0.00075  -0.00004   2.67382
   R10        2.08154   0.00009   0.00031  -0.00012   0.00019   2.08174
   R11        2.89817  -0.00005   0.00051  -0.00034   0.00018   2.89835
   R12        2.71279  -0.00017  -0.00049  -0.00019  -0.00068   2.71211
   R13        2.07969   0.00008   0.00047  -0.00016   0.00031   2.08001
   R14        2.68569   0.00004   0.00002   0.00042   0.00045   2.68614
   R15        2.68252  -0.00019   0.00029  -0.00073  -0.00045   2.68208
   R16        2.09287   0.00016   0.00014   0.00014   0.00028   2.09315
   R17        1.83357  -0.00020   0.00098  -0.00067   0.00031   1.83388
   R18        1.84725  -0.00025   0.00133  -0.00080   0.00052   1.84777
   R19        1.83262  -0.00031   0.00091  -0.00070   0.00021   1.83284
   R20        2.70407  -0.00008   0.00061  -0.00049   0.00012   2.70419
   R21        2.08298   0.00005   0.00023  -0.00015   0.00008   2.08305
   R22        2.07397   0.00012   0.00015  -0.00003   0.00012   2.07409
   R23        2.09139   0.00013  -0.00051   0.00031  -0.00020   2.09120
    A1        1.90282  -0.00001   0.00043  -0.00034   0.00009   1.90290
    A2        1.89916   0.00005   0.00005   0.00033   0.00038   1.89954
    A3        1.87561  -0.00000  -0.00017  -0.00001  -0.00019   1.87542
    A4        1.94641  -0.00001   0.00001  -0.00018  -0.00017   1.94624
    A5        1.94027   0.00002  -0.00003   0.00021   0.00018   1.94045
    A6        1.89783  -0.00005  -0.00029   0.00001  -0.00029   1.89754
    A7        1.96451   0.00003   0.00065   0.00006   0.00072   1.96523
    A8        1.94844   0.00001  -0.00070   0.00023  -0.00046   1.94798
    A9        1.90069  -0.00004  -0.00016   0.00003  -0.00014   1.90055
   A10        1.85469  -0.00002  -0.00091  -0.00021  -0.00114   1.85354
   A11        1.91327   0.00001   0.00005  -0.00008  -0.00003   1.91324
   A12        1.88009   0.00001   0.00110  -0.00004   0.00106   1.88115
   A13        1.78308   0.00000  -0.00128   0.00035  -0.00095   1.78214
   A14        1.99935   0.00003   0.00091  -0.00028   0.00065   1.99999
   A15        1.92135  -0.00002  -0.00111   0.00074  -0.00037   1.92098
   A16        1.99235  -0.00001   0.00018   0.00025   0.00044   1.99279
   A17        1.89778   0.00000   0.00114  -0.00094   0.00020   1.89798
   A18        1.86800  -0.00001   0.00012  -0.00013  -0.00002   1.86798
   A19        1.77043  -0.00002   0.00000  -0.00028  -0.00029   1.77014
   A20        1.85155  -0.00003  -0.00103  -0.00035  -0.00138   1.85017
   A21        1.97315  -0.00001  -0.00022   0.00022   0.00000   1.97316
   A22        1.95728   0.00000   0.00034   0.00019   0.00052   1.95780
   A23        1.95161   0.00004   0.00016   0.00036   0.00052   1.95213
   A24        1.95056   0.00001   0.00063  -0.00017   0.00046   1.95102
   A25        1.85753  -0.00001   0.00042   0.00012   0.00053   1.85806
   A26        1.86006   0.00004   0.00044   0.00010   0.00053   1.86060
   A27        1.99268   0.00001  -0.00052   0.00011  -0.00040   1.99228
   A28        1.96941  -0.00003  -0.00050  -0.00032  -0.00081   1.96860
   A29        1.86379   0.00000   0.00076  -0.00016   0.00060   1.86439
   A30        1.92190  -0.00001  -0.00061   0.00014  -0.00048   1.92142
   A31        1.92154   0.00005   0.00080  -0.00012   0.00066   1.92219
   A32        1.88401  -0.00005  -0.00037  -0.00025  -0.00062   1.88339
   A33        1.84224  -0.00006   0.00078  -0.00097  -0.00019   1.84205
   A34        1.89965  -0.00002   0.00118  -0.00104   0.00014   1.89979
   A35        1.96891   0.00001  -0.00004  -0.00007  -0.00011   1.96880
   A36        1.94186   0.00003  -0.00023   0.00027   0.00004   1.94190
   A37        1.86012   0.00002  -0.00016   0.00001  -0.00015   1.85996
   A38        1.93410   0.00002  -0.00014   0.00011  -0.00003   1.93407
   A39        1.91640   0.00003   0.00090  -0.00040   0.00050   1.91689
   A40        1.90341  -0.00003  -0.00008   0.00002  -0.00005   1.90336
   A41        1.90742  -0.00005  -0.00028  -0.00002  -0.00030   1.90712
    D1       -2.98250   0.00001  -0.00237   0.00233  -0.00005  -2.98254
    D2        1.21657   0.00000  -0.00117   0.00241   0.00125   1.21782
    D3       -0.85710   0.00002  -0.00199   0.00229   0.00030  -0.85681
    D4        1.17435  -0.00001  -0.00268   0.00256  -0.00013   1.17422
    D5       -0.90977  -0.00001  -0.00148   0.00264   0.00116  -0.90860
    D6       -2.98344   0.00000  -0.00230   0.00252   0.00022  -2.98322
    D7       -0.87777   0.00002  -0.00227   0.00238   0.00011  -0.87766
    D8       -2.96189   0.00002  -0.00106   0.00246   0.00140  -2.96049
    D9        1.24762   0.00003  -0.00189   0.00234   0.00045   1.24808
   D10       -3.11129  -0.00004  -0.00952  -0.00065  -0.01017  -3.12146
   D11       -1.01384   0.00001  -0.00916  -0.00058  -0.00974  -1.02358
   D12        1.10733  -0.00004  -0.00955  -0.00055  -0.01010   1.09723
   D13       -2.57285  -0.00002  -0.00996   0.00004  -0.00992  -2.58276
   D14        1.54677  -0.00002  -0.00981  -0.00036  -0.01017   1.53660
   D15       -0.55905  -0.00002  -0.00977  -0.00054  -0.01032  -0.56937
   D16       -0.43501   0.00000  -0.01104   0.00021  -0.01082  -0.44584
   D17       -2.59858  -0.00001  -0.01089  -0.00019  -0.01108  -2.60966
   D18        1.57878   0.00000  -0.01085  -0.00037  -0.01122   1.56755
   D19        1.59210   0.00000  -0.01022   0.00002  -0.01021   1.58190
   D20       -0.57146  -0.00000  -0.01008  -0.00038  -0.01046  -0.58192
   D21       -2.67729   0.00000  -0.01003  -0.00057  -0.01061  -2.68790
   D22        2.21278   0.00004   0.01419  -0.00045   0.01374   2.22652
   D23        0.06481   0.00001   0.01441  -0.00052   0.01389   0.07870
   D24       -1.98452  -0.00000   0.01428  -0.00030   0.01398  -1.97054
   D25        0.61188  -0.00001   0.00414   0.00009   0.00423   0.61611
   D26       -1.43532   0.00001   0.00416   0.00014   0.00429  -1.43103
   D27        2.70423   0.00002   0.00422   0.00045   0.00467   2.70890
   D28        2.78012   0.00002   0.00449   0.00014   0.00462   2.78474
   D29        0.73292   0.00004   0.00450   0.00018   0.00468   0.73761
   D30       -1.41071   0.00005   0.00457   0.00050   0.00506  -1.40565
   D31       -1.41904   0.00001   0.00555  -0.00053   0.00502  -1.41401
   D32        2.81695   0.00003   0.00557  -0.00049   0.00509   2.82203
   D33        0.67331   0.00004   0.00564  -0.00017   0.00547   0.67878
   D34        1.38908  -0.00006  -0.00605  -0.00104  -0.00710   1.38199
   D35       -0.65830  -0.00007  -0.00516  -0.00149  -0.00665  -0.66494
   D36       -2.75904  -0.00007  -0.00678  -0.00038  -0.00716  -2.76620
   D37       -0.60075   0.00002   0.00439  -0.00033   0.00406  -0.59669
   D38        1.50518   0.00000   0.00426  -0.00059   0.00367   1.50885
   D39       -2.65224   0.00002   0.00347  -0.00027   0.00320  -2.64905
   D40        1.36801  -0.00003   0.00334  -0.00080   0.00253   1.37054
   D41       -2.80924  -0.00005   0.00320  -0.00106   0.00214  -2.80710
   D42       -0.68348  -0.00003   0.00242  -0.00075   0.00167  -0.68181
   D43       -2.70831   0.00002   0.00457  -0.00059   0.00398  -2.70433
   D44       -0.60238   0.00000   0.00444  -0.00085   0.00359  -0.59879
   D45        1.52338   0.00002   0.00365  -0.00054   0.00312   1.52650
   D46       -2.79221  -0.00006  -0.01448  -0.00221  -0.01669  -2.80890
   D47        1.57307  -0.00003  -0.01407  -0.00178  -0.01585   1.55722
   D48       -0.63436  -0.00009  -0.01505  -0.00228  -0.01733  -0.65169
   D49        0.34123  -0.00000  -0.01190   0.00058  -0.01131   0.32992
   D50       -1.69283  -0.00003  -0.01242   0.00056  -0.01185  -1.70468
   D51        2.47638   0.00000  -0.01186   0.00069  -0.01117   2.46521
   D52       -3.13988  -0.00001   0.00132  -0.00134  -0.00001  -3.13990
   D53       -1.10733  -0.00002   0.00183  -0.00131   0.00052  -1.10680
   D54        0.97328  -0.00004   0.00204  -0.00162   0.00042   0.97371
   D55        1.07209   0.00000   0.00218   0.00070   0.00289   1.07498
   D56       -3.12236   0.00006   0.00304   0.00037   0.00342  -3.11894
   D57       -1.04879   0.00001   0.00254   0.00041   0.00295  -1.04584
         Item               Value     Threshold  Converged?
 Maximum Force            0.000314     0.000450     YES
 RMS     Force            0.000070     0.000300     YES
 Maximum Displacement     0.040704     0.001800     NO 
 RMS     Displacement     0.009726     0.001200     NO 
 Predicted change in Energy=-3.355668D-06
 GradGradGradGradGradGradGradGradGradGradGradGradGradGradGradGradGradGrad

                          Input orientation:                          
 ---------------------------------------------------------------------
 Center     Atomic      Atomic             Coordinates (Angstroms)
 Number     Number       Type             X           Y           Z
 ---------------------------------------------------------------------
      1          6           0        1.512098    4.355864    9.597389
      2          6           0        2.411476    5.519344    9.964419
      3          6           0        1.694784    6.569783   10.849013
      4          6           0        2.375121    7.880739   10.409544
      5          6           0        2.602537    7.618899    8.915527
      6          8           0        2.873772    6.229517    8.786874
      7          8           0        2.298162    3.338803    8.968662
      8          8           0        1.767456    6.316911   12.239262
      9          8           0        3.607961    7.951314   11.140904
     10          8           0        1.412157    8.010720    8.249294
     11          6           0        1.480203    7.818162    6.832947
     12          1           0        1.704451    2.611072    8.724361
     13          1           0        2.656900    6.616209   12.513850
     14          1           0        3.922251    8.868868   11.137498
     15          1           0        0.709782    4.721665    8.926975
     16          1           0        1.050876    3.983763   10.534164
     17          1           0        3.299504    5.131557   10.494818
     18          1           0        0.626289    6.619859   10.585664
     19          1           0        1.748240    8.769482   10.578885
     20          1           0        3.471985    8.156116    8.488512
     21          1           0        1.623895    6.754811    6.580537
     22          1           0        0.525870    8.172545    6.422707
     23          1           0        2.307586    8.408394    6.395162
 ---------------------------------------------------------------------
                    Distance matrix (angstroms):
                    1          2          3          4          5
     1  C    0.000000
     2  C    1.515677   0.000000
     3  C    2.549779   1.549057   0.000000
     4  C    3.718756   2.403257   1.540973   0.000000
     5  C    3.507333   2.354741   2.379712   1.533742   0.000000
     6  O    2.453908   1.450749   2.399627   2.368173   1.421443
     7  O    1.430946   2.399819   3.786689   4.765632   4.291233
     8  O    3.300062   2.495153   1.414927   2.482475   3.666026
     9  O    4.438731   2.954686   2.377830   1.435187   2.464483
    10  O    3.896834   3.185474   2.985752   2.368728   1.419294
    11  C    4.430650   3.994740   4.211090   3.687389   2.374127
    12  H    1.960478   3.239703   4.492842   5.573063   5.091309
    13  H    3.863351   2.786207   1.923410   2.471142   3.735809
    14  H    5.343030   3.857183   3.214129   1.974823   2.870753
    15  H    1.107690   2.146706   2.842534   3.866667   3.460725
    16  H    1.108482   2.129285   2.683514   4.117715   4.271048
    17  H    2.145204   1.104670   2.183822   2.901682   3.027671
    18  H    2.624313   2.187229   1.101608   2.163158   2.773625
    19  H    4.527595   3.373551   2.216868   1.100691   2.195547
    20  H    4.417316   3.202428   3.353634   2.229194   1.107648
    21  H    3.856013   3.687454   4.273072   4.061200   2.675176
    22  H    5.061453   4.810271   4.850504   4.404514   3.291386
    23  H    5.225903   4.593147   4.857243   4.049474   2.657544
                    6          7          8          9         10
     6  O    0.000000
     7  O    2.953066   0.000000
     8  O    3.626370   4.455065   0.000000
     9  O    3.007503   5.263978   2.695389   0.000000
    10  O    2.366008   4.809293   4.349146   3.631321   0.000000
    11  C    2.878134   5.029412   5.618230   4.806618   1.430996
    12  H    3.803204   0.970447   5.108007   6.162890   5.428381
    13  H    3.753254   4.841327   0.977797   2.138225   4.656230
    14  H    3.686586   6.158176   3.517031   0.969895   3.921569
    15  H    2.641231   2.106418   3.825537   4.871505   3.430812
    16  H    3.379257   2.102972   2.977319   4.759021   4.644086
    17  H    2.074569   2.558477   2.606784   2.909227   4.110236
    18  H    2.905029   4.021838   2.031853   3.312315   2.830319
    19  H    3.305987   5.691002   2.961812   2.108040   2.472987
    20  H    2.039280   4.981457   4.511787   2.663760   2.078763
    21  H    2.589604   4.222189   5.677458   5.115181   2.099260
    22  H    3.857108   5.743515   6.230347   5.640000   2.036691
    23  H    3.284564   5.685397   6.230534   4.941858   2.097080
                   11         12         13         14         15
    11  C    0.000000
    12  H    5.544503   0.000000
    13  H    5.924691   5.595401   0.000000
    14  H    5.059322   7.064126   2.927445   0.000000
    15  H    3.816647   2.342012   4.499583   5.692597   0.000000
    16  H    5.346582   2.363646   3.664457   5.698514   1.801083
    17  H    4.892545   3.468653   2.587204   3.842960   3.054964
    18  H    4.030879   4.549423   2.800231   4.028142   2.522174
    19  H    3.874133   6.431733   3.034195   2.246831   4.493554
    20  H    2.611954   5.824716   4.386232   2.779907   4.429162
    21  H    1.102303   4.666159   6.024161   5.524271   3.236520
    22  H    1.097559   6.133241   6.638184   5.852308   4.267758
    23  H    1.106613   6.276773   6.385319   5.030798   4.749214
                   16         17         18         19         20
    16  H    0.000000
    17  H    2.524937   0.000000
    18  H    2.670568   3.060944   0.000000
    19  H    4.836469   3.955754   2.424809   0.000000
    20  H    5.239751   3.633590   3.854364   2.777981   0.000000
    21  H    4.861915   4.556777   4.129706   4.478967   3.003241
    22  H    5.892843   5.789883   4.444224   4.373137   3.598251
    23  H    6.187731   5.341231   4.856534   4.236365   2.408648
                   21         22         23
    21  H    0.000000
    22  H    1.800150   0.000000
    23  H    1.798926   1.797469   0.000000
 Symmetry turned off by external request.
 Stoichiometry    C6H12O5
 Framework group  C1[X(C6H12O5)]
 Deg. of freedom    63
 Full point group                 C1      NOp   1
 Rotational constants (GHZ):           1.1347678           1.0376559           0.6457963
 Standard basis: 6-311++G(d,p) (5D, 7F)
   326 basis functions,   504 primitive gaussians,   337 cartesian basis functions
    44 alpha electrons       44 beta electrons
       nuclear repulsion energy       710.6567202450 Hartrees.
 NAtoms=   23 NActive=   23 NUniq=   23 SFac= 1.00D+00 NAtFMM=   60 NAOKFM=F Big=F
 Integral buffers will be    131072 words long.
 Raffenetti 2 integral format.
 Two-electron integral symmetry is turned off.
 One-electron integrals computed using PRISM.
 NBasis=   326 RedAO= T EigKep=  4.26D-06  NBF=   326
 NBsUse=   326 1.00D-06 EigRej= -1.00D+00 NBFU=   326
 Initial guess from the checkpoint file:  "/scratch/Gau-9018.chk"
 B after Tr=     0.010463    0.001652   -0.004967
         Rot=    1.000000   -0.000055    0.000316   -0.000080 Ang=  -0.04 deg.
 ExpMin= 3.60D-02 ExpMax= 8.59D+03 ExpMxC= 1.30D+03 IAcc=3 IRadAn=         5 AccDes= 0.00D+00
 Harris functional with IExCor= 1009 and IRadAn=       5 diagonalized for initial guess.
 HarFok:  IExCor= 1009 AccDes= 0.00D+00 IRadAn=         5 IDoV= 1 UseB2=F ITyADJ=14
 ICtDFT=  3500011 ScaDFX=  1.000000  1.000000  1.000000  1.000000
 FoFCou: FMM=F IPFlag=           0 FMFlag=      100000 FMFlg1=           0
         NFxFlg=           0 DoJE=T BraDBF=F KetDBF=T FulRan=T
         wScrn=  0.000000 ICntrl=       500 IOpCl=  0 I1Cent=   200000004 NGrid=           0
         NMat0=    1 NMatS0=      1 NMatT0=    0 NMatD0=    1 NMtDS0=    0 NMtDT0=    0
 Symmetry not used in FoFCou.
 Requested convergence on RMS density matrix=1.00D-08 within 128 cycles.
 Requested convergence on MAX density matrix=1.00D-06.
 Requested convergence on             energy=1.00D-06.
 No special actions if energy rises.
 SCF Done:  E(RPBE-PBE) =  -611.430452136     A.U. after   11 cycles
            NFock= 11  Conv=0.30D-08     -V/T= 2.0031
 Calling FoFJK, ICntrl=      2527 FMM=F ISym2X=0 I1Cent= 0 IOpClX= 0 NMat=1 NMatS=1 NMatT=0.
 -------------------------------------------------------------------
 Center     Atomic                   Forces (Hartrees/Bohr)
 Number     Number              X              Y              Z
 -------------------------------------------------------------------
      1        6           0.000205932   -0.000000980   -0.000103800
      2        6          -0.000210756    0.000120147   -0.000210778
      3        6           0.000037821   -0.000078397    0.000175182
      4        6           0.000032286    0.000011784   -0.000091188
      5        6          -0.000354723    0.000222974    0.000039161
      6        8           0.000051299   -0.000144046    0.000075406
      7        8          -0.000265637   -0.000218213   -0.000073539
      8        8           0.000446159    0.000261822    0.000060802
      9        8           0.000079827    0.000395516    0.000048972
     10        8           0.000173966   -0.000144558   -0.000042559
     11        6          -0.000114832   -0.000082619    0.000273671
     12        1           0.000229971    0.000240688    0.000096191
     13        1          -0.000478842   -0.000227563   -0.000138457
     14        1          -0.000069099   -0.000375009   -0.000058077
     15        1          -0.000019686   -0.000003414   -0.000018458
     16        1          -0.000103184   -0.000023813    0.000116861
     17        1           0.000173093   -0.000094673    0.000080076
     18        1          -0.000021137   -0.000026968   -0.000034145
     19        1          -0.000000725   -0.000004340    0.000054833
     20        1           0.000120238    0.000040001   -0.000081751
     21        1          -0.000004153   -0.000002254   -0.000020237
     22        1          -0.000056924    0.000032471   -0.000054679
     23        1           0.000149107    0.000101442   -0.000093489
 -------------------------------------------------------------------
 Cartesian Forces:  Max     0.000478842 RMS     0.000163098

 GradGradGradGradGradGradGradGradGradGradGradGradGradGradGradGradGradGrad
 Berny optimization.
 Using GEDIIS/GDIIS optimizer.
 FormGI is forming the generalized inverse of G from B-inverse, IUseBI=4.
 Internal  Forces:  Max     0.000544782 RMS     0.000082156
 Search for a local minimum.
 Step number  11 out of a maximum of  131
 All quantities printed in internal units (Hartrees-Bohrs-Radians)
 Mixed Optimization -- En-DIIS/RFO-DIIS
 Swapping is turned off.
 Update second derivatives using D2CorX and points    5    6    7    8    9
                                                     10   11
 DE= -5.96D-06 DEPred=-3.36D-06 R= 1.78D+00
 TightC=F SS=  1.41D+00  RLast= 6.00D-02 DXNew= 1.4548D+00 1.7991D-01
 Trust test= 1.78D+00 RLast= 6.00D-02 DXMaxT set to 8.65D-01
 ITU=  1  1  1  1  1  1  1  1  0  1  0
     Eigenvalues ---    0.00111   0.00493   0.00774   0.00814   0.01263
     Eigenvalues ---    0.01315   0.01429   0.01474   0.03177   0.03774
     Eigenvalues ---    0.04714   0.05048   0.05298   0.05486   0.05738
     Eigenvalues ---    0.05971   0.06231   0.06455   0.06605   0.07723
     Eigenvalues ---    0.07773   0.09069   0.10093   0.10395   0.10533
     Eigenvalues ---    0.11006   0.13244   0.13793   0.15856   0.15868
     Eigenvalues ---    0.15990   0.16005   0.16072   0.16234   0.16587
     Eigenvalues ---    0.18470   0.19212   0.20310   0.22346   0.25393
     Eigenvalues ---    0.26987   0.29394   0.30185   0.32168   0.37791
     Eigenvalues ---    0.38861   0.41225   0.42399   0.42652   0.43183
     Eigenvalues ---    0.43889   0.44692   0.46454   0.48257   0.50196
     Eigenvalues ---    0.54244   0.56127   0.59244   0.61039   0.62725
     Eigenvalues ---    0.99997   1.13835   1.35459
 En-DIIS/RFO-DIIS/Sim-DIIS IScMMF=       -3 using points:    11   10    9    8    7    6    5
 RFO step:  Lambda=-4.38694771D-06.
 DidBck=F Rises=F RFO-DIIS coefs:    2.54271   -2.00000   -0.19513    0.70613    0.12168
                  RFO-DIIS coefs:   -0.20548    0.03009
 Iteration  1 RMS(Cart)=  0.00813037 RMS(Int)=  0.00003027
 Iteration  2 RMS(Cart)=  0.00003607 RMS(Int)=  0.00000964
 Iteration  3 RMS(Cart)=  0.00000000 RMS(Int)=  0.00000964
 Variable       Old X    -DE/DX   Delta X   Delta X   Delta X     New X
                                 (Linear)    (Quad)   (Total)
    R1        2.86422  -0.00002  -0.00051   0.00009  -0.00041   2.86380
    R2        2.70410  -0.00005  -0.00020   0.00007  -0.00013   2.70397
    R3        2.09323   0.00003   0.00022  -0.00006   0.00017   2.09340
    R4        2.09473   0.00015   0.00028   0.00011   0.00039   2.09512
    R5        2.92729   0.00003  -0.00012  -0.00016  -0.00028   2.92701
    R6        2.74152  -0.00006  -0.00086   0.00021  -0.00063   2.74089
    R7        2.08752   0.00021   0.00072   0.00009   0.00081   2.08834
    R8        2.91202   0.00007   0.00022  -0.00028  -0.00006   2.91196
    R9        2.67382  -0.00008  -0.00035  -0.00004  -0.00039   2.67343
   R10        2.08174   0.00003   0.00002   0.00007   0.00008   2.08182
   R11        2.89835  -0.00004  -0.00029   0.00026  -0.00004   2.89831
   R12        2.71211   0.00001  -0.00056   0.00026  -0.00030   2.71181
   R13        2.08001   0.00000   0.00004   0.00006   0.00010   2.08010
   R14        2.68614   0.00012   0.00067   0.00033   0.00100   2.68714
   R15        2.68208  -0.00018  -0.00099  -0.00008  -0.00106   2.68102
   R16        2.09315   0.00015   0.00032   0.00017   0.00048   2.09364
   R17        1.83388  -0.00034  -0.00056  -0.00001  -0.00057   1.83331
   R18        1.84777  -0.00054  -0.00054  -0.00018  -0.00072   1.84705
   R19        1.83284  -0.00038  -0.00075   0.00007  -0.00068   1.83215
   R20        2.70419  -0.00011  -0.00038  -0.00007  -0.00045   2.70374
   R21        2.08305   0.00001  -0.00013   0.00012  -0.00000   2.08305
   R22        2.07409   0.00008   0.00007   0.00011   0.00018   2.07426
   R23        2.09120   0.00020   0.00014   0.00024   0.00038   2.09158
    A1        1.90290   0.00001   0.00021  -0.00008   0.00014   1.90304
    A2        1.89954   0.00001   0.00079  -0.00059   0.00020   1.89975
    A3        1.87542  -0.00001  -0.00044   0.00031  -0.00013   1.87529
    A4        1.94624  -0.00001  -0.00025   0.00016  -0.00009   1.94614
    A5        1.94045   0.00001   0.00027   0.00003   0.00030   1.94075
    A6        1.89754  -0.00002  -0.00058   0.00016  -0.00042   1.89713
    A7        1.96523   0.00001   0.00081  -0.00015   0.00065   1.96589
    A8        1.94798   0.00001   0.00009   0.00015   0.00023   1.94821
    A9        1.90055  -0.00002  -0.00032  -0.00035  -0.00067   1.89988
   A10        1.85354   0.00001  -0.00104   0.00035  -0.00065   1.85289
   A11        1.91324  -0.00000  -0.00007  -0.00009  -0.00017   1.91307
   A12        1.88115  -0.00000   0.00052   0.00011   0.00063   1.88178
   A13        1.78214  -0.00000  -0.00067  -0.00038  -0.00102   1.78111
   A14        1.99999   0.00000   0.00065   0.00021   0.00085   2.00084
   A15        1.92098  -0.00000  -0.00046  -0.00006  -0.00052   1.92046
   A16        1.99279   0.00002   0.00075   0.00005   0.00079   1.99358
   A17        1.89798  -0.00000  -0.00059   0.00047  -0.00013   1.89785
   A18        1.86798  -0.00001   0.00020  -0.00026  -0.00006   1.86792
   A19        1.77014   0.00000  -0.00075   0.00029  -0.00045   1.76969
   A20        1.85017   0.00002  -0.00047  -0.00012  -0.00059   1.84958
   A21        1.97316  -0.00001   0.00021  -0.00026  -0.00005   1.97311
   A22        1.95780  -0.00001  -0.00004   0.00023   0.00018   1.95798
   A23        1.95213   0.00001   0.00104  -0.00035   0.00069   1.95282
   A24        1.95102  -0.00000  -0.00011   0.00022   0.00011   1.95113
   A25        1.85806  -0.00002   0.00004  -0.00033  -0.00027   1.85779
   A26        1.86060   0.00003   0.00065   0.00025   0.00089   1.86149
   A27        1.99228   0.00001   0.00006   0.00000   0.00006   1.99234
   A28        1.96860  -0.00001  -0.00066   0.00032  -0.00035   1.96826
   A29        1.86439  -0.00001  -0.00000  -0.00023  -0.00024   1.86415
   A30        1.92142  -0.00001  -0.00011  -0.00001  -0.00011   1.92131
   A31        1.92219   0.00001   0.00034  -0.00028   0.00013   1.92233
   A32        1.88339   0.00003   0.00002   0.00014   0.00017   1.88356
   A33        1.84205   0.00005   0.00013   0.00090   0.00103   1.84309
   A34        1.89979   0.00003  -0.00021   0.00074   0.00054   1.90032
   A35        1.96880   0.00005   0.00026   0.00014   0.00040   1.96920
   A36        1.94190   0.00002   0.00044  -0.00025   0.00019   1.94209
   A37        1.85996   0.00003   0.00026   0.00000   0.00027   1.86023
   A38        1.93407   0.00001  -0.00003   0.00014   0.00011   1.93418
   A39        1.91689  -0.00002  -0.00002   0.00001  -0.00001   1.91688
   A40        1.90336  -0.00002  -0.00020  -0.00001  -0.00021   1.90315
   A41        1.90712  -0.00003  -0.00045   0.00011  -0.00034   1.90678
    D1       -2.98254   0.00002   0.00288   0.00083   0.00372  -2.97882
    D2        1.21782  -0.00000   0.00359   0.00038   0.00395   1.22177
    D3       -0.85681   0.00001   0.00310   0.00037   0.00347  -0.85334
    D4        1.17422   0.00002   0.00256   0.00105   0.00363   1.17785
    D5       -0.90860  -0.00001   0.00327   0.00060   0.00386  -0.90474
    D6       -2.98322   0.00001   0.00278   0.00059   0.00337  -2.97985
    D7       -0.87766   0.00003   0.00307   0.00101   0.00408  -0.87358
    D8       -2.96049   0.00001   0.00378   0.00055   0.00431  -2.95617
    D9        1.24808   0.00002   0.00328   0.00055   0.00383   1.25191
   D10       -3.12146  -0.00002  -0.00731  -0.00025  -0.00756  -3.12902
   D11       -1.02358   0.00000  -0.00634  -0.00093  -0.00728  -1.03085
   D12        1.09723  -0.00002  -0.00707  -0.00060  -0.00766   1.08957
   D13       -2.58276  -0.00001  -0.00664  -0.00066  -0.00730  -2.59007
   D14        1.53660  -0.00003  -0.00748  -0.00058  -0.00805   1.52855
   D15       -0.56937  -0.00002  -0.00785  -0.00033  -0.00818  -0.57755
   D16       -0.44584   0.00001  -0.00674  -0.00032  -0.00707  -0.45290
   D17       -2.60966  -0.00000  -0.00757  -0.00024  -0.00782  -2.61747
   D18        1.56755   0.00001  -0.00794   0.00000  -0.00794   1.55961
   D19        1.58190   0.00001  -0.00673  -0.00004  -0.00677   1.57513
   D20       -0.58192  -0.00001  -0.00756   0.00004  -0.00752  -0.58944
   D21       -2.68790   0.00001  -0.00793   0.00028  -0.00764  -2.69554
   D22        2.22652   0.00001   0.00786   0.00024   0.00809   2.23461
   D23        0.07870  -0.00002   0.00748   0.00010   0.00758   0.08628
   D24       -1.97054  -0.00002   0.00785  -0.00003   0.00781  -1.96273
   D25        0.61611   0.00001   0.00372   0.00045   0.00418   0.62029
   D26       -1.43103   0.00002   0.00427   0.00012   0.00440  -1.42664
   D27        2.70890   0.00002   0.00460   0.00009   0.00470   2.71359
   D28        2.78474   0.00002   0.00449   0.00048   0.00497   2.78971
   D29        0.73761   0.00003   0.00504   0.00015   0.00518   0.74279
   D30       -1.40565   0.00002   0.00537   0.00011   0.00548  -1.40016
   D31       -1.41401   0.00001   0.00480   0.00051   0.00531  -1.40870
   D32        2.82203   0.00002   0.00536   0.00018   0.00553   2.82756
   D33        0.67878   0.00002   0.00568   0.00015   0.00583   0.68461
   D34        1.38199  -0.00003  -0.00927  -0.00026  -0.00952   1.37247
   D35       -0.66494  -0.00004  -0.00942   0.00005  -0.00938  -0.67433
   D36       -2.76620  -0.00004  -0.00928  -0.00040  -0.00967  -2.77587
   D37       -0.59669  -0.00001   0.00076  -0.00046   0.00031  -0.59638
   D38        1.50885  -0.00001   0.00035  -0.00012   0.00022   1.50908
   D39       -2.64905   0.00001   0.00071   0.00005   0.00075  -2.64829
   D40        1.37054   0.00000  -0.00019  -0.00035  -0.00054   1.37000
   D41       -2.80710   0.00000  -0.00061  -0.00002  -0.00062  -2.80772
   D42       -0.68181   0.00002  -0.00025   0.00015  -0.00010  -0.68191
   D43       -2.70433  -0.00001   0.00046  -0.00016   0.00031  -2.70402
   D44       -0.59879  -0.00001   0.00005   0.00018   0.00022  -0.59856
   D45        1.52650   0.00001   0.00041   0.00035   0.00075   1.52725
   D46       -2.80890  -0.00005  -0.01357  -0.00290  -0.01646  -2.82537
   D47        1.55722  -0.00005  -0.01241  -0.00328  -0.01570   1.54152
   D48       -0.65169  -0.00005  -0.01369  -0.00316  -0.01685  -0.66855
   D49        0.32992   0.00003  -0.00507   0.00011  -0.00497   0.32495
   D50       -1.70468   0.00001  -0.00552  -0.00017  -0.00569  -1.71037
   D51        2.46521   0.00002  -0.00498  -0.00020  -0.00518   2.46003
   D52       -3.13990  -0.00001  -0.00230   0.00010  -0.00221   3.14108
   D53       -1.10680  -0.00002  -0.00222   0.00003  -0.00217  -1.10898
   D54        0.97371  -0.00004  -0.00273  -0.00006  -0.00279   0.97092
   D55        1.07498   0.00001   0.00398   0.00024   0.00422   1.07920
   D56       -3.11894   0.00002   0.00437   0.00011   0.00448  -3.11446
   D57       -1.04584   0.00001   0.00396   0.00033   0.00429  -1.04155
         Item               Value     Threshold  Converged?
 Maximum Force            0.000545     0.000450     NO 
 RMS     Force            0.000082     0.000300     YES
 Maximum Displacement     0.034856     0.001800     NO 
 RMS     Displacement     0.008132     0.001200     NO 
 Predicted change in Energy=-6.966546D-07
 GradGradGradGradGradGradGradGradGradGradGradGradGradGradGradGradGradGrad

                          Input orientation:                          
 ---------------------------------------------------------------------
 Center     Atomic      Atomic             Coordinates (Angstroms)
 Number     Number       Type             X           Y           Z
 ---------------------------------------------------------------------
      1          6           0        1.514938    4.352167    9.600938
      2          6           0        2.409980    5.520118    9.963433
      3          6           0        1.691322    6.570334   10.846436
      4          6           0        2.374615    7.880330   10.408800
      5          6           0        2.600052    7.619916    8.914255
      6          8           0        2.867229    6.229378    8.783782
      7          8           0        2.304851    3.334594    8.978049
      8          8           0        1.758224    6.317090   12.236697
      9          8           0        3.607949    7.945653   11.139504
     10          8           0        1.411205    8.015511    8.248710
     11          6           0        1.479240    7.827190    6.832033
     12          1           0        1.715125    2.601064    8.742806
     13          1           0        2.649561    6.606795   12.514064
     14          1           0        3.932953    8.858982   11.125437
     15          1           0        0.712065    4.712007    8.927825
     16          1           0        1.053459    3.983334   10.539121
     17          1           0        3.300430    5.136549   10.493738
     18          1           0        0.623871    6.621434   10.578902
     19          1           0        1.750207    8.770400   10.580635
     20          1           0        3.471153    8.154962    8.487218
     21          1           0        1.616859    6.763887    6.576075
     22          1           0        0.527460    8.188741    6.421868
     23          1           0        2.310609    8.413960    6.396640
 ---------------------------------------------------------------------
                    Distance matrix (angstroms):
                    1          2          3          4          5
     1  C    0.000000
     2  C    1.515458   0.000000
     3  C    2.550028   1.548909   0.000000
     4  C    3.720163   2.402124   1.540942   0.000000
     5  C    3.511009   2.355006   2.379230   1.533722   0.000000
     6  O    2.453641   1.450414   2.398655   2.368331   1.421971
     7  O    1.430877   2.399698   3.786463   4.766092   4.295952
     8  O    3.296564   2.495532   1.414720   2.482914   3.666695
     9  O    4.434075   2.949829   2.377151   1.435029   2.464486
    10  O    3.906324   3.188231   2.985830   2.369055   1.418732
    11  C    4.443409   3.999315   4.211899   3.687517   2.373779
    12  H    1.960313   3.239387   4.492319   5.575043   5.099153
    13  H    3.854481   2.782802   1.923678   2.475808   3.739986
    14  H    5.336879   3.849378   3.215690   1.974778   2.863780
    15  H    1.107778   2.146729   2.844889   3.872419   3.467076
    16  H    1.108688   2.129148   2.682141   4.116918   4.272806
    17  H    2.144838   1.105101   2.183887   2.897012   3.025295
    18  H    2.626783   2.186753   1.101652   2.163067   2.770074
    19  H    4.531659   3.373510   2.216846   1.100744   2.196058
    20  H    4.419095   3.201203   3.353320   2.229416   1.107905
    21  H    3.869957   3.694617   4.275393   4.063301   2.677039
    22  H    5.079458   4.817480   4.852898   4.404853   3.291078
    23  H    5.234384   4.594149   4.856249   4.047998   2.655686
                    6          7          8          9         10
     6  O    0.000000
     7  O    2.955298   0.000000
     8  O    3.627699   4.451165   0.000000
     9  O    3.007273   5.256598   2.697691   0.000000
    10  O    2.365709   4.820947   4.348459   3.631425   0.000000
    11  C    2.879034   5.046825   5.618596   4.806218   1.430757
    12  H    3.807057   0.970145   5.100781   6.155613   5.445432
    13  H    3.755639   4.830065   0.977418   2.144869   4.659534
    14  H    3.678849   6.146613   3.524991   0.969534   3.917424
    15  H    2.639677   2.106362   3.823529   4.871769   3.444290
    16  H    3.378711   2.103281   2.970669   4.752457   4.651067
    17  H    2.075063   2.556469   2.609594   2.898732   4.110686
    18  H    2.899796   4.023897   2.031665   3.312485   2.827215
    19  H    3.306540   5.694199   2.959955   2.108019   2.474399
    20  H    2.039742   4.983686   4.513368   2.664046   2.078393
    21  H    2.592893   4.242978   5.679986   5.117215   2.099182
    22  H    3.859049   5.766796   6.231380   5.639556   2.036754
    23  H    3.283393   5.697690   6.229627   4.939348   2.097105
                   11         12         13         14         15
    11  C    0.000000
    12  H    5.569478   0.000000
    13  H    5.928279   5.580452   0.000000
    14  H    5.051595   7.053880   2.940702   0.000000
    15  H    3.832136   2.344449   4.495023   5.692189   0.000000
    16  H    5.357146   2.361190   3.651095   5.692732   1.801053
    17  H    4.895341   3.465204   2.582048   3.828268   3.054825
    18  H    4.027969   4.552522   2.801516   4.031792   2.525816
    19  H    3.874930   6.437355   3.037791   2.251452   4.503340
    20  H    2.610515   5.830501   4.391734   2.769314   4.434032
    21  H    1.102301   4.693982   6.029168   5.518189   3.249552
    22  H    1.097652   6.165990   6.642344   5.845525   4.289706
    23  H    1.106815   6.296734   6.387771   5.019120   4.760955
                   16         17         18         19         20
    16  H    0.000000
    17  H    2.526033   0.000000
    18  H    2.673144   3.062043   0.000000
    19  H    4.837684   3.951659   2.426251   0.000000
    20  H    5.240041   3.628510   3.851477   2.778995   0.000000
    21  H    4.873871   4.564068   4.126614   4.481113   3.004324
    22  H    5.908799   5.795288   4.443724   4.373646   3.596129
    23  H    6.194435   5.339230   4.852788   4.236379   2.405090
                   21         22         23
    21  H    0.000000
    22  H    1.800217   0.000000
    23  H    1.798952   1.797492   0.000000
 Symmetry turned off by external request.
 Stoichiometry    C6H12O5
 Framework group  C1[X(C6H12O5)]
 Deg. of freedom    63
 Full point group                 C1      NOp   1
 Rotational constants (GHZ):           1.1376165           1.0334992           0.6455063
 Standard basis: 6-311++G(d,p) (5D, 7F)
   326 basis functions,   504 primitive gaussians,   337 cartesian basis functions
    44 alpha electrons       44 beta electrons
       nuclear repulsion energy       710.5865375786 Hartrees.
 NAtoms=   23 NActive=   23 NUniq=   23 SFac= 1.00D+00 NAtFMM=   60 NAOKFM=F Big=F
 Integral buffers will be    131072 words long.
 Raffenetti 2 integral format.
 Two-electron integral symmetry is turned off.
 One-electron integrals computed using PRISM.
 NBasis=   326 RedAO= T EigKep=  4.25D-06  NBF=   326
 NBsUse=   326 1.00D-06 EigRej= -1.00D+00 NBFU=   326
 Initial guess from the checkpoint file:  "/scratch/Gau-9018.chk"
 B after Tr=     0.011716   -0.003870   -0.000561
         Rot=    1.000000    0.000074    0.000284   -0.000145 Ang=   0.04 deg.
 ExpMin= 3.60D-02 ExpMax= 8.59D+03 ExpMxC= 1.30D+03 IAcc=3 IRadAn=         5 AccDes= 0.00D+00
 Harris functional with IExCor= 1009 and IRadAn=       5 diagonalized for initial guess.
 HarFok:  IExCor= 1009 AccDes= 0.00D+00 IRadAn=         5 IDoV= 1 UseB2=F ITyADJ=14
 ICtDFT=  3500011 ScaDFX=  1.000000  1.000000  1.000000  1.000000
 FoFCou: FMM=F IPFlag=           0 FMFlag=      100000 FMFlg1=           0
         NFxFlg=           0 DoJE=T BraDBF=F KetDBF=T FulRan=T
         wScrn=  0.000000 ICntrl=       500 IOpCl=  0 I1Cent=   200000004 NGrid=           0
         NMat0=    1 NMatS0=      1 NMatT0=    0 NMatD0=    1 NMtDS0=    0 NMtDT0=    0
 Symmetry not used in FoFCou.
 Requested convergence on RMS density matrix=1.00D-08 within 128 cycles.
 Requested convergence on MAX density matrix=1.00D-06.
 Requested convergence on             energy=1.00D-06.
 No special actions if energy rises.
 SCF Done:  E(RPBE-PBE) =  -611.430456271     A.U. after   10 cycles
            NFock= 10  Conv=0.65D-08     -V/T= 2.0031
 Calling FoFJK, ICntrl=      2527 FMM=F ISym2X=0 I1Cent= 0 IOpClX= 0 NMat=1 NMatS=1 NMatT=0.
 -------------------------------------------------------------------
 Center     Atomic                   Forces (Hartrees/Bohr)
 Number     Number              X              Y              Z
 -------------------------------------------------------------------
      1        6          -0.000023187   -0.000019330   -0.000035862
      2        6          -0.000028858    0.000021954    0.000005787
      3        6           0.000042522    0.000017496    0.000024629
      4        6          -0.000021584   -0.000020024   -0.000011970
      5        6          -0.000149666    0.000130325    0.000011401
      6        8           0.000081067   -0.000099301   -0.000009518
      7        8          -0.000054162   -0.000039948    0.000005463
      8        8           0.000275843    0.000086940    0.000031706
      9        8          -0.000039238    0.000001495    0.000061846
     10        8           0.000063803   -0.000030774    0.000017494
     11        6          -0.000060651   -0.000031371    0.000080916
     12        1           0.000043311    0.000041654    0.000005837
     13        1          -0.000277224   -0.000089737   -0.000079864
     14        1           0.000017920   -0.000008062   -0.000051264
     15        1           0.000018580   -0.000001342   -0.000005776
     16        1          -0.000003240   -0.000007942    0.000021230
     17        1           0.000027260   -0.000006326   -0.000007110
     18        1          -0.000000229    0.000003274    0.000016167
     19        1           0.000002205    0.000008952    0.000008425
     20        1           0.000036937    0.000007639   -0.000030884
     21        1          -0.000003158   -0.000011947   -0.000011950
     22        1          -0.000023569   -0.000002207   -0.000010254
     23        1           0.000075319    0.000048582   -0.000036448
 -------------------------------------------------------------------
 Cartesian Forces:  Max     0.000277224 RMS     0.000064520

 GradGradGradGradGradGradGradGradGradGradGradGradGradGradGradGradGradGrad
 Berny optimization.
 Using GEDIIS/GDIIS optimizer.
 FormGI is forming the generalized inverse of G from B-inverse, IUseBI=4.
 Internal  Forces:  Max     0.000302749 RMS     0.000033883
 Search for a local minimum.
 Step number  12 out of a maximum of  131
 All quantities printed in internal units (Hartrees-Bohrs-Radians)
 Mixed Optimization -- En-DIIS/RFO-DIIS
 Swapping is turned off.
 Update second derivatives using D2CorX and points    5    6    7    8    9
                                                     10   11   12
 DE= -4.13D-06 DEPred=-6.97D-07 R= 5.94D+00
 TightC=F SS=  1.41D+00  RLast= 4.98D-02 DXNew= 1.4548D+00 1.4955D-01
 Trust test= 5.94D+00 RLast= 4.98D-02 DXMaxT set to 8.65D-01
 ITU=  1  1  1  1  1  1  1  1  1  0  1  0
     Eigenvalues ---    0.00116   0.00429   0.00715   0.00775   0.01221
     Eigenvalues ---    0.01310   0.01394   0.01479   0.03199   0.03740
     Eigenvalues ---    0.04668   0.04993   0.05252   0.05487   0.05783
     Eigenvalues ---    0.06001   0.06256   0.06457   0.06614   0.07740
     Eigenvalues ---    0.07819   0.09055   0.10096   0.10405   0.10630
     Eigenvalues ---    0.11020   0.13309   0.13790   0.15836   0.15872
     Eigenvalues ---    0.15992   0.16019   0.16079   0.16232   0.16633
     Eigenvalues ---    0.18538   0.19250   0.20244   0.22392   0.25252
     Eigenvalues ---    0.26982   0.29476   0.30281   0.32193   0.36581
     Eigenvalues ---    0.38365   0.41223   0.42383   0.42594   0.42849
     Eigenvalues ---    0.43999   0.45031   0.46233   0.48270   0.49995
     Eigenvalues ---    0.53989   0.56101   0.59204   0.60961   0.62764
     Eigenvalues ---    0.78750   1.13905   1.34514
 En-DIIS/RFO-DIIS/Sim-DIIS IScMMF=       -3 using points:    12   11   10    9    8    7    6    5
 RFO step:  Lambda=-8.34181130D-07.
 DIIS inversion failure, remove point   8.
 RFO-DIIS uses    7 points instead of    8
 DidBck=F Rises=F RFO-DIIS coefs:    1.37390   -0.26167   -0.45355    0.32728    0.15597
                  RFO-DIIS coefs:   -0.19838    0.05645    0.00000
 Iteration  1 RMS(Cart)=  0.00141506 RMS(Int)=  0.00000332
 Iteration  2 RMS(Cart)=  0.00000268 RMS(Int)=  0.00000201
 Iteration  3 RMS(Cart)=  0.00000000 RMS(Int)=  0.00000201
 Variable       Old X    -DE/DX   Delta X   Delta X   Delta X     New X
                                 (Linear)    (Quad)   (Total)
    R1        2.86380   0.00004  -0.00012   0.00021   0.00009   2.86389
    R2        2.70397  -0.00001  -0.00025   0.00016  -0.00009   2.70388
    R3        2.09340  -0.00001  -0.00006   0.00004  -0.00002   2.09338
    R4        2.09512   0.00002   0.00013  -0.00000   0.00013   2.09524
    R5        2.92701   0.00001   0.00001   0.00002   0.00003   2.92705
    R6        2.74089   0.00000  -0.00011   0.00003  -0.00008   2.74081
    R7        2.08834   0.00002   0.00019  -0.00001   0.00018   2.08852
    R8        2.91196  -0.00002  -0.00003  -0.00011  -0.00014   2.91182
    R9        2.67343  -0.00005  -0.00038   0.00016  -0.00023   2.67321
   R10        2.08182  -0.00000  -0.00011   0.00009  -0.00002   2.08180
   R11        2.89831  -0.00001  -0.00015   0.00011  -0.00005   2.89826
   R12        2.71181  -0.00001   0.00003  -0.00008  -0.00005   2.71176
   R13        2.08010   0.00001  -0.00012   0.00013   0.00001   2.08011
   R14        2.68714   0.00010   0.00044   0.00010   0.00054   2.68767
   R15        2.68102  -0.00007  -0.00047   0.00000  -0.00046   2.68055
   R16        2.09364   0.00005   0.00009   0.00008   0.00018   2.09381
   R17        1.83331  -0.00006  -0.00045   0.00017  -0.00027   1.83304
   R18        1.84705  -0.00030  -0.00058   0.00003  -0.00055   1.84650
   R19        1.83215  -0.00000  -0.00045   0.00024  -0.00021   1.83194
   R20        2.70374  -0.00002  -0.00029   0.00011  -0.00018   2.70356
   R21        2.08305   0.00001  -0.00011   0.00013   0.00002   2.08307
   R22        2.07426   0.00002  -0.00004   0.00009   0.00005   2.07432
   R23        2.09158   0.00010   0.00020   0.00009   0.00029   2.09186
    A1        1.90304   0.00001  -0.00010   0.00014   0.00004   1.90308
    A2        1.89975  -0.00001   0.00002  -0.00011  -0.00009   1.89965
    A3        1.87529  -0.00000  -0.00003   0.00003  -0.00001   1.87528
    A4        1.94614  -0.00000  -0.00009   0.00006  -0.00004   1.94611
    A5        1.94075  -0.00001   0.00010  -0.00010   0.00000   1.94075
    A6        1.89713   0.00001   0.00010  -0.00001   0.00009   1.89721
    A7        1.96589  -0.00001   0.00011  -0.00001   0.00009   1.96597
    A8        1.94821  -0.00000   0.00017  -0.00009   0.00008   1.94829
    A9        1.89988   0.00001  -0.00007   0.00001  -0.00006   1.89982
   A10        1.85289   0.00001  -0.00011   0.00012   0.00002   1.85291
   A11        1.91307   0.00000  -0.00018   0.00012  -0.00006   1.91301
   A12        1.88178  -0.00001   0.00008  -0.00016  -0.00008   1.88170
   A13        1.78111   0.00002  -0.00004   0.00005   0.00002   1.78114
   A14        2.00084  -0.00002  -0.00002   0.00004   0.00001   2.00085
   A15        1.92046   0.00000   0.00023  -0.00022   0.00000   1.92046
   A16        1.99358   0.00000   0.00039  -0.00012   0.00026   1.99385
   A17        1.89785  -0.00001  -0.00044   0.00028  -0.00016   1.89769
   A18        1.86792  -0.00000  -0.00013  -0.00002  -0.00015   1.86777
   A19        1.76969   0.00000  -0.00015   0.00008  -0.00007   1.76962
   A20        1.84958  -0.00001   0.00011  -0.00030  -0.00020   1.84938
   A21        1.97311   0.00001   0.00013   0.00006   0.00020   1.97330
   A22        1.95798   0.00000   0.00006   0.00003   0.00009   1.95807
   A23        1.95282  -0.00000  -0.00000   0.00005   0.00004   1.95286
   A24        1.95113  -0.00000  -0.00014   0.00007  -0.00007   1.95107
   A25        1.85779   0.00000  -0.00005  -0.00004  -0.00009   1.85769
   A26        1.86149  -0.00001   0.00019  -0.00000   0.00019   1.86168
   A27        1.99234   0.00001   0.00005   0.00009   0.00014   1.99248
   A28        1.96826   0.00001  -0.00011   0.00008  -0.00003   1.96822
   A29        1.86415  -0.00001  -0.00019  -0.00012  -0.00030   1.86385
   A30        1.92131   0.00000   0.00009   0.00000   0.00009   1.92140
   A31        1.92233  -0.00003  -0.00010  -0.00007  -0.00016   1.92217
   A32        1.88356   0.00002   0.00013   0.00009   0.00022   1.88377
   A33        1.84309   0.00001   0.00014   0.00029   0.00043   1.84352
   A34        1.90032  -0.00002  -0.00022   0.00017  -0.00005   1.90027
   A35        1.96920   0.00001   0.00012   0.00005   0.00018   1.96938
   A36        1.94209   0.00001   0.00012  -0.00002   0.00010   1.94219
   A37        1.86023   0.00000   0.00009   0.00001   0.00010   1.86033
   A38        1.93418  -0.00000   0.00006  -0.00004   0.00002   1.93420
   A39        1.91688  -0.00001  -0.00034   0.00017  -0.00017   1.91671
   A40        1.90315  -0.00000   0.00000  -0.00008  -0.00007   1.90307
   A41        1.90678   0.00000   0.00007  -0.00004   0.00003   1.90681
    D1       -2.97882   0.00001   0.00195  -0.00015   0.00180  -2.97702
    D2        1.22177   0.00000   0.00189  -0.00024   0.00165   1.22342
    D3       -0.85334   0.00001   0.00173   0.00000   0.00174  -0.85160
    D4        1.17785   0.00001   0.00211  -0.00024   0.00187   1.17972
    D5       -0.90474   0.00000   0.00206  -0.00033   0.00173  -0.90302
    D6       -2.97985   0.00001   0.00190  -0.00009   0.00181  -2.97804
    D7       -0.87358   0.00000   0.00200  -0.00018   0.00182  -0.87176
    D8       -2.95617  -0.00000   0.00194  -0.00027   0.00167  -2.95450
    D9        1.25191   0.00000   0.00178  -0.00003   0.00176   1.25366
   D10       -3.12902   0.00001  -0.00128   0.00024  -0.00104  -3.13006
   D11       -1.03085  -0.00000  -0.00138   0.00023  -0.00115  -1.03200
   D12        1.08957   0.00000  -0.00124   0.00018  -0.00106   1.08851
   D13       -2.59007   0.00001  -0.00085   0.00051  -0.00034  -2.59041
   D14        1.52855  -0.00000  -0.00130   0.00060  -0.00069   1.52786
   D15       -0.57755   0.00001  -0.00128   0.00077  -0.00051  -0.57806
   D16       -0.45290   0.00001  -0.00065   0.00048  -0.00018  -0.45308
   D17       -2.61747  -0.00000  -0.00109   0.00057  -0.00053  -2.61800
   D18        1.55961   0.00001  -0.00108   0.00073  -0.00034   1.55927
   D19        1.57513   0.00000  -0.00070   0.00042  -0.00028   1.57484
   D20       -0.58944  -0.00001  -0.00114   0.00051  -0.00063  -0.59008
   D21       -2.69554   0.00000  -0.00113   0.00068  -0.00045  -2.69599
   D22        2.23461  -0.00002   0.00062  -0.00053   0.00008   2.23470
   D23        0.08628  -0.00001   0.00046  -0.00054  -0.00009   0.08620
   D24       -1.96273  -0.00001   0.00068  -0.00067   0.00001  -1.96272
   D25        0.62029   0.00000   0.00061  -0.00026   0.00035   0.62064
   D26       -1.42664   0.00000   0.00057  -0.00022   0.00035  -1.42628
   D27        2.71359   0.00000   0.00058  -0.00013   0.00045   2.71405
   D28        2.78971  -0.00000   0.00078  -0.00025   0.00053   2.79025
   D29        0.74279  -0.00000   0.00074  -0.00020   0.00053   0.74333
   D30       -1.40016  -0.00000   0.00075  -0.00012   0.00063  -1.39953
   D31       -1.40870  -0.00001   0.00055  -0.00015   0.00040  -1.40830
   D32        2.82756  -0.00001   0.00051  -0.00010   0.00040   2.82796
   D33        0.68461  -0.00001   0.00052  -0.00002   0.00050   0.68511
   D34        1.37247   0.00001  -0.00221   0.00066  -0.00155   1.37091
   D35       -0.67433  -0.00001  -0.00244   0.00065  -0.00179  -0.67612
   D36       -2.77587   0.00000  -0.00203   0.00038  -0.00165  -2.77752
   D37       -0.59638  -0.00000  -0.00032  -0.00006  -0.00037  -0.59676
   D38        1.50908   0.00000  -0.00037   0.00002  -0.00036   1.50872
   D39       -2.64829   0.00001  -0.00009   0.00007  -0.00002  -2.64831
   D40        1.37000  -0.00001  -0.00025  -0.00035  -0.00060   1.36940
   D41       -2.80772  -0.00000  -0.00030  -0.00028  -0.00058  -2.80831
   D42       -0.68191   0.00000  -0.00002  -0.00023  -0.00024  -0.68215
   D43       -2.70402  -0.00001  -0.00039  -0.00020  -0.00058  -2.70461
   D44       -0.59856  -0.00001  -0.00044  -0.00013  -0.00057  -0.59913
   D45        1.52725  -0.00000  -0.00015  -0.00007  -0.00023   1.52702
   D46       -2.82537  -0.00003  -0.00401  -0.00199  -0.00600  -2.83136
   D47        1.54152  -0.00003  -0.00392  -0.00193  -0.00585   1.53567
   D48       -0.66855  -0.00003  -0.00385  -0.00207  -0.00592  -0.67447
   D49        0.32495   0.00001  -0.00007   0.00035   0.00028   0.32523
   D50       -1.71037   0.00001  -0.00021   0.00034   0.00012  -1.71025
   D51        2.46003   0.00001  -0.00014   0.00037   0.00023   2.46026
   D52        3.14108   0.00000  -0.00092   0.00038  -0.00054   3.14054
   D53       -1.10898   0.00000  -0.00092   0.00037  -0.00055  -1.10953
   D54        0.97092  -0.00001  -0.00116   0.00027  -0.00089   0.97003
   D55        1.07920   0.00000   0.00114  -0.00029   0.00085   1.08005
   D56       -3.11446  -0.00000   0.00085  -0.00009   0.00076  -3.11370
   D57       -1.04155   0.00000   0.00101  -0.00015   0.00086  -1.04069
         Item               Value     Threshold  Converged?
 Maximum Force            0.000303     0.000450     YES
 RMS     Force            0.000034     0.000300     YES
 Maximum Displacement     0.007654     0.001800     NO 
 RMS     Displacement     0.001415     0.001200     NO 
 Predicted change in Energy=-3.249514D-07
 GradGradGradGradGradGradGradGradGradGradGradGradGradGradGradGradGradGrad

                          Input orientation:                          
 ---------------------------------------------------------------------
 Center     Atomic      Atomic             Coordinates (Angstroms)
 Number     Number       Type             X           Y           Z
 ---------------------------------------------------------------------
      1          6           0        1.515191    4.352030    9.600830
      2          6           0        2.409892    5.520295    9.963343
      3          6           0        1.690978    6.570416   10.846282
      4          6           0        2.374285    7.880431   10.408984
      5          6           0        2.599585    7.620315    8.914394
      6          8           0        2.867196    6.229584    8.783781
      7          8           0        2.305788    3.333669    8.980209
      8          8           0        1.757151    6.316835   12.236394
      9          8           0        3.607578    7.945246   11.139751
     10          8           0        1.410850    8.015538    8.248950
     11          6           0        1.479021    7.828117    6.832258
     12          1           0        1.716679    2.599583    8.745751
     13          1           0        2.648568    6.604781   12.514314
     14          1           0        3.935477    8.857342   11.121386
     15          1           0        0.713426    4.711311    8.926118
     16          1           0        1.052272    3.984285   10.538810
     17          1           0        3.300453    5.136921   10.493806
     18          1           0        0.623636    6.621633   10.578381
     19          1           0        1.750128    8.770627   10.581102
     20          1           0        3.470724    8.155386    8.487224
     21          1           0        1.616358    6.764953    6.575524
     22          1           0        0.527379    8.190116    6.422090
     23          1           0        2.310743    8.414982    6.397281
 ---------------------------------------------------------------------
                    Distance matrix (angstroms):
                    1          2          3          4          5
     1  C    0.000000
     2  C    1.515503   0.000000
     3  C    2.550154   1.548926   0.000000
     4  C    3.720318   2.402104   1.540869   0.000000
     5  C    3.511238   2.355071   2.379085   1.533695   0.000000
     6  O    2.453710   1.450373   2.398659   2.368448   1.422255
     7  O    1.430829   2.399734   3.786390   4.766459   4.297206
     8  O    3.296240   2.495457   1.414599   2.482964   3.666665
     9  O    4.433685   2.949368   2.376896   1.435003   2.464516
    10  O    3.906374   3.188019   2.985462   2.369010   1.418488
    11  C    4.444039   3.999532   4.211785   3.687439   2.373634
    12  H    1.960313   3.239388   4.492261   5.575495   5.100560
    13  H    3.853287   2.782181   1.923665   2.476878   3.740739
    14  H    5.335515   3.847643   3.216130   1.974638   2.861059
    15  H    1.107766   2.146693   2.845859   3.873069   3.466993
    16  H    1.108755   2.129230   2.681521   4.116373   4.272425
    17  H    2.144906   1.105199   2.183931   2.896865   3.025393
    18  H    2.627085   2.186762   1.101642   2.162878   2.769584
    19  H    4.532122   3.373659   2.216923   1.100748   2.196067
    20  H    4.419247   3.201249   3.353324   2.229561   1.107997
    21  H    3.871035   3.695428   4.275838   4.063762   2.677442
    22  H    5.080459   4.817911   4.852924   4.404803   3.290941
    23  H    5.234807   4.594109   4.855939   4.047659   2.655331
                    6          7          8          9         10
     6  O    0.000000
     7  O    2.956363   0.000000
     8  O    3.627719   4.450058   0.000000
     9  O    3.007034   5.255941   2.697856   0.000000
    10  O    2.365717   4.822400   4.348014   3.631430   0.000000
    11  C    2.879372   5.049485   5.618364   4.806139   1.430661
    12  H    3.808154   0.970001   5.099430   6.154904   5.447284
    13  H    3.755722   4.827791   0.977127   2.146152   4.659990
    14  H    3.675696   6.144224   3.527396   0.969420   3.915772
    15  H    2.638965   2.106285   3.824264   4.871819   3.444252
    16  H    3.378674   2.103293   2.969753   4.751834   4.650058
    17  H    2.075044   2.555788   2.609710   2.897974   4.110524
    18  H    2.899630   4.024239   2.031444   3.312250   2.826469
    19  H    3.306828   5.694921   2.959921   2.107953   2.474713
    20  H    2.039831   4.984884   4.513632   2.664354   2.078319
    21  H    2.593765   4.246355   5.680324   5.117638   2.099178
    22  H    3.859535   5.769903   6.231183   5.639495   2.036766
    23  H    3.283441   5.700112   6.229279   4.938973   2.097150
                   11         12         13         14         15
    11  C    0.000000
    12  H    5.572746   0.000000
    13  H    5.928756   5.577822   0.000000
    14  H    5.048772   7.051685   2.944557   0.000000
    15  H    3.832084   2.344875   4.495015   5.691256   0.000000
    16  H    5.356836   2.360911   3.649353   5.692008   1.801155
    17  H    4.895619   3.464408   2.581088   3.826048   3.054750
    18  H    4.027496   4.553039   2.801512   4.032561   2.527324
    19  H    3.875004   6.438278   3.038978   2.252816   4.504639
    20  H    2.610153   5.831849   4.392922   2.765420   4.433619
    21  H    1.102312   4.697899   6.029954   5.515548   3.249312
    22  H    1.097680   6.169918   6.642885   5.843262   4.290321
    23  H    1.106967   6.299768   6.388195   5.015238   4.760632
                   16         17         18         19         20
    16  H    0.000000
    17  H    2.526838   0.000000
    18  H    2.672246   3.062168   0.000000
    19  H    4.837134   3.951575   2.426348   0.000000
    20  H    5.239847   3.628567   3.851136   2.779082   0.000000
    21  H    4.874213   4.565041   4.126609   4.481661   3.004426
    22  H    5.908630   5.795757   4.443439   4.373727   3.595728
    23  H    6.194117   5.339169   4.852218   4.236170   2.404331
                   21         22         23
    21  H    0.000000
    22  H    1.800140   0.000000
    23  H    1.799037   1.797656   0.000000
 Symmetry turned off by external request.
 Stoichiometry    C6H12O5
 Framework group  C1[X(C6H12O5)]
 Deg. of freedom    63
 Full point group                 C1      NOp   1
 Rotational constants (GHZ):           1.1380473           1.0329725           0.6455037
 Standard basis: 6-311++G(d,p) (5D, 7F)
   326 basis functions,   504 primitive gaussians,   337 cartesian basis functions
    44 alpha electrons       44 beta electrons
       nuclear repulsion energy       710.5869500477 Hartrees.
 NAtoms=   23 NActive=   23 NUniq=   23 SFac= 1.00D+00 NAtFMM=   60 NAOKFM=F Big=F
 Integral buffers will be    131072 words long.
 Raffenetti 2 integral format.
 Two-electron integral symmetry is turned off.
 One-electron integrals computed using PRISM.
 NBasis=   326 RedAO= T EigKep=  4.24D-06  NBF=   326
 NBsUse=   326 1.00D-06 EigRej= -1.00D+00 NBFU=   326
 Initial guess from the checkpoint file:  "/scratch/Gau-9018.chk"
 B after Tr=     0.003203   -0.001202    0.000376
         Rot=    1.000000    0.000019    0.000058   -0.000056 Ang=   0.01 deg.
 Requested convergence on RMS density matrix=1.00D-08 within 128 cycles.
 Requested convergence on MAX density matrix=1.00D-06.
 Requested convergence on             energy=1.00D-06.
 No special actions if energy rises.
 SCF Done:  E(RPBE-PBE) =  -611.430456956     A.U. after    9 cycles
            NFock=  9  Conv=0.21D-08     -V/T= 2.0031
 Calling FoFJK, ICntrl=      2527 FMM=F ISym2X=0 I1Cent= 0 IOpClX= 0 NMat=1 NMatS=1 NMatT=0.
 -------------------------------------------------------------------
 Center     Atomic                   Forces (Hartrees/Bohr)
 Number     Number              X              Y              Z
 -------------------------------------------------------------------
      1        6          -0.000046782   -0.000007951    0.000013924
      2        6           0.000029305   -0.000005950    0.000033253
      3        6           0.000010664    0.000020240   -0.000038365
      4        6           0.000027345   -0.000027041    0.000005397
      5        6          -0.000028870    0.000012839   -0.000014043
      6        8           0.000052204    0.000000446   -0.000004236
      7        8           0.000063695    0.000051407    0.000024978
      8        8           0.000071260    0.000000106    0.000034263
      9        8          -0.000088529   -0.000105761    0.000041368
     10        8          -0.000001817    0.000011498    0.000024849
     11        6          -0.000011256   -0.000004643   -0.000014067
     12        1          -0.000050998   -0.000049935   -0.000025095
     13        1          -0.000067598   -0.000009407   -0.000019561
     14        1           0.000064372    0.000105266   -0.000037826
     15        1           0.000004051   -0.000000462    0.000002654
     16        1           0.000014238    0.000000923   -0.000013482
     17        1          -0.000023339    0.000005307   -0.000023505
     18        1          -0.000008534   -0.000002973    0.000009911
     19        1          -0.000016077    0.000009657    0.000009019
     20        1           0.000000707   -0.000002375   -0.000009357
     21        1           0.000006459   -0.000010751    0.000000146
     22        1          -0.000006770    0.000003625    0.000002808
     23        1           0.000006268    0.000005935   -0.000003031
 -------------------------------------------------------------------
 Cartesian Forces:  Max     0.000105761 RMS     0.000033463

 GradGradGradGradGradGradGradGradGradGradGradGradGradGradGradGradGradGrad
 Berny optimization.
 Using GEDIIS/GDIIS optimizer.
 FormGI is forming the generalized inverse of G from B-inverse, IUseBI=4.
 Internal  Forces:  Max     0.000121025 RMS     0.000016670
 Search for a local minimum.
 Step number  13 out of a maximum of  131
 All quantities printed in internal units (Hartrees-Bohrs-Radians)
 Mixed Optimization -- En-DIIS/RFO-DIIS
 Swapping is turned off.
 Update second derivatives using D2CorX and points    5    6    7    8    9
                                                     10   11   12   13
 DE= -6.86D-07 DEPred=-3.25D-07 R= 2.11D+00
 Trust test= 2.11D+00 RLast= 1.25D-02 DXMaxT set to 8.65D-01
 ITU=  0  1  1  1  1  1  1  1  1  1  0  1  0
     Eigenvalues ---    0.00112   0.00366   0.00600   0.00763   0.01008
     Eigenvalues ---    0.01309   0.01375   0.01436   0.03208   0.03662
     Eigenvalues ---    0.04678   0.05030   0.05249   0.05486   0.05803
     Eigenvalues ---    0.05964   0.06284   0.06470   0.06619   0.07752
     Eigenvalues ---    0.07833   0.09053   0.10097   0.10412   0.10630
     Eigenvalues ---    0.11026   0.13267   0.13791   0.15859   0.15899
     Eigenvalues ---    0.15989   0.16030   0.16115   0.16276   0.16656
     Eigenvalues ---    0.18346   0.19283   0.20295   0.22432   0.25172
     Eigenvalues ---    0.26999   0.29458   0.30288   0.32135   0.37959
     Eigenvalues ---    0.38591   0.41166   0.41973   0.42422   0.42617
     Eigenvalues ---    0.44039   0.44914   0.46352   0.48267   0.50087
     Eigenvalues ---    0.54035   0.56140   0.59253   0.60949   0.62225
     Eigenvalues ---    0.79940   1.13110   1.29892
 En-DIIS/RFO-DIIS/Sim-DIIS IScMMF=       -3 using points:    13   12   11   10    9    8    7    6    5
 RFO step:  Lambda=-5.03487318D-07.
 DIIS inversion failure, remove point   9.
 DIIS inversion failure, remove point   8.
 DIIS inversion failure, remove point   7.
 DIIS inversion failure, remove point   6.
 RFO-DIIS uses    5 points instead of    9
 DidBck=F Rises=F RFO-DIIS coefs:    2.16568   -1.25019    0.03801    0.10336   -0.05686
                  RFO-DIIS coefs:    0.00000    0.00000    0.00000    0.00000
 Iteration  1 RMS(Cart)=  0.00104848 RMS(Int)=  0.00000337
 Iteration  2 RMS(Cart)=  0.00000320 RMS(Int)=  0.00000107
 Iteration  3 RMS(Cart)=  0.00000000 RMS(Int)=  0.00000107
 Variable       Old X    -DE/DX   Delta X   Delta X   Delta X     New X
                                 (Linear)    (Quad)   (Total)
    R1        2.86389   0.00002   0.00014  -0.00005   0.00010   2.86398
    R2        2.70388   0.00000  -0.00007   0.00004  -0.00003   2.70385
    R3        2.09338  -0.00000  -0.00004   0.00002  -0.00003   2.09335
    R4        2.09524  -0.00002   0.00009  -0.00008   0.00001   2.09525
    R5        2.92705  -0.00000   0.00003  -0.00002   0.00001   2.92706
    R6        2.74081   0.00002  -0.00002   0.00004   0.00002   2.74082
    R7        2.08852  -0.00003   0.00012  -0.00009   0.00002   2.08855
    R8        2.91182  -0.00001  -0.00015   0.00001  -0.00015   2.91167
    R9        2.67321   0.00002  -0.00021   0.00017  -0.00004   2.67316
   R10        2.08180   0.00001  -0.00003   0.00004   0.00001   2.08181
   R11        2.89826   0.00001  -0.00004   0.00005   0.00001   2.89827
   R12        2.71176  -0.00002  -0.00001  -0.00007  -0.00009   2.71168
   R13        2.08011   0.00002   0.00000   0.00006   0.00006   2.08018
   R14        2.68767   0.00001   0.00053  -0.00021   0.00032   2.68800
   R15        2.68055  -0.00000  -0.00041   0.00016  -0.00026   2.68030
   R16        2.09381   0.00000   0.00015  -0.00004   0.00011   2.09392
   R17        1.83304   0.00008  -0.00023   0.00021  -0.00002   1.83301
   R18        1.84650  -0.00007  -0.00053   0.00020  -0.00033   1.84617
   R19        1.83194   0.00012  -0.00014   0.00022   0.00007   1.83201
   R20        2.70356   0.00002  -0.00014   0.00011  -0.00003   2.70353
   R21        2.08307   0.00001   0.00002   0.00001   0.00004   2.08311
   R22        2.07432   0.00000   0.00004  -0.00000   0.00004   2.07435
   R23        2.09186   0.00001   0.00028  -0.00011   0.00017   2.09203
    A1        1.90308  -0.00001   0.00004  -0.00010  -0.00005   1.90303
    A2        1.89965  -0.00000  -0.00015   0.00004  -0.00011   1.89954
    A3        1.87528   0.00001   0.00000   0.00006   0.00006   1.87534
    A4        1.94611   0.00000  -0.00004   0.00002  -0.00002   1.94609
    A5        1.94075  -0.00000  -0.00003   0.00003  -0.00000   1.94075
    A6        1.89721   0.00000   0.00017  -0.00004   0.00013   1.89734
    A7        1.96597  -0.00002   0.00005  -0.00015  -0.00010   1.96588
    A8        1.94829   0.00000   0.00004  -0.00003   0.00001   1.94830
    A9        1.89982   0.00000   0.00001  -0.00001  -0.00000   1.89982
   A10        1.85291   0.00000   0.00007  -0.00000   0.00007   1.85298
   A11        1.91301   0.00001  -0.00007   0.00014   0.00007   1.91308
   A12        1.88170  -0.00001  -0.00011   0.00006  -0.00004   1.88166
   A13        1.78114   0.00000   0.00010  -0.00006   0.00004   1.78117
   A14        2.00085  -0.00000  -0.00007   0.00002  -0.00005   2.00081
   A15        1.92046   0.00000   0.00004  -0.00003   0.00001   1.92047
   A16        1.99385   0.00000   0.00025  -0.00007   0.00018   1.99403
   A17        1.89769   0.00000  -0.00013   0.00011  -0.00002   1.89768
   A18        1.86777  -0.00000  -0.00019   0.00003  -0.00016   1.86762
   A19        1.76962   0.00000  -0.00002  -0.00001  -0.00003   1.76959
   A20        1.84938  -0.00001  -0.00014  -0.00005  -0.00019   1.84919
   A21        1.97330   0.00000   0.00024  -0.00013   0.00011   1.97342
   A22        1.95807   0.00000   0.00009   0.00005   0.00015   1.95822
   A23        1.95286  -0.00000  -0.00008   0.00003  -0.00005   1.95281
   A24        1.95107   0.00000  -0.00008   0.00009   0.00000   1.95107
   A25        1.85769  -0.00000  -0.00006  -0.00005  -0.00011   1.85758
   A26        1.86168  -0.00001   0.00013  -0.00002   0.00011   1.86179
   A27        1.99248   0.00001   0.00013   0.00001   0.00013   1.99261
   A28        1.96822   0.00001  -0.00001   0.00006   0.00005   1.96828
   A29        1.86385  -0.00001  -0.00029   0.00004  -0.00025   1.86360
   A30        1.92140   0.00000   0.00011  -0.00004   0.00006   1.92147
   A31        1.92217  -0.00001  -0.00017   0.00003  -0.00015   1.92202
   A32        1.88377  -0.00001   0.00024  -0.00025  -0.00001   1.88376
   A33        1.84352  -0.00000   0.00040  -0.00008   0.00032   1.84384
   A34        1.90027   0.00000  -0.00006   0.00013   0.00007   1.90034
   A35        1.96938  -0.00000   0.00016  -0.00006   0.00010   1.96948
   A36        1.94219  -0.00000   0.00009  -0.00007   0.00002   1.94221
   A37        1.86033  -0.00000   0.00008  -0.00006   0.00002   1.86035
   A38        1.93420  -0.00000   0.00000  -0.00001  -0.00001   1.93419
   A39        1.91671   0.00001  -0.00019   0.00017  -0.00002   1.91670
   A40        1.90307  -0.00000  -0.00005   0.00000  -0.00005   1.90302
   A41        1.90681   0.00000   0.00008  -0.00004   0.00004   1.90685
    D1       -2.97702  -0.00000   0.00162  -0.00092   0.00070  -2.97632
    D2        1.22342  -0.00000   0.00147  -0.00079   0.00068   1.22410
    D3       -0.85160   0.00000   0.00157  -0.00085   0.00073  -0.85087
    D4        1.17972  -0.00000   0.00173  -0.00090   0.00083   1.18055
    D5       -0.90302   0.00000   0.00158  -0.00078   0.00081  -0.90221
    D6       -2.97804   0.00000   0.00169  -0.00083   0.00086  -2.97719
    D7       -0.87176  -0.00000   0.00161  -0.00091   0.00070  -0.87105
    D8       -2.95450  -0.00000   0.00146  -0.00078   0.00068  -2.95382
    D9        1.25366  -0.00000   0.00156  -0.00083   0.00073   1.25439
   D10       -3.13006   0.00001  -0.00072   0.00039  -0.00032  -3.13038
   D11       -1.03200   0.00000  -0.00090   0.00039  -0.00051  -1.03251
   D12        1.08851   0.00001  -0.00073   0.00037  -0.00036   1.08815
   D13       -2.59041   0.00000   0.00005   0.00017   0.00022  -2.59019
   D14        1.52786   0.00000  -0.00028   0.00028  -0.00000   1.52785
   D15       -0.57806   0.00001  -0.00002   0.00025   0.00022  -0.57784
   D16       -0.45308   0.00000   0.00018   0.00004   0.00022  -0.45286
   D17       -2.61800  -0.00000  -0.00016   0.00015  -0.00001  -2.61801
   D18        1.55927   0.00000   0.00010   0.00012   0.00022   1.55949
   D19        1.57484   0.00000   0.00006   0.00018   0.00024   1.57508
   D20       -0.59008  -0.00000  -0.00028   0.00030   0.00001  -0.59006
   D21       -2.69599   0.00000  -0.00002   0.00026   0.00024  -2.69575
   D22        2.23470  -0.00002  -0.00026  -0.00035  -0.00061   2.23408
   D23        0.08620  -0.00000  -0.00039  -0.00015  -0.00054   0.08565
   D24       -1.96272  -0.00001  -0.00030  -0.00034  -0.00064  -1.96336
   D25        0.62064   0.00000   0.00008   0.00007   0.00015   0.62079
   D26       -1.42628  -0.00000   0.00003   0.00004   0.00007  -1.42621
   D27        2.71405   0.00000   0.00009   0.00004   0.00013   2.71417
   D28        2.79025  -0.00000   0.00020   0.00002   0.00022   2.79046
   D29        0.74333  -0.00000   0.00016  -0.00002   0.00014   0.74347
   D30       -1.39953  -0.00000   0.00021  -0.00002   0.00020  -1.39933
   D31       -1.40830  -0.00000   0.00003   0.00009   0.00013  -1.40817
   D32        2.82796  -0.00000  -0.00001   0.00006   0.00005   2.82801
   D33        0.68511  -0.00000   0.00005   0.00006   0.00010   0.68521
   D34        1.37091   0.00001  -0.00072   0.00016  -0.00056   1.37035
   D35       -0.67612   0.00001  -0.00099   0.00028  -0.00071  -0.67683
   D36       -2.77752   0.00001  -0.00085   0.00016  -0.00070  -2.77822
   D37       -0.59676  -0.00000  -0.00027  -0.00018  -0.00045  -0.59721
   D38        1.50872   0.00000  -0.00025  -0.00014  -0.00039   1.50833
   D39       -2.64831   0.00000   0.00006  -0.00021  -0.00015  -2.64846
   D40        1.36940  -0.00001  -0.00041  -0.00022  -0.00063   1.36877
   D41       -2.80831  -0.00000  -0.00038  -0.00019  -0.00057  -2.80887
   D42       -0.68215  -0.00000  -0.00008  -0.00025  -0.00032  -0.68247
   D43       -2.70461  -0.00001  -0.00051  -0.00004  -0.00055  -2.70516
   D44       -0.59913   0.00000  -0.00048  -0.00000  -0.00048  -0.59962
   D45        1.52702  -0.00000  -0.00018  -0.00007  -0.00024   1.52678
   D46       -2.83136  -0.00002  -0.00576  -0.00095  -0.00671  -2.83807
   D47        1.53567  -0.00003  -0.00571  -0.00093  -0.00664   1.52903
   D48       -0.67447  -0.00003  -0.00561  -0.00108  -0.00669  -0.68116
   D49        0.32523   0.00000   0.00041   0.00020   0.00061   0.32584
   D50       -1.71025   0.00001   0.00029   0.00022   0.00051  -1.70974
   D51        2.46026   0.00001   0.00036   0.00021   0.00057   2.46083
   D52        3.14054   0.00000  -0.00030   0.00027  -0.00003   3.14051
   D53       -1.10953   0.00000  -0.00030   0.00024  -0.00007  -1.10960
   D54        0.97003  -0.00000  -0.00061   0.00030  -0.00031   0.96972
   D55        1.08005  -0.00001   0.00053  -0.00025   0.00028   1.08033
   D56       -3.11370  -0.00000   0.00039  -0.00011   0.00028  -3.11342
   D57       -1.04069  -0.00000   0.00054  -0.00019   0.00034  -1.04035
         Item               Value     Threshold  Converged?
 Maximum Force            0.000121     0.000450     YES
 RMS     Force            0.000017     0.000300     YES
 Maximum Displacement     0.007867     0.001800     NO 
 RMS     Displacement     0.001049     0.001200     YES
 Predicted change in Energy=-2.424143D-07
 GradGradGradGradGradGradGradGradGradGradGradGradGradGradGradGradGradGrad

                          Input orientation:                          
 ---------------------------------------------------------------------
 Center     Atomic      Atomic             Coordinates (Angstroms)
 Number     Number       Type             X           Y           Z
 ---------------------------------------------------------------------
      1          6           0        1.515304    4.352302    9.600523
      2          6           0        2.410001    5.520494    9.963496
      3          6           0        1.690754    6.570454   10.846369
      4          6           0        2.373904    7.880559   10.409368
      5          6           0        2.599346    7.620676    8.914753
      6          8           0        2.867751    6.229919    8.784179
      7          8           0        2.306245    3.333644    8.980860
      8          8           0        1.756465    6.316577   12.236426
      9          8           0        3.606978    7.945217   11.140429
     10          8           0        1.410599    8.015283    8.249255
     11          6           0        1.478904    7.828049    6.832561
     12          1           0        1.717253    2.599497    8.746352
     13          1           0        2.647747    6.603853   12.514854
     14          1           0        3.938066    8.856093   11.117223
     15          1           0        0.714332    4.711674    8.924942
     16          1           0        1.051466    3.984868   10.538178
     17          1           0        3.300395    5.136975   10.494160
     18          1           0        0.623455    6.621547   10.578259
     19          1           0        1.749686    8.770749   10.581517
     20          1           0        3.470384    8.155994    8.487537
     21          1           0        1.616509    6.764933    6.575682
     22          1           0        0.527192    8.189878    6.422351
     23          1           0        2.310623    8.415162    6.397690
 ---------------------------------------------------------------------
                    Distance matrix (angstroms):
                    1          2          3          4          5
     1  C    0.000000
     2  C    1.515554   0.000000
     3  C    2.550120   1.548934   0.000000
     4  C    3.720218   2.402085   1.540791   0.000000
     5  C    3.511082   2.355096   2.379001   1.533701   0.000000
     6  O    2.453767   1.450382   2.398732   2.368489   1.422426
     7  O    1.430816   2.399719   3.786277   4.766513   4.297548
     8  O    3.296136   2.495409   1.414577   2.483024   3.666692
     9  O    4.433447   2.949103   2.376628   1.434957   2.464606
    10  O    3.905678   3.187695   2.985133   2.369008   1.418352
    11  C    4.443395   3.999314   4.211542   3.687457   2.373588
    12  H    1.960285   3.239376   4.492134   5.575520   5.100851
    13  H    3.852952   2.782017   1.923744   2.477506   3.741256
    14  H    5.334256   3.846075   3.216818   1.974671   2.858198
    15  H    1.107752   2.146643   2.846111   3.872923   3.466363
    16  H    1.108760   2.129324   2.681217   4.116046   4.272065
    17  H    2.144959   1.105212   2.184000   2.897038   3.025684
    18  H    2.626944   2.186778   1.101645   2.162801   2.769415
    19  H    4.532102   3.373740   2.216961   1.100782   2.196063
    20  H    4.419179   3.201364   3.353373   2.229702   1.108055
    21  H    3.870490   3.695340   4.275758   4.063917   2.677596
    22  H    5.079777   4.817706   4.852664   4.404807   3.290879
    23  H    5.234262   4.593904   4.855711   4.047637   2.655217
                    6          7          8          9         10
     6  O    0.000000
     7  O    2.956751   0.000000
     8  O    3.627737   4.449590   0.000000
     9  O    3.006762   5.255687   2.697791   0.000000
    10  O    2.365790   4.822362   4.347730   3.631512   0.000000
    11  C    2.879537   5.049690   5.618127   4.806262   1.430645
    12  H    3.808548   0.969989   5.098905   6.154623   5.447190
    13  H    3.755818   4.827008   0.976951   2.146725   4.660258
    14  H    3.672255   6.142013   3.530034   0.969460   3.914114
    15  H    2.638578   2.106248   3.824615   4.871508   3.443134
    16  H    3.378706   2.103284   2.969500   4.751601   4.648913
    17  H    2.075028   2.555467   2.609726   2.897910   4.110424
    18  H    2.899821   4.024149   2.031314   3.312031   2.826014
    19  H    3.307009   5.695083   2.960022   2.107942   2.474905
    20  H    2.039836   4.985343   4.513883   2.664755   2.078290
    21  H    2.594090   4.246688   5.680196   5.117807   2.099195
    22  H    3.859778   5.770096   6.230877   5.639610   2.036779
    23  H    3.283445   5.700405   6.229124   4.939125   2.097197
                   11         12         13         14         15
    11  C    0.000000
    12  H    5.572896   0.000000
    13  H    5.929023   5.576943   0.000000
    14  H    5.046056   7.049683   2.948030   0.000000
    15  H    3.830721   2.345002   4.495098   5.689883   0.000000
    16  H    5.355777   2.360755   3.648896   5.691799   1.801232
    17  H    4.895613   3.464096   2.580869   3.824483   3.054676
    18  H    4.027120   4.552929   2.801512   4.033649   2.527713
    19  H    3.875136   6.438418   3.039694   2.254611   4.504696
    20  H    2.610074   5.832248   4.393763   2.761180   4.432887
    21  H    1.102333   4.698171   6.030187   5.512546   3.247894
    22  H    1.097701   6.170056   6.643103   5.841209   4.289043
    23  H    1.107055   6.300021   6.388598   5.011684   4.759304
                   16         17         18         19         20
    16  H    0.000000
    17  H    2.527245   0.000000
    18  H    2.671493   3.062194   0.000000
    19  H    4.836738   3.951789   2.426412   0.000000
    20  H    5.239712   3.629037   3.851059   2.779114   0.000000
    21  H    4.873336   4.565106   4.126420   4.481935   3.004512
    22  H    5.907368   5.795731   4.443028   4.373850   3.595625
    23  H    6.193272   5.339216   4.851881   4.236213   2.404095
                   21         22         23
    21  H    0.000000
    22  H    1.800164   0.000000
    23  H    1.799092   1.797772   0.000000
 Symmetry turned off by external request.
 Stoichiometry    C6H12O5
 Framework group  C1[X(C6H12O5)]
 Deg. of freedom    63
 Full point group                 C1      NOp   1
 Rotational constants (GHZ):           1.1381187           1.0329616           0.6455685
 Standard basis: 6-311++G(d,p) (5D, 7F)
   326 basis functions,   504 primitive gaussians,   337 cartesian basis functions
    44 alpha electrons       44 beta electrons
       nuclear repulsion energy       710.5974289872 Hartrees.
 NAtoms=   23 NActive=   23 NUniq=   23 SFac= 1.00D+00 NAtFMM=   60 NAOKFM=F Big=F
 Integral buffers will be    131072 words long.
 Raffenetti 2 integral format.
 Two-electron integral symmetry is turned off.
 One-electron integrals computed using PRISM.
 NBasis=   326 RedAO= T EigKep=  4.24D-06  NBF=   326
 NBsUse=   326 1.00D-06 EigRej= -1.00D+00 NBFU=   326
 Initial guess from the checkpoint file:  "/scratch/Gau-9018.chk"
 B after Tr=     0.003504   -0.000034   -0.000347
         Rot=    1.000000   -0.000010    0.000062   -0.000057 Ang=  -0.01 deg.
 Requested convergence on RMS density matrix=1.00D-08 within 128 cycles.
 Requested convergence on MAX density matrix=1.00D-06.
 Requested convergence on             energy=1.00D-06.
 No special actions if energy rises.
 SCF Done:  E(RPBE-PBE) =  -611.430457384     A.U. after    9 cycles
            NFock=  9  Conv=0.13D-08     -V/T= 2.0031
 Calling FoFJK, ICntrl=      2527 FMM=F ISym2X=0 I1Cent= 0 IOpClX= 0 NMat=1 NMatS=1 NMatT=0.
 -------------------------------------------------------------------
 Center     Atomic                   Forces (Hartrees/Bohr)
 Number     Number              X              Y              Z
 -------------------------------------------------------------------
      1        6          -0.000018407    0.000011386    0.000021793
      2        6           0.000027057   -0.000027222    0.000025678
      3        6           0.000002670    0.000013009   -0.000048233
      4        6           0.000042473    0.000006176    0.000002085
      5        6           0.000043157   -0.000076255   -0.000015557
      6        8           0.000024783    0.000063921    0.000010409
      7        8           0.000071060    0.000049381    0.000022555
      8        8          -0.000052161   -0.000042559    0.000020838
      9        8          -0.000084111   -0.000088658    0.000022974
     10        8          -0.000032880    0.000027239    0.000017559
     11        6           0.000021410    0.000007460   -0.000049093
     12        1          -0.000056725   -0.000060745   -0.000031078
     13        1           0.000055744    0.000034612    0.000013442
     14        1           0.000052245    0.000085491   -0.000026190
     15        1          -0.000011115   -0.000003795    0.000007069
     16        1           0.000014555    0.000004084   -0.000019352
     17        1          -0.000035889    0.000010996   -0.000023762
     18        1          -0.000003872   -0.000000547    0.000004039
     19        1          -0.000017696    0.000004324    0.000013586
     20        1          -0.000020492   -0.000003913    0.000000546
     21        1           0.000006063    0.000000916    0.000006495
     22        1           0.000007535    0.000002630    0.000008565
     23        1          -0.000035405   -0.000017932    0.000015631
 -------------------------------------------------------------------
 Cartesian Forces:  Max     0.000088658 RMS     0.000034579

 GradGradGradGradGradGradGradGradGradGradGradGradGradGradGradGradGradGrad
 Berny optimization.
 Using GEDIIS/GDIIS optimizer.
 FormGI is forming the generalized inverse of G from B-inverse, IUseBI=4.
 Internal  Forces:  Max     0.000098292 RMS     0.000017390
 Search for a local minimum.
 Step number  14 out of a maximum of  131
 All quantities printed in internal units (Hartrees-Bohrs-Radians)
 Mixed Optimization -- En-DIIS/RFO-DIIS
 Swapping is turned off.
 Update second derivatives using D2CorX and points    5    6    7    8    9
                                                     10   11   12   13   14
 DE= -4.28D-07 DEPred=-2.42D-07 R= 1.77D+00
 Trust test= 1.77D+00 RLast= 1.21D-02 DXMaxT set to 8.65D-01
 ITU=  0  0  1  1  1  1  1  1  1  1  1  0  1  0
     Eigenvalues ---    0.00112   0.00213   0.00496   0.00768   0.00895
     Eigenvalues ---    0.01311   0.01359   0.01407   0.03183   0.03664
     Eigenvalues ---    0.04666   0.05031   0.05266   0.05490   0.05763
     Eigenvalues ---    0.06003   0.06266   0.06478   0.06618   0.07745
     Eigenvalues ---    0.07788   0.09052   0.10093   0.10410   0.10547
     Eigenvalues ---    0.11012   0.13236   0.13795   0.15857   0.15870
     Eigenvalues ---    0.15992   0.16036   0.16130   0.16306   0.16649
     Eigenvalues ---    0.18396   0.19273   0.20212   0.22423   0.25309
     Eigenvalues ---    0.27009   0.29462   0.30321   0.32077   0.37802
     Eigenvalues ---    0.39141   0.41267   0.42392   0.42538   0.43555
     Eigenvalues ---    0.44160   0.44565   0.47155   0.48322   0.50095
     Eigenvalues ---    0.54117   0.56226   0.58999   0.60959   0.62742
     Eigenvalues ---    0.86867   1.13064   1.30077
 En-DIIS/RFO-DIIS/Sim-DIIS IScMMF=       -3 using points:    14   13   12   11   10    9    8    7    6    5
 RFO step:  Lambda=-5.35274080D-07.
 DIIS inversion failure, remove point  10.
 DIIS inversion failure, remove point   9.
 DIIS inversion failure, remove point   8.
 DIIS inversion failure, remove point   7.
 DIIS inversion failure, remove point   6.
 DIIS inversion failure, remove point   5.
 DIIS inversion failure, remove point   4.
 DIIS inversion failure, remove point   3.
 RFO-DIIS uses    2 points instead of   10
 DidBck=F Rises=F RFO-DIIS coefs:    2.12702   -1.12702    0.00000    0.00000    0.00000
                  RFO-DIIS coefs:    0.00000    0.00000    0.00000    0.00000    0.00000
 Iteration  1 RMS(Cart)=  0.00146727 RMS(Int)=  0.00000416
 Iteration  2 RMS(Cart)=  0.00000434 RMS(Int)=  0.00000012
 Iteration  3 RMS(Cart)=  0.00000000 RMS(Int)=  0.00000012
 Variable       Old X    -DE/DX   Delta X   Delta X   Delta X     New X
                                 (Linear)    (Quad)   (Total)
    R1        2.86398   0.00000   0.00011   0.00003   0.00014   2.86412
    R2        2.70385   0.00002  -0.00003   0.00005   0.00003   2.70388
    R3        2.09335   0.00000  -0.00003   0.00000  -0.00003   2.09332
    R4        2.09525  -0.00002   0.00001  -0.00004  -0.00003   2.09523
    R5        2.92706  -0.00000   0.00002   0.00008   0.00009   2.92716
    R6        2.74082   0.00001   0.00002   0.00005   0.00007   2.74089
    R7        2.08855  -0.00004   0.00003  -0.00010  -0.00007   2.08847
    R8        2.91167  -0.00000  -0.00016   0.00004  -0.00012   2.91155
    R9        2.67316   0.00004  -0.00005   0.00009   0.00004   2.67321
   R10        2.08181   0.00000   0.00001  -0.00001   0.00000   2.08181
   R11        2.89827   0.00001   0.00001  -0.00000   0.00001   2.89828
   R12        2.71168  -0.00003  -0.00010  -0.00005  -0.00015   2.71153
   R13        2.08018   0.00002   0.00007   0.00002   0.00009   2.08026
   R14        2.68800  -0.00005   0.00036  -0.00022   0.00014   2.68814
   R15        2.68030   0.00003  -0.00029   0.00013  -0.00016   2.68014
   R16        2.09392  -0.00002   0.00012  -0.00005   0.00007   2.09399
   R17        1.83301   0.00009  -0.00003   0.00009   0.00007   1.83308
   R18        1.84617   0.00006  -0.00037   0.00010  -0.00027   1.84590
   R19        1.83201   0.00010   0.00008   0.00009   0.00017   1.83219
   R20        2.70353   0.00002  -0.00003   0.00005   0.00002   2.70354
   R21        2.08311  -0.00000   0.00004  -0.00002   0.00003   2.08314
   R22        2.07435  -0.00001   0.00004  -0.00003   0.00002   2.07437
   R23        2.09203  -0.00004   0.00019  -0.00009   0.00010   2.09213
    A1        1.90303  -0.00000  -0.00006   0.00004  -0.00002   1.90301
    A2        1.89954   0.00000  -0.00013   0.00005  -0.00007   1.89947
    A3        1.87534   0.00000   0.00007  -0.00001   0.00006   1.87540
    A4        1.94609  -0.00000  -0.00002   0.00002  -0.00001   1.94608
    A5        1.94075  -0.00000  -0.00000  -0.00003  -0.00004   1.94071
    A6        1.89734  -0.00000   0.00015  -0.00007   0.00008   1.89742
    A7        1.96588  -0.00001  -0.00011  -0.00004  -0.00015   1.96572
    A8        1.94830   0.00001   0.00001   0.00004   0.00005   1.94835
    A9        1.89982  -0.00000  -0.00000   0.00003   0.00003   1.89984
   A10        1.85298  -0.00001   0.00007   0.00005   0.00012   1.85310
   A11        1.91308   0.00001   0.00008   0.00004   0.00012   1.91320
   A12        1.88166  -0.00000  -0.00005  -0.00011  -0.00016   1.88150
   A13        1.78117  -0.00000   0.00004   0.00014   0.00018   1.78135
   A14        2.00081   0.00000  -0.00005  -0.00003  -0.00008   2.00073
   A15        1.92047  -0.00000   0.00001   0.00000   0.00001   1.92048
   A16        1.99403  -0.00000   0.00020  -0.00009   0.00012   1.99415
   A17        1.89768   0.00000  -0.00002  -0.00002  -0.00003   1.89764
   A18        1.86762  -0.00000  -0.00017  -0.00001  -0.00018   1.86744
   A19        1.76959  -0.00000  -0.00003  -0.00004  -0.00007   1.76952
   A20        1.84919  -0.00000  -0.00021  -0.00002  -0.00023   1.84896
   A21        1.97342  -0.00000   0.00013  -0.00005   0.00008   1.97350
   A22        1.95822   0.00000   0.00017   0.00001   0.00017   1.95839
   A23        1.95281   0.00000  -0.00006   0.00008   0.00002   1.95283
   A24        1.95107   0.00000   0.00000   0.00001   0.00002   1.95109
   A25        1.85758   0.00001  -0.00012   0.00002  -0.00010   1.85748
   A26        1.86179  -0.00001   0.00013  -0.00011   0.00002   1.86181
   A27        1.99261   0.00000   0.00015   0.00003   0.00018   1.99279
   A28        1.96828   0.00001   0.00006   0.00009   0.00015   1.96843
   A29        1.86360  -0.00000  -0.00028   0.00003  -0.00025   1.86335
   A30        1.92147  -0.00000   0.00007  -0.00005   0.00002   1.92149
   A31        1.92202   0.00001  -0.00017  -0.00001  -0.00017   1.92184
   A32        1.88376  -0.00001  -0.00001   0.00004   0.00002   1.88379
   A33        1.84384  -0.00001   0.00036  -0.00012   0.00024   1.84408
   A34        1.90034   0.00001   0.00008   0.00002   0.00009   1.90043
   A35        1.96948  -0.00001   0.00011  -0.00007   0.00004   1.96952
   A36        1.94221  -0.00001   0.00002  -0.00003  -0.00001   1.94221
   A37        1.86035  -0.00001   0.00002  -0.00003  -0.00002   1.86033
   A38        1.93419   0.00000  -0.00001  -0.00000  -0.00001   1.93418
   A39        1.91670   0.00001  -0.00002   0.00006   0.00004   1.91674
   A40        1.90302   0.00000  -0.00006   0.00003  -0.00003   1.90299
   A41        1.90685  -0.00000   0.00005  -0.00002   0.00003   1.90688
    D1       -2.97632  -0.00001   0.00079  -0.00064   0.00016  -2.97617
    D2        1.22410  -0.00000   0.00076  -0.00070   0.00007   1.22417
    D3       -0.85087  -0.00000   0.00082  -0.00059   0.00023  -0.85065
    D4        1.18055  -0.00001   0.00094  -0.00072   0.00022   1.18077
    D5       -0.90221  -0.00000   0.00091  -0.00078   0.00013  -0.90208
    D6       -2.97719  -0.00000   0.00096  -0.00067   0.00029  -2.97690
    D7       -0.87105  -0.00001   0.00079  -0.00066   0.00014  -0.87092
    D8       -2.95382  -0.00000   0.00077  -0.00072   0.00005  -2.95377
    D9        1.25439  -0.00000   0.00082  -0.00062   0.00021   1.25460
   D10       -3.13038   0.00001  -0.00037   0.00103   0.00066  -3.12972
   D11       -1.03251   0.00001  -0.00058   0.00113   0.00056  -1.03196
   D12        1.08815   0.00000  -0.00041   0.00103   0.00062   1.08877
   D13       -2.59019  -0.00000   0.00025   0.00094   0.00119  -2.58900
   D14        1.52785   0.00000  -0.00000   0.00097   0.00097   1.52882
   D15       -0.57784   0.00000   0.00025   0.00099   0.00125  -0.57659
   D16       -0.45286   0.00000   0.00024   0.00100   0.00124  -0.45162
   D17       -2.61801   0.00000  -0.00001   0.00102   0.00102  -2.61699
   D18        1.55949   0.00000   0.00025   0.00105   0.00129   1.56079
   D19        1.57508  -0.00000   0.00027   0.00091   0.00117   1.57625
   D20       -0.59006   0.00000   0.00001   0.00094   0.00095  -0.58911
   D21       -2.69575   0.00000   0.00027   0.00096   0.00123  -2.69452
   D22        2.23408  -0.00001  -0.00069  -0.00125  -0.00195   2.23214
   D23        0.08565  -0.00000  -0.00061  -0.00126  -0.00187   0.08379
   D24       -1.96336  -0.00001  -0.00072  -0.00127  -0.00199  -1.96535
   D25        0.62079  -0.00000   0.00017  -0.00044  -0.00027   0.62052
   D26       -1.42621  -0.00000   0.00008  -0.00042  -0.00034  -1.42656
   D27        2.71417  -0.00000   0.00014  -0.00039  -0.00025   2.71392
   D28        2.79046  -0.00000   0.00025  -0.00042  -0.00018   2.79029
   D29        0.74347  -0.00000   0.00016  -0.00041  -0.00025   0.74321
   D30       -1.39933   0.00000   0.00022  -0.00038  -0.00016  -1.39950
   D31       -1.40817  -0.00000   0.00014  -0.00050  -0.00036  -1.40853
   D32        2.82801  -0.00000   0.00005  -0.00048  -0.00043   2.82758
   D33        0.68521   0.00000   0.00012  -0.00046  -0.00034   0.68487
   D34        1.37035   0.00001  -0.00063   0.00085   0.00022   1.37057
   D35       -0.67683   0.00001  -0.00080   0.00076  -0.00005  -0.67688
   D36       -2.77822   0.00001  -0.00078   0.00084   0.00005  -2.77817
   D37       -0.59721  -0.00000  -0.00051  -0.00032  -0.00083  -0.59804
   D38        1.50833   0.00000  -0.00044  -0.00026  -0.00070   1.50763
   D39       -2.64846  -0.00000  -0.00017  -0.00039  -0.00055  -2.64901
   D40        1.36877  -0.00001  -0.00071  -0.00036  -0.00107   1.36770
   D41       -2.80887  -0.00000  -0.00064  -0.00030  -0.00094  -2.80982
   D42       -0.68247  -0.00001  -0.00037  -0.00043  -0.00079  -0.68327
   D43       -2.70516  -0.00000  -0.00062  -0.00027  -0.00089  -2.70605
   D44       -0.59962   0.00001  -0.00055  -0.00022  -0.00076  -0.60038
   D45        1.52678  -0.00000  -0.00027  -0.00034  -0.00061   1.52617
   D46       -2.83807  -0.00002  -0.00756  -0.00010  -0.00766  -2.84574
   D47        1.52903  -0.00001  -0.00748  -0.00005  -0.00753   1.52150
   D48       -0.68116  -0.00002  -0.00754  -0.00017  -0.00771  -0.68888
   D49        0.32584   0.00000   0.00069   0.00101   0.00169   0.32754
   D50       -1.70974   0.00001   0.00058   0.00108   0.00166  -1.70808
   D51        2.46083   0.00001   0.00064   0.00107   0.00171   2.46254
   D52        3.14051  -0.00000  -0.00004   0.00005   0.00001   3.14052
   D53       -1.10960   0.00000  -0.00008   0.00006  -0.00002  -1.10962
   D54        0.96972   0.00000  -0.00034   0.00012  -0.00022   0.96950
   D55        1.08033  -0.00001   0.00032  -0.00046  -0.00014   1.08019
   D56       -3.11342   0.00000   0.00032  -0.00043  -0.00011  -3.11353
   D57       -1.04035  -0.00001   0.00039  -0.00047  -0.00008  -1.04043
         Item               Value     Threshold  Converged?
 Maximum Force            0.000098     0.000450     YES
 RMS     Force            0.000017     0.000300     YES
 Maximum Displacement     0.008545     0.001800     NO 
 RMS     Displacement     0.001467     0.001200     NO 
 Predicted change in Energy=-2.676498D-07
 GradGradGradGradGradGradGradGradGradGradGradGradGradGradGradGradGradGrad

                          Input orientation:                          
 ---------------------------------------------------------------------
 Center     Atomic      Atomic             Coordinates (Angstroms)
 Number     Number       Type             X           Y           Z
 ---------------------------------------------------------------------
      1          6           0        1.515173    4.353138    9.599690
      2          6           0        2.410315    5.520695    9.963911
      3          6           0        1.690811    6.570523   10.846819
      4          6           0        2.373465    7.880872   10.409996
      5          6           0        2.599329    7.620983    8.915441
      6          8           0        2.869456    6.230443    8.785286
      7          8           0        2.306044    3.334259    8.980268
      8          8           0        1.756418    6.316421   12.236862
      9          8           0        3.606150    7.945824   11.141532
     10          8           0        1.410285    8.014132    8.249789
     11          6           0        1.478884    7.826727    6.833123
     12          1           0        1.716715    2.600775    8.744394
     13          1           0        2.647387    6.603835   12.515640
     14          1           0        3.940654    8.855387   11.112701
     15          1           0        0.715065    4.713332    8.923546
     16          1           0        1.050317    3.985545   10.536761
     17          1           0        3.300123    5.136436   10.494942
     18          1           0        0.623482    6.621335   10.578772
     19          1           0        1.748860    8.770878   10.581986
     20          1           0        3.469892    8.157014    8.488057
     21          1           0        1.617816    6.763719    6.576448
     22          1           0        0.526743    8.187346    6.422817
     23          1           0        2.309975    8.414778    6.398183
 ---------------------------------------------------------------------
                    Distance matrix (angstroms):
                    1          2          3          4          5
     1  C    0.000000
     2  C    1.515627   0.000000
     3  C    2.550094   1.548985   0.000000
     4  C    3.719968   2.402246   1.540728   0.000000
     5  C    3.510328   2.355043   2.378885   1.533706   0.000000
     6  O    2.453897   1.450418   2.398912   2.368461   1.422502
     7  O    1.430830   2.399776   3.786282   4.766587   4.297234
     8  O    3.296567   2.495410   1.414600   2.483081   3.666637
     9  O    4.433605   2.949248   2.376305   1.434879   2.464689
    10  O    3.903346   3.186770   2.984504   2.368959   1.418268
    11  C    4.440837   3.998398   4.211023   3.687442   2.373557
    12  H    1.960338   3.239480   4.492189   5.575390   5.100074
    13  H    3.853610   2.782214   1.923827   2.477820   3.741435
    14  H    5.333142   3.844714   3.217621   1.974729   2.854971
    15  H    1.107738   2.146641   2.846089   3.872097   3.464817
    16  H    1.108746   2.129422   2.681135   4.115867   4.271362
    17  H    2.145013   1.105173   2.184104   2.897903   3.026369
    18  H    2.626486   2.186832   1.101646   2.162720   2.769466
    19  H    4.531660   3.373904   2.216995   1.100828   2.196117
    20  H    4.418838   3.201723   3.353482   2.229856   1.108091
    21  H    3.868001   3.694330   4.275363   4.063881   2.677528
    22  H    5.076481   4.816453   4.851903   4.404759   3.290828
    23  H    5.232425   4.593496   4.855410   4.047683   2.655263
                    6          7          8          9         10
     6  O    0.000000
     7  O    2.956913   0.000000
     8  O    3.627620   4.449807   0.000000
     9  O    3.006185   5.256221   2.697445   0.000000
    10  O    2.365900   4.820497   4.347273   3.631620   0.000000
    11  C    2.879714   5.047445   5.617691   4.806436   1.430654
    12  H    3.808539   0.970023   5.099503   6.155142   5.444535
    13  H    3.755567   4.827576   0.976806   2.146703   4.660133
    14  H    3.668059   6.140201   3.532842   0.969551   3.912383
    15  H    2.638587   2.106246   3.825229   4.871020   3.439849
    16  H    3.378832   2.103258   2.970169   4.752035   4.646432
    17  H    2.074910   2.555439   2.609536   2.899032   4.110150
    18  H    2.900653   4.023816   2.031201   3.311688   2.825439
    19  H    3.307216   5.694978   2.960242   2.107921   2.475165
    20  H    2.039741   4.985557   4.514125   2.665351   2.078261
    21  H    2.594215   4.244197   5.679752   5.117699   2.099208
    22  H    3.859925   5.767054   6.230215   5.639800   2.036781
    23  H    3.283686   5.699022   6.228941   4.939570   2.097238
                   11         12         13         14         15
    11  C    0.000000
    12  H    5.569568   0.000000
    13  H    5.928901   5.577897   0.000000
    14  H    5.043138   7.048046   2.951315   0.000000
    15  H    3.827077   2.344843   4.495666   5.688009   0.000000
    16  H    5.353064   2.360986   3.649937   5.692198   1.801258
    17  H    4.895252   3.464271   2.581191   3.823938   3.054640
    18  H    4.026732   4.552472   2.801420   4.034811   2.527576
    19  H    3.875343   6.438008   3.040138   2.256714   4.503647
    20  H    2.609982   5.831906   4.394350   2.756465   4.431441
    21  H    1.102348   4.694664   6.029891   5.508924   3.244675
    22  H    1.097710   6.165672   6.642825   5.839184   4.284610
    23  H    1.107108   6.297562   6.388791   5.007987   4.756248
                   16         17         18         19         20
    16  H    0.000000
    17  H    2.527435   0.000000
    18  H    2.670457   3.062084   0.000000
    19  H    4.836261   3.952614   2.426319   0.000000
    20  H    5.239532   3.630469   3.851163   2.779086   0.000000
    21  H    4.870769   4.564297   4.126448   4.482209   3.004282
    22  H    5.903710   5.794988   4.442264   4.374102   3.595589
    23  H    6.191339   5.339602   4.851600   4.236256   2.404043
                   21         22         23
    21  H    0.000000
    22  H    1.800210   0.000000
    23  H    1.799127   1.797845   0.000000
 Symmetry turned off by external request.
 Stoichiometry    C6H12O5
 Framework group  C1[X(C6H12O5)]
 Deg. of freedom    63
 Full point group                 C1      NOp   1
 Rotational constants (GHZ):           1.1377831           1.0335414           0.6457207
 Standard basis: 6-311++G(d,p) (5D, 7F)
   326 basis functions,   504 primitive gaussians,   337 cartesian basis functions
    44 alpha electrons       44 beta electrons
       nuclear repulsion energy       710.6241792922 Hartrees.
 NAtoms=   23 NActive=   23 NUniq=   23 SFac= 1.00D+00 NAtFMM=   60 NAOKFM=F Big=F
 Integral buffers will be    131072 words long.
 Raffenetti 2 integral format.
 Two-electron integral symmetry is turned off.
 One-electron integrals computed using PRISM.
 NBasis=   326 RedAO= T EigKep=  4.24D-06  NBF=   326
 NBsUse=   326 1.00D-06 EigRej= -1.00D+00 NBFU=   326
 Initial guess from the checkpoint file:  "/scratch/Gau-9018.chk"
 B after Tr=     0.003790    0.000407   -0.000460
         Rot=    1.000000   -0.000023    0.000060   -0.000064 Ang=  -0.01 deg.
 Requested convergence on RMS density matrix=1.00D-08 within 128 cycles.
 Requested convergence on MAX density matrix=1.00D-06.
 Requested convergence on             energy=1.00D-06.
 No special actions if energy rises.
 SCF Done:  E(RPBE-PBE) =  -611.430457749     A.U. after    8 cycles
            NFock=  8  Conv=0.94D-08     -V/T= 2.0031
 Calling FoFJK, ICntrl=      2527 FMM=F ISym2X=0 I1Cent= 0 IOpClX= 0 NMat=1 NMatS=1 NMatT=0.
 -------------------------------------------------------------------
 Center     Atomic                   Forces (Hartrees/Bohr)
 Number     Number              X              Y              Z
 -------------------------------------------------------------------
      1        6           0.000014668    0.000021899    0.000015285
      2        6           0.000015872   -0.000039411    0.000006924
      3        6          -0.000015404   -0.000004010   -0.000036450
      4        6           0.000048978    0.000024990   -0.000004284
      5        6           0.000095549   -0.000139276   -0.000011288
      6        8          -0.000007045    0.000113659    0.000020087
      7        8           0.000051393    0.000033064    0.000014652
      8        8          -0.000153479   -0.000070198   -0.000007282
      9        8          -0.000049559   -0.000022664    0.000004921
     10        8          -0.000054998    0.000034133   -0.000000474
     11        6           0.000041617    0.000016835   -0.000060720
     12        1          -0.000038619   -0.000035162   -0.000020790
     13        1           0.000158300    0.000065699    0.000044281
     14        1           0.000023403    0.000021749   -0.000010560
     15        1          -0.000021119   -0.000006129    0.000008237
     16        1           0.000008071    0.000004585   -0.000012916
     17        1          -0.000030551    0.000009651   -0.000012231
     18        1          -0.000000167    0.000000663   -0.000002973
     19        1          -0.000014642   -0.000004605    0.000013984
     20        1          -0.000030215   -0.000003284    0.000006622
     21        1           0.000003000    0.000010199    0.000008864
     22        1           0.000016143    0.000000397    0.000008841
     23        1          -0.000061198   -0.000032782    0.000027267
 -------------------------------------------------------------------
 Cartesian Forces:  Max     0.000158300 RMS     0.000045030

 GradGradGradGradGradGradGradGradGradGradGradGradGradGradGradGradGradGrad
 Berny optimization.
 Using GEDIIS/GDIIS optimizer.
 FormGI is forming the generalized inverse of G from B-inverse, IUseBI=4.
 Internal  Forces:  Max     0.000175672 RMS     0.000022892
 Search for a local minimum.
 Step number  15 out of a maximum of  131
 All quantities printed in internal units (Hartrees-Bohrs-Radians)
 Mixed Optimization -- En-DIIS/RFO-DIIS
 Swapping is turned off.
 Update second derivatives using D2CorX and points    5    6    7    8    9
                                                     10   11   12   13   14
                                                     15
 DE= -3.64D-07 DEPred=-2.68D-07 R= 1.36D+00
 Trust test= 1.36D+00 RLast= 1.47D-02 DXMaxT set to 8.65D-01
 ITU=  0  0  0  1  1  1  1  1  1  1  1  1  0  1  0
     Eigenvalues ---    0.00113   0.00152   0.00459   0.00749   0.00846
     Eigenvalues ---    0.01310   0.01346   0.01396   0.03177   0.03671
     Eigenvalues ---    0.04653   0.05010   0.05266   0.05493   0.05749
     Eigenvalues ---    0.06036   0.06295   0.06490   0.06618   0.07741
     Eigenvalues ---    0.07792   0.09047   0.10094   0.10435   0.10537
     Eigenvalues ---    0.11010   0.13276   0.13808   0.15837   0.15847
     Eigenvalues ---    0.15995   0.16043   0.16146   0.16291   0.16645
     Eigenvalues ---    0.18403   0.19284   0.20171   0.22449   0.25272
     Eigenvalues ---    0.26994   0.29506   0.30436   0.32098   0.37366
     Eigenvalues ---    0.38872   0.41288   0.42407   0.42537   0.43791
     Eigenvalues ---    0.44572   0.45237   0.47314   0.48507   0.49905
     Eigenvalues ---    0.53953   0.56210   0.59006   0.60921   0.63228
     Eigenvalues ---    0.79962   1.14380   1.38664
 En-DIIS/RFO-DIIS/Sim-DIIS IScMMF=       -3 using points:    15   14   13   12   11   10    9    8    7    6
 RFO step:  Lambda=-3.05297309D-07.
 DIIS inversion failure, remove point  10.
 DIIS inversion failure, remove point   9.
 DIIS inversion failure, remove point   8.
 DIIS inversion failure, remove point   7.
 DIIS inversion failure, remove point   6.
 DIIS inversion failure, remove point   5.
 DIIS inversion failure, remove point   4.
 RFO-DIIS uses    3 points instead of   10
 DidBck=F Rises=F RFO-DIIS coefs:    2.10038   -2.00000    0.89962    0.00000    0.00000
                  RFO-DIIS coefs:    0.00000    0.00000    0.00000    0.00000    0.00000
 Iteration  1 RMS(Cart)=  0.00169392 RMS(Int)=  0.00000191
 Iteration  2 RMS(Cart)=  0.00000246 RMS(Int)=  0.00000020
 Iteration  3 RMS(Cart)=  0.00000000 RMS(Int)=  0.00000020
 Variable       Old X    -DE/DX   Delta X   Delta X   Delta X     New X
                                 (Linear)    (Quad)   (Total)
    R1        2.86412  -0.00002   0.00007  -0.00004   0.00002   2.86414
    R2        2.70388   0.00001   0.00005  -0.00003   0.00002   2.70390
    R3        2.09332   0.00001  -0.00000   0.00000  -0.00000   2.09332
    R4        2.09523  -0.00002  -0.00004  -0.00001  -0.00005   2.09518
    R5        2.92716  -0.00001   0.00009   0.00001   0.00010   2.92726
    R6        2.74089   0.00001   0.00006   0.00005   0.00011   2.74100
    R7        2.08847  -0.00003  -0.00010  -0.00005  -0.00015   2.08833
    R8        2.91155   0.00001  -0.00000   0.00001   0.00001   2.91156
    R9        2.67321   0.00004   0.00009   0.00005   0.00014   2.67334
   R10        2.08181   0.00000  -0.00000   0.00000  -0.00000   2.08180
   R11        2.89828   0.00001   0.00000   0.00002   0.00002   2.89830
   R12        2.71153  -0.00002  -0.00009  -0.00005  -0.00014   2.71139
   R13        2.08026   0.00001   0.00004   0.00002   0.00006   2.08032
   R14        2.68814  -0.00010  -0.00013  -0.00017  -0.00030   2.68784
   R15        2.68014   0.00006   0.00005   0.00009   0.00015   2.68029
   R16        2.09399  -0.00003  -0.00002  -0.00001  -0.00003   2.09396
   R17        1.83308   0.00006   0.00009   0.00004   0.00013   1.83321
   R18        1.84590   0.00018  -0.00000   0.00005   0.00004   1.84594
   R19        1.83219   0.00003   0.00012   0.00005   0.00017   1.83235
   R20        2.70354   0.00002   0.00004   0.00003   0.00008   2.70362
   R21        2.08314  -0.00001  -0.00000  -0.00001  -0.00001   2.08312
   R22        2.07437  -0.00002  -0.00001  -0.00001  -0.00003   2.07434
   R23        2.09213  -0.00007  -0.00004  -0.00005  -0.00009   2.09205
    A1        1.90301  -0.00001   0.00003  -0.00008  -0.00005   1.90296
    A2        1.89947   0.00001   0.00002   0.00006   0.00007   1.89954
    A3        1.87540   0.00000   0.00001   0.00000   0.00001   1.87542
    A4        1.94608   0.00000   0.00001   0.00002   0.00003   1.94612
    A5        1.94071   0.00000  -0.00004   0.00002  -0.00002   1.94069
    A6        1.89742  -0.00001  -0.00003  -0.00001  -0.00004   1.89738
    A7        1.96572  -0.00000  -0.00008  -0.00010  -0.00018   1.96555
    A8        1.94835   0.00001   0.00004   0.00001   0.00006   1.94840
    A9        1.89984  -0.00000   0.00003   0.00003   0.00006   1.89991
   A10        1.85310  -0.00001   0.00008   0.00004   0.00012   1.85322
   A11        1.91320   0.00000   0.00007   0.00003   0.00010   1.91330
   A12        1.88150   0.00000  -0.00014  -0.00002  -0.00016   1.88134
   A13        1.78135  -0.00001   0.00016  -0.00001   0.00015   1.78150
   A14        2.00073   0.00001  -0.00004  -0.00003  -0.00008   2.00065
   A15        1.92048  -0.00000   0.00001   0.00003   0.00003   1.92052
   A16        1.99415  -0.00000  -0.00004   0.00000  -0.00003   1.99411
   A17        1.89764   0.00001  -0.00002   0.00001  -0.00001   1.89763
   A18        1.86744   0.00000  -0.00006   0.00001  -0.00005   1.86739
   A19        1.76952  -0.00001  -0.00005  -0.00003  -0.00008   1.76944
   A20        1.84896  -0.00000  -0.00009  -0.00006  -0.00014   1.84882
   A21        1.97350  -0.00001  -0.00002  -0.00006  -0.00008   1.97342
   A22        1.95839   0.00000   0.00006   0.00009   0.00015   1.95855
   A23        1.95283   0.00001   0.00007   0.00001   0.00008   1.95291
   A24        1.95109   0.00000   0.00002   0.00002   0.00004   1.95113
   A25        1.85748   0.00001  -0.00001  -0.00005  -0.00006   1.85742
   A26        1.86181  -0.00001  -0.00008  -0.00003  -0.00011   1.86170
   A27        1.99279  -0.00000   0.00007   0.00006   0.00013   1.99292
   A28        1.96843   0.00001   0.00012   0.00008   0.00019   1.96862
   A29        1.86335  -0.00000  -0.00005  -0.00002  -0.00007   1.86327
   A30        1.92149  -0.00000  -0.00003  -0.00003  -0.00006   1.92143
   A31        1.92184   0.00002  -0.00006  -0.00003  -0.00009   1.92176
   A32        1.88379  -0.00001   0.00004  -0.00012  -0.00008   1.88370
   A33        1.84408  -0.00002  -0.00003   0.00005   0.00002   1.84410
   A34        1.90043   0.00001   0.00004   0.00010   0.00014   1.90057
   A35        1.96952  -0.00001  -0.00005  -0.00000  -0.00005   1.96947
   A36        1.94221  -0.00001  -0.00003  -0.00001  -0.00004   1.94217
   A37        1.86033  -0.00000  -0.00003   0.00001  -0.00002   1.86030
   A38        1.93418   0.00000  -0.00001  -0.00002  -0.00002   1.93416
   A39        1.91674   0.00001   0.00006   0.00001   0.00007   1.91681
   A40        1.90299   0.00000   0.00001   0.00002   0.00003   1.90302
   A41        1.90688  -0.00001  -0.00000  -0.00001  -0.00001   1.90687
    D1       -2.97617  -0.00001  -0.00046  -0.00033  -0.00079  -2.97696
    D2        1.22417  -0.00000  -0.00053  -0.00033  -0.00086   1.22331
    D3       -0.85065  -0.00000  -0.00041  -0.00034  -0.00074  -0.85139
    D4        1.18077  -0.00001  -0.00051  -0.00034  -0.00085   1.17993
    D5       -0.90208  -0.00000  -0.00058  -0.00034  -0.00092  -0.90300
    D6       -2.97690  -0.00001  -0.00045  -0.00035  -0.00080  -2.97769
    D7       -0.87092  -0.00001  -0.00048  -0.00036  -0.00084  -0.87176
    D8       -2.95377   0.00000  -0.00056  -0.00035  -0.00091  -2.95468
    D9        1.25460  -0.00000  -0.00043  -0.00036  -0.00079   1.25381
   D10       -3.12972   0.00000   0.00102   0.00049   0.00151  -3.12821
   D11       -1.03196   0.00001   0.00107   0.00051   0.00159  -1.03037
   D12        1.08877   0.00000   0.00101   0.00053   0.00154   1.09031
   D13       -2.58900  -0.00000   0.00111   0.00042   0.00153  -2.58747
   D14        1.52882   0.00000   0.00107   0.00045   0.00151   1.53033
   D15       -0.57659  -0.00000   0.00117   0.00044   0.00161  -0.57498
   D16       -0.45162   0.00000   0.00117   0.00040   0.00157  -0.45005
   D17       -2.61699   0.00001   0.00112   0.00043   0.00156  -2.61544
   D18        1.56079  -0.00000   0.00123   0.00042   0.00165   1.56244
   D19        1.57625  -0.00000   0.00108   0.00042   0.00150   1.57776
   D20       -0.58911   0.00000   0.00104   0.00045   0.00149  -0.58763
   D21       -2.69452  -0.00000   0.00114   0.00044   0.00158  -2.69294
   D22        2.23214  -0.00000  -0.00159  -0.00074  -0.00233   2.22981
   D23        0.08379   0.00000  -0.00157  -0.00065  -0.00222   0.08157
   D24       -1.96535  -0.00000  -0.00162  -0.00070  -0.00232  -1.96767
   D25        0.62052  -0.00001  -0.00043  -0.00005  -0.00048   0.62004
   D26       -1.42656  -0.00001  -0.00044  -0.00012  -0.00056  -1.42712
   D27        2.71392  -0.00000  -0.00039  -0.00007  -0.00047   2.71345
   D28        2.79029  -0.00000  -0.00039  -0.00010  -0.00049   2.78980
   D29        0.74321  -0.00000  -0.00040  -0.00017  -0.00057   0.74264
   D30       -1.39950   0.00000  -0.00035  -0.00012  -0.00048  -1.39997
   D31       -1.40853   0.00000  -0.00051  -0.00008  -0.00058  -1.40911
   D32        2.82758   0.00000  -0.00052  -0.00015  -0.00066   2.82692
   D33        0.68487   0.00000  -0.00047  -0.00010  -0.00057   0.68430
   D34        1.37057   0.00000   0.00075   0.00038   0.00112   1.37169
   D35       -0.67688   0.00001   0.00059   0.00042   0.00101  -0.67587
   D36       -2.77817   0.00001   0.00068   0.00039   0.00108  -2.77709
   D37       -0.59804  -0.00000  -0.00051  -0.00036  -0.00087  -0.59891
   D38        1.50763   0.00000  -0.00042  -0.00031  -0.00074   1.50689
   D39       -2.64901  -0.00001  -0.00048  -0.00034  -0.00081  -2.64982
   D40        1.36770  -0.00001  -0.00061  -0.00041  -0.00102   1.36668
   D41       -2.80982  -0.00000  -0.00053  -0.00036  -0.00088  -2.81070
   D42       -0.68327  -0.00001  -0.00058  -0.00038  -0.00096  -0.68422
   D43       -2.70605   0.00000  -0.00049  -0.00029  -0.00077  -2.70682
   D44       -0.60038   0.00001  -0.00040  -0.00024  -0.00064  -0.60102
   D45        1.52617  -0.00000  -0.00046  -0.00026  -0.00072   1.52546
   D46       -2.84574  -0.00001  -0.00239  -0.00243  -0.00482  -2.85056
   D47        1.52150  -0.00000  -0.00231  -0.00241  -0.00472   1.51678
   D48       -0.68888  -0.00002  -0.00246  -0.00253  -0.00499  -0.69386
   D49        0.32754   0.00000   0.00132   0.00064   0.00195   0.32949
   D50       -1.70808   0.00001   0.00136   0.00066   0.00202  -1.70606
   D51        2.46254   0.00001   0.00137   0.00067   0.00203   2.46457
   D52        3.14052  -0.00000   0.00005   0.00008   0.00012   3.14064
   D53       -1.10962   0.00000   0.00004   0.00004   0.00008  -1.10954
   D54        0.96950   0.00000   0.00003   0.00004   0.00007   0.96957
   D55        1.08019  -0.00001  -0.00041  -0.00026  -0.00067   1.07952
   D56       -3.11353   0.00000  -0.00037  -0.00024  -0.00062  -3.11414
   D57       -1.04043  -0.00001  -0.00040  -0.00026  -0.00066  -1.04109
         Item               Value     Threshold  Converged?
 Maximum Force            0.000176     0.000450     YES
 RMS     Force            0.000023     0.000300     YES
 Maximum Displacement     0.007526     0.001800     NO 
 RMS     Displacement     0.001694     0.001200     NO 
 Predicted change in Energy=-1.313434D-07
 GradGradGradGradGradGradGradGradGradGradGradGradGradGradGradGradGradGrad

                          Input orientation:                          
 ---------------------------------------------------------------------
 Center     Atomic      Atomic             Coordinates (Angstroms)
 Number     Number       Type             X           Y           Z
 ---------------------------------------------------------------------
      1          6           0        1.514880    4.354192    9.598782
      2          6           0        2.410679    5.520811    9.964438
      3          6           0        1.691052    6.570579   10.847409
      4          6           0        2.373247    7.881162   10.410562
      5          6           0        2.599613    7.621011    8.916118
      6          8           0        2.871496    6.230915    8.786609
      7          8           0        2.305317    3.335518    8.978441
      8          8           0        1.756939    6.316457   12.237509
      9          8           0        3.605533    7.946663   11.142580
     10          8           0        1.410079    8.012623    8.250271
     11          6           0        1.478950    7.824678    6.833646
     12          1           0        1.715293    2.603197    8.740411
     13          1           0        2.647538    6.605014   12.516370
     14          1           0        3.942099    8.855438   11.110144
     15          1           0        0.715075    4.715539    8.922897
     16          1           0        1.049644    3.985853   10.535339
     17          1           0        3.299726    5.135599   10.495890
     18          1           0        0.623657    6.621123   10.579581
     19          1           0        1.748122    8.770895   10.582267
     20          1           0        3.469532    8.157886    8.488523
     21          1           0        1.619728    6.761793    6.577498
     22          1           0        0.526189    8.183493    6.423239
     23          1           0        2.308970    8.413958    6.398442
 ---------------------------------------------------------------------
                    Distance matrix (angstroms):
                    1          2          3          4          5
     1  C    0.000000
     2  C    1.515639   0.000000
     3  C    2.549996   1.549037   0.000000
     4  C    3.719583   2.402433   1.540731   0.000000
     5  C    3.509242   2.354890   2.378817   1.533715   0.000000
     6  O    2.454001   1.450476   2.399107   2.368289   1.422343
     7  O    1.430843   2.399749   3.786289   4.766389   4.296038
     8  O    3.297265   2.495452   1.414672   2.483118   3.666551
     9  O    4.433958   2.949652   2.376124   1.434806   2.464763
    10  O    3.900459   3.185702   2.983884   2.368931   1.418346
    11  C    4.437515   3.997221   4.210468   3.687450   2.373616
    12  H    1.960344   3.239486   4.492232   5.574874   5.098171
    13  H    3.855053   2.782796   1.923923   2.477542   3.741171
    14  H    5.332619   3.844168   3.218201   1.974822   2.853038
    15  H    1.107736   2.146706   2.845602   3.870898   3.463134
    16  H    1.108719   2.129423   2.681343   4.115935   4.270673
    17  H    2.145011   1.105094   2.184162   2.898924   3.027063
    18  H    2.625875   2.186901   1.101644   2.162714   2.769709
    19  H    4.530884   3.373980   2.216968   1.100858   2.196206
    20  H    4.418305   3.202133   3.353636   2.229944   1.108076
    21  H    3.864672   3.692831   4.274785   4.063639   2.677233
    22  H    5.071995   4.814693   4.850946   4.404745   3.290885
    23  H    5.230149   4.593144   4.855221   4.047853   2.655547
                    6          7          8          9         10
     6  O    0.000000
     7  O    2.956464   0.000000
     8  O    3.627433   4.450645   0.000000
     9  O    3.005528   5.257063   2.696987   0.000000
    10  O    2.365984   4.817364   4.346880   3.631779   0.000000
    11  C    2.879814   5.043371   5.617272   4.806677   1.430696
    12  H    3.807791   0.970093   5.100953   6.155976   5.440154
    13  H    3.755160   4.829457   0.976829   2.145944   4.659643
    14  H    3.665123   6.139440   3.534445   0.969640   3.911565
    15  H    2.639146   2.106280   3.825581   4.870513   3.436018
    16  H    3.378980   2.103232   2.971424   4.752822   4.643956
    17  H    2.074787   2.555736   2.609187   2.900656   4.109847
    18  H    2.901688   4.023286   2.031225   3.311436   2.824964
    19  H    3.307243   5.694387   2.960434   2.107910   2.475370
    20  H    2.039539   4.985042   4.514281   2.665920   2.078272
    21  H    2.594017   4.239566   5.679162   5.117354   2.099214
    22  H    3.859863   5.761703   6.229471   5.640091   2.036787
    23  H    3.284121   5.696224   6.228881   4.940271   2.097223
                   11         12         13         14         15
    11  C    0.000000
    12  H    5.563765   0.000000
    13  H    5.928450   5.580455   0.000000
    14  H    5.041627   7.047326   2.952587   0.000000
    15  H    3.822986   2.344296   4.496396   5.686519   0.000000
    16  H    5.350085   2.361481   3.652088   5.692939   1.801207
    17  H    4.894732   3.464850   2.582028   3.824547   3.054697
    18  H    4.026425   4.551696   2.801339   4.035557   2.526699
    19  H    3.875556   6.436925   3.039859   2.258171   4.501845
    20  H    2.609993   5.830554   4.394387   2.753687   4.430064
    21  H    1.102341   4.688416   6.029193   5.506509   3.241365
    22  H    1.097696   6.158162   6.642135   5.838410   4.279098
    23  H    1.107063   6.293029   6.388736   5.006211   4.753071
                   16         17         18         19         20
    16  H    0.000000
    17  H    2.527121   0.000000
    18  H    2.669844   3.061883   0.000000
    19  H    4.835979   3.953519   2.426098   0.000000
    20  H    5.239386   3.632158   3.851385   2.778992   0.000000
    21  H    4.867786   4.562970   4.126575   4.482316   3.003809
    22  H    5.899454   5.793846   4.441361   4.374435   3.595737
    23  H    6.189340   5.340254   4.851440   4.236313   2.404354
                   21         22         23
    21  H    0.000000
    22  H    1.800238   0.000000
    23  H    1.799102   1.797787   0.000000
 Symmetry turned off by external request.
 Stoichiometry    C6H12O5
 Framework group  C1[X(C6H12O5)]
 Deg. of freedom    63
 Full point group                 C1      NOp   1
 Rotational constants (GHZ):           1.1371561           1.0345283           0.6459192
 Standard basis: 6-311++G(d,p) (5D, 7F)
   326 basis functions,   504 primitive gaussians,   337 cartesian basis functions
    44 alpha electrons       44 beta electrons
       nuclear repulsion energy       710.6609145327 Hartrees.
 NAtoms=   23 NActive=   23 NUniq=   23 SFac= 1.00D+00 NAtFMM=   60 NAOKFM=F Big=F
 Integral buffers will be    131072 words long.
 Raffenetti 2 integral format.
 Two-electron integral symmetry is turned off.
 One-electron integrals computed using PRISM.
 NBasis=   326 RedAO= T EigKep=  4.25D-06  NBF=   326
 NBsUse=   326 1.00D-06 EigRej= -1.00D+00 NBFU=   326
 Initial guess from the checkpoint file:  "/scratch/Gau-9018.chk"
 B after Tr=     0.002373    0.000912   -0.000571
         Rot=    1.000000   -0.000031    0.000034   -0.000039 Ang=  -0.01 deg.
 Requested convergence on RMS density matrix=1.00D-08 within 128 cycles.
 Requested convergence on MAX density matrix=1.00D-06.
 Requested convergence on             energy=1.00D-06.
 No special actions if energy rises.
 SCF Done:  E(RPBE-PBE) =  -611.430458013     A.U. after    9 cycles
            NFock=  9  Conv=0.41D-08     -V/T= 2.0031
 Calling FoFJK, ICntrl=      2527 FMM=F ISym2X=0 I1Cent= 0 IOpClX= 0 NMat=1 NMatS=1 NMatT=0.
 -------------------------------------------------------------------
 Center     Atomic                   Forces (Hartrees/Bohr)
 Number     Number              X              Y              Z
 -------------------------------------------------------------------
      1        6           0.000037101    0.000017673   -0.000003333
      2        6          -0.000011894   -0.000022263   -0.000009491
      3        6          -0.000004550   -0.000007916   -0.000003860
      4        6           0.000023120    0.000032642   -0.000008446
      5        6           0.000075716   -0.000111436    0.000002746
      6        8          -0.000017758    0.000082332    0.000015188
      7        8          -0.000004500   -0.000013817   -0.000001955
      8        8          -0.000137669   -0.000050372   -0.000026467
      9        8          -0.000007007    0.000042630   -0.000004182
     10        8          -0.000041694    0.000021272   -0.000012038
     11        6           0.000031950    0.000012811   -0.000023772
     12        1           0.000007451    0.000008341   -0.000003161
     13        1           0.000138041    0.000050232    0.000038033
     14        1          -0.000010673   -0.000044867   -0.000001764
     15        1          -0.000015600   -0.000004532    0.000004830
     16        1          -0.000002905   -0.000000023    0.000003383
     17        1          -0.000004779    0.000002014    0.000001106
     18        1           0.000002338    0.000000915   -0.000003619
     19        1          -0.000005484   -0.000004961    0.000010387
     20        1          -0.000018572    0.000003504    0.000001965
     21        1          -0.000000509    0.000007275    0.000004074
     22        1           0.000008426   -0.000000301    0.000004077
     23        1          -0.000040550   -0.000021152    0.000016301
 -------------------------------------------------------------------
 Cartesian Forces:  Max     0.000138041 RMS     0.000035455

 GradGradGradGradGradGradGradGradGradGradGradGradGradGradGradGradGradGrad
 Berny optimization.
 Using GEDIIS/GDIIS optimizer.
 FormGI is forming the generalized inverse of G from B-inverse, IUseBI=4.
 Internal  Forces:  Max     0.000150868 RMS     0.000017684
 Search for a local minimum.
 Step number  16 out of a maximum of  131
 All quantities printed in internal units (Hartrees-Bohrs-Radians)
 Mixed Optimization -- En-DIIS/RFO-DIIS
 Swapping is turned off.
 Update second derivatives using D2CorX and points    5    6    7    8    9
                                                     10   11   12   13   14
                                                     15   16
 DE= -2.64D-07 DEPred=-1.31D-07 R= 2.01D+00
 Trust test= 2.01D+00 RLast= 1.22D-02 DXMaxT set to 8.65D-01
 ITU=  0  0  0  0  1  1  1  1  1  1  1  1  1  0  1  0
     Eigenvalues ---    0.00112   0.00134   0.00439   0.00691   0.00807
     Eigenvalues ---    0.01309   0.01333   0.01401   0.03189   0.03667
     Eigenvalues ---    0.04658   0.04992   0.05275   0.05490   0.05764
     Eigenvalues ---    0.06013   0.06353   0.06481   0.06633   0.07739
     Eigenvalues ---    0.07816   0.09045   0.10098   0.10450   0.10588
     Eigenvalues ---    0.11023   0.13317   0.13801   0.15816   0.15860
     Eigenvalues ---    0.15993   0.16046   0.16147   0.16237   0.16659
     Eigenvalues ---    0.18377   0.19310   0.20170   0.22475   0.25073
     Eigenvalues ---    0.27020   0.29556   0.30632   0.32214   0.35777
     Eigenvalues ---    0.38318   0.41311   0.42169   0.42460   0.43046
     Eigenvalues ---    0.43836   0.44573   0.46095   0.48298   0.49992
     Eigenvalues ---    0.53895   0.56055   0.59273   0.60877   0.62559
     Eigenvalues ---    0.73505   1.14370   1.39952
 En-DIIS/RFO-DIIS/Sim-DIIS IScMMF=       -3 using points:    16   15   14   13   12   11   10    9    8    7
 RFO step:  Lambda=-1.29073799D-07.
 DIIS inversion failure, remove point  10.
 DIIS inversion failure, remove point   9.
 DIIS inversion failure, remove point   8.
 DIIS inversion failure, remove point   7.
 DIIS inversion failure, remove point   6.
 DIIS inversion failure, remove point   5.
 DIIS inversion failure, remove point   4.
 RFO-DIIS uses    3 points instead of   10
 DidBck=F Rises=F RFO-DIIS coefs:    1.52255   -0.53366    0.01111    0.00000    0.00000
                  RFO-DIIS coefs:    0.00000    0.00000    0.00000    0.00000    0.00000
 Iteration  1 RMS(Cart)=  0.00083644 RMS(Int)=  0.00000054
 Iteration  2 RMS(Cart)=  0.00000065 RMS(Int)=  0.00000010
 Variable       Old X    -DE/DX   Delta X   Delta X   Delta X     New X
                                 (Linear)    (Quad)   (Total)
    R1        2.86414  -0.00002   0.00001  -0.00003  -0.00002   2.86412
    R2        2.70390   0.00001   0.00001   0.00001   0.00003   2.70393
    R3        2.09332   0.00001  -0.00000   0.00001   0.00001   2.09333
    R4        2.09518   0.00000  -0.00003   0.00001  -0.00001   2.09516
    R5        2.92726   0.00000   0.00005   0.00001   0.00006   2.92732
    R6        2.74100   0.00000   0.00006  -0.00000   0.00005   2.74105
    R7        2.08833  -0.00000  -0.00008   0.00000  -0.00007   2.08825
    R8        2.91156   0.00001   0.00000   0.00003   0.00004   2.91160
    R9        2.67334   0.00001   0.00007   0.00000   0.00007   2.67342
   R10        2.08180  -0.00000  -0.00000  -0.00000  -0.00000   2.08180
   R11        2.89830   0.00000   0.00001   0.00000   0.00001   2.89831
   R12        2.71139  -0.00002  -0.00007  -0.00003  -0.00010   2.71129
   R13        2.08032   0.00000   0.00003  -0.00000   0.00003   2.08035
   R14        2.68784  -0.00007  -0.00016  -0.00013  -0.00029   2.68755
   R15        2.68029   0.00004   0.00008   0.00008   0.00016   2.68045
   R16        2.09396  -0.00001  -0.00002  -0.00001  -0.00003   2.09393
   R17        1.83321  -0.00001   0.00007  -0.00001   0.00006   1.83327
   R18        1.84594   0.00015   0.00003   0.00011   0.00014   1.84607
   R19        1.83235  -0.00005   0.00009  -0.00004   0.00005   1.83240
   R20        2.70362   0.00000   0.00004  -0.00000   0.00004   2.70366
   R21        2.08312  -0.00001  -0.00001  -0.00001  -0.00002   2.08311
   R22        2.07434  -0.00001  -0.00001  -0.00001  -0.00002   2.07432
   R23        2.09205  -0.00005  -0.00005  -0.00005  -0.00010   2.09195
    A1        1.90296   0.00000  -0.00003   0.00005   0.00003   1.90298
    A2        1.89954   0.00001   0.00004   0.00003   0.00007   1.89962
    A3        1.87542  -0.00000   0.00001  -0.00003  -0.00002   1.87540
    A4        1.94612  -0.00000   0.00002  -0.00000   0.00002   1.94613
    A5        1.94069   0.00000  -0.00001   0.00000  -0.00001   1.94068
    A6        1.89738  -0.00001  -0.00002  -0.00006  -0.00009   1.89729
    A7        1.96555   0.00001  -0.00009   0.00006  -0.00003   1.96552
    A8        1.94840   0.00000   0.00003   0.00001   0.00004   1.94844
    A9        1.89991  -0.00000   0.00003  -0.00000   0.00003   1.89994
   A10        1.85322  -0.00001   0.00006  -0.00004   0.00002   1.85324
   A11        1.91330   0.00000   0.00005  -0.00003   0.00002   1.91332
   A12        1.88134   0.00000  -0.00008  -0.00000  -0.00008   1.88126
   A13        1.78150  -0.00001   0.00008  -0.00000   0.00007   1.78157
   A14        2.00065   0.00001  -0.00004   0.00001  -0.00003   2.00062
   A15        1.92052  -0.00000   0.00002  -0.00000   0.00002   1.92053
   A16        1.99411  -0.00000  -0.00002  -0.00001  -0.00003   1.99408
   A17        1.89763   0.00000  -0.00000  -0.00002  -0.00002   1.89761
   A18        1.86739   0.00000  -0.00002   0.00002  -0.00000   1.86738
   A19        1.76944  -0.00001  -0.00004  -0.00003  -0.00007   1.76937
   A20        1.84882  -0.00000  -0.00007  -0.00005  -0.00012   1.84870
   A21        1.97342  -0.00000  -0.00004  -0.00001  -0.00005   1.97337
   A22        1.95855   0.00000   0.00008   0.00001   0.00009   1.95864
   A23        1.95291   0.00001   0.00004   0.00006   0.00010   1.95301
   A24        1.95113  -0.00000   0.00002   0.00001   0.00003   1.95116
   A25        1.85742   0.00001  -0.00003   0.00006   0.00003   1.85744
   A26        1.86170  -0.00001  -0.00006  -0.00006  -0.00012   1.86158
   A27        1.99292  -0.00000   0.00007  -0.00001   0.00006   1.99297
   A28        1.96862   0.00000   0.00010  -0.00000   0.00010   1.96872
   A29        1.86327   0.00000  -0.00004   0.00009   0.00005   1.86332
   A30        1.92143  -0.00000  -0.00003  -0.00007  -0.00011   1.92132
   A31        1.92176   0.00002  -0.00004   0.00004  -0.00001   1.92175
   A32        1.88370   0.00000  -0.00004   0.00004  -0.00000   1.88370
   A33        1.84410  -0.00001   0.00001  -0.00006  -0.00005   1.84405
   A34        1.90057   0.00001   0.00007   0.00001   0.00009   1.90066
   A35        1.96947  -0.00001  -0.00003  -0.00005  -0.00007   1.96939
   A36        1.94217  -0.00000  -0.00002  -0.00000  -0.00002   1.94215
   A37        1.86030  -0.00000  -0.00001  -0.00002  -0.00003   1.86028
   A38        1.93416   0.00000  -0.00001   0.00002   0.00000   1.93416
   A39        1.91681   0.00000   0.00004  -0.00000   0.00004   1.91684
   A40        1.90302   0.00000   0.00001   0.00002   0.00003   1.90305
   A41        1.90687  -0.00000  -0.00001  -0.00002  -0.00003   1.90684
    D1       -2.97696  -0.00000  -0.00042  -0.00021  -0.00063  -2.97759
    D2        1.22331   0.00000  -0.00045  -0.00021  -0.00066   1.22264
    D3       -0.85139  -0.00000  -0.00039  -0.00021  -0.00060  -0.85199
    D4        1.17993  -0.00001  -0.00044  -0.00026  -0.00071   1.17922
    D5       -0.90300  -0.00000  -0.00048  -0.00026  -0.00074  -0.90374
    D6       -2.97769  -0.00001  -0.00042  -0.00026  -0.00068  -2.97838
    D7       -0.87176  -0.00000  -0.00044  -0.00019  -0.00064  -0.87240
    D8       -2.95468   0.00000  -0.00048  -0.00019  -0.00067  -2.95535
    D9        1.25381   0.00000  -0.00042  -0.00019  -0.00061   1.25319
   D10       -3.12821  -0.00000   0.00078   0.00005   0.00083  -3.12738
   D11       -1.03037   0.00001   0.00082   0.00013   0.00095  -1.02942
   D12        1.09031  -0.00000   0.00080   0.00005   0.00084   1.09115
   D13       -2.58747  -0.00000   0.00079  -0.00014   0.00065  -2.58682
   D14        1.53033   0.00000   0.00078  -0.00012   0.00066   1.53099
   D15       -0.57498  -0.00000   0.00083  -0.00016   0.00067  -0.57431
   D16       -0.45005   0.00000   0.00081  -0.00011   0.00069  -0.44936
   D17       -2.61544   0.00000   0.00080  -0.00010   0.00070  -2.61474
   D18        1.56244  -0.00000   0.00085  -0.00014   0.00071   1.56315
   D19        1.57776  -0.00000   0.00077  -0.00015   0.00062   1.57838
   D20       -0.58763   0.00000   0.00077  -0.00014   0.00063  -0.58700
   D21       -2.69294  -0.00000   0.00081  -0.00018   0.00064  -2.69231
   D22        2.22981   0.00001  -0.00119   0.00025  -0.00094   2.22887
   D23        0.08157   0.00000  -0.00114   0.00019  -0.00095   0.08062
   D24       -1.96767   0.00000  -0.00119   0.00025  -0.00094  -1.96861
   D25        0.62004  -0.00001  -0.00025  -0.00001  -0.00026   0.61978
   D26       -1.42712  -0.00000  -0.00029   0.00001  -0.00028  -1.42740
   D27        2.71345  -0.00000  -0.00024   0.00004  -0.00020   2.71325
   D28        2.78980  -0.00000  -0.00025  -0.00000  -0.00026   2.78954
   D29        0.74264   0.00000  -0.00030   0.00001  -0.00028   0.74236
   D30       -1.39997   0.00000  -0.00025   0.00004  -0.00021  -1.40018
   D31       -1.40911  -0.00000  -0.00030   0.00000  -0.00030  -1.40941
   D32        2.82692   0.00000  -0.00034   0.00002  -0.00033   2.82659
   D33        0.68430   0.00000  -0.00029   0.00005  -0.00025   0.68406
   D34        1.37169  -0.00000   0.00058   0.00013   0.00072   1.37241
   D35       -0.67587   0.00000   0.00053   0.00014   0.00067  -0.67520
   D36       -2.77709   0.00000   0.00056   0.00016   0.00072  -2.77637
   D37       -0.59891   0.00000  -0.00045   0.00011  -0.00034  -0.59925
   D38        1.50689   0.00000  -0.00038   0.00011  -0.00027   1.50662
   D39       -2.64982  -0.00001  -0.00042  -0.00003  -0.00045  -2.65027
   D40        1.36668  -0.00000  -0.00052   0.00005  -0.00047   1.36621
   D41       -2.81070  -0.00000  -0.00045   0.00005  -0.00040  -2.81110
   D42       -0.68422  -0.00001  -0.00049  -0.00010  -0.00059  -0.68481
   D43       -2.70682   0.00000  -0.00039   0.00011  -0.00028  -2.70710
   D44       -0.60102   0.00001  -0.00033   0.00011  -0.00021  -0.60123
   D45        1.52546  -0.00000  -0.00037  -0.00003  -0.00040   1.52506
   D46       -2.85056  -0.00000  -0.00244  -0.00014  -0.00258  -2.85314
   D47        1.51678   0.00000  -0.00238  -0.00009  -0.00248   1.51430
   D48       -0.69386  -0.00001  -0.00252  -0.00018  -0.00271  -0.69657
   D49        0.32949   0.00000   0.00100  -0.00018   0.00082   0.33031
   D50       -1.70606   0.00000   0.00104  -0.00015   0.00089  -1.70517
   D51        2.46457   0.00000   0.00104  -0.00011   0.00093   2.46550
   D52        3.14064  -0.00000   0.00006  -0.00002   0.00004   3.14069
   D53       -1.10954   0.00000   0.00004   0.00002   0.00006  -1.10948
   D54        0.96957   0.00000   0.00004   0.00008   0.00011   0.96968
   D55        1.07952  -0.00000  -0.00035  -0.00010  -0.00045   1.07908
   D56       -3.11414   0.00000  -0.00032  -0.00011  -0.00043  -3.11457
   D57       -1.04109  -0.00000  -0.00034  -0.00013  -0.00048  -1.04157
         Item               Value     Threshold  Converged?
 Maximum Force            0.000151     0.000450     YES
 RMS     Force            0.000018     0.000300     YES
 Maximum Displacement     0.004091     0.001800     NO 
 RMS     Displacement     0.000837     0.001200     YES
 Predicted change in Energy=-6.453408D-08
 GradGradGradGradGradGradGradGradGradGradGradGradGradGradGradGradGradGrad

                          Input orientation:                          
 ---------------------------------------------------------------------
 Center     Atomic      Atomic             Coordinates (Angstroms)
 Number     Number       Type             X           Y           Z
 ---------------------------------------------------------------------
      1          6           0        1.514779    4.354620    9.598419
      2          6           0        2.410800    5.520856    9.964709
      3          6           0        1.691115    6.570628   10.847687
      4          6           0        2.373133    7.881319   10.410821
      5          6           0        2.599779    7.620958    8.916450
      6          8           0        2.872365    6.231130    8.787241
      7          8           0        2.304965    3.336172    8.977354
      8          8           0        1.757111    6.316534   12.237827
      9          8           0        3.605173    7.947014   11.143131
     10          8           0        1.410002    8.011968    8.250497
     11          6           0        1.479035    7.823729    6.833900
     12          1           0        1.714635    2.604407    8.738247
     13          1           0        2.647539    6.605825   12.516724
     14          1           0        3.942909    8.855312   11.108799
     15          1           0        0.714881    4.716462    8.922899
     16          1           0        1.049597    3.985787   10.534801
     17          1           0        3.299515    5.135269   10.496365
     18          1           0        0.623701    6.621077   10.579927
     19          1           0        1.747767    8.770928   10.582390
     20          1           0        3.469371    8.158246    8.488745
     21          1           0        1.620731    6.760904    6.578038
     22          1           0        0.525971    8.181636    6.423436
     23          1           0        2.308483    8.413615    6.398559
 ---------------------------------------------------------------------
                    Distance matrix (angstroms):
                    1          2          3          4          5
     1  C    0.000000
     2  C    1.515628   0.000000
     3  C    2.549991   1.549070   0.000000
     4  C    3.719458   2.402544   1.540750   0.000000
     5  C    3.508742   2.354780   2.378768   1.533721   0.000000
     6  O    2.454045   1.450504   2.399176   2.368199   1.422189
     7  O    1.430857   2.399774   3.786378   4.766323   4.295348
     8  O    3.297621   2.495492   1.414712   2.483140   3.666491
     9  O    4.434093   2.949822   2.375993   1.434754   2.464800
    10  O    3.899239   3.185241   2.983601   2.368900   1.418432
    11  C    4.436052   3.996671   4.210193   3.687423   2.373647
    12  H    1.960379   3.239526   4.492349   5.574668   5.097158
    13  H    3.855849   2.783161   1.923973   2.477299   3.740956
    14  H    5.332287   3.843813   3.218468   1.974851   2.852021
    15  H    1.107743   2.146756   2.845307   3.870404   3.462511
    16  H    1.108713   2.129393   2.681575   4.116101   4.270433
    17  H    2.144994   1.105056   2.184178   2.899360   3.027279
    18  H    2.625682   2.186940   1.101641   2.162711   2.769802
    19  H    4.530591   3.374035   2.216960   1.100874   2.196295
    20  H    4.418074   3.202322   3.353704   2.229978   1.108061
    21  H    3.863176   3.692082   4.274466   4.063454   2.677013
    22  H    5.069941   4.813829   4.850454   4.404706   3.290920
    23  H    5.229197   4.593032   4.855149   4.047933   2.655735
                    6          7          8          9         10
     6  O    0.000000
     7  O    2.956158   0.000000
     8  O    3.627344   4.451223   0.000000
     9  O    3.005243   5.257471   2.696694   0.000000
    10  O    2.366005   4.815843   4.346697   3.631849   0.000000
    11  C    2.879806   5.041302   5.617062   4.806780   1.430716
    12  H    3.807343   0.970125   5.101838   6.156383   5.438053
    13  H    3.754995   4.830645   0.976901   2.145369   4.659338
    14  H    3.663608   6.138959   3.535224   0.969664   3.911105
    15  H    2.639576   2.106308   3.825601   4.870286   3.434483
    16  H    3.379055   2.103233   2.972079   4.753142   4.643067
    17  H    2.074723   2.556027   2.609039   2.901318   4.109693
    18  H    2.902115   4.023120   2.031255   3.311266   2.824729
    19  H    3.307242   5.694136   2.960508   2.107895   2.475445
    20  H    2.039435   4.984675   4.514350   2.666238   2.078259
    21  H    2.593806   4.237179   5.678845   5.117123   2.099211
    22  H    3.859743   5.758979   6.229081   5.640218   2.036775
    23  H    3.284357   5.694789   6.228869   4.940656   2.097203
                   11         12         13         14         15
    11  C    0.000000
    12  H    5.560878   0.000000
    13  H    5.928169   5.581984   0.000000
    14  H    5.040794   7.046881   2.953037   0.000000
    15  H    3.821381   2.344010   4.496714   5.685807   0.000000
    16  H    5.348914   2.361799   3.653223   5.693242   1.801152
    17  H    4.894448   3.465269   2.582529   3.824624   3.054755
    18  H    4.026250   4.551436   2.801310   4.035921   2.526186
    19  H    3.875639   6.436454   3.039557   2.258955   4.501051
    20  H    2.609953   5.829793   4.394318   2.752239   4.429626
    21  H    1.102333   4.685274   6.028796   5.505166   3.240167
    22  H    1.097683   6.154409   6.641716   5.837974   4.276731
    23  H    1.107010   6.290762   6.388662   5.005278   4.751926
                   16         17         18         19         20
    16  H    0.000000
    17  H    2.526839   0.000000
    18  H    2.669865   3.061795   0.000000
    19  H    4.836040   3.953901   2.425982   0.000000
    20  H    5.239377   3.632875   3.851464   2.778965   0.000000
    21  H    4.866564   4.562269   4.126589   4.482317   3.003471
    22  H    5.897682   5.793242   4.440868   4.374580   3.595783
    23  H    6.188614   5.340572   4.851342   4.236332   2.404527
                   21         22         23
    21  H    0.000000
    22  H    1.800244   0.000000
    23  H    1.799074   1.797716   0.000000
 Symmetry turned off by external request.
 Stoichiometry    C6H12O5
 Framework group  C1[X(C6H12O5)]
 Deg. of freedom    63
 Full point group                 C1      NOp   1
 Rotational constants (GHZ):           1.1368393           1.0350166           0.6460112
 Standard basis: 6-311++G(d,p) (5D, 7F)
   326 basis functions,   504 primitive gaussians,   337 cartesian basis functions
    44 alpha electrons       44 beta electrons
       nuclear repulsion energy       710.6791355586 Hartrees.
 NAtoms=   23 NActive=   23 NUniq=   23 SFac= 1.00D+00 NAtFMM=   60 NAOKFM=F Big=F
 Integral buffers will be    131072 words long.
 Raffenetti 2 integral format.
 Two-electron integral symmetry is turned off.
 One-electron integrals computed using PRISM.
 NBasis=   326 RedAO= T EigKep=  4.25D-06  NBF=   326
 NBsUse=   326 1.00D-06 EigRej= -1.00D+00 NBFU=   326
 Initial guess from the checkpoint file:  "/scratch/Gau-9018.chk"
 B after Tr=     0.001264    0.000637   -0.000454
         Rot=    1.000000   -0.000020    0.000022   -0.000017 Ang=  -0.00 deg.
 Requested convergence on RMS density matrix=1.00D-08 within 128 cycles.
 Requested convergence on MAX density matrix=1.00D-06.
 Requested convergence on             energy=1.00D-06.
 No special actions if energy rises.
 SCF Done:  E(RPBE-PBE) =  -611.430458092     A.U. after    8 cycles
            NFock=  8  Conv=0.93D-08     -V/T= 2.0031
 Calling FoFJK, ICntrl=      2527 FMM=F ISym2X=0 I1Cent= 0 IOpClX= 0 NMat=1 NMatS=1 NMatT=0.
 -------------------------------------------------------------------
 Center     Atomic                   Forces (Hartrees/Bohr)
 Number     Number              X              Y              Z
 -------------------------------------------------------------------
      1        6           0.000027920    0.000006812   -0.000013227
      2        6          -0.000015888   -0.000007869   -0.000011746
      3        6          -0.000006048   -0.000010132    0.000011232
      4        6           0.000005600    0.000015503   -0.000007085
      5        6           0.000038331   -0.000057084    0.000008764
      6        8          -0.000013930    0.000043231    0.000005903
      7        8          -0.000025323   -0.000026007   -0.000005668
      8        8          -0.000079331   -0.000023603   -0.000026129
      9        8           0.000017638    0.000061491   -0.000004615
     10        8          -0.000021945    0.000007928   -0.000015584
     11        6           0.000010821    0.000005808    0.000002319
     12        1           0.000025580    0.000031186    0.000007793
     13        1           0.000080464    0.000025071    0.000023523
     14        1          -0.000020584   -0.000059426    0.000002753
     15        1          -0.000006736   -0.000002914    0.000001667
     16        1          -0.000005215   -0.000001735    0.000009576
     17        1           0.000008960   -0.000002250    0.000007058
     18        1           0.000001953   -0.000000847   -0.000003241
     19        1           0.000000087   -0.000004812    0.000003873
     20        1          -0.000005908    0.000004436   -0.000001256
     21        1          -0.000001952    0.000003084   -0.000000094
     22        1           0.000000880   -0.000000886   -0.000001029
     23        1          -0.000015376   -0.000006987    0.000005213
 -------------------------------------------------------------------
 Cartesian Forces:  Max     0.000080464 RMS     0.000023138

 GradGradGradGradGradGradGradGradGradGradGradGradGradGradGradGradGradGrad
 Berny optimization.
 Using GEDIIS/GDIIS optimizer.
 FormGI is forming the generalized inverse of G from B-inverse, IUseBI=4.
 Internal  Forces:  Max     0.000086801 RMS     0.000011745
 Search for a local minimum.
 Step number  17 out of a maximum of  131
 All quantities printed in internal units (Hartrees-Bohrs-Radians)
 Mixed Optimization -- En-DIIS/RFO-DIIS
 Swapping is turned off.
 Update second derivatives using D2CorX and points    5    6    7    8    9
                                                     10   11   12   13   14
                                                     15   16   17
 DE= -7.95D-08 DEPred=-6.45D-08 R= 1.23D+00
 Trust test= 1.23D+00 RLast= 6.30D-03 DXMaxT set to 8.65D-01
 ITU=  0  0  0  0  0  1  1  1  1  1  1  1  1  1  0  1  0
     Eigenvalues ---    0.00114   0.00131   0.00463   0.00644   0.00801
     Eigenvalues ---    0.01309   0.01322   0.01411   0.03183   0.03657
     Eigenvalues ---    0.04676   0.04993   0.05257   0.05474   0.05760
     Eigenvalues ---    0.05896   0.06274   0.06482   0.06623   0.07723
     Eigenvalues ---    0.07814   0.09047   0.10092   0.10469   0.10570
     Eigenvalues ---    0.11007   0.13289   0.13767   0.15754   0.15891
     Eigenvalues ---    0.15992   0.16058   0.16153   0.16233   0.16698
     Eigenvalues ---    0.18326   0.19289   0.20207   0.22489   0.24805
     Eigenvalues ---    0.26983   0.29366   0.30399   0.32034   0.32985
     Eigenvalues ---    0.38017   0.40230   0.41310   0.42467   0.42669
     Eigenvalues ---    0.43895   0.44549   0.46328   0.48274   0.50096
     Eigenvalues ---    0.54041   0.56017   0.59221   0.60911   0.61853
     Eigenvalues ---    0.76119   1.12914   1.28809
 En-DIIS/RFO-DIIS/Sim-DIIS IScMMF=       -3 using points:    17   16   15   14   13   12   11   10    9    8
 RFO step:  Lambda=-2.27919538D-08.
 DIIS inversion failure, remove point  10.
 DIIS inversion failure, remove point   9.
 DIIS inversion failure, remove point   8.
 DIIS inversion failure, remove point   7.
 DIIS inversion failure, remove point   6.
 DIIS inversion failure, remove point   5.
 DIIS inversion failure, remove point   4.
 DIIS inversion failure, remove point   3.
 RFO-DIIS uses    2 points instead of   10
 DidBck=F Rises=F RFO-DIIS coefs:    1.08258   -0.08258    0.00000    0.00000    0.00000
                  RFO-DIIS coefs:    0.00000    0.00000    0.00000    0.00000    0.00000
 Iteration  1 RMS(Cart)=  0.00011819 RMS(Int)=  0.00000001
 Iteration  2 RMS(Cart)=  0.00000001 RMS(Int)=  0.00000000
 Variable       Old X    -DE/DX   Delta X   Delta X   Delta X     New X
                                 (Linear)    (Quad)   (Total)
    R1        2.86412  -0.00001  -0.00000  -0.00005  -0.00005   2.86407
    R2        2.70393  -0.00001   0.00000  -0.00001  -0.00001   2.70392
    R3        2.09333   0.00000   0.00000   0.00001   0.00001   2.09334
    R4        2.09516   0.00001  -0.00000   0.00002   0.00001   2.09518
    R5        2.92732  -0.00000   0.00001  -0.00000   0.00000   2.92732
    R6        2.74105   0.00000   0.00000   0.00000   0.00001   2.74106
    R7        2.08825   0.00001  -0.00001   0.00001   0.00000   2.08826
    R8        2.91160   0.00001   0.00000   0.00004   0.00004   2.91163
    R9        2.67342  -0.00000   0.00001   0.00000   0.00001   2.67343
   R10        2.08180  -0.00000  -0.00000  -0.00000  -0.00000   2.08180
   R11        2.89831   0.00000   0.00000   0.00000   0.00000   2.89832
   R12        2.71129  -0.00000  -0.00001  -0.00001  -0.00002   2.71127
   R13        2.08035  -0.00000   0.00000  -0.00001  -0.00000   2.08035
   R14        2.68755  -0.00004  -0.00002  -0.00014  -0.00016   2.68739
   R15        2.68045   0.00002   0.00001   0.00009   0.00011   2.68056
   R16        2.09393  -0.00000  -0.00000  -0.00001  -0.00001   2.09392
   R17        1.83327  -0.00004   0.00000  -0.00002  -0.00001   1.83326
   R18        1.84607   0.00009   0.00001   0.00010   0.00012   1.84619
   R19        1.83240  -0.00006   0.00000  -0.00005  -0.00004   1.83236
   R20        2.70366  -0.00001   0.00000  -0.00000   0.00000   2.70366
   R21        2.08311  -0.00000  -0.00000  -0.00001  -0.00001   2.08310
   R22        2.07432  -0.00000  -0.00000  -0.00001  -0.00001   2.07431
   R23        2.09195  -0.00002  -0.00001  -0.00004  -0.00005   2.09189
    A1        1.90298  -0.00000   0.00000  -0.00000   0.00000   1.90298
    A2        1.89962   0.00000   0.00001   0.00005   0.00006   1.89967
    A3        1.87540  -0.00000  -0.00000  -0.00002  -0.00003   1.87537
    A4        1.94613  -0.00000   0.00000   0.00001   0.00001   1.94615
    A5        1.94068   0.00000  -0.00000   0.00001   0.00001   1.94069
    A6        1.89729  -0.00000  -0.00001  -0.00005  -0.00006   1.89724
    A7        1.96552   0.00000  -0.00000   0.00002   0.00002   1.96554
    A8        1.94844   0.00000   0.00000  -0.00000   0.00000   1.94844
    A9        1.89994  -0.00000   0.00000   0.00001   0.00001   1.89994
   A10        1.85324  -0.00000   0.00000  -0.00002  -0.00002   1.85322
   A11        1.91332  -0.00000   0.00000  -0.00002  -0.00002   1.91330
   A12        1.88126   0.00000  -0.00001   0.00001   0.00001   1.88127
   A13        1.78157  -0.00001   0.00001  -0.00003  -0.00003   1.78154
   A14        2.00062   0.00000  -0.00000   0.00001   0.00001   2.00063
   A15        1.92053  -0.00000   0.00000  -0.00000  -0.00000   1.92053
   A16        1.99408   0.00000  -0.00000  -0.00002  -0.00002   1.99406
   A17        1.89761   0.00000  -0.00000   0.00000  -0.00000   1.89761
   A18        1.86738  -0.00000  -0.00000   0.00004   0.00004   1.86742
   A19        1.76937  -0.00000  -0.00001  -0.00002  -0.00002   1.76935
   A20        1.84870   0.00000  -0.00001  -0.00001  -0.00002   1.84868
   A21        1.97337  -0.00000  -0.00000  -0.00003  -0.00003   1.97334
   A22        1.95864  -0.00000   0.00001   0.00001   0.00002   1.95865
   A23        1.95301   0.00000   0.00001   0.00003   0.00004   1.95305
   A24        1.95116  -0.00000   0.00000   0.00000   0.00001   1.95116
   A25        1.85744   0.00000   0.00000   0.00003   0.00003   1.85747
   A26        1.86158  -0.00000  -0.00001  -0.00004  -0.00005   1.86153
   A27        1.99297  -0.00000   0.00000  -0.00000   0.00000   1.99298
   A28        1.96872  -0.00000   0.00001   0.00000   0.00001   1.96873
   A29        1.86332   0.00000   0.00000   0.00007   0.00007   1.86339
   A30        1.92132  -0.00000  -0.00001  -0.00005  -0.00006   1.92125
   A31        1.92175   0.00001  -0.00000   0.00003   0.00003   1.92178
   A32        1.88370  -0.00000  -0.00000  -0.00002  -0.00002   1.88368
   A33        1.84405  -0.00000  -0.00000  -0.00004  -0.00004   1.84401
   A34        1.90066   0.00000   0.00001   0.00003   0.00004   1.90070
   A35        1.96939  -0.00000  -0.00001  -0.00002  -0.00003   1.96936
   A36        1.94215   0.00000  -0.00000   0.00000   0.00000   1.94215
   A37        1.86028   0.00000  -0.00000   0.00001   0.00001   1.86028
   A38        1.93416   0.00000   0.00000   0.00000   0.00000   1.93416
   A39        1.91684  -0.00000   0.00000  -0.00001  -0.00000   1.91684
   A40        1.90305  -0.00000   0.00000   0.00001   0.00001   1.90306
   A41        1.90684  -0.00000  -0.00000  -0.00002  -0.00003   1.90682
    D1       -2.97759  -0.00000  -0.00005  -0.00015  -0.00021  -2.97779
    D2        1.22264   0.00000  -0.00005  -0.00014  -0.00020   1.22244
    D3       -0.85199  -0.00000  -0.00005  -0.00016  -0.00021  -0.85221
    D4        1.17922  -0.00000  -0.00006  -0.00020  -0.00026   1.17896
    D5       -0.90374  -0.00000  -0.00006  -0.00019  -0.00025  -0.90399
    D6       -2.97838  -0.00000  -0.00006  -0.00021  -0.00026  -2.97864
    D7       -0.87240   0.00000  -0.00005  -0.00016  -0.00021  -0.87261
    D8       -2.95535   0.00000  -0.00006  -0.00015  -0.00020  -2.95555
    D9        1.25319   0.00000  -0.00005  -0.00016  -0.00021   1.25298
   D10       -3.12738  -0.00000   0.00007   0.00011   0.00018  -3.12720
   D11       -1.02942   0.00000   0.00008   0.00018   0.00026  -1.02916
   D12        1.09115   0.00000   0.00007   0.00014   0.00021   1.09136
   D13       -2.58682  -0.00000   0.00005  -0.00009  -0.00004  -2.58686
   D14        1.53099   0.00000   0.00005  -0.00006  -0.00000   1.53099
   D15       -0.57431  -0.00000   0.00006  -0.00011  -0.00006  -0.57437
   D16       -0.44936   0.00000   0.00006  -0.00009  -0.00004  -0.44939
   D17       -2.61474   0.00000   0.00006  -0.00006  -0.00000  -2.61474
   D18        1.56315  -0.00000   0.00006  -0.00011  -0.00005   1.56309
   D19        1.57838   0.00000   0.00005  -0.00010  -0.00005   1.57833
   D20       -0.58700   0.00000   0.00005  -0.00007  -0.00001  -0.58702
   D21       -2.69231  -0.00000   0.00005  -0.00012  -0.00007  -2.69237
   D22        2.22887   0.00000  -0.00008   0.00014   0.00006   2.22893
   D23        0.08062   0.00000  -0.00008   0.00012   0.00005   0.08067
   D24       -1.96861   0.00000  -0.00008   0.00015   0.00008  -1.96853
   D25        0.61978  -0.00000  -0.00002   0.00003   0.00001   0.61979
   D26       -1.42740  -0.00000  -0.00002   0.00003   0.00001  -1.42739
   D27        2.71325  -0.00000  -0.00002   0.00005   0.00003   2.71328
   D28        2.78954  -0.00000  -0.00002   0.00001  -0.00001   2.78953
   D29        0.74236   0.00000  -0.00002   0.00001  -0.00001   0.74235
   D30       -1.40018   0.00000  -0.00002   0.00003   0.00001  -1.40017
   D31       -1.40941   0.00000  -0.00002   0.00005   0.00003  -1.40938
   D32        2.82659   0.00000  -0.00003   0.00005   0.00002   2.82662
   D33        0.68406   0.00000  -0.00002   0.00007   0.00005   0.68410
   D34        1.37241  -0.00000   0.00006   0.00007   0.00013   1.37254
   D35       -0.67520   0.00000   0.00006   0.00011   0.00017  -0.67503
   D36       -2.77637  -0.00000   0.00006   0.00010   0.00016  -2.77622
   D37       -0.59925  -0.00000  -0.00003   0.00003  -0.00000  -0.59925
   D38        1.50662   0.00000  -0.00002   0.00002  -0.00000   1.50662
   D39       -2.65027  -0.00000  -0.00004  -0.00007  -0.00011  -2.65038
   D40        1.36621  -0.00000  -0.00004   0.00001  -0.00003   1.36619
   D41       -2.81110   0.00000  -0.00003   0.00001  -0.00002  -2.81113
   D42       -0.68481  -0.00000  -0.00005  -0.00009  -0.00013  -0.68495
   D43       -2.70710   0.00000  -0.00002   0.00006   0.00003  -2.70707
   D44       -0.60123   0.00000  -0.00002   0.00005   0.00003  -0.60120
   D45        1.52506  -0.00000  -0.00003  -0.00004  -0.00008   1.52498
   D46       -2.85314  -0.00000  -0.00021   0.00010  -0.00012  -2.85326
   D47        1.51430   0.00000  -0.00020   0.00012  -0.00009   1.51421
   D48       -0.69657  -0.00000  -0.00022   0.00006  -0.00017  -0.69673
   D49        0.33031   0.00000   0.00007  -0.00009  -0.00002   0.33029
   D50       -1.70517   0.00000   0.00007  -0.00006   0.00001  -1.70516
   D51        2.46550   0.00000   0.00008  -0.00004   0.00003   2.46553
   D52        3.14069  -0.00000   0.00000  -0.00001  -0.00000   3.14068
   D53       -1.10948   0.00000   0.00000   0.00000   0.00001  -1.10947
   D54        0.96968   0.00000   0.00001   0.00005   0.00006   0.96974
   D55        1.07908   0.00000  -0.00004  -0.00009  -0.00013   1.07895
   D56       -3.11457   0.00000  -0.00004  -0.00009  -0.00012  -3.11470
   D57       -1.04157  -0.00000  -0.00004  -0.00011  -0.00015  -1.04172
         Item               Value     Threshold  Converged?
 Maximum Force            0.000087     0.000450     YES
 RMS     Force            0.000012     0.000300     YES
 Maximum Displacement     0.000603     0.001800     YES
 RMS     Displacement     0.000118     0.001200     YES
 Predicted change in Energy=-1.552664D-08
 Optimization completed.
    -- Stationary point found.
                           ----------------------------
                           !   Optimized Parameters   !
                           ! (Angstroms and Degrees)  !
 --------------------------                            --------------------------
 ! Name  Definition              Value          Derivative Info.                !
 --------------------------------------------------------------------------------
 ! R1    R(1,2)                  1.5156         -DE/DX =    0.0                 !
 ! R2    R(1,7)                  1.4309         -DE/DX =    0.0                 !
 ! R3    R(1,15)                 1.1077         -DE/DX =    0.0                 !
 ! R4    R(1,16)                 1.1087         -DE/DX =    0.0                 !
 ! R5    R(2,3)                  1.5491         -DE/DX =    0.0                 !
 ! R6    R(2,6)                  1.4505         -DE/DX =    0.0                 !
 ! R7    R(2,17)                 1.1051         -DE/DX =    0.0                 !
 ! R8    R(3,4)                  1.5407         -DE/DX =    0.0                 !
 ! R9    R(3,8)                  1.4147         -DE/DX =    0.0                 !
 ! R10   R(3,18)                 1.1016         -DE/DX =    0.0                 !
 ! R11   R(4,5)                  1.5337         -DE/DX =    0.0                 !
 ! R12   R(4,9)                  1.4348         -DE/DX =    0.0                 !
 ! R13   R(4,19)                 1.1009         -DE/DX =    0.0                 !
 ! R14   R(5,6)                  1.4222         -DE/DX =    0.0                 !
 ! R15   R(5,10)                 1.4184         -DE/DX =    0.0                 !
 ! R16   R(5,20)                 1.1081         -DE/DX =    0.0                 !
 ! R17   R(7,12)                 0.9701         -DE/DX =    0.0                 !
 ! R18   R(8,13)                 0.9769         -DE/DX =    0.0001              !
 ! R19   R(9,14)                 0.9697         -DE/DX =   -0.0001              !
 ! R20   R(10,11)                1.4307         -DE/DX =    0.0                 !
 ! R21   R(11,21)                1.1023         -DE/DX =    0.0                 !
 ! R22   R(11,22)                1.0977         -DE/DX =    0.0                 !
 ! R23   R(11,23)                1.107          -DE/DX =    0.0                 !
 ! A1    A(2,1,7)              109.0329         -DE/DX =    0.0                 !
 ! A2    A(2,1,15)             108.84           -DE/DX =    0.0                 !
 ! A3    A(2,1,16)             107.4523         -DE/DX =    0.0                 !
 ! A4    A(7,1,15)             111.5051         -DE/DX =    0.0                 !
 ! A5    A(7,1,16)             111.1927         -DE/DX =    0.0                 !
 ! A6    A(15,1,16)            108.7068         -DE/DX =    0.0                 !
 ! A7    A(1,2,3)              112.6159         -DE/DX =    0.0                 !
 ! A8    A(1,2,6)              111.6373         -DE/DX =    0.0                 !
 ! A9    A(1,2,17)             108.8583         -DE/DX =    0.0                 !
 ! A10   A(3,2,6)              106.183          -DE/DX =    0.0                 !
 ! A11   A(3,2,17)             109.625          -DE/DX =    0.0                 !
 ! A12   A(6,2,17)             107.7882         -DE/DX =    0.0                 !
 ! A13   A(2,3,4)              102.0765         -DE/DX =    0.0                 !
 ! A14   A(2,3,8)              114.6274         -DE/DX =    0.0                 !
 ! A15   A(2,3,18)             110.0383         -DE/DX =    0.0                 !
 ! A16   A(4,3,8)              114.2524         -DE/DX =    0.0                 !
 ! A17   A(4,3,18)             108.7251         -DE/DX =    0.0                 !
[truncated: 201,357 more chars]
